# Supplementary material for: The leucine-rich repeat receptor kinase QSK1 regulates PRR-RBOHD complexes targeted by the bacterial effector HopF2Pto
Source: Plant Cell. 2024 Oct 21;36(12):4932–51. doi: 10.1093/plcell/koae267 (PMC11641854; doi:10.1093/plcell/koae267)
Supplement: koae267_Supplementary_Data [file koae267_supplementary_data.zip]

Archive with 15 entries (15 files):
- Sup Figures and Methods_Final.pdf
- Supplementary Data Set 1.xlsx
- Supplementary Data Set 10 phylogenetic tree newick  for  FigS25b.txt
- Supplementary Data Set 11 Results of statistical analysis..xlsx
- Supplementary Data Set 12 Primers used in this paper..xlsx
- Supplementary Data Set 2.xlsx
- Supplementary Data Set 3_.xlsx
- Supplementary Data Set 4_.xlsx
- Supplementary Data Set 5.xlsx
- Supplementary Data Set 6_.xlsx
- Supplementary Data Set 7 phylogenetic tree annotation for FigS25a.txt
- Supplementary Data Set 8 phylogenetic tree newick  for  FigS25a.txt
- Supplementary Data Set 9 phylogenetic tree annotation for FigS25b.txt
- Supplementary Data Set 9 phylogenetic tree newick  for  FigS25b.txt
- tpc.00647.2024-s17.pdf
