# Supplementary material for: The leucine-rich repeat receptor kinase QSK1 regulates PRR-RBOHD complexes targeted by the bacterial effector HopF2Pto
Source: Plant Cell. 2024 Oct 21;36(12):4932–51. doi: 10.1093/plcell/koae267 (PMC11641854; doi:10.1093/plcell/koae267)
Supplement: koae267_Supplementary_Data [file koae267_supplementary_data.zip › Supplementary Data Set 1.xlsx]

## Sheet: 1_1 FLS2-IP
Supplementary Data Set 1_1. FLS2-associated proteins. The LC-MS/MS dataset was analyzed by Scaffold using the following cut-off values: minimum number of peptides = 2, peptide threshold = 95%, protein threshold = 99.9%. FLS2-associated proteins are the proteins which co-eluted with α-GFP antibody from pFLS2:FLS2-GFP lines (more than two peptides) but not in Col-0 (No peptide). Exclusive unique pe…
		Exclusive Unique Peptide Count
AGI code	Description	Col-0_1st	Col-0_2nd	FLS2-GFP_1st	FLS2-GFP_2nd	FLS2-GFP_3rd	FLS2-GFP+flg22_1st	FLS2-GFP+flg22_2nd	FLS2-GFP+flg22_3rd
AT1G59870	PENETRATION 3 (PEN3); FUNCTIONS IN: ATPase activity, coupled to transmembrane movement of substances, cadmium ion transmembrane transporter activity; INVOLVED IN: in 9 processes; LOCATED IN: mitochondrion, plasma membrane, chloroplast, membrane, chloroplast envelope; EXPRESSED IN: 29 plant structures; EXPRESSED DURING: 13 growth stages; CONTAINS InterPro DOMAIN/s: ATPase, AAA+ type, core (InterPr…	0	0	32	61	114	40	93	104
AT4G30190	H(+)-ATPase 2 (HA2); FUNCTIONS IN: ATPase activity, hydrogen-exporting ATPase activity, phosphorylative mechanism; INVOLVED IN: cation transport, metabolic process, ATP biosynthetic process; LOCATED IN: plasma membrane, membrane; EXPRESSED IN: 27 plant structures; EXPRESSED DURING: 14 growth stages; CONTAINS InterPro DOMAIN/s: ATPase, P-type, ATPase-associated domain (InterPro:IPR008250), ATPase,…	0	0	26	46	45	26	51	37
AT1G30360	early-responsive to dehydration 4 (ERD4); INVOLVED IN: response to water deprivation; LOCATED IN: plasma membrane, chloroplast, vacuole, membrane, chloroplast envelope; EXPRESSED IN: 26 plant structures; EXPRESSED DURING: 14 growth stages; CONTAINS InterPro DOMAIN/s: Protein of unknown function DUF221 (InterPro:IPR003864); BEST Arabidopsis thaliana protein match is: ERD (early-responsive to dehyd…	0	0	34	33	36	29	20	49
AT3G62150	P-glycoprotein 21 (PGP21); FUNCTIONS IN: ATPase activity, coupled to transmembrane movement of substances; INVOLVED IN: transport, transmembrane transport; LOCATED IN: plasma membrane; EXPRESSED IN: 14 plant structures; EXPRESSED DURING: 8 growth stages; CONTAINS InterPro DOMAIN/s: ATPase, AAA+ type, core (InterPro:IPR003593), ABC transporter-like (InterPro:IPR003439), ABC transporter, transmembr…	0	0	14	33	49	19	27	43
AT5G62670	H(+)-ATPase 11 (HA11); FUNCTIONS IN: ATPase activity; INVOLVED IN: cation transport, metabolic process, ATP biosynthetic process; LOCATED IN: plasma membrane, membrane; EXPRESSED IN: 26 plant structures; EXPRESSED DURING: 14 growth stages; CONTAINS InterPro DOMAIN/s: ATPase, P-type, ATPase-associated domain (InterPro:IPR008250), ATPase, P-type cation-transporter, N-terminal (InterPro:IPR004014), …	0	0	30	38	26	28	27	28
AT5G46330	FLAGELLIN-SENSITIVE 2 (FLS2); FUNCTIONS IN: protein serine/threonine kinase activity, transmembrane receptor protein serine/threonine kinase activity, kinase activity, ATP binding; INVOLVED IN: in 6 processes; LOCATED IN: plasma membrane, membrane; EXPRESSED IN: 21 plant structures; EXPRESSED DURING: 10 growth stages; CONTAINS InterPro DOMAIN/s: Serine/threonine-protein kinase domain (InterPro:IP…	0	0	14	22	39	13	31	32
AT4G35100	plasma membrane intrinsic protein 3 (PIP3); FUNCTIONS IN: water channel activity; INVOLVED IN: response to salt stress, transport; LOCATED IN: anchored to plasma membrane, nucleus, plasma membrane, vacuole, membrane; EXPRESSED IN: guard cell, cultured cell, callus, leaf; EXPRESSED DURING: seedling growth; CONTAINS InterPro DOMAIN/s: Major intrinsic protein, conserved site (InterPro:IPR022357), Aq…	0	0	9	23	28	15	27	43
AT3G02880	Leucine-rich repeat protein kinase family protein; FUNCTIONS IN: protein serine/threonine kinase activity, kinase activity, ATP binding; INVOLVED IN: transmembrane receptor protein tyrosine kinase signaling pathway, protein amino acid phosphorylation; LOCATED IN: anchored to plasma membrane, cell wall, plasma membrane, membrane, plant-type cell wall; EXPRESSED IN: 25 plant structures; EXPRESSED D…	0	0	23	27	31	22	23	21
AT3G61260	Remorin family protein; FUNCTIONS IN: binding; INVOLVED IN: biological_process unknown; LOCATED IN: plasma membrane, vacuole; EXPRESSED IN: 24 plant structures; EXPRESSED DURING: 16 growth stages; CONTAINS InterPro DOMAIN/s: Remorin, C-terminal (InterPro:IPR005516), Remorin, N-terminal (InterPro:IPR005518); BEST Arabidopsis thaliana protein match is: Remorin family protein (TAIR:AT2G45820.1); Has…	0	0	18	17	9	10	11	11
AT1G69840	SPFH/Band 7/PHB domain-containing membrane-associated protein family; INVOLVED IN: biological_process unknown; LOCATED IN: plasma membrane, chloroplast, vacuole; EXPRESSED IN: 26 plant structures; EXPRESSED DURING: 15 growth stages; CONTAINS InterPro DOMAIN/s: Band 7 protein (InterPro:IPR001107); BEST Arabidopsis thaliana protein match is: SPFH/Band 7/PHB domain-containing membrane-associated pro…	0	0	5	14	13	19	15	14
AT5G35735	Auxin-responsive family protein; LOCATED IN: plasma membrane, membrane; EXPRESSED IN: 21 plant structures; EXPRESSED DURING: 12 growth stages; CONTAINS InterPro DOMAIN/s: Cytochrome b561, eukaryote (InterPro:IPR004877), Uncharacterised conserved protein UCP037471 (InterPro:IPR017214), Protein of unknown function DUF568, DOMON-like (InterPro:IPR007613), DOMON related (InterPro:IPR005018), Cytochro…	0	0	14	9	8	7	8	21
AT2G45820	Remorin family protein; FUNCTIONS IN: DNA binding; INVOLVED IN: biological_process unknown; LOCATED IN: plasma membrane; EXPRESSED IN: 25 plant structures; EXPRESSED DURING: 15 growth stages; CONTAINS InterPro DOMAIN/s: Remorin, C-terminal (InterPro:IPR005516), Remorin, N-terminal (InterPro:IPR005518); BEST Arabidopsis thaliana protein match is: Remorin family protein (TAIR:AT3G61260.1); Has 2543…	0	0	15	14	10	15	14	9
AT4G33430	BRI1-associated receptor kinase (BAK1); FUNCTIONS IN: protein binding, protein serine/threonine kinase activity, protein heterodimerization activity, kinase activity; INVOLVED IN: in 6 processes; LOCATED IN: endosome, plasma membrane, protein complex; EXPRESSED IN: 26 plant structures; EXPRESSED DURING: 13 growth stages; CONTAINS InterPro DOMAIN/s: Protein kinase, ATP binding site (InterPro:IPR01…	0	0	2	1	7	27	38	37
AT2G45960	plasma membrane intrinsic protein 1B (PIP1B); FUNCTIONS IN: water channel activity; INVOLVED IN: response to water deprivation, response to salt stress, transport, water transport; LOCATED IN: anchored to plasma membrane, plasma membrane, chloroplast, vacuole, membrane; EXPRESSED IN: 24 plant structures; EXPRESSED DURING: 14 growth stages; CONTAINS InterPro DOMAIN/s: Major intrinsic protein, cons…	0	0	13	9	13	19	14	11
AT3G17840	receptor-like kinase 902 (RLK902); FUNCTIONS IN: protein serine/threonine kinase activity, kinase activity, ATP binding; INVOLVED IN: transmembrane receptor protein tyrosine kinase signaling pathway, protein amino acid phosphorylation; LOCATED IN: plasma membrane; EXPRESSED IN: 28 plant structures; EXPRESSED DURING: 13 growth stages; CONTAINS InterPro DOMAIN/s: Protein kinase, ATP binding site (I…	0	0	8	8	12	9	16	10
AT2G47000	ATP binding cassette subfamily B4 (ABCB4); FUNCTIONS IN: xenobiotic-transporting ATPase activity, ATPase activity, coupled to transmembrane movement of substances; INVOLVED IN: in 8 processes; LOCATED IN: plasma membrane, membrane; EXPRESSED IN: 14 plant structures; EXPRESSED DURING: 4 anthesis, petal differentiation and expansion stage; CONTAINS InterPro DOMAIN/s: ATPase, AAA+ type, core (InterP…	0	0	3	8	29	3	4	15
AT5G62390	BCL-2-associated athanogene 7 (BAG7); FUNCTIONS IN: protein binding, calmodulin binding; INVOLVED IN: protein folding, cellular response to unfolded protein, cellular response to cold, cellular response to heat; LOCATED IN: endoplasmic reticulum, plasma membrane; EXPRESSED IN: 25 plant structures; EXPRESSED DURING: 13 growth stages; CONTAINS InterPro DOMAIN/s: IQ calmodulin-binding region (InterP…	0	0	1	16	4	7	9	11
AT1G48480	receptor-like kinase 1 (RKL1); FUNCTIONS IN: protein serine/threonine kinase activity, kinase activity, ATP binding; INVOLVED IN: transmembrane receptor protein tyrosine kinase signaling pathway, protein amino acid phosphorylation; LOCATED IN: plasma membrane; EXPRESSED IN: 23 plant structures; EXPRESSED DURING: 13 growth stages; CONTAINS InterPro DOMAIN/s: Protein kinase, ATP binding site (Inter…	0	0	10	11	7	14	9	6
AT2G39010	plasma membrane intrinsic protein 2E (PIP2E); FUNCTIONS IN: water channel activity; INVOLVED IN: transport, response to nematode; LOCATED IN: plasma membrane, membrane; EXPRESSED IN: 23 plant structures; EXPRESSED DURING: 13 growth stages; CONTAINS InterPro DOMAIN/s: Major intrinsic protein, conserved site (InterPro:IPR022357), Aquaporin (InterPro:IPR012269), Major intrinsic protein (InterPro:IPR…	0	0	0	7	10	6	11	17
AT5G04930	aminophospholipid ATPase 1 (ALA1); FUNCTIONS IN: protein binding, ATPase activity, coupled to transmembrane movement of ions, phosphorylative mechanism; INVOLVED IN: metabolic process, phospholipid transport, ATP biosynthetic process; LOCATED IN: plasma membrane; EXPRESSED IN: 25 plant structures; EXPRESSED DURING: 15 growth stages; CONTAINS InterPro DOMAIN/s: Haloacid dehalogenase-like hydrolase…	0	0	1	10	10	4	13	8
AT5G06320	NDR1/HIN1-like 3 (NHL3); FUNCTIONS IN: molecular_function unknown; INVOLVED IN: defense response to virus, defense response to bacterium, response to bacterium; LOCATED IN: plasma membrane; EXPRESSED IN: 28 plant structures; EXPRESSED DURING: 13 growth stages; CONTAINS InterPro DOMAIN/s: Late embryogenesis abundant protein, group 2 (InterPro:IPR004864); BEST Arabidopsis thaliana protein match is:…	0	0	7	13	9	7	11	10
AT5G57350	H(+)-ATPase 3 (HA3); FUNCTIONS IN: ATPase activity, hydrogen-exporting ATPase activity, phosphorylative mechanism; INVOLVED IN: cation transport, metabolic process, ATP biosynthetic process; LOCATED IN: plasma membrane, membrane; EXPRESSED IN: 25 plant structures; EXPRESSED DURING: 13 growth stages; CONTAINS InterPro DOMAIN/s: ATPase, P-type, ATPase-associated domain (InterPro:IPR008250), ATPase,…	0	0	13	5	11	10	6	5
AT4G39080	vacuolar proton ATPase A3 (VHA-A3); FUNCTIONS IN: ATPase activity, hydrogen-translocating pyrophosphatase activity; INVOLVED IN: cellular response to nutrient levels, ATP synthesis coupled proton transport; LOCATED IN: in 7 components; EXPRESSED IN: 26 plant structures; EXPRESSED DURING: 16 growth stages; CONTAINS InterPro DOMAIN/s: ATPase, V0/A0 complex, 116kDa subunit (InterPro:IPR002490); BEST…	0	0	7	8	10	5	6	4
AT1G80660	H(+)-ATPase 9 (HA9); FUNCTIONS IN: hydrogen-exporting ATPase activity, phosphorylative mechanism; INVOLVED IN: proton transport; LOCATED IN: plasma membrane; EXPRESSED IN: 12 plant structures; EXPRESSED DURING: L mature pollen stage, M germinated pollen stage, 4 anthesis, petal differentiation and expansion stage; CONTAINS InterPro DOMAIN/s: ATPase, P-type, ATPase-associated domain (InterPro:IPR0…	0	0	7	6	6	8	7	6
AT5G16590	Leucine-rich repeat protein kinase family protein; FUNCTIONS IN: protein serine/threonine kinase activity, kinase activity, ATP binding; INVOLVED IN: protein amino acid phosphorylation, transmembrane receptor protein tyrosine kinase signaling pathway, response to symbiotic fungus; LOCATED IN: plasma membrane, membrane, plant-type cell wall; EXPRESSED IN: 24 plant structures; EXPRESSED DURING: 13 …	0	0	9	8	7	8	10	9
AT1G53430	Leucine-rich repeat transmembrane protein kinase; FUNCTIONS IN: kinase activity; INVOLVED IN: protein amino acid phosphorylation; LOCATED IN: plasma membrane; EXPRESSED IN: 23 plant structures; EXPRESSED DURING: 13 growth stages; CONTAINS InterPro DOMAIN/s: Serine/threonine-protein kinase domain (InterPro:IPR002290), Leucine-rich repeat (InterPro:IPR001611), Serine-threonine/tyrosine-protein kina…	0	0	3	3	17	1	7	13
AT4G08850	Leucine-rich repeat receptor-like protein kinase family protein; FUNCTIONS IN: kinase activity; INVOLVED IN: protein amino acid phosphorylation; LOCATED IN: plasma membrane, membrane; EXPRESSED IN: 23 plant structures; EXPRESSED DURING: 13 growth stages; CONTAINS InterPro DOMAIN/s: Protein kinase, ATP binding site (InterPro:IPR017441), Serine/threonine-protein kinase domain (InterPro:IPR002290), …	0	0	0	4	21	2	4	15
AT4G23400	plasma membrane intrinsic protein 1;5 (PIP1;5); FUNCTIONS IN: water channel activity; INVOLVED IN: response to salt stress, transport; LOCATED IN: plasma membrane, membrane; EXPRESSED IN: 22 plant structures; EXPRESSED DURING: 14 growth stages; CONTAINS InterPro DOMAIN/s: Major intrinsic protein, conserved site (InterPro:IPR022357), Aquaporin (InterPro:IPR012269), Major intrinsic protein (InterPr…	0	0	0	5	8	6	9	17
AT3G08510	phospholipase C 2 (PLC2); FUNCTIONS IN: phospholipase C activity; INVOLVED IN: signal transduction, intracellular signaling pathway, lipid metabolic process; LOCATED IN: plasma membrane; EXPRESSED IN: 27 plant structures; EXPRESSED DURING: 15 growth stages; CONTAINS InterPro DOMAIN/s: Phospholipase C, phosphoinositol-specific, EF-hand-like (InterPro:IPR015359), Phospholipase C, phosphatidylinosit…	0	0	9	11	5	2	5	4
AT5G62740	HYPERSENSITIVE-INDUCED RESPONSE PROTEIN 1 (HIR1); INVOLVED IN: N-terminal protein myristoylation; LOCATED IN: plasma membrane, vacuole, membrane; EXPRESSED IN: 25 plant structures; EXPRESSED DURING: 15 growth stages; CONTAINS InterPro DOMAIN/s: Band 7 protein (InterPro:IPR001107); BEST Arabidopsis thaliana protein match is: SPFH/Band 7/PHB domain-containing membrane-associated protein family (TAI…	0	0	2	7	10	9	7	9
AT3G48740	Nodulin MtN3 family protein; INVOLVED IN: biological_process unknown; LOCATED IN: endomembrane system, integral to membrane, membrane; EXPRESSED IN: 22 plant structures; EXPRESSED DURING: 13 growth stages; CONTAINS InterPro DOMAIN/s: MtN3/saliva-related transmembrane protein, conserved region (InterPro:IPR018169), RAG1-activating protein 1 homologue (InterPro:IPR018179), RAG1-activating protein-1…	0	0	2	10	5	5	11	8
AT2G26730	Leucine-rich repeat protein kinase family protein; FUNCTIONS IN: protein serine/threonine kinase activity, protein kinase activity, ATP binding; INVOLVED IN: transmembrane receptor protein tyrosine kinase signaling pathway, protein amino acid phosphorylation; LOCATED IN: plasma membrane; EXPRESSED IN: 24 plant structures; EXPRESSED DURING: 13 growth stages; CONTAINS InterPro DOMAIN/s: Serine/thre…	0	0	7	3	9	3	7	5
AT4G29900	autoinhibited Ca(2+)-ATPase 10 (ACA10); FUNCTIONS IN: calcium-transporting ATPase activity, calmodulin binding; INVOLVED IN: shoot development, inflorescence morphogenesis; LOCATED IN: plasma membrane; EXPRESSED IN: 25 plant structures; EXPRESSED DURING: 13 growth stages; CONTAINS InterPro DOMAIN/s: ATPase, P-type, ATPase-associated domain (InterPro:IPR008250), ATPase, P-type, calcium-transportin…	0	0	4	5	11	2	5	6
AT3G09440	Heat shock protein 70 (Hsp 70) family protein; FUNCTIONS IN: ATP binding; INVOLVED IN: protein folding, response to cadmium ion, response to karrikin, response to heat; LOCATED IN: in 7 components; EXPRESSED IN: 25 plant structures; EXPRESSED DURING: 14 growth stages; CONTAINS InterPro DOMAIN/s: Heat shock protein 70, conserved site (InterPro:IPR018181), Heat shock protein Hsp70 (InterPro:IPR0010…	0	0	0	14	14	1	2	9
AT1G15690	AVP1; FUNCTIONS IN: hydrogen-translocating pyrophosphatase activity; INVOLVED IN: response to water deprivation, response to salt stress, establishment or maintenance of transmembrane electrochemical gradient, leaf development, auxin polar transport; LOCATED IN: in 10 components; EXPRESSED IN: 28 plant structures; EXPRESSED DURING: 16 growth stages; CONTAINS InterPro DOMAIN/s: Inorganic H+ pyroph…	0	0	9	7	5	8	5	7
AT2G37170	plasma membrane intrinsic protein 2 (PIP2B); FUNCTIONS IN: water channel activity; INVOLVED IN: response to water deprivation, response to salt stress, transport, water transport; LOCATED IN: plasma membrane, chloroplast, membrane; EXPRESSED IN: root, cultured cell, callus; EXPRESSED DURING: seedling growth; CONTAINS InterPro DOMAIN/s: Major intrinsic protein, conserved site (InterPro:IPR022357),…	0	0	3	8	7	5	8	11
AT5G26340	MSS1; FUNCTIONS IN: carbohydrate transmembrane transporter activity, high-affinity hydrogen:glucose symporter activity, sugar:hydrogen symporter activity, hexose:hydrogen symporter activity; INVOLVED IN: response to salt stress, apoptosis, phosphorylation; LOCATED IN: plasma membrane, membrane; EXPRESSED IN: 22 plant structures; EXPRESSED DURING: 10 growth stages; CONTAINS InterPro DOMAIN/s: Suga…	0	0	1	6	9	1	10	16
AT4G13510	ammonium transporter 1;1 (AMT1;1); FUNCTIONS IN: ammonium transmembrane transporter activity; INVOLVED IN: ammonium transport, transport, protein polymerization, response to karrikin; LOCATED IN: nucleus, plasma membrane, membrane; EXPRESSED IN: 25 plant structures; EXPRESSED DURING: 13 growth stages; CONTAINS InterPro DOMAIN/s: Ammonium transporter (InterPro:IPR001905), Ammonium transporter, con…	0	0	1	4	7	2	7	11
AT5G47910	respiratory burst oxidase homologue D (RBOHD); FUNCTIONS IN: NAD(P)H oxidase activity; INVOLVED IN: oxygen and reactive oxygen species metabolic process, defense response to fungus, response to heat, defense response, negative regulation of programmed cell death; LOCATED IN: plasma membrane; EXPRESSED IN: 24 plant structures; EXPRESSED DURING: 13 growth stages; CONTAINS InterPro DOMAIN/s: Ferredo…	0	0	3	5	11	4	7	5
AT4G25960	P-glycoprotein 2 (PGP2); FUNCTIONS IN: ATPase activity, coupled to transmembrane movement of substances; INVOLVED IN: transport, transmembrane transport; LOCATED IN: membrane; EXPRESSED IN: 22 plant structures; EXPRESSED DURING: 13 growth stages; CONTAINS InterPro DOMAIN/s: ATPase, AAA+ type, core (InterPro:IPR003593), ABC transporter-like (InterPro:IPR003439), ABC transporter, transmembrane doma…	0	0	3	3	12	4	5	3
AT4G12420	SKU5; FUNCTIONS IN: oxidoreductase activity, copper ion binding; INVOLVED IN: cell tip growth; LOCATED IN: in 7 components; EXPRESSED IN: 26 plant structures; EXPRESSED DURING: 14 growth stages; CONTAINS InterPro DOMAIN/s: Multicopper oxidase, type 3 (InterPro:IPR011707), Cupredoxin (InterPro:IPR008972), Multicopper oxidase, type 2 (InterPro:IPR011706), Multicopper oxidase, type 1 (InterPro:IPR00…	0	0	3	5	7	4	6	4
AT1G51800	Leucine-rich repeat protein kinase family protein; FUNCTIONS IN: kinase activity; INVOLVED IN: protein amino acid phosphorylation; LOCATED IN: endomembrane system; EXPRESSED IN: 11 plant structures; EXPRESSED DURING: 6 growth stages; CONTAINS InterPro DOMAIN/s: Protein kinase, ATP binding site (InterPro:IPR017441), Protein kinase, catalytic domain (InterPro:IPR000719), Serine/threonine-protein ki…	0	0	1	4	12	0	2	7
AT5G25250	SPFH/Band 7/PHB domain-containing membrane-associated protein family; FUNCTIONS IN: molecular_function unknown; INVOLVED IN: biological_process unknown; LOCATED IN: plasma membrane, vacuole; EXPRESSED IN: cultured cell; CONTAINS InterPro DOMAIN/s: Band 7 protein (InterPro:IPR001107); BEST Arabidopsis thaliana protein match is: SPFH/Band 7/PHB domain-containing membrane-associated protein family (…	0	0	1	9	7	0	6	11
AT2G38940	phosphate transporter 1;4 (PHT1;4); FUNCTIONS IN: phosphate transmembrane transporter activity, carbohydrate transmembrane transporter activity, inorganic phosphate transmembrane transporter activity, sugar:hydrogen symporter activity; INVOLVED IN: transport, phosphate transport, transmembrane transport; LOCATED IN: nucleus, plasma membrane, vacuole, membrane; EXPRESSED IN: male gametophyte, cult…	0	0	0	4	7	1	6	11
AT3G42050	vacuolar ATP synthase subunit H family protein; FUNCTIONS IN: binding, hydrolase activity, acting on acid anhydrides, catalyzing transmembrane movement of substances, proton-transporting ATPase activity, rotational mechanism; INVOLVED IN: ATP synthesis coupled proton transport; LOCATED IN: vacuolar membrane, chloroplast, plasma membrane, vacuole, plant-type vacuole; EXPRESSED IN: 27 plant structu…	0	0	1	6	6	2	3	4
AT3G14840	Leucine-rich repeat transmembrane protein kinase; FUNCTIONS IN: protein kinase activity, ATP binding; INVOLVED IN: protein amino acid phosphorylation; LOCATED IN: plasma membrane; EXPRESSED IN: 25 plant structures; EXPRESSED DURING: 14 growth stages; BEST Arabidopsis thaliana protein match is: Leucine-rich repeat transmembrane protein kinase (TAIR:AT1G07650.1); Has 83 Blast hits to 83 proteins in…	0	0	0	1	9	1	6	9
AT3G54140	peptide transporter 1 (PTR1); FUNCTIONS IN: dipeptide transporter activity, tripeptide transporter activity, transporter activity; INVOLVED IN: dipeptide transport, oligopeptide transport, nitrogen compound metabolic process, tripeptide transport; LOCATED IN: plasma membrane, membrane; EXPRESSED IN: 40 plant structures; EXPRESSED DURING: 10 growth stages; CONTAINS InterPro DOMAIN/s: PTR2 family p…	0	0	2	6	6	2	4	5
AT3G09740	syntaxin of plants 71 (SYP71); FUNCTIONS IN: protein transporter activity; INVOLVED IN: intracellular protein transport, protein targeting to membrane; LOCATED IN: integral to membrane, endoplasmic reticulum, plasma membrane; EXPRESSED IN: 24 plant structures; EXPRESSED DURING: 13 growth stages; CONTAINS InterPro DOMAIN/s: Target SNARE coiled-coil domain (InterPro:IPR000727), Syntaxin/epimorphin,…	0	0	2	3	5	5	3	4
AT5G57110	autoinhibited Ca2+ -ATPase, isoform 8 (ACA8); FUNCTIONS IN: protein self-association, calcium-transporting ATPase activity, calmodulin binding; INVOLVED IN: response to nematode; LOCATED IN: plasma membrane, membrane; EXPRESSED IN: 26 plant structures; EXPRESSED DURING: 13 growth stages; CONTAINS InterPro DOMAIN/s: ATPase, P-type, ATPase-associated domain (InterPro:IPR008250), ATPase, P-type, cal…	0	0	3	5	7	1	4	3
AT3G27390	unknown protein; FUNCTIONS IN: molecular_function unknown; INVOLVED IN: biological_process unknown; LOCATED IN: plasma membrane; EXPRESSED IN: 23 plant structures; EXPRESSED DURING: 13 growth stages; BEST Arabidopsis thaliana protein match is: unknown protein (TAIR:AT5G40640.1); Has 101 Blast hits to 99 proteins in 12 species: Archae - 0; Bacteria - 0; Metazoa - 0; Fungi - 0; Plants - 101; Viruse…	0	0	4	7	2	3	5	5
AT4G35790	phospholipase D delta (PLDDELTA); FUNCTIONS IN: phospholipase D activity; INVOLVED IN: response to water deprivation, response to cold, hyperosmotic salinity response, phosphatidic acid metabolic process, programmed cell death; LOCATED IN: microtubule cytoskeleton, plasma membrane, vacuole, membrane; EXPRESSED IN: 31 plant structures; EXPRESSED DURING: 15 growth stages; CONTAINS InterPro DOMAIN/s…	0	0	0	2	12	0	2	13
AT1G05150	Calcium-binding tetratricopeptide family protein; FUNCTIONS IN: binding, zinc ion binding, calcium ion binding; INVOLVED IN: biological_process unknown; LOCATED IN: plasma membrane; EXPRESSED IN: 24 plant structures; EXPRESSED DURING: 13 growth stages; CONTAINS InterPro DOMAIN/s: Tetratricopeptide TPR-1 (InterPro:IPR001440), Tetratricopeptide-like helical (InterPro:IPR011990), EF-HAND 2 (InterPro…	0	0	4	6	6	3	4	5
AT3G19930	sugar transporter 4 (STP4); FUNCTIONS IN: carbohydrate transmembrane transporter activity, sugar:hydrogen symporter activity, monosaccharide transmembrane transporter activity, sucrose:hydrogen symporter activity; INVOLVED IN: defense response to fungus, response to wounding, sucrose transport; LOCATED IN: plasma membrane, integral to plasma membrane, membrane; EXPRESSED IN: 28 plant structures; …	0	0	0	5	7	0	5	12
AT3G11130	Clathrin, heavy chain; FUNCTIONS IN: structural molecule activity, binding; INVOLVED IN: intracellular protein transport, vesicle-mediated transport; LOCATED IN: plasma membrane, vacuole; EXPRESSED IN: male gametophyte, guard cell, cultured cell, pollen tube; EXPRESSED DURING: L mature pollen stage, M germinated pollen stage; CONTAINS InterPro DOMAIN/s: Clathrin, heavy chain (InterPro:IPR016341),…	0	0	0	3	7	0	8	7
AT1G03870	FASCICLIN-like arabinoogalactan 9 (FLA9); LOCATED IN: anchored to plasma membrane, plasma membrane, anchored to membrane; EXPRESSED IN: 23 plant structures; EXPRESSED DURING: 14 growth stages; CONTAINS InterPro DOMAIN/s: FAS1 domain (InterPro:IPR000782); BEST Arabidopsis thaliana protein match is: FASCICLIN-like arabinogalactan protein 13 precursor (TAIR:AT5G44130.1); Has 1005 Blast hits to 985 p…	0	0	4	4	4	1	5	3
AT1G11260	sugar transporter 1 (STP1); FUNCTIONS IN: carbohydrate transmembrane transporter activity, sugar:hydrogen symporter activity; INVOLVED IN: transport, transmembrane transport; LOCATED IN: nucleus, plasma membrane, vacuole, membrane; EXPRESSED IN: 25 plant structures; EXPRESSED DURING: 13 growth stages; CONTAINS InterPro DOMAIN/s: Sugar transporter, conserved site (InterPro:IPR005829), Major facili…	0	0	0	5	5	1	3	7
AT5G43350	phosphate transporter 1;1 (PHT1;1); FUNCTIONS IN: phosphate transmembrane transporter activity, carbohydrate transmembrane transporter activity, inorganic phosphate transmembrane transporter activity, sugar:hydrogen symporter activity; INVOLVED IN: cellular response to phosphate starvation, phosphate transport; LOCATED IN: plasma membrane, membrane; CONTAINS InterPro DOMAIN/s: Major facilitator s…	0	0	0	2	7	0	3	8
AT5G40780	lysine histidine transporter 1 (LHT1); FUNCTIONS IN: amino acid transmembrane transporter activity; INVOLVED IN: amino acid transport, response to karrikin, amino acid import; LOCATED IN: plasma membrane, membrane; EXPRESSED IN: 22 plant structures; EXPRESSED DURING: 11 growth stages; CONTAINS InterPro DOMAIN/s: Amino acid transporter, transmembrane (InterPro:IPR013057); BEST Arabidopsis thaliana…	0	0	1	3	2	2	3	4
AT5G38990	Malectin/receptor-like protein kinase family protein; FUNCTIONS IN: kinase activity; INVOLVED IN: protein amino acid phosphorylation; LOCATED IN: endomembrane system; CONTAINS InterPro DOMAIN/s: Protein kinase, ATP binding site (InterPro:IPR017441), Malectin/receptor-like protein kinase (InterPro:IPR021720), Protein kinase, catalytic domain (InterPro:IPR000719), Serine-threonine/tyrosine-protein …	0	0	1	4	7	2	1	4
AT1G56145	Leucine-rich repeat transmembrane protein kinase; FUNCTIONS IN: protein serine/threonine kinase activity, protein kinase activity, ATP binding; INVOLVED IN: protein amino acid phosphorylation; LOCATED IN: plasma membrane; EXPRESSED IN: 18 plant structures; EXPRESSED DURING: 7 growth stages; CONTAINS InterPro DOMAIN/s: Malectin/receptor-like protein kinase (InterPro:IPR021720), Protein kinase, cat…	0	0	1	5	7	1	4	4
AT3G47950	H(+)-ATPase 4 (HA4); FUNCTIONS IN: ATPase activity, hydrogen-exporting ATPase activity, phosphorylative mechanism; INVOLVED IN: response to salt stress; LOCATED IN: plasma membrane; EXPRESSED IN: 17 plant structures; EXPRESSED DURING: 6 growth stages; CONTAINS InterPro DOMAIN/s: ATPase, P-type, ATPase-associated domain (InterPro:IPR008250), ATPase, P-type cation-transporter, N-terminal (InterPro:…	0	0	2	5	2	3	4	6
AT4G03550	glucan synthase-like 5 (GSL05); FUNCTIONS IN: transferase activity, transferring glycosyl groups, 1,3-beta-glucan synthase activity; INVOLVED IN: in 12 processes; LOCATED IN: 1,3-beta-glucan synthase complex, plasma membrane; EXPRESSED IN: 26 plant structures; EXPRESSED DURING: 15 growth stages; CONTAINS InterPro DOMAIN/s: Glycosyl transferase, family 48 (InterPro:IPR003440); BEST Arabidopsis tha…	0	0	0	3	9	3	4	3
AT3G24550	proline extensin-like receptor kinase 1 (PERK1); FUNCTIONS IN: protein kinase activity, ATP binding; INVOLVED IN: protein amino acid phosphorylation, response to fungus, response to wounding; LOCATED IN: plasma membrane; EXPRESSED IN: 25 plant structures; EXPRESSED DURING: 13 growth stages; CONTAINS InterPro DOMAIN/s: Protein kinase, ATP binding site (InterPro:IPR017441), Protein kinase, catalyti…	0	0	2	4	7	2	3	5
AT2G37180	RESPONSIVE TO DESICCATION 28 (RD28); FUNCTIONS IN: water channel activity; INVOLVED IN: response to desiccation, response to water deprivation, transport, response to osmotic stress; LOCATED IN: plasma membrane, membrane; EXPRESSED IN: shoot, root, flower, cultured cell, leaf; CONTAINS InterPro DOMAIN/s: Major intrinsic protein, conserved site (InterPro:IPR022357), Aquaporin (InterPro:IPR012269),…	0	0	0	4	5	6	3	5
AT1G70520	cysteine-rich RLK (RECEPTOR-like protein kinase) 2 (CRK2); FUNCTIONS IN: kinase activity; INVOLVED IN: response to ozone; LOCATED IN: plasma membrane; EXPRESSED IN: 23 plant structures; EXPRESSED DURING: 13 growth stages; CONTAINS InterPro DOMAIN/s: Protein kinase, ATP binding site (InterPro:IPR017441), Protein kinase, catalytic domain (InterPro:IPR000719), Protein of unknown function DUF26 (Inte…	0	0	2	3	7	1	4	5
AT2G38290	ammonium transporter 2 (AMT2); FUNCTIONS IN: ammonium transmembrane transporter activity, high affinity secondary active ammonium transmembrane transporter activity; INVOLVED IN: ammonium transport, response to nematode, cellular response to nitrogen starvation; LOCATED IN: plasma membrane; EXPRESSED IN: 24 plant structures; EXPRESSED DURING: 13 growth stages; CONTAINS InterPro DOMAIN/s: Ammonium…	0	0	2	4	3	2	6	5
AT2G07560	H(+)-ATPase 6 (HA6); FUNCTIONS IN: protein binding, ATPase activity; INVOLVED IN: cation transport, metabolic process, ATP biosynthetic process; LOCATED IN: plasma membrane, membrane; EXPRESSED IN: 11 plant structures; EXPRESSED DURING: L mature pollen stage, M germinated pollen stage, 4 anthesis, petal differentiation and expansion stage; CONTAINS InterPro DOMAIN/s: ATPase, P-type, ATPase-associ…	0	0	1	2	4	0	2	3
AT1G64170	cation/H+ exchanger 16 (CHX16); FUNCTIONS IN: monovalent cation:hydrogen antiporter activity, sodium:hydrogen antiporter activity; INVOLVED IN: cation transport; LOCATED IN: integral to membrane; EXPRESSED IN: stem, male gametophyte, hypocotyl, root, leaf; EXPRESSED DURING: LP.04 four leaves visible; CONTAINS InterPro DOMAIN/s: Cation/H+ exchanger (InterPro:IPR006153); BEST Arabidopsis thaliana p…	0	0	0	4	8	0	4	5
AT5G61900	BONZAI 1 (BON1); FUNCTIONS IN: calcium-dependent phospholipid binding; INVOLVED IN: in 7 processes; LOCATED IN: plasma membrane; EXPRESSED IN: 23 plant structures; EXPRESSED DURING: 14 growth stages; CONTAINS InterPro DOMAIN/s: C2 membrane targeting protein (InterPro:IPR018029), C2 calcium/lipid-binding domain, CaLB (InterPro:IPR008973), Copine (InterPro:IPR010734), C2 calcium-dependent membrane …	0	0	3	5	4	0	6	2
AT1G17840	white-brown complex homolog protein 11 (WBC11); FUNCTIONS IN: ATPase activity, coupled to transmembrane movement of substances, fatty acid transporter activity; INVOLVED IN: cutin transport, fatty acid transport; LOCATED IN: plasma membrane, external side of plasma membrane; EXPRESSED IN: 26 plant structures; EXPRESSED DURING: 13 growth stages; CONTAINS InterPro DOMAIN/s: ATPase, AAA+ type, core …	0	0	0	4	5	1	7	3
AT2G36850	glucan synthase-like 8 (GSL8); FUNCTIONS IN: transferase activity, transferring glycosyl groups, 1,3-beta-glucan synthase activity; INVOLVED IN: microsporogenesis, 1,3-beta-glucan biosynthetic process, pollen development, developmental growth; LOCATED IN: 1,3-beta-glucan synthase complex, plasma membrane; EXPRESSED IN: 26 plant structures; EXPRESSED DURING: 13 growth stages; CONTAINS InterPro DOM…	0	0	1	2	4	2	4	3
AT1G51500	ECERIFERUM 5 (CER5); FUNCTIONS IN: ATPase activity, coupled to transmembrane movement of substances; INVOLVED IN: wax biosynthetic process; LOCATED IN: membrane; EXPRESSED IN: 23 plant structures; EXPRESSED DURING: 14 growth stages; CONTAINS InterPro DOMAIN/s: ATPase, AAA+ type, core (InterPro:IPR003593), ABC transporter-like (InterPro:IPR003439), ABC-2 type transporter (InterPro:IPR013525), ABC …	0	0	2	4	4	0	5	3
AT4G15630	Uncharacterised protein family (UPF0497); FUNCTIONS IN: molecular_function unknown; INVOLVED IN: biological_process unknown; LOCATED IN: plasma membrane; EXPRESSED IN: 23 plant structures; EXPRESSED DURING: 13 growth stages; CONTAINS InterPro DOMAIN/s: Uncharacterised protein family UPF0497, trans-membrane plant (InterPro:IPR006702), Uncharacterised protein family UPF0497, trans-membrane plant su…	0	0	0	4	3	0	0	4
AT5G35180	FUNCTIONS IN: phosphoinositide binding; INVOLVED IN: signal transduction; LOCATED IN: plasma membrane; EXPRESSED IN: 24 plant structures; EXPRESSED DURING: 15 growth stages; CONTAINS InterPro DOMAIN/s: Protein of unknown function DUF1336 (InterPro:IPR009769), Lipid-binding START (InterPro:IPR002913), Pleckstrin homology (InterPro:IPR001849); BEST Arabidopsis thaliana protein match is: ENHANCED DI…	0	0	0	3	5	0	3	4
AT1G17260	autoinhibited H(+)-ATPase isoform 10 (AHA10); FUNCTIONS IN: ATPase activity, cation-transporting ATPase activity, ATPase activity, coupled to transmembrane movement of ions, phosphorylative mechanism; INVOLVED IN: vacuole organization, vacuolar acidification, proanthocyanidin biosynthetic process; LOCATED IN: chloroplast; EXPRESSED IN: 18 plant structures; EXPRESSED DURING: 10 growth stages; CONT…	0	0	1	2	2	2	1	3
AT4G23250	EMBRYO DEFECTIVE 1290 (EMB1290); FUNCTIONS IN: protein kinase activity, kinase activity; INVOLVED IN: protein amino acid autophosphorylation, embryo development ending in seed dormancy; LOCATED IN: plasma membrane; EXPRESSED IN: stem; CONTAINS InterPro DOMAIN/s: Protein kinase, ATP binding site (InterPro:IPR017441), Serine/threonine-protein kinase domain (InterPro:IPR002290), Protein of unknown f…	0	0	1	3	5	0	4	4
AT4G23700	cation/H+ exchanger 17 (CHX17); FUNCTIONS IN: monovalent cation:hydrogen antiporter activity, sodium:hydrogen antiporter activity; INVOLVED IN: N-terminal protein myristoylation, cation transport; LOCATED IN: integral to membrane; EXPRESSED IN: stem, sepal, root, leaf, stamen; EXPRESSED DURING: 4 anthesis; CONTAINS InterPro DOMAIN/s: Cation/H+ exchanger (InterPro:IPR006153); BEST Arabidopsis thal…	0	0	0	2	6	0	1	8
AT1G21250	cell wall-associated kinase (WAK1); FUNCTIONS IN: kinase activity; INVOLVED IN: cell surface receptor linked signaling pathway, response to virus, defense response to fungus, response to salicylic acid stimulus; LOCATED IN: plasma membrane, vacuole, plant-type cell wall; EXPRESSED IN: 21 plant structures; EXPRESSED DURING: 13 growth stages; CONTAINS InterPro DOMAIN/s: EGF-like calcium-binding (In…	0	0	0	6	4	0	1	3
AT5G07910	Leucine-rich repeat (LRR) family protein; INVOLVED IN: N-terminal protein myristoylation; LOCATED IN: plasma membrane; EXPRESSED IN: 26 plant structures; EXPRESSED DURING: 15 growth stages; CONTAINS InterPro DOMAIN/s: Leucine-rich repeat, typical subtype (InterPro:IPR003591), Leucine-rich repeat (InterPro:IPR001611); BEST Arabidopsis thaliana protein match is: unknown protein (TAIR:AT2G30105.1); …	0	0	0	3	3	0	2	3
AT1G13210	autoinhibited Ca2+/ATPase II (ACA.l); FUNCTIONS IN: calmodulin binding, ATPase activity, coupled to transmembrane movement of ions, phosphorylative mechanism; INVOLVED IN: phospholipid transport, ATP biosynthetic process; LOCATED IN: plasma membrane; EXPRESSED IN: 23 plant structures; EXPRESSED DURING: 12 growth stages; CONTAINS InterPro DOMAIN/s: ATPase, P-type, phospholipid-translocating, flipp…	0	0	3	3	2	1	2	2
AT3G58730	vacuolar ATP synthase subunit D (VATD) / V-ATPase D subunit / vacuolar proton pump D subunit (VATPD); FUNCTIONS IN: ATPase activity, coupled to transmembrane movement of substances, proton-transporting ATPase activity, rotational mechanism; INVOLVED IN: ATP synthesis coupled proton transport; LOCATED IN: vacuolar membrane, plasma membrane, vacuole, membrane, plant-type vacuole; EXPRESSED IN: 26 p…	0	0	0	4	1	2	2	3
AT3G17440	novel plant snare 13 (NPSN13); FUNCTIONS IN: molecular_function unknown; LOCATED IN: plasma membrane; EXPRESSED IN: 25 plant structures; EXPRESSED DURING: 15 growth stages; CONTAINS InterPro DOMAIN/s: Target SNARE coiled-coil domain (InterPro:IPR000727); BEST Arabidopsis thaliana protein match is: novel plant snare 12 (TAIR:AT1G48240.1); Has 481 Blast hits to 465 proteins in 133 species: Archae -…	0	0	5	1	4	2	3	2
AT3G60190	DYNAMIN-like 1E (DL1E); FUNCTIONS IN: GTP binding, GTPase activity; INVOLVED IN: response to cadmium ion, vesicle-mediated transport, defense response to fungus; LOCATED IN: mitochondrion, plasma membrane, vacuole; EXPRESSED IN: 24 plant structures; EXPRESSED DURING: 13 growth stages; CONTAINS InterPro DOMAIN/s: Dynamin GTPase effector (InterPro:IPR003130), Dynamin, GTPase domain (InterPro:IPR001…	0	0	0	1	2	1	2	4
AT1G35350	EXS (ERD1/XPR1/SYG1) family protein; LOCATED IN: integral to membrane; EXPRESSED IN: 18 plant structures; EXPRESSED DURING: 9 growth stages; CONTAINS InterPro DOMAIN/s: EXS, C-terminal (InterPro:IPR004342), SPX, N-terminal (InterPro:IPR004331); BEST Arabidopsis thaliana protein match is: EXS (ERD1/XPR1/SYG1) family protein (TAIR:AT1G26730.1); Has 1149 Blast hits to 1073 proteins in 218 species: A…	0	0	0	3	8	0	1	5
AT1G12840	DE-ETIOLATED 3 (DET3); FUNCTIONS IN: proton-transporting ATPase activity, rotational mechanism; INVOLVED IN: lignin biosynthetic process, regulation of carbohydrate biosynthetic process, unidimensional cell growth; LOCATED IN: in 6 components; EXPRESSED IN: 26 plant structures; EXPRESSED DURING: 17 growth stages; CONTAINS InterPro DOMAIN/s: ATPase, V1 complex, subunit C (InterPro:IPR004907); Has …	0	0	1	1	3	1	3	7
AT3G28860	ATP binding cassette subfamily B19 (ABCB19); FUNCTIONS IN: ATPase activity, coupled to transmembrane movement of substances, auxin efflux transmembrane transporter activity; INVOLVED IN: in 14 processes; LOCATED IN: plasma membrane; EXPRESSED IN: 28 plant structures; EXPRESSED DURING: 13 growth stages; CONTAINS InterPro DOMAIN/s: ATPase, AAA+ type, core (InterPro:IPR003593), ABC transporter-like …	0	0	3	0	4	1	1	3
AT1G16030	heat shock protein 70B (Hsp70b); FUNCTIONS IN: ATP binding; INVOLVED IN: protein folding, response to heat; LOCATED IN: cytosol, cell wall, plasma membrane, chloroplast, membrane; EXPRESSED IN: 19 plant structures; EXPRESSED DURING: 10 growth stages; CONTAINS InterPro DOMAIN/s: Heat shock protein 70, conserved site (InterPro:IPR018181), Heat shock protein Hsp70 (InterPro:IPR001023), Heat shock pr…	0	0	2	2	4	2	1	2
AT2G37710	receptor lectin kinase (RLK); FUNCTIONS IN: kinase activity; INVOLVED IN: response to salicylic acid stimulus; LOCATED IN: plasma membrane; EXPRESSED IN: 23 plant structures; EXPRESSED DURING: 13 growth stages; CONTAINS InterPro DOMAIN/s: Legume lectin, beta chain (InterPro:IPR001220), Protein kinase, ATP binding site (InterPro:IPR017441), Serine/threonine-protein kinase-like domain (InterPro:IPR…	0	0	0	3	4	0	3	4
AT3G08680	Leucine-rich repeat protein kinase family protein; FUNCTIONS IN: protein serine/threonine kinase activity, kinase activity, ATP binding; INVOLVED IN: transmembrane receptor protein tyrosine kinase signaling pathway, protein amino acid phosphorylation; LOCATED IN: plasma membrane, plant-type cell wall; EXPRESSED IN: 26 plant structures; EXPRESSED DURING: 14 growth stages; CONTAINS InterPro DOMAIN/…	0	0	1	1	2	0	2	2
AT3G08600	Protein of unknown function (DUF1191); FUNCTIONS IN: molecular_function unknown; INVOLVED IN: biological_process unknown; LOCATED IN: plasma membrane; EXPRESSED IN: 23 plant structures; EXPRESSED DURING: 13 growth stages; CONTAINS InterPro DOMAIN/s: Protein of unknown function DUF1191 (InterPro:IPR010605); BEST Arabidopsis thaliana protein match is: Protein of unknown function (DUF1191) (TAIR:AT4…	0	0	0	1	2	0	2	2
AT4G27520	early nodulin-like protein 2 (ENODL2); FUNCTIONS IN: electron carrier activity, copper ion binding; LOCATED IN: in 6 components; EXPRESSED IN: 24 plant structures; EXPRESSED DURING: 13 growth stages; CONTAINS InterPro DOMAIN/s: Plastocyanin-like (InterPro:IPR003245), Cupredoxin (InterPro:IPR008972); BEST Arabidopsis thaliana protein match is: early nodulin-like protein 1 (TAIR:AT5G53870.1); Has 1…	0	0	3	1	3	2	1	2
AT1G53730	STRUBBELIG-receptor family 6 (SRF6); FUNCTIONS IN: protein serine/threonine kinase activity, protein kinase activity, ATP binding; INVOLVED IN: transmembrane receptor protein tyrosine kinase signaling pathway, protein amino acid phosphorylation; LOCATED IN: plasma membrane; EXPRESSED IN: 22 plant structures; EXPRESSED DURING: 13 growth stages; CONTAINS InterPro DOMAIN/s: Protein kinase, ATP bindi…	0	0	2	1	2	1	0	1
AT3G18830	polyol/monosaccharide transporter 5 (PMT5); FUNCTIONS IN: in 11 functions; INVOLVED IN: transport, transmembrane transport; LOCATED IN: plasma membrane, membrane; EXPRESSED IN: 31 plant structures; EXPRESSED DURING: 13 growth stages; CONTAINS InterPro DOMAIN/s: Sugar transporter, conserved site (InterPro:IPR005829), Major facilitator superfamily (InterPro:IPR020846), General substrate transporter…	0	0	0	1	4	0	0	6
AT4G09000	general regulatory factor 1 (GRF1); FUNCTIONS IN: protein phosphorylated amino acid binding; INVOLVED IN: response to cadmium ion; LOCATED IN: in 7 components; EXPRESSED IN: 9 plant structures; EXPRESSED DURING: L mature pollen stage, M germinated pollen stage, seedling growth; CONTAINS InterPro DOMAIN/s: 14-3-3 protein (InterPro:IPR000308); BEST Arabidopsis thaliana protein match is: GF14 protei…	0	0	3	2	3	0	1	1
AT3G28710	ATPase, V0/A0 complex, subunit C/D; FUNCTIONS IN: hydrogen ion transmembrane transporter activity, proton-transporting ATPase activity, rotational mechanism; INVOLVED IN: proton transport, ATP synthesis coupled proton transport; LOCATED IN: vacuolar membrane, plasma membrane, vacuole, plant-type vacuole; EXPRESSED IN: cultured cell, callus; CONTAINS InterPro DOMAIN/s: ATPase, V0/A0 complex, subun…	0	0	0	3	3	0	1	3
AT1G73650	FUNCTIONS IN: oxidoreductase activity, acting on the CH-CH group of donors; INVOLVED IN: lipid metabolic process; LOCATED IN: plasma membrane, vacuole; EXPRESSED IN: 24 plant structures; EXPRESSED DURING: 13 growth stages; CONTAINS InterPro DOMAIN/s: 3-oxo-5-alpha-steroid 4-dehydrogenase, C-terminal (InterPro:IPR001104), Protein of unknown function DUF1295 (InterPro:IPR010721); BEST Arabidopsis t…	0	0	0	1	2	1	1	3
AT3G25610	ATPase E1-E2 type family protein / haloacid dehalogenase-like hydrolase family protein; FUNCTIONS IN: ATPase activity, coupled to transmembrane movement of ions, phosphorylative mechanism; INVOLVED IN: phospholipid transport, ATP biosynthetic process; LOCATED IN: plasma membrane; EXPRESSED IN: 12 plant structures; EXPRESSED DURING: 6 growth stages; CONTAINS InterPro DOMAIN/s: ATPase, P-type, phos…	0	0	0	3	6	0	1	0
AT5G12480	calmodulin-domain protein kinase 7 (CPK7); FUNCTIONS IN: in 6 functions; INVOLVED IN: protein amino acid phosphorylation, N-terminal protein myristoylation; LOCATED IN: plasma membrane; EXPRESSED IN: 23 plant structures; EXPRESSED DURING: 13 growth stages; CONTAINS InterPro DOMAIN/s: Protein kinase, ATP binding site (InterPro:IPR017441), EF-Hand 1, calcium-binding site (InterPro:IPR018247), Serin…	0	0	3	1	2	1	1	1
AT1G54320	LEM3 (ligand-effect modulator 3) family protein / CDC50 family protein; INVOLVED IN: biological_process unknown; LOCATED IN: chloroplast, membrane; EXPRESSED IN: 24 plant structures; EXPRESSED DURING: 15 growth stages; CONTAINS InterPro DOMAIN/s: Protein of unknown function DUF284, transmembrane eukaryotic (InterPro:IPR005045); BEST Arabidopsis thaliana protein match is: ALA-interacting subunit 1…	0	0	0	1	3	2	1	3
AT4G36750	Quinone reductase family protein; FUNCTIONS IN: oxidoreductase activity, FMN binding; INVOLVED IN: negative regulation of transcription; LOCATED IN: plasma membrane; EXPRESSED IN: 24 plant structures; EXPRESSED DURING: 13 growth stages; CONTAINS InterPro DOMAIN/s: Flavoprotein WrbA (InterPro:IPR010089), Flavodoxin/nitric oxide synthase (InterPro:IPR008254); BEST Arabidopsis thaliana protein match…	0	0	3	2	1	0	2	0
AT5G44070	CADMIUM SENSITIVE 1 (CAD1); FUNCTIONS IN: cadmium ion binding, copper ion binding, glutathione gamma-glutamylcysteinyltransferase activity; INVOLVED IN: in 6 processes; LOCATED IN: cytosol; EXPRESSED IN: 24 plant structures; EXPRESSED DURING: 13 growth stages; CONTAINS InterPro DOMAIN/s: Phytochelatin synthase, C-terminal (InterPro:IPR015407), Phytochelatin synthase (InterPro:IPR007719); BEST Ara…	0	0	0	0	1	1	4	5
AT1G78200	Protein phosphatase 2C family protein; FUNCTIONS IN: protein serine/threonine phosphatase activity, catalytic activity; INVOLVED IN: biological_process unknown; LOCATED IN: plasma membrane; EXPRESSED IN: 24 plant structures; EXPRESSED DURING: 15 growth stages; CONTAINS InterPro DOMAIN/s: Protein phosphatase 2C-related (InterPro:IPR001932), Protein phosphatase 2C (InterPro:IPR015655), Protein phos…	0	0	0	2	3	3	1	1
AT3G07160	glucan synthase-like 10 (GSL10); FUNCTIONS IN: 1,3-beta-glucan synthase activity; INVOLVED IN: in 8 processes; LOCATED IN: 1,3-beta-glucan synthase complex, plasma membrane; EXPRESSED IN: 25 plant structures; EXPRESSED DURING: 14 growth stages; CONTAINS InterPro DOMAIN/s: Glycosyl transferase, family 48 (InterPro:IPR003440); BEST Arabidopsis thaliana protein match is: glucan synthase-like 8 (TAIR…	0	0	1	1	1	0	3	3
AT5G54500	flavodoxin-like quinone reductase 1 (FQR1); FUNCTIONS IN: FMN binding, oxidoreductase activity, acting on NADH or NADPH, quinone or similar compound as acceptor; INVOLVED IN: oxidation reduction, response to auxin stimulus; LOCATED IN: plasma membrane, vacuole, membrane; EXPRESSED IN: 25 plant structures; EXPRESSED DURING: 15 growth stages; CONTAINS InterPro DOMAIN/s: Flavoprotein WrbA (InterPro:…	0	0	0	1	1	1	2	3
AT5G38480	general regulatory factor 3 (GRF3); FUNCTIONS IN: protein phosphorylated amino acid binding, ATP binding; LOCATED IN: mitochondrion, cell wall, chloroplast, plasma membrane, vacuole; EXPRESSED IN: 25 plant structures; EXPRESSED DURING: 16 growth stages; CONTAINS InterPro DOMAIN/s: 14-3-3 protein (InterPro:IPR000308); BEST Arabidopsis thaliana protein match is: general regulatory factor 7 (TAIR:AT…	0	0	0	1	4	3	0	0
AT5G24030	SLAC1 homologue 3 (SLAH3); FUNCTIONS IN: transporter activity; INVOLVED IN: cellular ion homeostasis; LOCATED IN: integral to membrane, plasma membrane; EXPRESSED IN: 20 plant structures; EXPRESSED DURING: 10 growth stages; CONTAINS InterPro DOMAIN/s: C4-dicarboxylate transporter/malic acid transport protein (InterPro:IPR004695); BEST Arabidopsis thaliana protein match is: SLAC1 homologue 2 (TAIR…	0	0	1	1	3	0	3	4
AT2G39480	P-glycoprotein 6 (PGP6); FUNCTIONS IN: ATPase activity, coupled to transmembrane movement of substances; INVOLVED IN: transport, transmembrane transport; LOCATED IN: nucleus, plasma membrane; EXPRESSED IN: 25 plant structures; EXPRESSED DURING: 14 growth stages; CONTAINS InterPro DOMAIN/s: ATPase, AAA+ type, core (InterPro:IPR003593), ABC transporter-like (InterPro:IPR003439), ABC transporter, tr…	0	0	1	0	5	0	1	3
AT4G38510	ATPase, V1 complex, subunit B protein; FUNCTIONS IN: hydrogen ion transporting ATP synthase activity, rotational mechanism, hydrolase activity, acting on acid anhydrides, catalyzing transmembrane movement of substances, proton-transporting ATPase activity, rotational mechanism, ATP binding; INVOLVED IN: proton transport, ATP metabolic process, ATP synthesis coupled proton transport; LOCATED IN: p…	0	0	0	2	1	0	2	3
AT4G35470	plant intracellular ras group-related LRR 4 (PIRL4); INVOLVED IN: biological_process unknown; LOCATED IN: plasma membrane; EXPRESSED IN: 24 plant structures; EXPRESSED DURING: 13 growth stages; CONTAINS InterPro DOMAIN/s: Leucine-rich repeat, typical subtype (InterPro:IPR003591), Leucine-rich repeat (InterPro:IPR001611); BEST Arabidopsis thaliana protein match is: plant intracellular ras group-re…	0	0	2	2	1	1	2	0
AT3G45600	tetraspanin3 (TET3); FUNCTIONS IN: molecular_function unknown; INVOLVED IN: aging; LOCATED IN: plasma membrane; EXPRESSED IN: 23 plant structures; EXPRESSED DURING: 13 growth stages; CONTAINS InterPro DOMAIN/s: Tetraspanin (InterPro:IPR018499), Tetraspanin, subgroup (InterPro:IPR000301); BEST Arabidopsis thaliana protein match is: tetraspanin4 (TAIR:AT5G60220.1); Has 665 Blast hits to 663 protein…	0	0	0	2	2	2	3	1
AT3G07570	Cytochrome b561/ferric reductase transmembrane with DOMON related domain; FUNCTIONS IN: dopamine beta-monooxygenase activity; INVOLVED IN: histidine catabolic process; LOCATED IN: membrane; CONTAINS InterPro DOMAIN/s: Cytochrome b561, eukaryote (InterPro:IPR004877), DOMON related (InterPro:IPR005018), Cytochrome b561/ferric reductase transmembrane (InterPro:IPR006593), DOMON (InterPro:IPR013050);…	0	0	1	2	2	0	2	2
AT4G31480	Coatomer, beta subunit; FUNCTIONS IN: clathrin binding, structural molecule activity, binding; INVOLVED IN: intracellular protein transport, vesicle-mediated transport; LOCATED IN: membrane coat, COPI vesicle coat; EXPRESSED IN: male gametophyte, guard cell; EXPRESSED DURING: M germinated pollen stage; CONTAINS InterPro DOMAIN/s: Coatomer, beta subunit, C-terminal (InterPro:IPR011710), Armadillo-…	0	0	2	0	2	0	1	2
AT1G06950	translocon at the inner envelope membrane of chloroplasts 110 (TIC110); INVOLVED IN: protein import into chloroplast stroma, chloroplast organization; LOCATED IN: chloroplast, membrane, chloroplast envelope, Tic complex; EXPRESSED IN: 23 plant structures; EXPRESSED DURING: 14 growth stages; Has 131 Blast hits to 118 proteins in 52 species: Archae - 4; Bacteria - 6; Metazoa - 16; Fungi - 9; Plants…	0	0	2	2	0	0	2	1
AT3G12360	INCREASED TOLERANCE TO NACL (ITN1); INVOLVED IN: response to salt stress; LOCATED IN: plasma membrane; EXPRESSED IN: 24 plant structures; EXPRESSED DURING: 13 growth stages; CONTAINS InterPro DOMAIN/s: Ankyrin repeat-containing domain (InterPro:IPR020683), Ankyrin repeat (InterPro:IPR002110); BEST Arabidopsis thaliana protein match is: Ankyrin repeat family protein (TAIR:AT3G09550.1); Has 61607 B…	0	0	0	1	2	0	2	2
AT2G23810	tetraspanin8 (TET8); FUNCTIONS IN: molecular_function unknown; INVOLVED IN: aging; LOCATED IN: plasma membrane, membrane; EXPRESSED IN: 25 plant structures; EXPRESSED DURING: 14 growth stages; CONTAINS InterPro DOMAIN/s: Tetraspanin (InterPro:IPR018499), Tetraspanin, conserved site (InterPro:IPR018503), Tetraspanin, subgroup (InterPro:IPR000301); BEST Arabidopsis thaliana protein match is: tetras…	0	0	0	1	2	0	1	2
AT1G09970	LRR XI-23; FUNCTIONS IN: protein serine/threonine kinase activity, protein kinase activity, kinase activity, ATP binding; INVOLVED IN: protein amino acid phosphorylation, transmembrane receptor protein tyrosine kinase signaling pathway, protein amino acid autophosphorylation; LOCATED IN: plasma membrane; EXPRESSED IN: 22 plant structures; EXPRESSED DURING: 14 growth stages; CONTAINS InterPro DOMA…	0	0	0	1	2	0	2	3
AT1G14830	DYNAMIN-like 1C (DL1C); FUNCTIONS IN: GTP binding, GTPase activity; INVOLVED IN: mitochondrial fission, pollen maturation, mitochondrion organization; LOCATED IN: cell cortex, plasma membrane, membrane, cell plate; EXPRESSED IN: 29 plant structures; EXPRESSED DURING: 16 growth stages; CONTAINS InterPro DOMAIN/s: Dynamin GTPase effector (InterPro:IPR003130), Dynamin, GTPase domain (InterPro:IPR001…	0	0	0	0	1	0	2	2
AT2G13800	somatic embryogenesis receptor-like kinase 5 (SERK5); FUNCTIONS IN: protein kinase activity, transmembrane receptor protein serine/threonine kinase activity, ATP binding; INVOLVED IN: protein amino acid phosphorylation; LOCATED IN: endomembrane system; CONTAINS InterPro DOMAIN/s: Protein kinase, ATP binding site (InterPro:IPR017441), Protein kinase, catalytic domain (InterPro:IPR000719), Leucine-…	0	0	0	0	0	0	2	2

## Sheet: 1_2. EFR-IP
Supplementary Data Set 1_2. EFR-associated proteins. The LC-MS/MS dataset was analyzed by Scaffold using the following cut-off values: minimum number of peptides = 2, peptide threshold = 95%, protein threshold = 99.9%. EFR-associated proteins are the proteins which co-eluted with α-GFP antibody from efr-1/pEFR:EFR-GFP lines (more than two peptides) but not in Col-0 (No peptide). Exclusive unique …
		Exclusive Unique Peptide Count
AGI code	Description	Col-0_1st	Col-0_2nd	Col-0_3rd	Col-0_4th	EFR-GFP_1st	EFR-GFP_2nd	EFR-GFP_3rd	EFR-GFP_4th	EFR-GF+elf18_1st	EFR-GFP+elf18_2nd	EFR-GFP+elf18_3rd	EFR-GFP+elf18_4th
AT5G20480	EF-TU receptor (EFR); FUNCTIONS IN: protein serine/threonine kinase activity, transmembrane receptor protein kinase activity, kinase activity, ATP binding; INVOLVED IN: in 7 processes; LOCATED IN: endomembrane system; EXPRESSED IN: 14 plant structures; EXPRESSED DURING: 11 growth stages; CONTAINS InterPro DOMAIN/s: Protein kinase, ATP binding site (InterPro:IPR017441), Protein kinase, catalytic d…	2	0	0	0	18	12	28	37	29	15	30	42
AT4G33430	BRI1-associated receptor kinase (BAK1); FUNCTIONS IN: protein binding, protein serine/threonine kinase activity, protein heterodimerization activity, kinase activity; INVOLVED IN: in 6 processes; LOCATED IN: endosome, plasma membrane, protein complex; EXPRESSED IN: 26 plant structures; EXPRESSED DURING: 13 growth stages; CONTAINS InterPro DOMAIN/s: Protein kinase, ATP binding site (InterPro:IPR01…	0	0	0	0	0	0	0	1	10	6	8	13
AT1G51800	Leucine-rich repeat protein kinase family protein; FUNCTIONS IN: kinase activity; INVOLVED IN: protein amino acid phosphorylation; LOCATED IN: endomembrane system; EXPRESSED IN: 11 plant structures; EXPRESSED DURING: 6 growth stages; CONTAINS InterPro DOMAIN/s: Protein kinase, ATP binding site (InterPro:IPR017441), Protein kinase, catalytic domain (InterPro:IPR000719), Serine/threonine-protein ki…	0	0	0	0	1	0	2	1	2	0	0	0
AT3G02880	Leucine-rich repeat protein kinase family protein; FUNCTIONS IN: protein serine/threonine kinase activity, kinase activity, ATP binding; INVOLVED IN: transmembrane receptor protein tyrosine kinase signaling pathway, protein amino acid phosphorylation; LOCATED IN: anchored to plasma membrane, cell wall, plasma membrane, membrane, plant-type cell wall; EXPRESSED IN: 25 plant structures; EXPRESSED D…	0	0	0	0	1	2	4	5	6	4	4	4
AT1G53440	Leucine-rich repeat transmembrane protein kinase; FUNCTIONS IN: kinase activity; INVOLVED IN: protein amino acid phosphorylation; LOCATED IN: plasma membrane; EXPRESSED IN: 22 plant structures; EXPRESSED DURING: 13 growth stages; CONTAINS InterPro DOMAIN/s: Serine/threonine-protein kinase domain (InterPro:IPR002290), Leucine-rich repeat (InterPro:IPR001611), Serine-threonine/tyrosine-protein kina…	0	0	0	0	2	0	2	0	1	0	1	0
AT5G16590	Leucine-rich repeat protein kinase family protein; FUNCTIONS IN: protein serine/threonine kinase activity, kinase activity, ATP binding; INVOLVED IN: protein amino acid phosphorylation, transmembrane receptor protein tyrosine kinase signaling pathway, response to symbiotic fungus; LOCATED IN: plasma membrane, membrane, plant-type cell wall; EXPRESSED IN: 24 plant structures; EXPRESSED DURING: 13 …	0	0	0	0	0	0	2	1	1	1	0	3
AT4G30190	H(+)-ATPase 2 (HA2); FUNCTIONS IN: ATPase activity, hydrogen-exporting ATPase activity, phosphorylative mechanism; INVOLVED IN: cation transport, metabolic process, ATP biosynthetic process; LOCATED IN: plasma membrane, membrane; EXPRESSED IN: 27 plant structures; EXPRESSED DURING: 14 growth stages; CONTAINS InterPro DOMAIN/s: ATPase, P-type, ATPase-associated domain (InterPro:IPR008250), ATPase,…	0	0	0	0	1	0	3	5	5	2	3	5
AT5G62670	H(+)-ATPase 11 (HA11); FUNCTIONS IN: ATPase activity; INVOLVED IN: cation transport, metabolic process, ATP biosynthetic process; LOCATED IN: plasma membrane, membrane; EXPRESSED IN: 26 plant structures; EXPRESSED DURING: 14 growth stages; CONTAINS InterPro DOMAIN/s: ATPase, P-type, ATPase-associated domain (InterPro:IPR008250), ATPase, P-type cation-transporter, N-terminal (InterPro:IPR004014), …	0	0	0	0	1	1	2	8	6	3	5	8
AT3G47950	H(+)-ATPase 4 (HA4); FUNCTIONS IN: ATPase activity, hydrogen-exporting ATPase activity, phosphorylative mechanism; INVOLVED IN: response to salt stress; LOCATED IN: plasma membrane; EXPRESSED IN: 17 plant structures; EXPRESSED DURING: 6 growth stages; CONTAINS InterPro DOMAIN/s: ATPase, P-type, ATPase-associated domain (InterPro:IPR008250), ATPase, P-type cation-transporter, N-terminal (InterPro:…	0	0	0	0	0	0	3	2	2	0	1	1
AT2G39010	plasma membrane intrinsic protein 2E (PIP2E); FUNCTIONS IN: water channel activity; INVOLVED IN: transport, response to nematode; LOCATED IN: plasma membrane, membrane; EXPRESSED IN: 23 plant structures; EXPRESSED DURING: 13 growth stages; CONTAINS InterPro DOMAIN/s: Major intrinsic protein, conserved site (InterPro:IPR022357), Aquaporin (InterPro:IPR012269), Major intrinsic protein (InterPro:IPR…	0	0	0	0	0	2	3	3	2	3	3	2
AT4G23400	plasma membrane intrinsic protein 1;5 (PIP1;5); FUNCTIONS IN: water channel activity; INVOLVED IN: response to salt stress, transport; LOCATED IN: plasma membrane, membrane; EXPRESSED IN: 22 plant structures; EXPRESSED DURING: 14 growth stages; CONTAINS InterPro DOMAIN/s: Major intrinsic protein, conserved site (InterPro:IPR022357), Aquaporin (InterPro:IPR012269), Major intrinsic protein (InterPr…	0	0	0	0	0	2	2	5	1	2	2	2
AT1G01080	RNA-binding (RRM/RBD/RNP motifs) family protein; FUNCTIONS IN: RNA binding, nucleotide binding, nucleic acid binding; INVOLVED IN: biological_process unknown; LOCATED IN: chloroplast stroma, nucleus, chloroplast, chloroplast envelope; EXPRESSED IN: 23 plant structures; EXPRESSED DURING: 13 growth stages; CONTAINS InterPro DOMAIN/s: RNA recognition motif, RNP-1 (InterPro:IPR000504), Nucleotide-bin…	0	0	0	0	0	0	1	2	0	0	2	1
AT2G32080	purin-rich alpha 1 (PUR ALPHA-1); FUNCTIONS IN: nucleic acid binding; INVOLVED IN: response to cadmium ion; LOCATED IN: cytoplasm; EXPRESSED IN: 23 plant structures; EXPRESSED DURING: 13 growth stages; CONTAINS InterPro DOMAIN/s: PUR-alpha/beta/gamma, DNA/RNA-binding (InterPro:IPR006628); Has 941 Blast hits to 931 proteins in 224 species: Archae - 0; Bacteria - 0; Metazoa - 285; Fungi - 149; Plan…	0	0	0	0	0	1	0	2	0	2	0	0
AT4G29900	autoinhibited Ca(2+)-ATPase 10 (ACA10); FUNCTIONS IN: calcium-transporting ATPase activity, calmodulin binding; INVOLVED IN: shoot development, inflorescence morphogenesis; LOCATED IN: plasma membrane; EXPRESSED IN: 25 plant structures; EXPRESSED DURING: 13 growth stages; CONTAINS InterPro DOMAIN/s: ATPase, P-type, ATPase-associated domain (InterPro:IPR008250), ATPase, P-type, calcium-transportin…	0	0	0	0	0	1	3	1	4	1	3	3
AT3G09740	syntaxin of plants 71 (SYP71); FUNCTIONS IN: protein transporter activity; INVOLVED IN: intracellular protein transport, protein targeting to membrane; LOCATED IN: integral to membrane, endoplasmic reticulum, plasma membrane; EXPRESSED IN: 24 plant structures; EXPRESSED DURING: 13 growth stages; CONTAINS InterPro DOMAIN/s: Target SNARE coiled-coil domain (InterPro:IPR000727), Syntaxin/epimorphin,…	0	0	0	0	0	0	1	3	0	0	2	3
AT5G19820	embryo defective 2734 (emb2734); FUNCTIONS IN: lyase activity, binding; INVOLVED IN: embryo development ending in seed dormancy; LOCATED IN: cell wall, phycobilisome; EXPRESSED IN: 23 plant structures; EXPRESSED DURING: 14 growth stages; CONTAINS InterPro DOMAIN/s: HEAT (InterPro:IPR000357), Armadillo-like helical (InterPro:IPR011989), HEAT, type 2 (InterPro:IPR021133), Armadillo-type fold (Inter…	0	0	0	0	2	0	0	0	5	0	1	0
AT1G64790	ILITYHIA (ILA); FUNCTIONS IN: binding; INVOLVED IN: systemic acquired resistance, defense response to bacterium; LOCATED IN: cytosol, nucleus, membrane; EXPRESSED IN: 24 plant structures; EXPRESSED DURING: 13 growth stages; CONTAINS InterPro DOMAIN/s: HEAT (InterPro:IPR000357), Armadillo-like helical (InterPro:IPR011989), HEAT, type 2 (InterPro:IPR021133), Armadillo-type fold (InterPro:IPR016024)…	0	0	0	0	2	0	0	0	4	0	0	0
AT5G60160	Zn-dependent exopeptidases superfamily protein; FUNCTIONS IN: aminopeptidase activity, zinc ion binding; INVOLVED IN: response to cadmium ion, proteolysis; LOCATED IN: plasma membrane, vacuole; EXPRESSED IN: 26 plant structures; EXPRESSED DURING: 15 growth stages; CONTAINS InterPro DOMAIN/s: Peptidase M18, aminopeptidase I (InterPro:IPR001948); BEST Arabidopsis thaliana protein match is: Zn-depen…	0	0	0	0	3	0	0	0	2	0	0	0
AT1G69840	SPFH/Band 7/PHB domain-containing membrane-associated protein family; INVOLVED IN: biological_process unknown; LOCATED IN: plasma membrane, chloroplast, vacuole; EXPRESSED IN: 26 plant structures; EXPRESSED DURING: 15 growth stages; CONTAINS InterPro DOMAIN/s: Band 7 protein (InterPro:IPR001107); BEST Arabidopsis thaliana protein match is: SPFH/Band 7/PHB domain-containing membrane-associated pro…	0	0	0	0	0	2	3	0	2	2	4	0
AT5G62740	HYPERSENSITIVE-INDUCED RESPONSE PROTEIN 1 (HIR1); INVOLVED IN: N-terminal protein myristoylation; LOCATED IN: plasma membrane, vacuole, membrane; EXPRESSED IN: 25 plant structures; EXPRESSED DURING: 15 growth stages; CONTAINS InterPro DOMAIN/s: Band 7 protein (InterPro:IPR001107); BEST Arabidopsis thaliana protein match is: SPFH/Band 7/PHB domain-containing membrane-associated protein family (TAI…	0	0	0	0	0	0	2	3	0	1	2	3
AT3G61260	Remorin family protein; FUNCTIONS IN: binding; INVOLVED IN: biological_process unknown; LOCATED IN: plasma membrane, vacuole; EXPRESSED IN: 24 plant structures; EXPRESSED DURING: 16 growth stages; CONTAINS InterPro DOMAIN/s: Remorin, C-terminal (InterPro:IPR005516), Remorin, N-terminal (InterPro:IPR005518); BEST Arabidopsis thaliana protein match is: Remorin family protein (TAIR:AT2G45820.1); Has…	0	0	0	0	0	0	3	3	3	0	4	4
AT2G43610	Chitinase family protein; FUNCTIONS IN: chitin binding, chitinase activity; INVOLVED IN: carbohydrate metabolic process, cell wall macromolecule catabolic process; LOCATED IN: plasma membrane; EXPRESSED IN: 15 plant structures; EXPRESSED DURING: 7 growth stages; CONTAINS InterPro DOMAIN/s: Chitin-binding, type 1, conserved site (InterPro:IPR018371), Glycoside hydrolase, family 19 (InterPro:IPR016…	0	0	0	0	2	0	0	0	2	0	0	0
AT2G45820	Remorin family protein; FUNCTIONS IN: DNA binding; INVOLVED IN: biological_process unknown; LOCATED IN: plasma membrane; EXPRESSED IN: 25 plant structures; EXPRESSED DURING: 15 growth stages; CONTAINS InterPro DOMAIN/s: Remorin, C-terminal (InterPro:IPR005516), Remorin, N-terminal (InterPro:IPR005518); BEST Arabidopsis thaliana protein match is: Remorin family protein (TAIR:AT3G61260.1); Has 2543…	0	0	0	0	0	0	6	4	0	1	5	4
AT3G10740	alpha-L-arabinofuranosidase 1 (ASD1); FUNCTIONS IN: hydrolase activity, acting on glycosyl bonds, xylan 1,4-beta-xylosidase activity, alpha-N-arabinofuranosidase activity; INVOLVED IN: xylan catabolic process; LOCATED IN: apoplast, vacuole, plant-type cell wall; EXPRESSED IN: 23 plant structures; EXPRESSED DURING: 13 growth stages; CONTAINS InterPro DOMAIN/s: Alpha-L-arabinofuranosidase, C-termin…	0	0	0	0	2	0	0	0	2	0	0	0
AT1G49340	ATPI4K ALPHA; FUNCTIONS IN: 1-phosphatidylinositol 4-kinase activity, inositol or phosphatidylinositol kinase activity; INVOLVED IN: protein amino acid phosphorylation; LOCATED IN: plasma membrane; EXPRESSED IN: shoot, male gametophyte, flower, pollen tube; EXPRESSED DURING: L mature pollen stage, M germinated pollen stage; CONTAINS InterPro DOMAIN/s: Phosphoinositide 3-kinase, accessory (PIK) do…	0	0	0	0	2	0	0	1	6	0	0	1
AT4G03550	glucan synthase-like 5 (GSL05); FUNCTIONS IN: transferase activity, transferring glycosyl groups, 1,3-beta-glucan synthase activity; INVOLVED IN: in 12 processes; LOCATED IN: 1,3-beta-glucan synthase complex, plasma membrane; EXPRESSED IN: 26 plant structures; EXPRESSED DURING: 15 growth stages; CONTAINS InterPro DOMAIN/s: Glycosyl transferase, family 48 (InterPro:IPR003440); BEST Arabidopsis tha…	0	0	0	0	0	0	0	1	2	1	2	2
AT3G01390	vacuolar membrane ATPase 10 (VMA10); FUNCTIONS IN: hydrogen ion transporting ATP synthase activity, rotational mechanism; INVOLVED IN: ATP hydrolysis coupled proton transport; LOCATED IN: plasma membrane, proton-transporting two-sector ATPase complex, vacuole, plant-type vacuole; EXPRESSED IN: 24 plant structures; EXPRESSED DURING: 13 growth stages; CONTAINS InterPro DOMAIN/s: Vacuolar (H+)-ATPas…	0	0	0	0	2	0	0	0	2	0	0	0
AT3G07160	glucan synthase-like 10 (GSL10); FUNCTIONS IN: 1,3-beta-glucan synthase activity; INVOLVED IN: in 8 processes; LOCATED IN: 1,3-beta-glucan synthase complex, plasma membrane; EXPRESSED IN: 25 plant structures; EXPRESSED DURING: 14 growth stages; CONTAINS InterPro DOMAIN/s: Glycosyl transferase, family 48 (InterPro:IPR003440); BEST Arabidopsis thaliana protein match is: glucan synthase-like 8 (TAIR…	0	0	0	0	0	0	2	1	0	3	2	2
AT4G35790	phospholipase D delta (PLDDELTA); FUNCTIONS IN: phospholipase D activity; INVOLVED IN: response to water deprivation, response to cold, hyperosmotic salinity response, phosphatidic acid metabolic process, programmed cell death; LOCATED IN: microtubule cytoskeleton, plasma membrane, vacuole, membrane; EXPRESSED IN: 31 plant structures; EXPRESSED DURING: 15 growth stages; CONTAINS InterPro DOMAIN/s…	0	0	0	0	2	0	0	0	3	0	0	1
AT2G36850	glucan synthase-like 8 (GSL8); FUNCTIONS IN: transferase activity, transferring glycosyl groups, 1,3-beta-glucan synthase activity; INVOLVED IN: microsporogenesis, 1,3-beta-glucan biosynthetic process, pollen development, developmental growth; LOCATED IN: 1,3-beta-glucan synthase complex, plasma membrane; EXPRESSED IN: 26 plant structures; EXPRESSED DURING: 13 growth stages; CONTAINS InterPro DOM…	0	0	0	0	3	0	0	0	3	0	0	0
AT5G06320	NDR1/HIN1-like 3 (NHL3); FUNCTIONS IN: molecular_function unknown; INVOLVED IN: defense response to virus, defense response to bacterium, response to bacterium; LOCATED IN: plasma membrane; EXPRESSED IN: 28 plant structures; EXPRESSED DURING: 13 growth stages; CONTAINS InterPro DOMAIN/s: Late embryogenesis abundant protein, group 2 (InterPro:IPR004864); BEST Arabidopsis thaliana protein match is:…	0	0	0	0	1	0	3	3	1	1	3	3
AT2G07560	H(+)-ATPase 6 (HA6); FUNCTIONS IN: protein binding, ATPase activity; INVOLVED IN: cation transport, metabolic process, ATP biosynthetic process; LOCATED IN: plasma membrane, membrane; EXPRESSED IN: 11 plant structures; EXPRESSED DURING: L mature pollen stage, M germinated pollen stage, 4 anthesis, petal differentiation and expansion stage; CONTAINS InterPro DOMAIN/s: ATPase, P-type, ATPase-associ…	0	0	0	0	2	0	1	1	4	0	0	1
AT5G63800	MUCILAGE-MODIFIED 2 (MUM2); FUNCTIONS IN: beta-galactosidase activity; INVOLVED IN: plant-type cell wall modification, mucilage biosynthetic process involved in seed coat development; LOCATED IN: apoplast, cell wall; EXPRESSED IN: 26 plant structures; EXPRESSED DURING: 13 growth stages; CONTAINS InterPro DOMAIN/s: Glycoside hydrolase, family 35, conserved site (InterPro:IPR019801), Glycoside hydr…	0	0	0	0	2	0	0	0	2	0	0	0
AT5G47910	respiratory burst oxidase homologue D (RBOHD); FUNCTIONS IN: NAD(P)H oxidase activity; INVOLVED IN: oxygen and reactive oxygen species metabolic process, defense response to fungus, response to heat, defense response, negative regulation of programmed cell death; LOCATED IN: plasma membrane; EXPRESSED IN: 24 plant structures; EXPRESSED DURING: 13 growth stages; CONTAINS InterPro DOMAIN/s: Ferredo…	0	0	0	0	0	0	1	1	0	3	0	2
AT2G44640	FUNCTIONS IN: molecular_function unknown; INVOLVED IN: biological_process unknown; LOCATED IN: mitochondrion, chloroplast, plasma membrane, plastid, chloroplast envelope; EXPRESSED IN: 23 plant structures; EXPRESSED DURING: 13 growth stages; CONTAINS InterPro DOMAIN/s: Protein of unknown function DUF3769 (InterPro:IPR022244); BEST Arabidopsis thaliana protein match is: pigment defective 320 (TAIR…	0	0	0	0	1	0	1	0	2	0	2	0
AT2G01530	MLP-like protein 329 (MLP329); FUNCTIONS IN: copper ion binding; INVOLVED IN: response to biotic stimulus, defense response; LOCATED IN: cellular_component unknown; EXPRESSED IN: hypocotyl, root; CONTAINS InterPro DOMAIN/s: Bet v I allergen (InterPro:IPR000916); BEST Arabidopsis thaliana protein match is: MLP-like protein 328 (TAIR:AT2G01520.1); Has 358 Blast hits to 331 proteins in 39 species: A…	0	0	0	0	2	0	0	0	2	0	0	0
AT5G52640	heat shock protein 90.1 (HSP90.1); FUNCTIONS IN: unfolded protein binding, ATP binding; INVOLVED IN: defense response to bacterium, response to heat, response to arsenic; LOCATED IN: cytosol, cell wall, plasma membrane; EXPRESSED IN: 25 plant structures; EXPRESSED DURING: 14 growth stages; CONTAINS InterPro DOMAIN/s: Chaperone protein htpG (InterPro:IPR001404), Heat shock protein Hsp90, conserved…	0	0	0	0	0	0	1	0	2	0	1	2
AT3G06670	binding; FUNCTIONS IN: binding; INVOLVED IN: biological_process unknown; LOCATED IN: cellular_component unknown; EXPRESSED IN: 23 plant structures; EXPRESSED DURING: 13 growth stages; CONTAINS InterPro DOMAIN/s: Armadillo-type fold (InterPro:IPR016024), Protein of unknown function DUF625 (InterPro:IPR006887); BEST Arabidopsis thaliana protein match is: unknown protein (TAIR:AT5G49390.1); Has 3148…	0	0	0	0	2	0	0	0	2	0	0	0
AT1G02520	P-glycoprotein 11 (PGP11); FUNCTIONS IN: ATPase activity, coupled to transmembrane movement of substances; INVOLVED IN: transport, transmembrane transport; LOCATED IN: plasma membrane; EXPRESSED IN: callus; CONTAINS InterPro DOMAIN/s: ATPase, AAA+ type, core (InterPro:IPR003593), ABC transporter-like (InterPro:IPR003439), ABC transporter, transmembrane domain, type 1 (InterPro:IPR011527), ABC tra…	0	0	0	0	2	0	0	0	2	0	0	0
AT5G35735	Auxin-responsive family protein; LOCATED IN: plasma membrane, membrane; EXPRESSED IN: 21 plant structures; EXPRESSED DURING: 12 growth stages; CONTAINS InterPro DOMAIN/s: Cytochrome b561, eukaryote (InterPro:IPR004877), Uncharacterised conserved protein UCP037471 (InterPro:IPR017214), Protein of unknown function DUF568, DOMON-like (InterPro:IPR007613), DOMON related (InterPro:IPR005018), Cytochro…	0	0	0	0	0	0	2	1	1	2	1	1
AT5G24710	Transducin/WD40 repeat-like superfamily protein; FUNCTIONS IN: molecular_function unknown; INVOLVED IN: biological_process unknown; LOCATED IN: plasma membrane; EXPRESSED IN: 23 plant structures; EXPRESSED DURING: 14 growth stages; CONTAINS InterPro DOMAIN/s: WD40 repeat 2 (InterPro:IPR019782), WD40 repeat, conserved site (InterPro:IPR019775), WD40 repeat (InterPro:IPR001680), WD40 repeat-like-co…	0	0	0	0	0	0	0	0	3	0	0	2
AT4G19210	RNAse l inhibitor protein 2 (RLI2); FUNCTIONS IN: transporter activity; EXPRESSED IN: 26 plant structures; EXPRESSED DURING: 15 growth stages; CONTAINS InterPro DOMAIN/s: ABC transporter-like (InterPro:IPR003439), 4Fe-4S binding domain (InterPro:IPR001450), ATPase, AAA+ type, core (InterPro:IPR003593), 4Fe-4S ferredoxin, iron-sulpur binding domain (InterPro:IPR017896), 4Fe-4S ferredoxin, iron-sul…	0	0	0	0	2	0	0	0	2	0	0	0

## Sheet: 1_3. RBOHD-IP
Supplementary Data Set 1_3. RBOHD-associated proteins. The LC-MS/MS dataset was analyzed by Scaffold using the following cut-off values: minimum number of peptides = 2, peptide threshold = 95%, protein threshold = 99.9%. RBOHD-associated proteins are the proteins which co-eluted with α-FLAG antibody from rbohd/pRBOHD:FLAG-RBOHD lines (more than two peptides) but not in Col-0 (No peptide). Exclusi…
		Exclusive Unique Peptide Count
AGI code	Description	Col-0_1st	Col-0_2nd	Col-0_3rd	RBOHD_1st	RBOHD_2nd	RBOHD_3rd	RBOHD+elf18_1st	RBOHD+elf18_2nd	RBOHD+elf18_3rd	RBOHD+elf18+flg22_1st	RBOHD+elf18+flg22_2nd	RBOHD+elf18+flg22_3rd
AT5G47910	RBOHD,_ATRBOHD___respiratory_burst_oxidase_homologue_D___chr5:19397585-19401768_FORWARD_LENGTH=921	18	7	3	99	111	98	100	107	100	101	98	99
AT1G59870	PEN3,_PDR8,_ATPDR8,_ABCG36,_ATABCG36___ABC-2_and_Plant_PDR_ABC-type_transporter_family_protein___chr1:22034661-22039844_FORWARD_LENGTH=1469	0	0	0	30	25	10	31	29	10	23	8	17
AT1G02780	emb2386___Ribosomal_protein_L19e_family_protein___chr1:608120-609391_REVERSE_LENGTH=214	0	0	0	12	15	9	12	18	17	17	17	16
AT3G02260	BIG,_DOC1,_TIR3,_UMB1,_ASA1,_LPR1,_CRM1___auxin_transport_protein_(BIG)___chr3:431152-448489_REVERSE_LENGTH=5098	0	0	0	20	10	8	11	10	11	3	2	5
AT3G07020	UDP-Glycosyltransferase_superfamily_protein___chr3:2217841-2221590_REVERSE_LENGTH=637	0	0	0	8	9	12	9	9	9	10	7	6
AT3G10380	SEC8,_ATSEC8___subunit_of_exocyst_complex_8___chr3:3219922-3228356_REVERSE_LENGTH=1053	0	0	0	5	7	3	8	10	8	3	3	1
AT2G41410	Calcium-binding_EF-hand_family_proteinChr2:17262085-17262735_REVERSE_LENGTH=216	0	0	0	3	1	1	7	4	6	6	2	6
AT1G26880	Ribosomal_protein_L34e_superfamily_protein___chr1:9315640-9316681_REVERSE_LENGTH=120	0	0	0	3	4	2	7	3	5	4	5	5
AT1G01960	EDA10___SEC7-like_guanine_nucleotide_exchange_family_protein___chr1:330830-337582_REVERSE_LENGTH=1750	0	0	0	4	3	3	7	2	5	1	2	4
AT1G76850	SEC5A___exocyst_complex_component_sec5___chr1:28848013-28854282_FORWARD_LENGTH=1090	0	0	0	7	2	4	7	7	4	2	2	3
AT5G64090	FUNCTIONS_IN:_molecular_function_unknown;_INVOLVED_IN:_biological_process_unknown;_LOCATED_IN:_plasma_membrane;_EXPRESSED_IN:_23_plant_structures;_EXPRESSED_DURING:_13_growth_stages;_CONTAINS_InterPro_DOMAIN/s:_Hyccin_(InterPro:IPR0186	0	0	0	5	5	3	6	4	3	6	8	6
AT3G23750	Leucine-rich_repeat_protein_kinase_family_protein___chr3:8558332-8561263_FORWARD_LENGTH=928	0	0	0	6	7	1	6	8	7	7	6	9
AT4G28080	Tetratricopeptide_repeat_(TPR)-like_superfamily_protein___chr4:13948993-13957840_REVERSE_LENGTH=1819	0	0	0	4	1	1	6	8	1	4	1	1
AT5G56010	HSP81-3,_Hsp81.3,_AtHsp90-3,_AtHsp90.3___heat_shock_protein_81-3___chr5:22681410-22683911_FORWARD_LENGTH=699	0	0	0	4	3	4	6	6	4	5	4	8
AT1G59910	Actin-binding_FH2_(formin_homology_2)_family_protein___chr1:22054167-22057052_REVERSE_LENGTH=929	0	0	0	5	4	1	5	3	4	5	3	4
AT4G08850	Leucine-rich_repeat_receptor-like_protein_kinase_family_protein___chr4:5636693-5640496_REVERSE_LENGTH=1045	0	0	0	2	1	0	5	6	1	8	4	5
AT5G23900	Ribosomal_protein_L13e_family_protein___chr5:8064176-8065081_REVERSE_LENGTH=206	0	0	0	1	3	1	5	3	2	4	3	4
AT4G29900	ACA10,_CIF1,_ATACA10___autoinhibited_Ca(2+)-ATPase_10___chr4:14611225-14618775_REVERSE_LENGTH=1069	0	0	0	4	5	2	5	8	2	3	3	7
AT1G35580	CINV1___cytosolic_invertase_1___chr1:13122460-13124808_REVERSE_LENGTH=551	0	0	0	3	2	1	5	6	3	3	3	4
AT2G27710	60S_acidic_ribosomal_protein_family___chr2:11816929-11817670_FORWARD_LENGTH=115	0	0	0	1	1	1	4	3	3	4	3	4
AT5G41670	6-phosphogluconate_dehydrogenase_family_protein___chr5:16665647-16667110_REVERSE_LENGTH=487	0	0	0	3	3	4	4	4	4	2	2	3
AT4G27640	ARM_repeat_superfamily_protein___chr4:13798013-13802976_REVERSE_LENGTH=1048	0	0	0	4	4	1	4	6	2	0	1	2
AT5G35180	Protein_of_unknown_function_(DUF1336)___chr5:13424538-13432787_FORWARD_LENGTH=778	0	0	0	3	5	2	4	7	5	4	5	10
AT3G14600	Ribosomal_protein_L18ae/LX_family_protein___chr3:4910773-4911933_FORWARD_LENGTH=178	0	0	0	1	3	1	4	0	2	2	1	2
AT3G52140	Tetratricopeptide_repeat_(TPR)-containing_protein___chr3:19333232-19341295_FORWARD_LENGTH=1403	0	0	0	3	1	4	4	5	1	2	2	0
AT1G09590	Translation_protein_SH3-like_family_protein___chr1:3106549-3107606_FORWARD_LENGTH=164	0	0	0	1	3	3	4	3	3	1	3	4
AT2G45060	Uncharacterised_conserved_protein_UCP022280___chr2:18584674-18586688_REVERSE_LENGTH=272	0	0	0	4	2	3	4	2	2	2	0	1
AT1G11910	APA1,_ATAPA1___aspartic_proteinase_A1___chr1:4017119-4019874_REVERSE_LENGTH=506	0	0	0	5	1	4	4	3	3	1	0	5
AT5G22060	ATJ2,_J2___DNAJ_homologue_2___chr5:7303798-7305668_REVERSE_LENGTH=419	0	0	0	2	2	4	4	4	4	2	3	2
AT1G20960	emb1507___U5_small_nuclear_ribonucleoprotein_helicase,_putative___chr1:7302591-7309914_REVERSE_LENGTH=2171	0	0	0	4	2	0	4	5	1	1	0	0
AT5G19620	EMB213,_OEP80,_ATOEP80,_TOC75___outer_envelope_protein_of_80_kDa___chr5:6623323-6627641_FORWARD_LENGTH=732	0	0	0	3	1	5	4	1	3	0	0	0
AT5G19820	emb2734___ARM_repeat_superfamily_protein___chr5:6695731-6701247_REVERSE_LENGTH=1116	0	0	0	3	4	1	4	5	1	5	4	6
AT5G54500	FQR1___flavodoxin-like_quinone_reductase_1___chr5:22124674-22126256_FORWARD_LENGTH=204	0	0	0	3	1	3	4	0	1	3	0	3
AT5G23120	HCF136___photosystem_II_stability/assembly_factor,_chloroplast_(HCF136)___chr5:7778154-7780463_FORWARD_LENGTH=403	0	0	0	1	1	2	4	0	2	2	1	0
AT1G19870	iqd32___IQ-domain_32___chr1:6895400-6898539_REVERSE_LENGTH=794	0	0	0	1	1	1	4	5	1	3	2	4
AT1G37130	NIA2,_B29,_NIA2-1,_CHL3,_NR,_NR2,_ATNR2___nitrate_reductase_2___chr1:14158617-14161652_FORWARD_LENGTH=917	0	0	0	3	4	3	4	7	2	4	4	6
AT1G73990	SPPA,_SPPA1___signal_peptide_peptidase___chr1:27824465-27828807_FORWARD_LENGTH=677	0	0	0	4	5	4	4	4	2	3	1	1
AT5G58410	HEAT/U-box_domain-containing_protein___chr5:23609663-23617343_FORWARD_LENGTH=1873	0	0	0	4	3	4	3	1	1	0	0	0
AT1G53440	Leucine-rich_repeat_transmembrane_protein_kinase___chr1:19945959-19951562_FORWARD_LENGTH=1035	0	0	0	1	2	0	3	2	0	3	0	1
AT3G49140	Pentatricopeptide_repeat_(PPR)_superfamily_protein___chr3:18212187-18215557_REVERSE_LENGTH=499	0	0	0	4	1	7	3	5	5	1	1	2
AT1G30440	Phototropic-responsive_NPH3_family_protein___chr1:10759475-10762199_FORWARD_LENGTH=665	0	0	0	5	5	3	3	5	3	4	4	4
AT2G39390	Ribosomal_L29_family_protein____chr2:16450803-16451762_REVERSE_LENGTH=123	0	0	0	1	1	0	3	0	1	3	0	4
AT5G47190	Ribosomal_protein_L19_family_protein___chr5:19164432-19166064_REVERSE_LENGTH=229	0	0	0	0	0	0	3	0	1	0	1	0
AT4G02230	Ribosomal_protein_L19e_family_protein___chr4:979391-980640_REVERSE_LENGTH=208	0	0	0	1	1	1	3	3	2	2	1	1
AT4G36130	Ribosomal_protein_L2_family___chr4:17097613-17098656_FORWARD_LENGTH=258	0	0	0	1	2	1	3	1	1	3	2	1
AT3G53740	Ribosomal_protein_L36e_family_protein___chr3:19913921-19914813_REVERSE_LENGTH=112	0	0	0	3	2	3	3	2	4	3	3	2
AT5G25754	RNA_polymerase_I-associated_factor_PAF67___chr5:8953564-8955511_FORWARD_LENGTH=514	0	0	0	5	5	7	3	6	9	3	6	5
AT1G30470	SIT4_phosphatase-associated_family_protein___chr1:10779423-10786415_FORWARD_LENGTH=811	0	0	0	3	2	2	3	3	3	1	2	3
AT1G69840	SPFH/Band_7/PHB_domain-containing_membrane-associated_protein_family___chr1:26293932-26295150_REVERSE_LENGTH=286	0	0	0	2	1	3	3	1	2	1	1	1
AT5G26360	TCP-1/cpn60_chaperonin_family_protein___chr5:9255561-9258891_REVERSE_LENGTH=555	0	0	0	1	4	5	3	3	2	1	1	2
AT4G10790	UBX_domain-containing_protein___chr4:6640752-6643035_REVERSE_LENGTH=480	0	0	0	3	3	4	3	3	3	0	2	1
AT4G33430	BAK1	0	0	0	0	0	1	3	2	1	2	2	1
AT1G70410	ATBCA4,_BCA4,_CA4___beta_carbonic_anhydrase_4___chr1:26534167-26536505_REVERSE_LENGTH=258	0	0	0	4	0	1	3	1	1	1	1	3
AT4G21180	ATERDJ2B___DnaJ_/_Sec63_Brl_domains-containing_protein___chr4:11289337-11292179_FORWARD_LENGTH=661	0	0	0	3	3	4	3	6	5	2	5	1
AT5G58430	ATEXO70B1,_EXO70B1___exocyst_subunit_exo70_family_protein_B1___chr5:23621460-23623334_REVERSE_LENGTH=624	0	0	0	3	3	1	3	3	1	4	3	2
AT5G59730	ATEXO70H7,_EXO70H7___exocyst_subunit_exo70_family_protein_H7___chr5:24064100-24066004_REVERSE_LENGTH=634	0	0	0	2	2	3	3	3	3	1	2	1
AT1G15690	AVP1,_ATAVP3,_AVP-3,_AtVHP1;1___Inorganic_H_pyrophosphatase_family_protein___chr1:5399115-5402185_FORWARD_LENGTH=770	0	0	0	3	3	2	3	4	2	3	2	2
AT5G45390	CLPP4,_NCLPP4___CLP_protease_P4___chr5:18396351-18397586_FORWARD_LENGTH=292	0	0	0	2	2	3	3	1	0	3	0	1
AT4G21100	DDB1B___damaged_DNA_binding_protein_1B___chr4:11258916-11265309_REVERSE_LENGTH=1088	0	0	0	2	2	2	3	2	1	1	2	2
AT1G78630	emb1473___Ribosomal_protein_L13_family_protein___chr1:29575997-29577406_FORWARD_LENGTH=241	0	0	0	1	1	1	3	0	2	0	0	2
AT2G38770	EMB2765___P-loop_containing_nucleoside_triphosphate_hydrolases_superfamily_protein___chr2:16203185-16210253_REVERSE_LENGTH=1509	0	0	0	1	4	2	3	1	4	0	1	1
AT1G16720	HCF173___high_chlorophyll_fluorescence_phenotype_173___chr1:5723161-5726248_FORWARD_LENGTH=598	0	0	0	1	0	6	3	0	0	0	2	1
AT5G13530	KEG___protein_kinases;ubiquitin-protein_ligases___chr5:4345618-4354369_FORWARD_LENGTH=1625	0	0	0	4	5	1	3	2	1	1	1	0
ATCG01110	NDHH___NAD(P)H_dehydrogenase_subunit_H___chrC:122011-123192_REVERSE_LENGTH=393	0	0	0	4	4	4	3	2	4	1	1	2
AT4G28600	NPGR2___no_pollen_germination_related_2___chr4:14130046-14132599_FORWARD_LENGTH=739	0	0	0	1	0	0	3	0	0	2	1	2
AT5G39740	OLI7,_RPL5B___ribosomal_protein_L5_B___chr5:15903365-15905185_FORWARD_LENGTH=301	0	0	0	1	3	3	3	1	2	1	1	0
AT2G36380	PDR6,_ATPDR6___pleiotropic_drug_resistance_6___chr2:15257583-15263627_FORWARD_LENGTH=1453	0	0	0	0	0	0	3	1	0	1	0	1
AT1G69620	RPL34___ribosomal_protein_L34___chr1:26189900-26191081_FORWARD_LENGTH=119	0	0	0	1	2	0	3	2	3	3	3	2
AT1G55860	UPL1___ubiquitin-protein_ligase_1___chr1:20879900-20895393_REVERSE_LENGTH=3930	0	0	0	1	1	0	3	1	0	0	0	0
AT3G55410	2-oxoglutarate_dehydrogenase,_E1_component___chr3:20541897-20545728_FORWARD_LENGTH=1017	0	0	0	0	0	0	2	2	0	2	0	3
AT2G27720	60S_acidic_ribosomal_protein_family___chr2:11818696-11819370_FORWARD_LENGTH=115	0	0	0	1	1	0	2	0	1	1	0	0
AT5G47700	60S_acidic_ribosomal_protein_family___chr5:19328019-19328724_REVERSE_LENGTH=113	0	0	0	2	2	1	2	1	2	2	1	2
AT5G57290	60S_acidic_ribosomal_protein_family___chr5:23207089-23207835_REVERSE_LENGTH=89	0	0	0	2	4	2	2	1	1	2	1	2
AT5G06530	ABC-2_type_transporter_family_protein___chr5:1990060-1994605_REVERSE_LENGTH=751	0	0	0	3	1	2	2	0	2	2	1	2
AT5G53480	ARM_repeat_superfamily_protein___chr5:21714016-21716709_FORWARD_LENGTH=870	0	0	0	4	4	4	2	5	3	6	5	7
AT5G63490	CBS_/_octicosapeptide/Phox/Bemp1_(PB1)_domains-containing_proteinChr5:25418716-25421970_REVERSE_LENGTH=543	0	0	0	4	3	2	2	3	2	1	0	1
AT4G33700	CBS_domain-containing_protein_with_a_domain_of_unknown_function_(DUF21)Chr4:16176547-16179188_REVERSE_LENGTH=424	0	0	0	1	0	2	2	1	1	1	1	2
AT2G40290	Eukaryotic_translation_initiation_factor_2_subunit_1___chr2:16829030-16830889_REVERSE_LENGTH=344	0	0	0	2	0	3	2	3	3	2	0	1
AT3G29320	Glycosyl_transferase,_family_35___chr3:11252871-11257587_FORWARD_LENGTH=962	0	0	0	1	1	3	2	2	1	2	2	1
AT1G06900	Insulinase_(Peptidase_family_M16)_family_protein___chr1:2115155-2120635_REVERSE_LENGTH=1024	0	0	0	3	3	0	2	6	1	3	2	3
AT3G28040	Leucine-rich_receptor-like_protein_kinase_family_protein___chr3:10435139-10438268_FORWARD_LENGTH=1016	0	0	0	2	1	1	2	3	1	2	2	1
AT2G22170	Lipase/lipooxygenase,_PLAT/LH2_family_protein___chr2:9427010-9427742_REVERSE_LENGTH=183	0	0	0	1	2	1	2	0	0	2	3	2
AT3G07300	NagB/RpiA/CoA_transferase-like_superfamily_protein___chr3:2324967-2327380_REVERSE_LENGTH=407	0	0	0	4	1	4	2	0	2	0	0	0
AT5G38640	NagB/RpiA/CoA_transferase-like_superfamily_protein___chr5:15468020-15470674_REVERSE_LENGTH=642	0	0	0	3	3	1	2	1	3	1	1	1
AT3G12390	Nascent_polypeptide-associated_complex_(NAC),_alpha_subunit_family_protein___chr3:3942344-3943595_FORWARD_LENGTH=203	0	0	0	2	1	1	2	2	3	1	1	3
AT5G67385	Phototropic-responsive_NPH3_family_protein___chr5:26884754-26887083_FORWARD_LENGTH=604	0	0	0	3	4	4	2	3	2	1	1	1
AT3G19740	P-loop_containing_nucleoside_triphosphate_hydrolases_superfamily_protein___chr3:6855944-6862930_REVERSE_LENGTH=993	0	0	0	1	2	1	2	0	1	1	0	2
AT3G02200	Proteasome_component_(PCI)_domain_protein___chr3:406692-408919_FORWARD_LENGTH=417	0	0	0	3	3	4	2	3	6	3	3	4
AT1G79600	Protein_kinase_superfamily_protein___chr1:29950105-29952516_REVERSE_LENGTH=711	0	0	0	3	2	2	2	3	3	2	2	0
AT4G40050	Protein_of_unknown_function_(DUF3550/UPF0682)___chr4:18561206-18563727_REVERSE_LENGTH=599	0	0	0	1	0	0	2	1	0	0	0	0
AT3G22230	Ribosomal_L27e_protein_family___chr3:7844136-7844543_REVERSE_LENGTH=135	0	0	0	0	1	1	2	0	1	3	1	2
AT4G29410	Ribosomal_L28e_protein_family___chr4:14468439-14469964_REVERSE_LENGTH=143	0	0	0	0	1	0	2	1	1	2	0	2
AT5G65220	Ribosomal_L29_family_protein____chr5:26061301-26062506_FORWARD_LENGTH=173	0	0	0	1	2	1	2	0	1	0	1	0
AT3G13580	Ribosomal_protein_L30/L7_family_protein___chr3:4433809-4435109_FORWARD_LENGTH=244	0	0	0	0	2	0	2	2	2	1	1	1
AT3G28900	Ribosomal_protein_L34e_superfamily_protein___chr3:10902864-10904415_REVERSE_LENGTH=120	0	0	0	0	0	0	2	0	2	3	0	2
AT1G01080	RNA-binding_(RRM/RBD/RNP_motifs)_family_protein___chr1:45503-46789_REVERSE_LENGTH=293	0	0	0	1	2	4	2	1	3	4	1	4
AT2G28390	SAND_family_protein___chr2:12139836-12143375_REVERSE_LENGTH=607	0	0	0	3	3	5	2	6	3	1	3	0
AT1G32050	SCAMP_family_protein___chr1:11528616-11530974_FORWARD_LENGTH=264	0	0	0	1	1	1	2	0	0	0	1	0
AT4G27585	SPFH/Band_7/PHB_domain-containing_membrane-associated_protein_family___chr4:13766984-13769832_REVERSE_LENGTH=411	0	0	0	2	0	2	2	1	1	0	0	3
AT5G24710	Transducin/WD40_repeat-like_superfamily_protein___chr5:8459148-8467920_REVERSE_LENGTH=1377	0	0	0	2	1	0	2	3	1	1	0	2
AT5G54600	Translation_protein_SH3-like_family_protein___chr5:22183046-22184403_FORWARD_LENGTH=198	0	0	0	1	0	1	2	0	1	1	1	1
AT2G15860	Unknown_protein;_FUNCTIONS_IN:_molecular_function_unknown;_INVOLVED_IN:_biological_process_unknown;_LOCATED_IN:_cellular_component_unknown;_EXPRESSED_IN:_24_plant_structures;_EXPRESSED_DURING:_13_growth_stages;_Has_30201_Blast_hits_to_17322_proteins_in_780_species:_Archae_-_12;_Bacteria_-_1396;_Metazoa_-_17338;_Fungi_-_3422;_Plants_-_5037;_Viruses_-_0;_Other_Eukaryotes_-_2996_(source:_NCBI_BLink)…	0	0	0	1	4	0	2	3	0	1	1	0
AT3G52230	Unknown_protein;_FUNCTIONS_IN:_molecular_function_unknown;_INVOLVED_IN:_biological_process_unknown;_LOCATED_IN:_chloroplast_outer_membrane,_chloroplast_thylakoid_membrane,_chloroplast,_chloroplast_envelope;_EXPRESSED_IN:_24_plant_structures;_EXPRESSED_DURING:_13_growth_stages;_Has_29_Blast_hits_to_29_proteins_in_12_species:_Archae_-_0;_Bacteria_-_0;_Metazoa_-_3;_Fungi_-_0;_Plants_-_26;_Viruses_-_…	0	0	0	1	1	2	2	1	1	1	1	1
AT3G27390	Unknown_protein;_FUNCTIONS_IN:_molecular_function_unknown;_INVOLVED_IN:_biological_process_unknown;_LOCATED_IN:_plasma_membrane;_EXPRESSED_IN:_23_plant_structures;_EXPRESSED_DURING:_13_growth_stages;_BEST_Arabidopsis_thaliana_protein_m	0	0	0	2	2	2	2	5	2	2	2	2
AT4G13200	Unknown_protein;_FUNCTIONS_IN:_molecular_function_unknown;_INVOLVED_IN:_biological_process_unknown;_LOCATED_IN:_thylakoid,_chloroplast_thylakoid_membrane,_chloroplast,_plastoglobule;_EXPRESSED_IN:_22_plant_structures;_EXPRESSED_DURING:_13_growth_stages;_Has_97_Blast_hits_to_97_proteins_in_46_species:_Archae_-_0;_Bacteria_-_65;_Metazoa_-_2;_Fungi_-_0;_Plants_-_28;_Viruses_-_0;_Other_Eukaryotes_-_2…	0	0	0	4	3	2	2	1	2	2	1	2
AT3G19240	Vacuolar_import/degradation,_Vid27-related_protein___chr3:6664383-6666423_FORWARD_LENGTH=648	0	0	0	3	3	4	2	3	3	3	2	2
AT2G45540	WD-40_repeat_family_protein_/_beige-related___chr2:18757881-18772229_REVERSE_LENGTH=2946	0	0	0	2	0	1	2	0	0	0	0	0
AT3G25500	AFH1,_FH1,_AHF1,_ATFH1___formin_homology_1___chr3:9251320-9254826_REVERSE_LENGTH=1051	0	0	0	1	1	1	2	1	1	1	0	1
AT1G01510	AN___NAD(P)-binding_Rossmann-fold_superfamily_protein___chr1:187235-189836_FORWARD_LENGTH=636	0	0	0	1	1	2	2	1	1	1	2	1
AT2G32260	ATCCT1,_CCT1___phosphorylcholine_cytidylyltransferase___chr2:13697645-13700241_FORWARD_LENGTH=332	0	0	0	0	1	0	2	0	0	0	0	1
AT2G47730	ATGSTF8,_ATGSTF5,_GST6,_GSTF8___glutathione_S-transferase_phi_8___chr2:19558213-19559266_FORWARD_LENGTH=263	0	0	0	1	1	6	2	0	1	2	0	4
AT3G24550	ATPERK1,_PERK1___proline_extensin-like_receptor_kinase_1___chr3:8960411-8963303_FORWARD_LENGTH=652	0	0	0	1	3	1	2	2	2	3	2	3
AT4G19210	ATRLI2,_RLI2___RNAse_l_inhibitor_protein_2___chr4:10501906-10504776_FORWARD_LENGTH=605	0	0	0	1	1	2	2	2	1	5	5	2
AT5G20280	ATSPS1F,_SPS1F___sucrose_phosphate_synthase_1F___chr5:6844994-6849997_REVERSE_LENGTH=1043	0	0	0	2	3	1	2	2	0	1	1	3
AT3G25690	CHUP1___Hydroxyproline-rich_glycoprotein_family_protein___chr3:9354061-9357757_FORWARD_LENGTH=1004	0	0	0	2	0	0	2	0	0	0	0	0
AT3G50000	CKA2,_ATCKA2___casein_kinase_II,_alpha_chain_2___chr3:18534487-18536743_FORWARD_LENGTH=403	0	0	0	2	1	1	2	1	3	2	4	2
AT2G42790	CSY3___citrate_synthase_3___chr2:17803132-17805991_REVERSE_LENGTH=509	0	0	0	1	1	1	2	0	1	1	3	0
AT5G16715	EMB2247___ATP_binding;valine-tRNA_ligases;aminoacyl-tRNA_ligases;nucleotide_binding;ATP_binding;aminoacyl-tRNA_ligases___chr5:5485353-5493229_FORWARD_LENGTH=974	0	0	0	1	1	3	2	3	3	0	0	0
AT1G69200	FLN2___fructokinase-like_2___chr1:26016018-26018365_FORWARD_LENGTH=616	0	0	0	3	3	5	2	4	2	1	5	2
AT1G50250	FTSH1___FTSH_protease_1___chr1:18614398-18616930_REVERSE_LENGTH=716	0	0	0	3	1	2	2	2	1	0	0	1
AT1G22300	GRF10,_14-3-3EPSILON,_GF14_EPSILON___general_regulatory_factor_10___chr1:7879146-7881103_REVERSE_LENGTH=254	0	0	0	2	2	3	2	1	3	2	0	2
AT1G78300	GRF2,_14-3-3OMEGA,_GF14_OMEGA___general_regulatory_factor_2___chr1:29461883-29463052_FORWARD_LENGTH=259	0	0	0	4	2	4	2	4	2	4	3	3
AT1G20696	HMGB3,_NFD3,_NFD03___high_mobility_group_B3___chr1:7179825-7181193_FORWARD_LENGTH=147	0	0	0	0	1	1	2	1	1	1	0	1
AT4G38600	KAK,_UPL3___HEAT_repeat_;HECT-domain_(ubiquitin-transferase)___chr4:18041503-18049292_REVERSE_LENGTH=1888	0	0	0	2	3	1	2	5	2	0	1	0
AT4G33530	KUP5___K+_uptake_permease_5___chr4:16126503-16130353_REVERSE_LENGTH=855	0	0	0	2	2	2	2	2	2	1	1	1
ATMG00070	NAD9___NADH_dehydrogenase_subunit_9___chrM:23663-24235_REVERSE_LENGTH=190	0	0	0	3	3	5	2	0	2	1	0	2
AT4G37925	NDH-M___subunit_NDH-M_of_NAD(P)H:plastoquinone_dehydrogenase_complex___chr4:17830748-17831485_REVERSE_LENGTH=217	0	0	0	1	1	0	2	1	1	0	0	1
AT3G25800	PDF1,_PR_65,_PP2AA2___protein_phosphatase_2A__subunit_A2___chr3:9422822-9425783_REVERSE_LENGTH=587	0	0	0	1	2	3	2	1	1	1	1	1
AT1G70730	PGM2___Phosphoglucomutase/phosphomannomutase_family_protein___chr1:26669020-26672726_REVERSE_LENGTH=585	0	0	0	0	1	2	2	1	2	2	1	2
AT3G62150	PGP21___P-glycoprotein_21___chr3:23008755-23013579_REVERSE_LENGTH=1296	0	0	0	0	2	0	2	2	0	2	0	1
AT2G27530	PGY1___Ribosomal_protein_L1p/L10e_family___chr2:11763443-11764570_REVERSE_LENGTH=216	0	0	0	1	0	0	2	0	2	1	0	1
AT1G70940	PIN3,_ATPIN3___Auxin_efflux_carrier_family_protein___chr1:26743170-26745871_FORWARD_LENGTH=640	0	0	0	0	2	3	2	1	1	1	1	1
AT1G13320	PP2AA3___protein_phosphatase_2A__subunit_A3___chr1:4563692-4567348_REVERSE_LENGTH=587	0	0	0	4	3	7	2	1	3	3	1	1
AT4G05180	PSBQ,_PSBQ-2,_PSII-Q___photosystem_II_subunit_Q-2___chr4:2672093-2673170_REVERSE_LENGTH=230	0	0	0	1	2	1	2	0	2	3	0	2
AT1G23290	RPL27A,_RPL27AB___Ribosomal_protein_L18e/L15_superfamily_protein___chr1:8263007-8263447_FORWARD_LENGTH=146	0	0	0	0	1	0	2	2	1	1	2	2
ATCG00380	RPS4___chloroplast_ribosomal_protein_S4___chrC:45223-45828_REVERSE_LENGTH=201	0	0	0	3	1	2	2	0	2	3	0	2
ATCG00900	RPS7.1,_RPS7___Ribosomal_protein_S7p/S5e_family_protein___chrC:97478-97945_REVERSE_LENGTH=155	0	0	0	0	2	0	2	0	0	0	0	0
AT5G12370	SEC10___exocyst_complex_component_sec10___chr5:4003002-4008445_REVERSE_LENGTH=825	0	0	0	2	3	1	2	3	1	0	1	2
AT1G71820	SEC6___SEC6___chr1:27010022-27016745_FORWARD_LENGTH=752	0	0	0	1	5	1	2	3	2	1	0	1
AT5G04590	SIR___sulfite_reductase___chr5:1319404-1322298_FORWARD_LENGTH=642	0	0	0	2	1	2	2	1	1	3	2	1
AT4G34980	SLP2___subtilisin-like_serine_protease_2___chr4:16656929-16659223_REVERSE_LENGTH=764	0	0	0	5	4	10	2	6	5	3	2	4
AT1G03060	SPI___Beige/BEACH_domain_;WD_domain,_G-beta_repeat_protein___chr1:712971-726891_REVERSE_LENGTH=3601	0	0	0	4	1	1	2	1	2	0	0	0
AT1G80070	SUS2,_EMB33,_EMB177,_EMB14___Pre-mRNA-processing-splicing_factor___chr1:30118052-30127574_FORWARD_LENGTH=2359	0	0	0	0	1	0	2	3	1	1	0	1
AT3G09740	SYP71,_ATSYP71___syntaxin_of_plants_71___chr3:2989615-2991354_FORWARD_LENGTH=266	0	0	0	2	1	3	2	3	1	4	1	2
AT2G20990	SYTA,_NTMC2TYPE1.1,_ATSYTA,_NTMC2T1.1,_SYT1___synaptotagmin_A___chr2:9014827-9017829_FORWARD_LENGTH=541	0	0	0	2	1	5	2	2	0	2	3	3
AT2G18330	AAA-type_ATPase_family_protein___chr2:7965829-7968915_FORWARD_LENGTH=636	0	0	0	0	0	2	1	2	2	1	1	1
AT3G14415	Aldolase-type_TIM_barrel_family_protein___chr3:4818667-4820748_FORWARD_LENGTH=367	0	0	0	2	2	1	1	0	0	2	0	2
AT4G08870	Arginase/deacetylase_superfamily_protein___chr4:5646654-5648693_REVERSE_LENGTH=344	0	0	0	3	0	1	1	0	0	2	1	6
AT5G15680	ARM_repeat_superfamily_protein___chr5:5101188-5110793_REVERSE_LENGTH=2153	0	0	0	1	2	3	1	0	1	0	0	2
AT4G12290	Copper_amine_oxidase_family_proteinChr4:7304434-7306973_FORWARD_LENGTH=741	0	0	0	1	0	0	1	0	0	1	0	2
AT4G26630	DEK_domain-containing_chromatin_associated_protein___chr4:13430873-13434877_REVERSE_LENGTH=763	0	0	0	0	4	2	1	4	1	3	4	5
AT5G43060	Granulin_repeat_cysteine_protease_family_protein___chr5:17269784-17272117_REVERSE_LENGTH=463	0	0	0	2	2	3	1	2	2	2	2	2
AT1G51800	IOS1_Leucine-rich_repeat_protein_kinase_family_protein___chr1:19214203-19217833_FORWARD_LENGTH=894	0	0	0	1	1	0	1	1	1	1	2	2
AT2G26730	Leucine-rich_repeat_protein_kinase_family_protein___chr2:11388621-11391286_FORWARD_LENGTH=658	0	0	0	1	1	0	1	2	1	1	1	2
AT3G08930	LMBR1-like_membrane_protein___chr3:2713562-2717058_FORWARD_LENGTH=509	0	0	0	0	1	0	1	0	0	2	0	1
AT4G37190	LOCATED_IN:_cytosol,_plasma_membrane;_EXPRESSED_IN:_20_plant_structures;_EXPRESSED_DURING:_13_growth_stages;_CONTAINS_InterPro_DOMAIN/s:_Beta_tubulin,_autoregulation_binding_site_(InterPro:IPR013838),_Misato_Segment_II,_myosin-like_(InterPro:IPR019605),_Tubulin/FtsZ,_N-terminal_(InterPro:IPR019746);_Has_345_Blast_hits_to_341_proteins_in_161_species:_Archae_-_0;_Bacteria_-_0;_Metazoa_-_131;_Fungi_…	0	0	0	0	1	3	1	0	0	0	0	0
AT5G24650	Mitochondrial_import_inner_membrane_translocase_subunit_Tim17/Tim22/Tim23_family_protein___chr5:8437123-8438859_FORWARD_LENGTH=259	0	0	0	0	1	1	1	0	2	0	0	0
AT1G32220	NAD(P)-binding_Rossmann-fold_superfamily_protein___chr1:11608038-11609591_FORWARD_LENGTH=296	0	0	0	1	1	2	1	0	0	0	0	1
AT1G73230	Nascent_polypeptide-associated_complex_NAC___chr1:27540506-27541364_REVERSE_LENGTH=165	0	0	0	2	1	1	1	1	1	1	0	1
AT2G01190	Octicosapeptide/Phox/Bem1p_family_protein___chr2:115023-117296_FORWARD_LENGTH=720	0	0	0	1	1	1	1	3	1	0	0	1
AT5G20840	Phosphoinositide_phosphatase_family_protein___chr5:7061638-7068572_REVERSE_LENGTH=831	0	0	0	1	1	1	1	2	0	0	0	0
AT2G37690	Phosphoribosylaminoimidazole_carboxylase,_putative_/_AIR_carboxylase,_putative___chr2:15806111-15810240_FORWARD_LENGTH=642	0	0	0	0	0	0	1	0	0	0	0	2
AT5G08610	P-loop_containing_nucleoside_triphosphate_hydrolases_superfamily_protein___chr5:2790341-2794059_FORWARD_LENGTH=850	0	0	0	0	1	2	1	0	2	1	0	0
AT2G40980	Protein_kinase_superfamily_protein___chr2:17102090-17104443_FORWARD_LENGTH=617	0	0	0	2	1	0	1	0	1	1	0	0
AT2G23070	Protein_kinase_superfamily_protein___chr2:9824162-9826871_REVERSE_LENGTH=432	0	0	0	1	1	0	1	0	1	0	1	2
AT3G26700	Protein_kinase_superfamily_protein___chr3:9810669-9812356_FORWARD_LENGTH=380	0	0	0	2	1	0	1	1	1	2	1	3
AT5G18500	Protein_kinase_superfamily_protein___chr5:6139263-6141283_FORWARD_LENGTH=484	0	0	0	0	1	0	1	2	0	1	1	1
AT5G24010	Protein_kinase_superfamily_protein___chr5:8113910-8116384_FORWARD_LENGTH=824	0	0	0	1	1	0	1	1	0	0	1	2
AT1G74730	Protein_of_unknown_function_(DUF1118)___chr1:28078995-28079831_FORWARD_LENGTH=198	0	0	0	1	1	2	1	0	2	0	0	1
AT1G70770	Protein_of_unknown_function_DUF2359,_transmembrane___chr1:26688622-26691185_REVERSE_LENGTH=610	0	0	0	2	2	4	1	2	1	1	1	1
AT5G63680	Pyruvate_kinase_family_protein___chr5:25490507-25492530_FORWARD_LENGTH=510	0	0	0	2	0	4	1	2	1	2	2	1
AT1G19880	Regulator_of_chromosome_condensation_(RCC1)_family_protein___chr1:6900648-6903818_REVERSE_LENGTH=538	0	0	0	0	1	1	1	2	1	1	1	1
AT3G02510	Regulator_of_chromosome_condensation_(RCC1)_family_protein___chr3:522086-524536_REVERSE_LENGTH=393	0	0	0	2	1	2	1	1	0	0	0	0
AT2G20450	Ribosomal_protein_L14___chr2:8813923-8815071_FORWARD_LENGTH=134	0	0	0	1	2	0	1	1	0	0	1	1
AT3G16780	Ribosomal_protein_L19e_family_protein___chr3:5708982-5710249_FORWARD_LENGTH=209	0	0	0	1	2	1	1	2	1	3	2	3
AT2G32060	Ribosomal_protein_L7Ae/L30e/S12e/Gadd45_family_protein___chr2:13639228-13640104_REVERSE_LENGTH=144	0	0	0	1	2	2	1	1	2	2	2	3
AT3G47370	Ribosomal_protein_S10p/S20e_family_protein___chr3:17453671-17454437_REVERSE_LENGTH=122	0	0	0	1	1	1	1	1	2	2	2	2
AT2G09990	Ribosomal_protein_S5_domain_2-like_superfamily_protein___chr2:3781442-3781882_FORWARD_LENGTH=146	0	0	0	1	2	1	1	0	1	1	2	1
AT1G71500	Rieske_(2Fe-2S)_domain-containing_protein___chr1:26936084-26937331_FORWARD_LENGTH=287	0	0	0	1	1	2	1	1	4	1	1	1
AT3G19910	RING/U-box_superfamily_protein___chr3:6926497-6929324_FORWARD_LENGTH=340	0	0	0	2	0	1	1	0	2	1	1	0
AT2G23140	RING/U-box_superfamily_protein_with_ARM_repeat_domain___chr2:9845696-9849105_REVERSE_LENGTH=829	0	0	0	1	2	1	1	1	2	1	1	1
AT2G37220	RNA-binding_(RRM/RBD/RNP_motifs)_family_protein___chr2:15634980-15636331_REVERSE_LENGTH=289	0	0	0	1	1	2	1	0	1	2	1	1
AT2G07360	SH3_domain-containing_protein___chr2:3047623-3057099_REVERSE_LENGTH=1196	0	0	0	2	1	0	1	3	1	0	0	0
AT4G30600	Signal_recognition_particle_receptor_alpha_subunit_family_protein___chr4:14938142-14940600_REVERSE_LENGTH=634	0	0	0	1	2	1	1	2	0	0	1	0
AT3G45190	SIT4_phosphatase-associated_family_protein___chr3:16541994-16548161_REVERSE_LENGTH=789	0	0	0	1	1	0	1	3	1	1	1	1
AT2G35840	Sucrose-6F-phosphate_phosphohydrolase_family_protein___chr2:15053952-15055776_FORWARD_LENGTH=422	0	0	0	1	0	2	1	1	0	1	0	1
AT5G20890	TCP-1/cpn60_chaperonin_family_protein___chr5:7087020-7089906_REVERSE_LENGTH=527	0	0	0	3	1	2	1	3	1	2	1	1
AT5G41950	Tetratricopeptide_repeat_(TPR)-like_superfamily_protein___chr5:16785825-16789360_FORWARD_LENGTH=565	0	0	0	3	3	6	1	3	4	1	2	0
AT1G02080	Transcription_regulators___chr1:373335-386682_FORWARD_LENGTH=2431	0	0	0	1	3	0	1	2	2	0	0	1
AT3G50590	Transducin/WD40_repeat-like_superfamily_protein___chr3:18771292-18779220_FORWARD_LENGTH=1614	0	0	0	2	2	1	1	3	2	0	1	1
AT4G00800	Transducin_family_protein_/_WD-40_repeat_family_protein___chr4:337114-345581_REVERSE_LENGTH=1913	0	0	0	2	2	2	1	1	1	0	0	0
AT3G57890	Tubulin_binding_cofactor_C_domain-containing_protein___chr3:21438271-21441695_FORWARD_LENGTH=573	0	0	0	1	1	1	1	1	1	0	2	1
AT5G13430	Ubiquinol-cytochrome_C_reductase_iron-sulfur_subunit___chr5:4305414-4307399_REVERSE_LENGTH=272	0	0	0	1	1	2	1	0	0	0	0	0
AT1G51100	Unknown_protein;_FUNCTIONS_IN:_molecular_function_unknown;_INVOLVED_IN:_biological_process_unknown;_LOCATED_IN:_chloroplast,_chloroplast_stroma;_EXPRESSED_IN:_22_plant_structures;_EXPRESSED_DURING:_13_growth_stages;_Has_26_Blast_hits_to_26_proteins_in_9_species:_Archae_-_0;_Bacteria_-_0;_Metazoa_-_0;_Fungi_-_0;_Plants_-_26;_Viruses_-_0;_Other_Eukaryotes_-_0_(source:_NCBI_BLink).___chr1:18934342-1…	0	0	0	2	0	1	1	0	0	0	0	0
AT1G52320	Unknown_protein;_FUNCTIONS_IN:_molecular_function_unknown;_INVOLVED_IN:_N-terminal_protein_myristoylation;_LOCATED_IN:_plasma_membrane;_EXPRESSED_IN:_23_plant_structures;_EXPRESSED_DURING:_14_growth_stages;_CONTAINS_InterPro_DOMAIN/s:_Protein_of_unknown_function_DUF630_(InterPro:IPR006868),_Protein_of_unknown_function_DUF632_(InterPro:IPR006867);_BEST_Arabidopsis_thaliana_protein_match_is:_Protei…	0	0	0	2	4	1	1	5	0	1	1	1
AT5G55610	Unknown_protein;_LOCATED_IN:_mitochondrion,_chloroplast,_plastid,_membrane;_EXPRESSED_IN:_25_plant_structures;_EXPRESSED_DURING:_13_growth_stages;_Has_1807_Blast_hits_to_1807_proteins_in_277_species:_Archae_-_0;_Bacteria_-_0;_Metazoa_-_736;_Fungi_-_347;_Plants_-_385;_Viruses_-_0;_Other_Eukaryotes_-_339_(source:_NCBI_BLink).___chr5:22525981-22527858_FORWARD_LENGTH=329	0	0	0	3	0	2	1	0	1	0	0	0
AT1G16880	Uridylyltransferase-related___chr1:5773796-5776125_FORWARD_LENGTH=290	0	0	0	2	0	3	1	1	1	2	0	4
AT3G42050	vacuolar_ATP_synthase_subunit_H_family_protein___chr3:14228846-14232228_REVERSE_LENGTH=441	0	0	0	1	0	1	1	2	1	1	1	0
AT5G57110	ACA8,_AT-ACA8___autoinhibited_Ca2+_-ATPase,_isoform_8___chr5:23109729-23116857_REVERSE_LENGTH=1074	0	0	0	0	0	0	1	1	1	2	1	1
AT3G06650	ACLB-1___ATP-citrate_lyase_B-1___chr3:2079247-2082633_REVERSE_LENGTH=608	0	0	0	1	1	1	1	1	0	2	2	1
AT5G36880	ACS___acetyl-CoA_synthetase___chr5:14534961-14540296_REVERSE_LENGTH=743	0	0	0	0	0	0	1	0	0	1	2	1
AT4G01800	AGY1,_AtcpSecA,_SECA1___Albino_or_Glassy_Yellow_1___chr4:770926-776131_REVERSE_LENGTH=1022	0	0	0	0	1	0	1	0	1	3	1	3
AT5G62670	AHA11,_HA11___H(+)-ATPase_11___chr5:25159495-25164957_FORWARD_LENGTH=956	0	0	0	2	0	0	1	0	0	1	0	1
AT1G17290	AlaAT1___alanine_aminotransferas___chr1:5922771-5926093_FORWARD_LENGTH=543	0	0	0	0	2	1	1	1	1	2	1	3
AT3G25770	AOC2___allene_oxide_cyclase_2___chr3:9406975-9407839_FORWARD_LENGTH=253	0	0	0	4	2	3	1	0	2	3	0	6
AT4G02080	ASAR1,_ATSARA1C,_ATSAR2,_SAR2___secretion-associated_RAS_super_family_2___chr4:921554-922547_FORWARD_LENGTH=193	0	0	0	2	1	4	1	0	2	1	0	1
AT1G18080	ATARCA,_RACK1A_AT,_RACK1A___Transducin/WD40_repeat-like_superfamily_protein___chr1:6222325-6223901_FORWARD_LENGTH=327	0	0	0	2	1	1	1	1	1	1	1	1
AT4G34740	ATASE2,_CIA1,_ATPURF2,_ASE2___GLN_phosphoribosyl_pyrophosphate_amidotransferase_2___chr4:16574894-16576579_REVERSE_LENGTH=561	0	0	0	1	1	3	1	0	1	0	2	3
AT2G30490	ATC4H,_C4H,_CYP73A5,_REF3___cinnamate-4-hydroxylase___chr2:12993861-12995683_REVERSE_LENGTH=505	0	0	0	1	0	1	1	2	1	0	3	2
AT5G17920	ATCIMS,_ATMETS,_ATMS1___Cobalamin-independent_synthase_family_protein___chr5:5935771-5939195_FORWARD_LENGTH=765	0	0	0	1	1	2	1	2	1	3	3	3
AT3G62600	ATERDJ3B,_ERDJ3B___DNAJ_heat_shock_family_protein___chr3:23151038-23153346_REVERSE_LENGTH=346	0	0	0	0	0	2	1	0	1	0	0	0
AT3G29400	ATEXO70E1,_EXO70E1___exocyst_subunit_exo70_family_protein_E1___chr3:11297339-11299315_REVERSE_LENGTH=658	0	0	0	1	0	1	1	1	1	2	1	1
AT3G07160	ATGSL10,_gsl10,_CALS9___glucan_synthase-like_10___chr3:2265142-2279383_REVERSE_LENGTH=1890	0	0	0	3	1	1	1	2	1	2	2	1
AT4G22670	AtHip1,_HIP1,_TPR11___HSP70-interacting_protein_1___chr4:11918236-11920671_FORWARD_LENGTH=441	0	0	0	1	0	0	1	2	0	1	0	0
AT1G30400	ATMRP1,_EST1,_ABCC1,_ATABCC1,_MRP1___multidrug_resistance-associated_protein_1___chr1:10728139-10737697_FORWARD_LENGTH=1622	0	0	0	2	1	1	1	3	2	0	0	1
AT3G09560	ATPAH1,_PAH1___Lipin_family_protein___chr3:2934953-2938673_REVERSE_LENGTH=904	0	0	0	1	0	0	1	2	1	0	0	0
AT1G03860	ATPHB2,_PHB2___prohibitin_2___chr1:979611-981157_REVERSE_LENGTH=286	0	0	0	1	1	5	1	1	2	2	2	2
AT2G20530	ATPHB6,_PHB6___prohibitin_6___chr2:8842300-8843787_FORWARD_LENGTH=286	0	0	0	1	0	3	1	1	2	0	0	2
AT4G35790	ATPLDDELTA,_PLDDELTA___phospholipase_D_delta___chr4:16955774-16959875_REVERSE_LENGTH=868	0	0	0	0	2	1	1	1	1	0	2	3
AT3G52300	ATPQ___ATP_synthase_D_chain,_mitochondrial___chr3:19396689-19398119_FORWARD_LENGTH=168	0	0	0	2	2	2	1	0	1	1	1	2
AT2G38940	ATPT2,_PHT1;4___phosphate_transporter_1;4___chr2:16258500-16260104_FORWARD_LENGTH=534	0	0	0	2	2	0	1	1	0	1	1	0
AT3G20050	ATTCP-1,_TCP-1___T-complex_protein_1_alpha_subunit___chr3:6998544-7002266_REVERSE_LENGTH=545	0	0	0	0	1	3	1	1	2	3	1	1
AT4G17770	ATTPS5,_TPS5___trehalose_phosphatase/synthase_5___chr4:9877055-9880084_FORWARD_LENGTH=862	0	0	0	0	0	0	1	2	0	0	0	0
AT5G07300	BON2___Calcium-dependent_phospholipid-binding_Copine_family_protein___chr5:2299996-2303040_FORWARD_LENGTH=586	0	0	0	0	1	1	1	1	1	2	1	1
AT5G16840	BPA1___binding_partner_of_acd11_1___chr5:5536042-5538026_FORWARD_LENGTH=259	0	0	0	1	0	2	1	0	2	0	0	0
AT1G17880	BTF3,_ATBTF3___basic_transcription_factor_3___chr1:6152572-6153425_REVERSE_LENGTH=165	0	0	0	3	2	1	1	2	2	1	0	1
AT4G23630	BTI1,_RTNLB1___VIRB2-interacting_protein_1___chr4:12318070-12319574_FORWARD_LENGTH=275	0	0	0	3	2	3	1	1	3	0	0	2
AT2G02560	CAND1,_ATCAND1,_ETA2,_TIP120,_HVE___cullin-associated_and_neddylation_dissociated___chr2:690345-697342_FORWARD_LENGTH=1219	0	0	0	2	2	1	1	2	1	0	3	0
AT5G05170	CESA3,_IXR1,_ATCESA3,_ATH-B,_CEV1___Cellulose_synthase_family_protein___chr5:1530401-1535090_REVERSE_LENGTH=1065	0	0	0	2	4	1	1	6	1	1	1	3
AT5G41790	CIP1___COP1-interactive_protein_1___chr5:16727530-16732391_FORWARD_LENGTH=1586	0	0	0	1	0	0	1	3	1	0	1	1
AT1G02560	CLPP5,_NCLPP5,_NCLPP1___nuclear_encoded_CLP_protease_5___chr1:538000-539805_FORWARD_LENGTH=298	0	0	0	0	0	1	1	0	0	2	1	1
AT1G11750	CLPP6___CLP_protease_proteolytic_subunit_6___chr1:3967609-3969535_FORWARD_LENGTH=289	0	0	0	4	2	6	1	0	2	0	0	3
AT1G70520	CRK2___cysteine-rich_RLK_(RECEPTOR-like_protein_kinase)_2___chr1:26584888-26587334_REVERSE_LENGTH=649	0	0	0	0	0	2	1	2	1	1	1	1
AT4G23300	CRK22___cysteine-rich_RLK_(RECEPTOR-like_protein_kinase)_22___chr4:12182002-12184531_FORWARD_LENGTH=660	0	0	0	1	2	1	1	1	1	2	2	2
AT4G13770	CYP83A1,_REF2___cytochrome_P450,_family_83,_subfamily_A,_polypeptide_1___chr4:7990682-7992282_REVERSE_LENGTH=502	0	0	0	1	1	5	1	0	3	0	1	0
AT2G39990	EIF2,_AteIF3f,_eIF3F___eukaryotic_translation_initiation_factor_2___chr2:16698332-16699929_REVERSE_LENGTH=293	0	0	0	1	0	2	1	0	4	0	0	1
AT4G26500	EMB1374,_CPSUFE,_ATSUFE,_SUFE1___chloroplast_sulfur_E___chr4:13382456-13383571_REVERSE_LENGTH=371	0	0	0	1	0	2	1	0	0	0	0	1
AT4G24270	EMB140___EMBRYO_DEFECTIVE_140___chr4:12581765-12587293_REVERSE_LENGTH=816	0	0	0	1	1	1	1	2	0	1	0	0
AT2G04842	EMB2761___threonyl-tRNA_synthetase,_putative_/_threonine--tRNA_ligase,_putative___chr2:1698466-1701271_REVERSE_LENGTH=650	0	0	0	0	1	2	1	1	1	0	2	0
AT3G51550	FER___Malectin/receptor-like_protein_kinase_family_protein___chr3:19117877-19120564_REVERSE_LENGTH=895	0	0	0	1	3	1	1	5	2	3	3	6
AT3G23820	GAE6___UDP-D-glucuronate_4-epimerase_6___chr3:8603645-8605027_FORWARD_LENGTH=460	0	0	0	1	0	2	1	0	2	0	0	0
AT5G27380	GSH2,_GSHB___glutathione_synthetase_2___chr5:9668211-9670912_REVERSE_LENGTH=539	0	0	0	1	1	3	1	2	1	3	1	2
AT1G60780	HAP13___Clathrin_adaptor_complexes_medium_subunit_family_protein___chr1:22369289-22371885_REVERSE_LENGTH=428	0	0	0	2	1	3	1	2	1	2	0	1
AT5G62740	HIR1,_ATHIR1___SPFH/Band_7/PHB_domain-containing_membrane-associated_protein_family___chr5:25201320-25202535_FORWARD_LENGTH=286	0	0	0	2	0	2	1	1	1	1	0	1
AT1G50500	HIT1,_ATVPS53,_VPS53___Membrane_trafficking_VPS53_family_protein___chr1:18708217-18715597_REVERSE_LENGTH=828	0	0	0	1	2	1	1	2	1	1	1	2
AT3G07770	Hsp89.1,_AtHsp90.6,_AtHsp90-6___HEAT_SHOCK_PROTEIN_89.1___chr3:2479611-2483970_FORWARD_LENGTH=799	0	0	0	2	1	2	1	1	1	0	0	1
AT5G10470	KCA1,_KAC1___kinesin_like_protein_for_actin_based_chloroplast_movement_1___chr5:3290121-3297248_REVERSE_LENGTH=1273	0	0	0	0	0	0	1	2	1	0	0	0
AT1G45474	LHCA5___photosystem_I_light_harvesting_complex_gene_5___chr1:17179353-17180439_FORWARD_LENGTH=256	0	0	0	3	1	2	1	0	2	0	0	0
AT1G20450	LTI29,_LTI45,_ERD10___Dehydrin_family_protein___chr1:7088235-7089107_REVERSE_LENGTH=260	0	0	0	3	3	3	1	2	3	2	2	2
AT3G06860	MFP2,_ATMFP2___multifunctional_protein_2___chr3:2161926-2166009_FORWARD_LENGTH=725	0	0	0	1	1	3	1	0	2	1	1	0
AT3G15950	NAI2___DNA_topoisomerase-related___chr3:5397783-5402610_REVERSE_LENGTH=772	0	0	0	0	0	0	1	1	0	0	0	2
AT5G08740	NDC1___NAD(P)H_dehydrogenase_C1___chr5:2848752-2851323_REVERSE_LENGTH=519	0	0	0	0	0	2	1	0	1	0	1	0
ATCG01090	NDHI___NADPH_dehydrogenases___chrC:119244-119762_REVERSE_LENGTH=172	0	0	0	1	2	1	1	0	1	1	0	1
AT2G43950	OEP37,_ATOEP37___chloroplast_outer_envelope_protein_37___chr2:18200553-18202644_REVERSE_LENGTH=343	0	0	0	3	1	3	1	0	1	0	0	1
AT5G59420	ORP3C___OSBP(oxysterol_binding_protein)-related_protein_3C___chr5:23961731-23964623_FORWARD_LENGTH=457	0	0	0	1	0	2	1	0	0	0	0	0
AT3G13490	OVA5,_ATKRS-2___Lysyl-tRNA_synthetase,_class_II___chr3:4395984-4399302_REVERSE_LENGTH=602	0	0	0	0	0	0	1	0	1	2	1	3
AT3G48500	PDE312,_PTAC10___Nucleic_acid-binding,_OB-fold-like_protein___chr3:17962209-17965408_FORWARD_LENGTH=668	0	0	0	1	1	0	1	1	1	2	0	0
AT2G38670	PECT1___phosphorylethanolamine_cytidylyltransferase_1___chr2:16168979-16171680_FORWARD_LENGTH=421	0	0	0	0	1	2	1	0	0	0	0	0
AT2G44490	PEN2,_BGLU26___Glycosyl_hydrolase_superfamily_protein___chr2:18364872-18367515_FORWARD_LENGTH=560	0	0	0	2	1	6	1	1	3	0	0	0
AT4G22890	PGR5-LIKE_A___PGR5-LIKE_A___chr4:12007157-12009175_FORWARD_LENGTH=324	0	0	0	1	2	4	1	2	2	1	2	1
AT2G39010	PIP2E,_PIP2;6___plasma_membrane_intrinsic_protein_2E___chr2:16291564-16293746_FORWARD_LENGTH=289	0	0	0	1	1	1	1	2	0	2	0	2
AT1G80270	PPR596___PENTATRICOPEPTIDE_REPEAT_596___chr1:30181265-30183331_FORWARD_LENGTH=596	0	0	0	1	1	2	1	1	1	1	1	0
AT2G34640	PTAC12,_HMR___plastid_transcriptionally_active_12___chr2:14582061-14584345_REVERSE_LENGTH=527	0	0	0	1	0	2	1	0	1	0	0	0
AT4G39090	RD19,_RD19A___Papain_family_cysteine_protease___chr4:18215826-18217326_REVERSE_LENGTH=368	0	0	0	1	0	2	1	0	0	0	0	0
AT3G05590	RPL18___ribosomal_protein_L18___chr3:1621511-1622775_FORWARD_LENGTH=187	0	0	0	2	1	1	1	1	3	1	1	3
ATCG00180	RPOC1___DNA-directed_RNA_polymerase_family_protein___chrC:20251-23084_REVERSE_LENGTH=680	0	0	0	1	1	2	1	1	1	0	0	0
AT1G64090	RTNLB3___Reticulan_like_protein_B3___chr1:23789395-23790669_FORWARD_LENGTH=255	0	0	0	0	1	0	1	0	0	1	0	2
AT2G33120	SAR1,_VAMP722,_ATVAMP722___synaptobrevin-related_protein_1___chr2:14043785-14045337_REVERSE_LENGTH=221	0	0	0	1	1	1	1	2	1	3	1	2
AT1G47550	SEC3A___exocyst_complex_component_sec3A___chr1:17457171-17463896_FORWARD_LENGTH=887	0	0	0	1	4	1	1	7	2	1	1	0
AT4G24190	SHD,_HSP90.7,_AtHsp90.7,_AtHsp90-7___Chaperone_protein_htpG_family_protein___chr4:12551902-12555851_REVERSE_LENGTH=823	0	0	0	2	2	2	1	3	2	2	0	3
AT5G19690	STT3A___staurosporin_and_temperature_sensitive_3-like_A___chr5:6652649-6658214_FORWARD_LENGTH=779	0	0	0	0	3	3	1	2	3	0	3	2
AT1G67140	SWEETIE___HEAT_repeat-containing_protein___chr1:25101016-25117372_REVERSE_LENGTH=2221	0	0	0	2	0	1	1	0	1	0	1	0
AT3G11820	SYP121,_AT-SYR1,_ATSYP121,_SYR1,_ATSYR1,_PEN1___syntaxin_of_plants_121___chr3:3729540-3730868_REVERSE_LENGTH=346	0	0	0	1	1	1	1	1	0	0	2	1
AT1G54780	TLP18.3___thylakoid_lumen_18.3_kDa_protein___chr1:20439533-20440953_FORWARD_LENGTH=285	0	0	0	0	1	2	1	0	3	0	0	0
AT1G66150	TMK1___transmembrane_kinase_1___chr1:24631503-24634415_FORWARD_LENGTH=942	0	0	0	0	2	0	1	2	1	2	2	2
AT4G30480	TPR1,_AtTPR1___Tetratricopeptide_repeat_(TPR)-like_superfamily_protein___chr4:14897500-14898937_FORWARD_LENGTH=277	0	0	0	3	2	3	1	2	1	0	2	1
AT4G01050	TROL___thylakoid_rhodanese-like___chr4:455874-458175_FORWARD_LENGTH=466	0	0	0	2	0	2	1	0	2	1	3	1
AT5G17990	TRP1,_pat1___tryptophan_biosynthesis_1___chr5:5957330-5959681_FORWARD_LENGTH=444	0	0	0	2	2	0	1	1	1	0	1	0
AT2G16920	UBC23,_PFU2___ubiquitin-conjugating_enzyme_23___chr2:7334559-7338827_REVERSE_LENGTH=1102	0	0	0	0	0	0	1	2	0	0	0	0
AT3G60600	VAP27-1,_VAP,_(AT)VAP,_VAP27___vesicle_associated_protein___chr3:22400537-22402408_FORWARD_LENGTH=256	0	0	0	1	1	2	1	2	2	1	1	2
AT2G21410	VHA-A2___vacuolar_proton_ATPase_A2___chr2:9162703-9168141_FORWARD_LENGTH=821	0	0	0	1	2	1	1	3	2	1	1	1
AT4G01037	WTF1,_AtWTF1___Ubiquitin_carboxyl-terminal_hydrolase_family_protein___chr4:451444-453030_REVERSE_LENGTH=528	0	0	0	0	0	1	1	0	2	1	1	0
AT3G07480	2Fe-2S_ferredoxin-like_superfamily_protein___chr3:2389026-2389505_FORWARD_LENGTH=159	0	0	0	0	0	0	0	0	0	0	0	2
AT3G07690	6-phosphogluconate_dehydrogenase_family_protein___chr3:2457232-2459378_FORWARD_LENGTH=466	0	0	0	0	1	1	0	0	0	2	0	0
AT4G27450	Aluminium_induced_protein_with_YGL_and_LRDR_motifs___chr4:13727665-13728683_REVERSE_LENGTH=250	0	0	0	1	1	2	0	0	2	2	0	0
AT3G48990	AMP-dependent_synthetase_and_ligase_family_protein___chr3:18159031-18161294_REVERSE_LENGTH=514	0	0	0	1	0	0	0	1	0	0	2	2
AT2G31820	Ankyrin_repeat_family_protein___chr2:13530350-13532562_FORWARD_LENGTH=662	0	0	0	1	1	1	0	1	2	0	0	1
AT1G05960	ARM_repeat_superfamily_protein___chr1:1808478-1815060_REVERSE_LENGTH=982	0	0	0	1	2	0	0	1	0	3	0	2
AT1G18210	Calcium-binding_EF-hand_family_proteinChr1:6268273-6268785_REVERSE_LENGTH=170	0	0	0	2	1	0	0	0	0	0	0	1
AT3G52950	CBS_/_octicosapeptide/Phox/Bemp1_(PB1)_domains-containing_proteinChr3:19634866-19636536_FORWARD_LENGTH=556	0	0	0	0	1	2	0	1	0	0	0	1
AT4G24550	Clathrin_adaptor_complexes_medium_subunit_family_proteinChr4:12675873-12678903_FORWARD_LENGTH=451	0	0	0	1	0	0	0	0	0	1	2	0
AT5G46020	CONTAINS_InterPro_DOMAIN/s:_Casein_kinase_substrate,_phosphoprotein_PP28_(InterPro:IPR019380);_Has_30201_Blast_hits_to_17322_proteins_in_780_species:_Archae_-_12;_Bacteria_-_1396;_Metazoa_-_17338;_Fungi_-_3422;_Plants_-_5037;_Viruses_-_0;_Other_Eukaryotes_-_2996_(source:_NCBI_BLink).Chr5:18663075-18664629_REVERSE_LENGTH=164	0	0	0	1	2	0	0	1	1	1	0	0
AT1G32090	early-responsive_to_dehydration_stress_protein_(ERD4)___chr1:11540244-11544041_REVERSE_LENGTH=806	0	0	0	0	1	0	0	1	1	2	1	0
AT5G13650	elongation_factor_family_protein___chr5:4397821-4402364_FORWARD_LENGTH=675	0	0	0	0	1	4	0	3	3	0	3	4
AT4G08310	FUNCTIONS_IN:_molecular_function_unknown;_INVOLVED_IN:_biological_process_unknown;_LOCATED_IN:_cellular_component_unknown;_EXPRESSED_IN:_25_plant_structures;_EXPRESSED_DURING:_13_growth_stages;_CONTAINS_InterPro_DOMAIN/s:_Histone_chape	0	0	0	0	0	2	0	1	1	0	0	0
AT5G65490	FUNCTIONS_IN:_molecular_function_unknown;_INVOLVED_IN:_biological_process_unknown;_LOCATED_IN:_chloroplast;_EXPRESSED_IN:_22_plant_structures;_EXPRESSED_DURING:_13_growth_stages;_CONTAINS_InterPro_DOMAIN/s:_SGT1_(InterPro:IPR010770);_Has_1807_Blast_hits_to_1807_proteins_in_277_species:_Archae_-_0;_Bacteria_-_0;_Metazoa_-_736;_Fungi_-_347;_Plants_-_385;_Viruses_-_0;_Other_Eukaryotes_-_339_(source:…	0	0	0	2	2	1	0	3	2	1	0	0
AT3G19390	Granulin_repeat_cysteine_protease_family_protein___chr3:6723024-6724768_FORWARD_LENGTH=452	0	0	0	1	0	1	0	0	1	0	0	2
AT5G51970	GroES-like_zinc-binding_alcohol_dehydrogenase_family_protein___chr5:21111820-21113284_FORWARD_LENGTH=364	0	0	0	0	0	0	0	1	0	7	4	2
AT1G56050	GTP-binding_protein-related___chr1:20963793-20966181_FORWARD_LENGTH=421	0	0	0	0	0	3	0	0	0	2	0	2
AT5G45510	Leucine-rich_repeat_(LRR)_family_protein___chr5:18444798-18449071_FORWARD_LENGTH=1222	0	0	0	2	0	1	0	0	0	2	0	1
AT2G01820	Leucine-rich_repeat_protein_kinase_family_protein___chr2:357664-360681_REVERSE_LENGTH=943	0	0	0	0	0	0	0	0	0	2	0	1
AT3G02880	Leucine-rich_repeat_protein_kinase_family_protein___chr3:634819-636982_FORWARD_LENGTH=627	0	0	0	2	0	1	0	3	1	0	0	0
AT3G14840	Leucine-rich_repeat_transmembrane_protein_kinase___chr3:4988271-4993891_FORWARD_LENGTH=1020	0	0	0	0	0	0	0	1	0	3	0	1
AT4G33150	lysine-ketoglutarate_reductase/saccharopine_dehydrogenase_bifunctional_enzyme___chr4:15985479-15991069_REVERSE_LENGTH=1064	0	0	0	0	4	3	0	0	0	0	1	0
AT5G63190	MA3_domain-containing_protein___chr5:25346145-25348563_FORWARD_LENGTH=702	0	0	0	0	0	3	0	0	0	0	0	0
AT5G59250	Major_facilitator_superfamily_protein___chr5:23903958-23906853_FORWARD_LENGTH=558	0	0	0	0	0	3	0	0	1	0	0	0
AT1G80030	Molecular_chaperone_Hsp40/DnaJ_family_protein___chr1:30105398-30108873_REVERSE_LENGTH=500	0	0	0	2	2	3	0	3	1	2	0	2
AT1G72340	NagB/RpiA/CoA_transferase-like_superfamily_protein___chr1:27236898-27238482_FORWARD_LENGTH=382	0	0	0	0	0	2	0	0	0	0	0	0
AT3G05060	NOP56-like_pre_RNA_processing_ribonucleoprotein___chr3:1413174-1415564_REVERSE_LENGTH=533	0	0	0	0	0	3	0	0	0	0	0	0
AT4G03260	Outer_arm_dynein_light_chain_1_protein___chr4:1429092-1431431_FORWARD_LENGTH=677	0	0	0	0	2	0	0	1	0	1	1	1
AT3G58140	Phenylalanyl-tRNA_synthetase_class_IIc_family_protein___chr3:21529988-21532386_REVERSE_LENGTH=429	0	0	0	0	0	2	0	0	0	0	0	2
AT1G70820	Phosphoglucomutase,_putative_/_glucose_phosphomutase,_putative___chr1:26705594-26708034_FORWARD_LENGTH=615	0	0	0	1	2	2	0	1	1	3	2	3
AT2G44530	Phosphoribosyltransferase_family_protein___chr2:18383732-18385974_FORWARD_LENGTH=394	0	0	0	1	1	2	0	0	1	0	0	0
AT1G43800	Plant_stearoyl-acyl-carrier-protein_desaturase_family_protein___chr1:16577662-16579549_FORWARD_LENGTH=391	0	0	0	2	1	5	0	1	2	0	1	1
AT5G16240	Plant_stearoyl-acyl-carrier-protein_desaturase_family_protein___chr5:5306981-5309639_FORWARD_LENGTH=394	0	0	0	0	0	0	0	0	0	0	0	2
AT2G35490	Plastid-lipid_associated_protein_PAP_/_fibrillin_family_protein___chr2:14912309-14913797_REVERSE_LENGTH=376	0	0	0	2	1	0	0	0	0	1	0	1
AT5G45620	Proteasome_component_(PCI)_domain_protein___chr5:18501590-18503868_FORWARD_LENGTH=386	0	0	0	1	0	2	0	0	1	0	0	0
AT1G01540	Protein_kinase_superfamily_protein___chr1:195980-197973_FORWARD_LENGTH=386	0	0	0	1	1	2	0	1	1	1	1	1
AT2G23200	Protein_kinase_superfamily_protein___chr2:9879351-9881855_FORWARD_LENGTH=834	0	0	0	0	0	0	0	1	0	1	0	2
AT3G17850	Protein_kinase_superfamily_protein___chr3:6109854-6116245_REVERSE_LENGTH=1296	0	0	0	2	2	0	0	2	4	0	1	0
AT1G80910	Protein_of_unknown_function_(DUF1712)___chr1:30401143-30403466_FORWARD_LENGTH=497	0	0	0	2	2	2	0	1	1	2	2	2
AT1G16020	Protein_of_unknown_function_(DUF1712)___chr1:5498633-5501018_FORWARD_LENGTH=502	0	0	0	1	1	2	0	2	2	1	2	0
AT4G31080	Protein_of_unknown_function_(DUF2296)___chr4:15121186-15123072_FORWARD_LENGTH=409	0	0	0	0	0	2	0	1	0	0	0	0
AT2G27090	Protein_of_unknown_function_(DUF630_and_DUF632)___chr2:11567691-11570345_REVERSE_LENGTH=743	0	0	0	1	0	1	0	3	1	1	2	1
AT4G12590	Protein_of_unknown_function_DUF106,_transmembrane___chr4:7451291-7452976_REVERSE_LENGTH=246	0	0	0	2	1	3	0	0	1	0	0	0
AT5G06660	Protein_of_unknown_function_DUF106,_transmembrane___chr5:2046863-2047453_FORWARD_LENGTH=196	0	0	0	1	1	2	0	0	0	0	0	0
AT1G79050	recA_DNA_recombination_family_protein___chr1:29737084-29740140_REVERSE_LENGTH=439	0	0	0	1	2	3	0	0	1	0	0	0
AT3G61260	Remorin_family_protein___chr3:22675403-22676701_REVERSE_LENGTH=212	0	0	0	0	0	0	0	0	0	0	1	2
AT2G46170	Reticulon_family_protein___chr2:18965410-18966940_FORWARD_LENGTH=255	0	0	0	1	0	0	0	0	2	1	0	2
AT5G19370	Rhodanese-like_domain-containing_protein_/_PPIC-type_PPIASE_domain-containing_protein___chr5:6524247-6526629_REVERSE_LENGTH=299	0	0	0	0	0	2	0	0	0	0	0	0
AT1G23410	Ribosomal_protein_S27a_/_Ubiquitin_family_protein___chr1:8314940-8315410_FORWARD_LENGTH=156	0	0	0	1	1	1	0	0	0	0	2	0
AT5G52650	RNA_binding_Plectin/S10_domain-containing_protein___chr5:21355781-21357003_REVERSE_LENGTH=179	0	0	0	0	1	0	0	0	0	0	2	1
AT1G72160	Sec14p-like_phosphatidylinositol_transfer_family_protein___chr1:27153823-27155609_REVERSE_LENGTH=490	0	0	0	0	1	0	0	0	0	2	0	0
AT1G29310	SecY_protein_transport_family_protein___chr1:10252662-10254526_FORWARD_LENGTH=475	0	0	0	0	0	5	0	0	3	0	1	1
AT2G28360	SIT4_phosphatase-associated_family_protein___chr2:12124604-12129879_REVERSE_LENGTH=788	0	0	0	3	2	0	0	1	1	0	0	0
AT4G08520	SNARE-like_superfamily_protein___chr4:5417887-5420295_FORWARD_LENGTH=181	0	0	0	0	2	2	0	0	2	0	0	0
AT3G11830	TCP-1/cpn60_chaperonin_family_protein___chr3:3732734-3736156_FORWARD_LENGTH=557	0	0	0	0	0	0	0	0	2	2	0	1
AT3G18190	TCP-1/cpn60_chaperonin_family_protein___chr3:6232226-6233836_FORWARD_LENGTH=536	0	0	0	0	1	2	0	2	0	1	2	1
AT1G02150	Tetratricopeptide_repeat_(TPR)-like_superfamily_protein___chr1:408779-410433_FORWARD_LENGTH=524	0	0	0	0	0	5	0	1	2	0	3	0
AT5G10940	Transducin_family_protein_/_WD-40_repeat_family_protein___chr5:3448890-3454127_REVERSE_LENGTH=757	0	0	0	1	3	0	0	1	2	1	1	1
AT3G05000	Transport_protein_particle_(TRAPP)_component___chr3:1387444-1388697_REVERSE_LENGTH=173	0	0	0	2	2	0	0	0	0	1	0	1
AT2G47840	Uncharacterised_conserved_protein_ycf60___chr2:19594331-19594957_REVERSE_LENGTH=208	0	0	0	0	1	2	0	0	1	0	0	0
AT2G36330	Uncharacterised_protein_family_(UPF0497)___chr2:15233620-15235298_FORWARD_LENGTH=283	0	0	0	0	2	1	0	0	0	0	0	1
AT1G67700	Unknown_protein;_FUNCTIONS_IN:_molecular_function_unknown;_INVOLVED_IN:_biological_process_unknown;_LOCATED_IN:_chloroplast,_chloroplast_envelope;_EXPRESSED_IN:_22_plant_structures;_EXPRESSED_DURING:_13_growth_stages;_Has_49_Blast_hits_to_49_proteins_in_20_species:_Archae_-_0;_Bacteria_-_0;_Metazoa_-_0;_Fungi_-_0;_Plants_-_44;_Viruses_-_0;_Other_Eukaryotes_-_5_(source:_NCBI_BLink).___chr1:2537429…	0	0	0	0	0	2	0	0	0	0	0	0
AT1G68680	Unknown_protein;_FUNCTIONS_IN:_molecular_function_unknown;_INVOLVED_IN:_biological_process_unknown;_LOCATED_IN:_chloroplast;_EXPRESSED_IN:_23_plant_structures;_EXPRESSED_DURING:_16_growth_stages;_Has_20_Blast_hits_to_20_proteins_in_11_species:_Archae_-_0;_Bacteria_-_0;_Metazoa_-_0;_Fungi_-_0;_Plants_-_20;_Viruses_-_0;_Other_Eukaryotes_-_0_(source:_NCBI_BLink).___chr1:25785627-25786622_FORWARD_LEN…	0	0	0	0	0	2	0	0	1	0	0	1
AT1G33810	Unknown_protein;_FUNCTIONS_IN:_molecular_function_unknown;_INVOLVED_IN:_biological_process_unknown;_LOCATED_IN:_chloroplast_thylakoid_membrane,_chloroplast,_chloroplast_envelope;_EXPRESSED_IN:_22_plant_structures;_EXPRESSED_DURING:_13_growth_stages;_Has_39_Blast_hits_to_39_proteins_in_18_species:_Archae_-_0;_Bacteria_-_0;_Metazoa_-_0;_Fungi_-_0;_Plants_-_39;_Viruses_-_0;_Other_Eukaryotes_-_0_(sou…	0	0	0	0	0	0	0	0	2	0	0	1
AT3G49720	Unknown_protein;_FUNCTIONS_IN:_molecular_function_unknown;_INVOLVED_IN:_biological_process_unknown;_LOCATED_IN:_chloroplast_thylakoid_membrane,_Golgi_apparatus,_plasma_membrane,_membrane;_EXPRESSED_IN:_25_plant_structures;_EXPRESSED_DURING:_15_growth_stages;_BEST_Arabidopsis_thaliana_protein_match_is:_unknown_protein_(TAIR:AT5G65810.1);_Has_64_Blast_hits_to_64_proteins_in_11_species:_Archae_-_0;_…	0	0	0	0	1	2	0	0	1	0	0	0
AT3G49990	Unknown_protein;_Has_1524_Blast_hits_to_1298_proteins_in_225_species:_Archae_-_9;_Bacteria_-_84;_Metazoa_-_474;_Fungi_-_184;_Plants_-_98;_Viruses_-_17;_Other_Eukaryotes_-_658_(source:_NCBI_BLink).___chr3:18532492-18534000_REVERSE_LENGTH=502	0	0	0	1	1	0	0	1	2	0	0	0
AT5G57345	Unknown_protein;_Has_30201_Blast_hits_to_17322_proteins_in_780_species:_Archae_-_12;_Bacteria_-_1396;_Metazoa_-_17338;_Fungi_-_3422;_Plants_-_5037;_Viruses_-_0;_Other_Eukaryotes_-_2996_(source:_NCBI_BLink).___chr5:23229562-23230587_REVERSE_LENGTH=188	0	0	0	0	0	1	0	0	1	0	0	2
AT3G54470	Uridine_5'-monophosphate_synthase_/_UMP_synthase_(PYRE-F)_(UMPS)___chr3:20168285-20170245_REVERSE_LENGTH=476	0	0	0	0	1	3	0	0	0	0	1	0
AT4G14070	AAE15___acyl-activating_enzyme_15___chr4:8112122-8118039_REVERSE_LENGTH=727	0	0	0	0	1	2	0	0	0	0	0	0
AT5G42080	ADL1,_ADL1A,_AG68,_DRP1A,_RSW9,_DL1___dynamin-like_protein___chr5:16820661-16824536_REVERSE_LENGTH=610	0	0	0	0	0	0	0	0	0	2	0	0
AT1G59610	ADL3,_CF1,_DRP2B,_DL3___dynamin-like_3___chr1:21893413-21900780_FORWARD_LENGTH=920	0	0	0	0	0	0	0	1	2	0	1	2
AT1G80660	AHA9,_HA9___H(+)-ATPase_9___chr1:30316227-30319948_REVERSE_LENGTH=954	0	0	0	1	2	2	0	2	0	1	2	2
AT2G28800	ALB3___63_kDa_inner_membrane_family_protein___chr2:12356669-12359158_REVERSE_LENGTH=462	0	0	0	2	2	3	0	3	3	2	2	3
AT3G48000	ALDH2B4,_ALDH2,_ALDH2A___aldehyde_dehydrogenase_2B4___chr3:17717082-17719843_REVERSE_LENGTH=538	0	0	0	1	1	1	0	1	0	1	1	2
AT2G40660	AT2G40660.1-DECOY	0	0	0	1	0	1	0	0	1	1	0	2
AT5G64940	ATATH13,_ATH13,_ATOSA1,_OSA1___ABC2_homolog_13___chr5:25949116-25953326_FORWARD_LENGTH=761	0	0	0	0	0	2	0	0	1	0	0	0
AT3G50360	ATCEN2,_CEN1,_CEN2___centrin2___chr3:18674421-18675502_FORWARD_LENGTH=169	0	0	0	0	1	0	0	0	0	0	0	2
AT5G54250	ATCNGC4,_CNGC4,_HLM1,_DND2___cyclic_nucleotide-gated_cation_channel_4___chr5:22025684-22029971_REVERSE_LENGTH=694	0	0	0	1	2	1	0	1	1	1	0	1
AT5G12140	ATCYS1,_CYS1___cystatin-1___chr5:3923295-3923936_REVERSE_LENGTH=101	0	0	0	0	0	3	0	0	1	0	0	1
AT5G03540	ATEXO70A1,_EXO70A1___exocyst_subunit_exo70_family_protein_A1___chr5:889606-893916_FORWARD_LENGTH=638	0	0	0	0	2	4	0	1	1	2	2	0
AT1G66200	ATGSR2,_GSR2,_GLN1;2___glutamine_synthase_clone_F11___chr1:24655520-24657520_REVERSE_LENGTH=356	0	0	0	1	1	1	0	0	0	2	1	1
AT3G11710	ATKRS-1___lysyl-tRNA_synthetase_1___chr3:3702359-3705613_REVERSE_LENGTH=626	0	0	0	0	1	1	0	2	0	1	0	0
AT5G65720	ATNIFS1,_NIFS1,_NFS1,_ATNFS1___nitrogen_fixation_S_(NIFS)-like_1___chr5:26296349-26297710_FORWARD_LENGTH=453	0	0	0	1	1	3	0	0	0	2	0	0
AT4G28510	ATPHB1,_PHB1___prohibitin_1___chr4:14084970-14086372_REVERSE_LENGTH=288	0	0	0	0	0	2	0	0	0	0	0	1
AT2G42600	ATPPC2,_PPC2___phosphoenolpyruvate_carboxylase_2___chr2:17734541-17738679_REVERSE_LENGTH=963	0	0	0	0	0	0	0	0	0	2	1	4
AT3G19170	ATPREP1,_ATZNMP,_PREP1___presequence_protease_1___chr3:6625578-6631874_REVERSE_LENGTH=1080	0	0	0	0	1	0	0	3	1	0	0	1
AT5G43350	ATPT1,_PHT1;1___phosphate_transporter_1;1___chr5:17399918-17401643_REVERSE_LENGTH=524	0	0	0	0	2	1	0	0	0	1	0	0
AT4G30580	ATS2,_EMB1995,_LPAT1___Phospholipid/glycerol_acyltransferase_family_protein___chr4:14932515-14934489_REVERSE_LENGTH=356	0	0	0	0	0	2	0	0	0	0	0	0
AT1G29150	ATS9,_RPN6___non-ATPase_subunit_9___chr1:10181240-10182499_FORWARD_LENGTH=419	0	0	0	0	1	3	0	1	0	0	0	0
AT1G62750	ATSCO1,_ATSCO1/CPEF-G,_SCO1___Translation_elongation_factor_EFG/EF2_protein___chr1:23233622-23236321_REVERSE_LENGTH=783	0	0	0	0	0	0	0	0	1	0	0	2
AT1G11720	ATSS3,_SS3___starch_synthase_3___chr1:3952460-3956840_FORWARD_LENGTH=1042	0	0	0	0	0	0	0	0	0	2	0	1
AT5G22330	ATTIP49A,_RIN1___P-loop_containing_nucleoside_triphosphate_hydrolases_superfamily_protein___chr5:7391026-7394071_REVERSE_LENGTH=458	0	0	0	0	1	1	0	2	1	0	0	0
AT1G22360	AtUGT85A2,_UGT85A2___UDP-glucosyl_transferase_85A2___chr1:7895068-7897527_REVERSE_LENGTH=481	0	0	0	3	3	6	0	2	4	1	1	0
AT5G41600	BTI3,_RTNLB4___VIRB2-interacting_protein_3___chr5:16636230-16637472_FORWARD_LENGTH=257	0	0	0	0	1	1	0	0	2	0	0	0
AT5G44070	CAD1,_ARA8,_ATPCS1,_PCS1___phytochelatin_synthase_1_(PCS1)___chr5:17734876-17737672_FORWARD_LENGTH=485	0	0	0	0	0	0	0	2	0	0	0	0
AT3G27740	CARA___carbamoyl_phosphate_synthetase_A___chr3:10281470-10283792_REVERSE_LENGTH=430	0	0	0	1	0	0	0	0	0	0	0	2
AT1G20630	CAT1___catalase_1___chr1:7146812-7149609_FORWARD_LENGTH=492	0	0	0	1	0	0	0	0	0	0	1	2
AT3G26710	CCB1___cofactor_assembly_of_complex_C___chr3:9813550-9814606_FORWARD_LENGTH=267	0	0	0	1	1	3	0	0	1	1	0	1
AT4G34050	CCoAOMT1___S-adenosyl-L-methionine-dependent_methyltransferases_superfamily_protein___chr4:16310844-16311973_FORWARD_LENGTH=259	0	0	0	0	0	1	0	1	1	1	1	2
AT3G21630	CERK1,_LYSM_RLK1___chitin_elicitor_receptor_kinase_1___chr3:7615543-7618530_REVERSE_LENGTH=617	0	0	0	0	1	0	0	2	0	1	1	1
AT5G08530	CI51___51_kDa_subunit_of_complex_I___chr5:2759848-2761726_REVERSE_LENGTH=486	0	0	0	1	0	0	0	1	0	2	2	0
AT5G67380	CKA1,_ATCKA1___casein_kinase_alpha_1___chr5:26881156-26883383_REVERSE_LENGTH=409	0	0	0	0	0	0	0	0	0	0	2	1
AT1G66670	CLPP3,_NCLPP3___CLP_protease_proteolytic_subunit_3___chr1:24863995-24865646_REVERSE_LENGTH=309	0	0	0	0	0	2	0	0	2	1	0	2
AT4G17040	CLPR4___CLP_protease_R_subunit_4___chr4:9586740-9589297_REVERSE_LENGTH=305	0	0	0	0	0	2	0	0	1	0	0	0
AT1G22920	CSN5A,_JAB1,_AJH1___COP9_signalosome_5A___chr1:8109882-8111895_REVERSE_LENGTH=357	0	0	0	0	2	3	0	2	2	2	3	2
AT3G63140	CSP41A___chloroplast_stem-loop_binding_protein_of__41_kDa___chr3:23327006-23328620_REVERSE_LENGTH=406	0	0	0	0	1	0	0	0	0	2	0	1
AT3G58750	CSY2___citrate_synthase_2___chr3:21724564-21727458_REVERSE_LENGTH=514	0	0	0	0	0	2	0	0	0	1	2	0
AT4G12310	CYP706A5___cytochrome_P450,_family_706,_subfamily_A,_polypeptide_5___chr4:7310598-7312522_REVERSE_LENGTH=520	0	0	0	2	0	0	0	0	0	0	0	0
AT1G64900	CYP89A2,_CYP89___cytochrome_P450,_family_89,_subfamily_A,_polypeptide_2___chr1:24113283-24114803_FORWARD_LENGTH=506	0	0	0	2	0	3	0	1	2	0	0	0
AT5G55910	D6PK___D6_protein_kinase___chr5:22640055-22641634_REVERSE_LENGTH=498	0	0	0	2	2	2	0	1	1	0	0	0
AT1G12840	DET3,_ATVHA-C___vacuolar_ATP_synthase_subunit_C_(VATC)_/_V-ATPase_C_subunit_/_vacuolar_proton_pump_C_subunit_(DET3)___chr1:4375584-4378220_FORWARD_LENGTH=375	0	0	0	4	2	2	0	3	0	2	4	4
AT4G33510	DHS2___3-deoxy-d-arabino-heptulosonate_7-phosphate_synthase___chr4:16116496-16118549_FORWARD_LENGTH=507	0	0	0	0	0	2	0	0	1	0	1	0
AT5G15410	DND1,_ATCNGC2,_CNGC2___Cyclic_nucleotide-regulated_ion_channel_family_protein___chr5:5003460-5006763_REVERSE_LENGTH=726	0	0	0	1	1	1	0	2	1	0	1	1
AT1G75350	emb2184___Ribosomal_protein_L31___chr1:28272163-28272687_FORWARD_LENGTH=144	0	0	0	0	0	2	0	0	2	0	0	1
AT1G70070	EMB25,_PDE317,_ISE2___DEAD/DEAH_box_helicase,_putative___chr1:26390016-26394148_REVERSE_LENGTH=1171	0	0	0	1	0	0	0	2	0	0	0	0
AT1G30360	ERD4___Early-responsive_to_dehydration_stress_protein_(ERD4)___chr1:10715892-10718799_FORWARD_LENGTH=724	0	0	0	0	0	1	0	2	0	1	0	0
AT1G08930	ERD6___Major_facilitator_superfamily_protein___chr1:2873604-2876979_FORWARD_LENGTH=496	0	0	0	0	2	0	0	0	1	0	0	0
AT5G47880	ERF1-1___eukaryotic_release_factor_1-1___chr5:19386555-19387865_REVERSE_LENGTH=436	0	0	0	0	0	2	0	0	0	0	0	0
AT2G38280	FAC1,_ATAMPD___AMP_deaminase,_putative_/_myoadenylate_deaminase,_putative___chr2:16033767-16038793_REVERSE_LENGTH=839	0	0	0	3	2	1	0	4	1	1	1	3
AT2G19520	FVE,_ACG1,_MSI4,_NFC4,_NFC04,_ATMSI4___Transducin_family_protein_/_WD-40_repeat_family_protein___chr2:8456006-8459235_FORWARD_LENGTH=507	0	0	0	0	2	1	0	1	1	1	0	0
AT5G38480	GRF3,_RCI1___general_regulatory_factor_3___chr5:15410277-15411285_FORWARD_LENGTH=255	0	0	0	3	2	5	0	1	4	3	1	5
AT4G01070	GT72B1,_UGT72B1___UDP-Glycosyltransferase_superfamily_protein___chr4:461858-463300_REVERSE_LENGTH=480	0	0	0	0	0	0	0	0	0	2	0	0
AT5G22880	H2B,_HTB2___histone_B2___chr5:7652130-7652567_REVERSE_LENGTH=145	0	0	0	0	0	2	0	0	0	0	0	1
AT4G38130	HD1,_ATHD1,_HDA1,_RPD3A,_HDA19,_ATHDA19___histone_deacetylase_1___chr4:17896493-17899057_REVERSE_LENGTH=501	0	0	0	1	0	2	0	0	0	0	0	0
AT5G03740	HD2C,_HDT3___histone_deacetylase_2C___chr5:981994-983961_FORWARD_LENGTH=294	0	0	0	1	1	1	0	0	2	2	1	1
AT1G69740	HEMB1___Aldolase_superfamily_protein___chr1:26232197-26234713_FORWARD_LENGTH=430	0	0	0	0	0	1	0	0	0	1	0	2
AT2G17265	HSK,_DMR1___homoserine_kinase___chr2:7508606-7509718_FORWARD_LENGTH=370	0	0	0	0	0	0	0	0	0	1	1	2
AT4G15550	IAGLU___indole-3-acetate_beta-D-glucosyltransferase___chr4:8877877-8879301_REVERSE_LENGTH=474	0	0	0	0	0	4	0	1	0	0	1	0
AT1G77590	LACS9___long_chain_acyl-CoA_synthetase_9___chr1:29148501-29151776_REVERSE_LENGTH=691	0	0	0	0	0	3	0	2	1	0	0	0
AT1G67230	LINC1___little_nuclei1___chr1:25151561-25156032_REVERSE_LENGTH=1132	0	0	0	0	0	0	0	2	0	0	0	0
AT3G57650	LPAT2___lysophosphatidyl_acyltransferase_2___chr3:21349751-21352839_FORWARD_LENGTH=389	0	0	0	1	2	2	0	0	1	0	0	0
AT3G63150	MIRO2,_ATCBG___MIRO-related_GTP-ase_2___chr3:23329200-23332692_REVERSE_LENGTH=643	0	0	0	0	0	2	0	1	0	0	0	0
AT5G26340	MSS1,_STP13,_ATSTP13___Major_facilitator_superfamily_protein___chr5:9243851-9246994_REVERSE_LENGTH=526	0	0	0	2	1	0	0	0	0	0	0	1
AT3G59970	MTHFR1___methylenetetrahydrofolate_reductase_1___chr3:22151303-22154323_FORWARD_LENGTH=592	0	0	0	0	2	0	0	2	0	2	2	0
AT2G15620	NIR1,_NIR,_ATHNIR___nitrite_reductase_1___chr2:6810552-6812666_FORWARD_LENGTH=586	0	0	0	0	0	1	0	0	1	0	1	2
AT3G61050	NTMC2TYPE4,_NTMC2T4___Calcium-dependent_lipid-binding_(CaLB_domain)_family_protein___chr3:22597485-22600932_FORWARD_LENGTH=510	0	0	0	1	1	4	0	1	2	1	1	0
AT2G23350	PAB4,_PABP4___poly(A)_binding_protein_4___chr2:9943209-9946041_FORWARD_LENGTH=662	0	0	0	1	0	0	0	0	0	0	2	0
AT2G16070	PDV2___plastid_division2___chr2:6984072-6985356_REVERSE_LENGTH=307	0	0	0	1	0	2	0	1	0	0	0	1
AT5G01410	PDX1,_ATPDX1.3,_RSR4,_PDX1.3,_ATPDX1___Aldolase-type_TIM_barrel_family_protein___chr5:172576-173505_REVERSE_LENGTH=309	0	0	0	1	0	2	0	0	3	1	0	4
ATCG00540	PETA___photosynthetic_electron_transfer_A___chrC:61657-62619_FORWARD_LENGTH=320	0	0	0	0	0	2	0	0	2	0	0	1
AT5G51820	PGM,_ATPGMP,_PGM1,_STF1___phosphoglucomutase___chr5:21063531-21067933_REVERSE_LENGTH=623	0	0	0	0	1	2	0	0	0	2	0	1
AT3G45780	PHOT1,_NPH1,_JK224,_RPT1___phototropin_1___chr3:16818557-16823960_FORWARD_LENGTH=996	0	0	0	0	1	0	0	0	1	2	0	1
AT4G15530	PPDK___pyruvate_orthophosphate_dikinase___chr4:8864828-8870727_REVERSE_LENGTH=956	0	0	0	0	1	0	0	2	0	5	3	4
AT1G32990	PRPL11___plastid_ribosomal_protein_l11___chr1:11955827-11957139_FORWARD_LENGTH=222	0	0	0	0	1	0	0	0	0	2	0	1
AT1G55670	PSAG___photosystem_I_subunit_G___chr1:20802874-20803356_REVERSE_LENGTH=160	0	0	0	0	0	5	0	0	2	0	0	2
AT1G65260	PTAC4,_VIPP1___plastid_transcriptionally_active_4___chr1:24236329-24240428_FORWARD_LENGTH=330	0	0	0	0	0	2	0	0	3	0	0	2
AT4G15410	PUX5___serine/threonine_protein_phosphatase_2A_55_kDa_regulatory_subunit_B_prime_gamma___chr4:8814868-8816596_FORWARD_LENGTH=421	0	0	0	3	0	1	0	1	1	0	0	1
AT3G25070	RIN4___RPM1_interacting_protein_4___chr3:9132458-9133747_FORWARD_LENGTH=211	0	0	0	0	1	2	0	0	2	0	0	0
AT2G48070	RPH1___resistance_to_phytophthora_1___chr2:19662863-19663773_FORWARD_LENGTH=197	0	0	0	0	1	0	0	0	2	0	0	0
AT5G64760	RPN5B___regulatory_particle_non-ATPase_subunit_5B___chr5:25894027-25896445_REVERSE_LENGTH=442	0	0	0	0	0	2	0	0	0	0	1	0
AT5G05780	RPN8A,_AE3,_ATHMOV34___RP_non-ATPase_subunit_8A___chr5:1735862-1738176_FORWARD_LENGTH=308	0	0	0	0	0	2	0	0	0	0	0	1
ATCG00160	RPS2___ribosomal_protein_S2___chrC:15013-15723_REVERSE_LENGTH=236	0	0	0	0	0	2	0	0	1	0	0	0
AT1G61250	SC3___secretory_carrier_3___chr1:22586035-22588664_FORWARD_LENGTH=289	0	0	0	1	1	2	0	1	0	0	0	2
AT4G31120	SKB1,_ATPRMT5___SHK1_binding_protein_1___chr4:15132185-15136568_REVERSE_LENGTH=642	0	0	0	0	0	0	0	2	0	1	0	0
AT5G24030	SLAH3___SLAC1_homologue_3___chr5:8118618-8120993_REVERSE_LENGTH=635	0	0	0	1	2	2	0	1	1	1	1	0
AT1G09020	SNF4,_ATSNF4___homolog_of_yeast_sucrose_nonfermenting_4___chr1:2900149-2904212_REVERSE_LENGTH=487	0	0	0	1	1	1	0	2	2	0	1	1
AT1G20980	SPL14,_FBR6,_SPL1R2,_ATSPL14___squamosa_promoter_binding_protein-like_14___chr1:7325042-7328933_FORWARD_LENGTH=1035	0	0	0	0	1	0	0	2	0	0	0	0
AT3G43190	SUS4,_ATSUS4___sucrose_synthase_4___chr3:15179204-15182577_REVERSE_LENGTH=808	0	0	0	0	0	1	0	2	1	0	1	0
AT1G50480	THFS___10-formyltetrahydrofolate_synthetase___chr1:18702064-18704687_FORWARD_LENGTH=634	0	0	0	0	2	5	0	1	0	2	1	1
AT4G35300	TMT2___tonoplast_monosaccharide_transporter2___chr4:16796432-16799071_REVERSE_LENGTH=739	0	0	0	1	1	1	0	0	2	1	0	0
AT1G04530	TPR4___Tetratricopeptide_repeat_(TPR)-like_superfamily_protein___chr1:1234456-1235895_REVERSE_LENGTH=310	0	0	0	1	1	2	0	1	2	1	0	0
AT1G63800	UBC5___ubiquitin-conjugating_enzyme_5___chr1:23667888-23669003_REVERSE_LENGTH=185	0	0	0	3	1	0	0	0	0	1	1	2
AT3G03250	UGP,_UGP1,_AtUGP1___UDP-GLUCOSE_PYROPHOSPHORYLASE_1___chr3:749761-754014_REVERSE_LENGTH=469	0	0	0	0	0	1	0	0	0	0	0	2
AT2G34470	UREG,_PSKF109___urease_accessory_protein_G___chr2:14530900-14532411_REVERSE_LENGTH=275	0	0	0	0	1	3	0	0	3	0	0	1
AT2G47650	UXS4___UDP-xylose_synthase_4___chr2:19538751-19541364_REVERSE_LENGTH=443	0	0	0	0	2	2	0	2	2	0	0	0
AT2G38020	VCL1,_MAN,_EMB258___vacuoleless1_(VCL1)___chr2:15910098-15914190_REVERSE_LENGTH=858	0	0	0	0	0	1	0	2	0	0	0	0
AT4G24220	VEP1,_AWI31___NAD(P)-binding_Rossmann-fold_superfamily_protein___chr4:12565219-12566474_FORWARD_LENGTH=388	0	0	0	0	2	2	0	0	1	0	0	0
AT1G31930	XLG3___extra-large_GTP-binding_protein_3___chr1:11465832-11468961_FORWARD_LENGTH=848	0	0	0	0	0	0	0	1	0	1	0	2
AT1G67730	YBR159,_KCR1,_ATKCR1___beta-ketoacyl_reductase_1___chr1:25391676-25393365_FORWARD_LENGTH=318	0	0	0	0	0	2	0	0	0	0	0	0

## Sheet: 1_4. Common
Supplementary Data Set 1_4. Associated proteins shared amongst FLS2, EFR, and RBOHD. Exclusive unique peptide count is shown.
		Exclusive Unique Peptide Count
		FLS2-GFP-IP								EFR-GFP-IP												RBOHD-3xFLAG-IP
AGI code	Description	Col-0_1st	Col-0_2nd	FLS2-GFP_1st	FLS2-GFP_2nd	FLS2-GFP_3rd	FLS2-GFP+flg22_1st	FLS2-GFP+flg22_2nd	FLS2-GFP+flg22_3rd	Col-0_1st	Col-0_2nd	Col-0_3rd	Col-0_4th	EFR-GFP_1st	EFR-GFP_2nd	EFR-GFP_3rd	EFR-GFP_4th	EFR-GF+elf18_1st	EFR-GFP+elf18_2nd	EFR-GFP+elf18_3rd	EFR-GFP+elf18_4th	Col-0_1st	Col-0_2nd	Col-0_3rd	RBOHD_1st	RBOHD_2nd	RBOHD_3rd	RBOHD+elf18_1st	RBOHD+elf18_2nd	RBOHD+elf18_3rd	RBOHD+elf18+flg22_1st	RBOHD+elf18+flg22_2nd	RBOHD+elf18+flg22_3rd
AT4G33430	BRI1-associated receptor kinase (BAK1); FUNCTIONS IN: protein binding, protein serine/threonine kinase activity, protein heterodimerization activity, kinase activity; INVOLVED IN: in 6 processes; LOCATED IN: endosome, plasma membrane, protein complex; EXPRESSED IN: 26 plant structures; EXPRESSED DURING: 13 growth stages; CONTAINS InterPro DOMAIN/s: Protein kinase, ATP binding site (InterPro:IPR01…	0	0	2	1	7	27	38	37	0	0	0	0	0	0	0	1	10	6	8	13	0	0	0	0	0	1	3	2	1	2	2	1
AT1G51800	Leucine-rich repeat protein kinase family protein; FUNCTIONS IN: kinase activity; INVOLVED IN: protein amino acid phosphorylation; LOCATED IN: endomembrane system; EXPRESSED IN: 11 plant structures; EXPRESSED DURING: 6 growth stages; CONTAINS InterPro DOMAIN/s: Protein kinase, ATP binding site (InterPro:IPR017441), Protein kinase, catalytic domain (InterPro:IPR000719), Serine/threonine-protein ki…	0	0	1	4	12	0	2	7	0	0	0	0	1	0	2	1	2	0	0	0	0	0	0	1	1	0	1	1	1	1	2	2
AT3G02880	Leucine-rich repeat protein kinase family protein; FUNCTIONS IN: protein serine/threonine kinase activity, kinase activity, ATP binding; INVOLVED IN: transmembrane receptor protein tyrosine kinase signaling pathway, protein amino acid phosphorylation; LOCATED IN: anchored to plasma membrane, cell wall, plasma membrane, membrane, plant-type cell wall; EXPRESSED IN: 25 plant structures; EXPRESSED D…	0	0	23	27	31	22	23	21	0	0	0	0	1	2	4	5	6	4	4	4	0	0	0	2	0	1	0	3	1	0	0	0
AT2G39010	plasma membrane intrinsic protein 2E (PIP2E); FUNCTIONS IN: water channel activity; INVOLVED IN: transport, response to nematode; LOCATED IN: plasma membrane, membrane; EXPRESSED IN: 23 plant structures; EXPRESSED DURING: 13 growth stages; CONTAINS InterPro DOMAIN/s: Major intrinsic protein, conserved site (InterPro:IPR022357), Aquaporin (InterPro:IPR012269), Major intrinsic protein (InterPro:IPR…	0	0	0	7	10	6	11	17	0	0	0	0	0	2	3	3	2	3	3	2	0	0	0	1	1	1	1	2	0	2	0	2
AT4G29900	autoinhibited Ca(2+)-ATPase 10 (ACA10); FUNCTIONS IN: calcium-transporting ATPase activity, calmodulin binding; INVOLVED IN: shoot development, inflorescence morphogenesis; LOCATED IN: plasma membrane; EXPRESSED IN: 25 plant structures; EXPRESSED DURING: 13 growth stages; CONTAINS InterPro DOMAIN/s: ATPase, P-type, ATPase-associated domain (InterPro:IPR008250), ATPase, P-type, calcium-transportin…	0	0	4	5	11	2	5	6	0	0	0	0	0	1	3	1	4	1	3	3	0	0	0	4	5	2	5	8	2	3	3	7
AT3G09740	syntaxin of plants 71 (SYP71); FUNCTIONS IN: protein transporter activity; INVOLVED IN: intracellular protein transport, protein targeting to membrane; LOCATED IN: integral to membrane, endoplasmic reticulum, plasma membrane; EXPRESSED IN: 24 plant structures; EXPRESSED DURING: 13 growth stages; CONTAINS InterPro DOMAIN/s: Target SNARE coiled-coil domain (InterPro:IPR000727), Syntaxin/epimorphin,…	0	0	2	3	5	5	3	4	0	0	0	0	0	0	1	3	0	0	2	3	0	0	0	2	1	3	2	3	1	4	1	2
AT1G69840	SPFH/Band 7/PHB domain-containing membrane-associated protein family; INVOLVED IN: biological_process unknown; LOCATED IN: plasma membrane, chloroplast, vacuole; EXPRESSED IN: 26 plant structures; EXPRESSED DURING: 15 growth stages; CONTAINS InterPro DOMAIN/s: Band 7 protein (InterPro:IPR001107); BEST Arabidopsis thaliana protein match is: SPFH/Band 7/PHB domain-containing membrane-associated pro…	0	0	5	14	13	19	15	14	0	0	0	0	0	2	3	0	2	2	4	0	0	0	0	2	1	3	3	1	2	1	1	1
AT5G62740	HYPERSENSITIVE-INDUCED RESPONSE PROTEIN 1 (HIR1); INVOLVED IN: N-terminal protein myristoylation; LOCATED IN: plasma membrane, vacuole, membrane; EXPRESSED IN: 25 plant structures; EXPRESSED DURING: 15 growth stages; CONTAINS InterPro DOMAIN/s: Band 7 protein (InterPro:IPR001107); BEST Arabidopsis thaliana protein match is: SPFH/Band 7/PHB domain-containing membrane-associated protein family (TAI…	0	0	2	7	10	9	7	9	0	0	0	0	0	0	2	3	0	1	2	3	0	0	0	2	0	2	1	1	1	1	0	1
AT3G07160	glucan synthase-like 10 (GSL10); FUNCTIONS IN: 1,3-beta-glucan synthase activity; INVOLVED IN: in 8 processes; LOCATED IN: 1,3-beta-glucan synthase complex, plasma membrane; EXPRESSED IN: 25 plant structures; EXPRESSED DURING: 14 growth stages; CONTAINS InterPro DOMAIN/s: Glycosyl transferase, family 48 (InterPro:IPR003440); BEST Arabidopsis thaliana protein match is: glucan synthase-like 8 (TAIR…	0	0	1	1	1	0	3	3	0	0	0	0	0	0	2	1	0	3	2	2	0	0	0	3	1	1	1	2	1	2	2	1
AT4G35790	phospholipase D delta (PLDDELTA); FUNCTIONS IN: phospholipase D activity; INVOLVED IN: response to water deprivation, response to cold, hyperosmotic salinity response, phosphatidic acid metabolic process, programmed cell death; LOCATED IN: microtubule cytoskeleton, plasma membrane, vacuole, membrane; EXPRESSED IN: 31 plant structures; EXPRESSED DURING: 15 growth stages; CONTAINS InterPro DOMAIN/s…	0	0	0	2	12	0	2	13	0	0	0	0	2	0	0	0	3	0	0	1	0	0	0	0	2	1	1	1	1	0	2	3
AT5G47910	respiratory burst oxidase homologue D (RBOHD); FUNCTIONS IN: NAD(P)H oxidase activity; INVOLVED IN: oxygen and reactive oxygen species metabolic process, defense response to fungus, response to heat, defense response, negative regulation of programmed cell death; LOCATED IN: plasma membrane; EXPRESSED IN: 24 plant structures; EXPRESSED DURING: 13 growth stages; CONTAINS InterPro DOMAIN/s: Ferredo…	0	0	3	5	11	4	7	5	0	0	0	0	0	0	1	1	0	3	0	2	18	7	3	99	111	98	100	107	100	101	98	99
AT3G61260	Remorin_family_protein___chr3:22675403-22676701_REVERSE_LENGTH=212	0	0	18	17	9	10	11	11	0	0	0	0	0	0	3	3	3	0	4	4	0	0	0	0	0	0	0	0	0	0	1	2
AT5G62670	AHA11,_HA11___H(+)-ATPase_11___chr5:25159495-25164957_FORWARD_LENGTH=956	0	0	30	38	26	28	27	28	0	0	0	0	1	1	2	8	6	3	5	8	0	0	0	2	0	0	1	0	0	1	0	1
