# Supplementary material for: The leucine-rich repeat receptor kinase QSK1 regulates PRR-RBOHD complexes targeted by the bacterial effector HopF2Pto
Source: Plant Cell. 2024 Oct 21;36(12):4932–51. doi: 10.1093/plcell/koae267 (PMC11641854; doi:10.1093/plcell/koae267)
Supplement: koae267_Supplementary_Data [file koae267_supplementary_data.zip › Supplementary Data Set 10 phylogenetic tree newick for FigS25b.txt]

(((((Crichardii_14790:0.38937,((Crichardii_31712:0.02908,Crichardii_2338:0.07805):0.02266[0.917],((Scucullata_15915:0.07759,Afiliculoides_16588:0.08411):0.046[0.94],(Afiliculoides_15869:0.12427,(Crichardii_33565:0.44419,Afiliculoides_5325:0.21681):0.07737[0.921]):0.02072[0.621]):0.02294[0.885]):0.03813[0.369]):0.08668[0.973],((Gbiloba_2908:0.11905,((Tplicata_13018:0.15723,(Sgiganteum_13326:0.02954,(Ssempervirens_66922:0.00716,(Ssempervirens_62859:0.00055,Ssempervirens_107132:0.00365):0.00386[0.772]):0.02186[0.862]):0.02971[0.164]):0.22087[1],(Gmontanum_777:0.30482,(Ptaeda_4240:0.1615,(Pmenziesii_17493:0.08484,(Aalba_51238:0.11344,(Pabies_2201:0.03828,Plambertiana_25321:0.26656):0.03697[0.923]):0.01908[0.883]):0.01399[0.728]):0.14215[0.999]):0.0343[0.816]):0.03952[0.907]):0.05527[0.96],((Gbiloba_28491:0.04584,((Gmontanum_6988:0.20913,((Pmenziesii_9771:0.01898,Pabies_57803:0.00054):0.00138[0.721],(Aalba_48089:0.00936,(Ptaeda_19749:0.00941,Plambertiana_9402:0.00986):0.00386[0.111]):0.00431[0.75]):0.04969[0.94]):0.0181[0.715],((Ssempervirens_50466:0.00054,Tplicata_14590:0.00753):0.00373[0.826],(Sgiganteum_11837:0.01153,(Ssempervirens_90694:0,Ssempervirens_45904:0,Ssempervirens_113905:0):0.00055):0.00054[0]):0.0243[0.949]):0.03506[0.962]):0.0349[0.844],(Atrichopoda_13794:0.04712,(((Eferox_19124:0.01916,((Eferox_21552:0.01959,Eferox_19261:0.01567):0.00054[0.818],(Nthermarum_4330:0.00385,Ncolorata_16118:0.00772):0.02707[0.982]):0.00798[0.644]):0.05121[0.973],((Nthermarum_9438:0.00368,Ncolorata_19287:0.01172):0.01167[0.916],(Eferox_36669:0.0078,(Eferox_35602:0.02393,Eferox_7788:0.00781):0.00382[0.789]):0.00053[0.446]):0.04422[0.961]):0.08473[0.994],((Kuniflora_38292:0.24693,(Shimalayana_1428:0.21933,(((Cjenkinsianus_16877:0.26065,((Pdactylifera_18025:0.09801,(Eguineensis_5724:0.0664,Cnucifera_23254:0.01974):0.05008[0.987]):0.05355[0.976],(Csimplicifolius_43629:0.09207,(Pdactylifera_12968:0.06691,Eguineensis_22857:0.03091):0.02458[0.932]):0.01633[0.672]):0.01496[0.142]):0.01228[0.765],(((Zofficinale_59129:0.00875,Zofficinale_16587:0.00714):0.24539[1],(Eventricosum_21891:0.03558,(Mbalbisiana_9439:0.00055,Macuminata_24794:0.00781):0.01136[0.884]):0.04965[0.986]):0.01315[0.778],((Eventricosum_17772:0.03077,(Mbalbisiana_29781:0.01139,Macuminata_10004:0.00761):0.00751[0.862]):0.05248[0.992],((Eventricosum_37150:0.05107,(Mbalbisiana_541:0.01973,Macuminata_34532:0.04199):0.00455[0.65]):0.082[0.999],((Zofficinale_54507:0.0203,Zofficinale_11663:0.04657):0.11577[1],(Zofficinale_50359:0.00055,Zofficinale_25551:0.00722):0.09177[0.988]):0.12533[1]):0.01741[0.071]):0.00569[0.183]):0.15863[1]):0.04764[0.966],((((Zmuelleri_100:0.12248,Zmarina_14094:0.12794):0.51028[1],(Drotundata_3915:0.40746,(Drotundata_4302:0.0212,Dalata_7059:0.02159):0.30431[1]):0.05935[0.88]):0.01866[0.071],((Ashenzhenica_15262:0.44392,(Vplanifolia_21576:0.53618,(Pequestris_14143:0.12941,Dcatenatum_11246:0.09921):0.21896[0.996]):0.05578[0.557]):0.0684[0.905],((Rguianensis_13131:0.00494,(Olongistaminata_5640:0.20476,((((Cpurpureus_56457:0.03454,(Cpurpureus_59125:0.00846,Camericanus_15349:0.02329):0.0152[0.039]):0.0241[0.798],((Csongorica_43533:0.00385,Csongorica_29436:0.02355):0.00885[0.866],(Ecurvula_10232:0.01871,((Ecoracana_6093:0.00054,Ecoracana_35075:0.01191):0.04687[0.984],(Dexilis_8619:0.00055,Dexilis_37425:0.00757):0.05482[0.995]):0.02248[0.774]):0.01707[0.895]):0.02646[0.882]):0.00054[0.972],(Claxum_13093:0.00393,((Doligosanthes_14900:0.00782,(Ufusca_4664:0.01996,((Cpurpureus_11466:0.02884,(Sviridis_18683:0.00387,Sitalica_29396:0.00055):0.00054[0]):0.0117[0.951],((Pvirgatum_77972:0.01982,Pvirgatum_71164:0.00779):0.00393[0.763],(Pmiliaceum_5679:0.00053,Phallii_5725:0.00786):0.00394[0.798]):0.00391[0.822]):0.00055[0]):0.0039[0.81]):0.00388[0.749],((Mlutarioriparius_66548:0.05457,(Sbicolor_2863:0.01185,Zmays_23099:0.02761):0.00383[0.67]):0.00054[0.368],(Msinensis_62198:0.00775,(Mlutarioriparius_32656:0.00777,((Sspontaneum_49535:0.00783,Sspontaneum_28952:0.00781):0.00055[0.443],(Sspontaneumhybrid_28855:0,Sspontaneumhybrid_19400:0):0.00055):0.00055[0]):0.00055[0.651]):0.00054[0]):0.00387[0.802]):0.00389[0.794]):0.004[0.818]):0.03008[0.976],((Obrachyantha_22495:0.02312,(Lperrieri_20569:0.06171,(Omeyeriana_36351:0.01734,(Opunctata_17790:0.00393,(Osativa_11252:0,Orufipogon_19218:0,Onivara_8123:0,Oglumipatula_22976:0,Oglaberrima_23666:0):0.00893):0.0211[0.958]):0.01429[0.92]):0.00054[0.873]):0.02086[0.941],((Platifolius_26300:0.03453,Jascendens_20131:0.08683):0.04534[0.987],((Olatifolia_4289:0.02868,Gangustifolia_3259:0.0285):0.00367[0.711],(Bamplexicaulis_38030:0.05033,(Bamplexicaulis_31167:0.00797,((Bmexicanum_50273:0.00396,((Bhybridum_59458:0,Bdistachyon_14048:0):0.01189,(Bsylvaticum_28626:0.00054,(Bstacei_24112:0,Bhybridum_42132:0):0.01598):0.0043[0.745]):0.01604[0.953]):0.00802[0.843],((Turartu_10191:0.00055,(Tturgidum_35290:0,Tspelta_67972:0,Tdicoccoides_57368:0):0.00408):0.00386[0.999],((Hvulgare_8:0.00055,(Scereale_18804:0.00396,(Tspelta_97069:0,Atauschii_34323:0):0.00055):0.00106[0.058]):0.00292[1],(Tturgidum_13063:0,Tspelta_72823:0,Tintermedium_39871:0,Tintermedium_118449:0,Tdicoccoides_4134:0):0.00055):0.00054[0]):0.01592[0.956]):0.02819[0.991]):0.00054[0.915]):0.00746[0.864]):0.00744[0.848]):0.00483[0.775]):0.00315[0.733]):0.03328[0.824]):0.00944[0.735]):0.18434[0.999],(Jascendens_28518:0.11433,((Platifolius_25035:0.10678,(((Bmexicanum_20679:0.02199,(Bmexicanum_28276:0.01522,((Bstacei_6838:0,Bhybridum_24113:0):0.12559,(Bsylvaticum_3840:0.01594,(Bhybridum_29351:0,Bdistachyon_30985:0):0.00763):0.02216[0.884]):0.02121[0.813]):0.0472[0.981]):0.06374[0.993],(Hvulgare_11041:0.01406,(Scereale_37414:0.01401,(Tintermedium_121252:0.01802,(Tintermedium_39664:0.01344,((Tdicoccoides_50501:0.00054,(Tturgidum_17163:0,Tspelta_25300:0):0.00055):0.0058[0.828],(Tdicoccoides_55715:0.00054,(Tturgidum_59349:0,Tspelta_76473:0,Tspelta_72390:0,Tintermedium_51262:0,Atauschii_31540:0):0.00055):0.00572[0.82]):0.00458[0.34]):0.00521[0.781]):0.00487[0.498]):0.01078[0.28]):0.07341[0.991]):0.06377[0.986],((Bamplexicaulis_745:0.06721,(Olatifolia_16897:0.08835,(Gangustifolia_36409:0.04157,Bamplexicaulis_15130:0.03299):0.01259[0.831]):0.00298[0.706]):0.00054[0.749],((Omeridionalis_18113:0.02844,(Oglaberrima_29942:0.00054,(Osativa_8499:0.00391,Onivara_16187:0.00055):0.00785[0.879]):0.01612[0.782]):0.19374[1],((Csongorica_26260:0.03694,(Ecurvula_5318:0.20057,(Ecoracana_6473:0.27275,Csongorica_45535:0.09756):0.03973[0.732]):0.04219[0.873]):0.03982[0.949],(Claxum_24400:0.04003,(((Zmays_26662:0.05216,Zmays_19350:0.06048):0.00389[0.751],((Msinensis_23174:0.0118,Mlutarioriparius_15243:0.00395):0.01412[0.941],(Sbicolor_7617:0.03535,(Sspontaneumhybrid_37953:0.01565,(Sspontaneum_28824:0.01196,Sspontaneumhybrid_116:0.00055):0.00054[0]):0.01435[0.907]):0.00446[0.763]):0.01204[0.907]):0.04729[0.982],(Doligosanthes_19730:0.06511,((Pvirgatum_64125:0.05328,(Pvirgatum_25121:0.02942,(Pmiliaceum_41115:0.02409,(Pmiliaceum_46209:0.01173,Phallii_15829:0.0078):0.01142[0.747]):0.00054[0.952]):0.00921[0.398]):0.00977[0.44],(Dexilis_23856:0.13521,(Ufusca_4592:0.15726,(Cpurpureus_47187:0.03532,(Sviridis_24845:0,Sitalica_15603:0):0.03779):0.01873[0.808]):0.04198[0.902]):0.03091[0.936]):0.03015[0.917]):0.04564[0.987]):0.0302[0.953]):0.00598[0.739]):0.05081[0.981]):0.01377[0.849]):0.01142[0.373]):0.08869[0.997]):0.05544[0.961],(Platifolius_20317:0.18927,(((Lperrieri_1736:0.24938,Omeyeriana_21384:0.03847):0.01341[0.565],(Opunctata_4593:0.02972,(Oglumipatula_16560:0.00394,(Oglaberrima_6379:0.00055,(Omeridionalis_25259:0.012,(Onivara_36297:0.00397,(Osativa_7784:0,Orufipogon_4495:0):0.00055):0.00395[0.834]):0.00055[0]):0.00055[0]):0.0231[0.933]):0.02352[0.89]):0.12113[1],(((Csongorica_47376:0.04402,(Csongorica_1078:0.11379,(Ecoracana_3952:0.03352,Ecoracana_34035:0.03803):0.12526[0.999]):0.01336[0.687]):0.04362[0.962],(Claxum_20702:0.08414,(((Pmiliaceum_39589:0.02012,(Pmiliaceum_26885:0.00402,Phallii_15263:0.01207):0.01596[0.942]):0.00877[0.849],((Sviridis_36063:0.00055,Sitalica_18323:0.04107):0.02226[0.948],(Ufusca_20960:0.10119,(Cpurpureus_9474:0.01228,Camericanus_292:0.0129):0.03153[0.928]):0.01216[0.674]):0.01966[0.928]):0.02004[0.877],((Doligosanthes_3598:0.05523,(Dexilis_25762:0.011,Dexilis_11961:0.00055):0.06897[0.973]):0.02546[0.841],(Zmays_2165:0.07406,(Sbicolor_7563:0.04153,((Msinensis_40138:0.00769,Mlutarioriparius_25309:0.00385):0.00921[0.879],(Msinensis_56803:0.00891,Mlutarioriparius_36968:0.01435):0.01165[0.878]):0.01993[0.929]):0.00804[0.271]):0.03456[0.924]):0.02078[0.533]):0.06055[0.993]):0.02235[0.561]):0.0555[0.989],(((Rguianensis_8509:0.08368,Olatifolia_5877:0.0829):0.03742[0.897],(Bamplexicaulis_11197:0.0672,(Bamplexicaulis_15387:0.04291,Bamplexicaulis_12256:0.06167):0.01825[0.7]):0.02521[0.853]):0.02687[0.91],(((Bhybridum_62991:0.00392,Bdistachyon_19249:0.00055):0.01098[0.833],((Bmexicanum_4182:0.01366,Bmexicanum_70370:0.02253):0.00218[0.721],(Bstacei_4051:0,Bhybridum_33712:0):0.02647):0.01128[0.165]):0.13227[1],(Scereale_17541:0.00942,((Tintermedium_84479:0.00399,(Tspelta_94218:0.00396,(Atauschii_1347:0.00055,Tintermedium_149032:0.01191):0.00055[0]):0.00395[0.776]):0.00396[0.789],((Tdicoccoides_22926:0.00801,(Tturgidum_62371:0,Tspelta_35426:0):0.00055):0.01204[0.939],(Tturgidum_64679:0,Tspelta_49605:0,Tdicoccoides_22062:0,Taestivum_3324:0):0.00054):0.00395[0.62]):0.00646[0.794]):0.05628[0.98]):0.07239[0.991]):0.0152[0.547]):0.01764[0.554]):0.06382[0.977]):0.05475[0.944]):0.03822[0.379]):0.31142[1]):0.07984[0.599]):0.02672[0.796]):0.03152[0.863],((((Csimplicifolius_38273:0.00777,Cjenkinsianus_48049:0.00388):0.02415[0.985],(Pdactylifera_10459:0.04447,(Eguineensis_15972:0.01167,Cnucifera_18433:0.01204):0.02871[0.991]):0.00375[0.709]):0.00413[0.768],((Cjenkinsianus_5795:0.0759,(Pdactylifera_22361:0.01598,(Eguineensis_8569:0.00791,Cnucifera_21193:0.00387):0.01202[0.92]):0.00147[0.846]):0.0025[0.91],((((Zofficinale_6116:0.00273,Zofficinale_57836:0.02014):0.25105[1],(Zofficinale_7753:0.00373,Zofficinale_38853:0.00398):0.13668[1]):0.04512[0.94],((Eventricosum_2090:0.02978,(Mbalbisiana_26803:0.00826,Macuminata_33075:0.01582):0.03293[0.978]):0.0664[0.991],(Eventricosum_48917:0.01745,(Mbalbisiana_26074:0.00818,Macuminata_7582:0.0482):0.01742[0.852]):0.12127[1]):0.01029[0.355]):0.02872[0.913],(((Eventricosum_38943:0.00367,(Mbalbisiana_19843:0.00394,Macuminata_19613:0.00759):0.00055[1]):0.04647[0.99],(Eventricosum_56590:0.01579,(Mbalbisiana_6035:0.00534,Macuminata_7165:0.01453):0.01064[0.894]):0.05276[0.992]):0.01645[0.24],((Eventricosum_46234:0.03618,(Mbalbisiana_14301:0.01155,Macuminata_21760:0.03961):0.03027[0.96]):0.06562[0.999],((Zofficinale_68136:0.00385,Zofficinale_30979:0.00055):0.10545[1],((Zofficinale_31110:0.00055,Zofficinale_19820:0.00367):0.10434[1],((Zofficinale_39959:0.00053,Zofficinale_24930:0.00762):0.02999[0.926],(Zofficinale_574:0.01541,Zofficinale_13222:0.00377):0.18156[1]):0.02729[0.785]):0.02001[0.85]):0.02072[0.849]):0.00054[0.723]):0.04552[0.982]):0.02753[0.954]):0.0078[0.659]):0.01531[0.889],((((Zmarina_12291:0.12464,Aofficinalis_31:0.12557):0.02141[0.851],(Asativum_79:0.17031,(Drotundata_30953:0.01168,Dalata_16642:0.00055):0.05628[1]):0.00054[0]):0.00807[0.6],(((Pequestris_1475:0.08763,Dcatenatum_22472:0.10745):0.064[0.981],(Vplanifolia_5537:0.18356,(Ashenzhenica_17758:0.10182,(Pequestris_10289:0.06767,Dcatenatum_9596:0.01808):0.0305[0.854]):0.02343[0.365]):0.01068[0.793]):0.06337[0.994],(((Spolyrhiza_18409:0.11603,Lminor_18331:0.21073):0.12465[0.996],(Waustraliana_21290:0.10342,(Spolyrhiza_1789:0.01951,Lminor_18853:0.04078):0.0268[0.921]):0.02523[0.175]):0.0613[0.979],((Asativum_43686:0.34293,(Clittledalei_13377:0.23582,Acomosus_16916:0.09526):0.09207[0.993]):0.02553[0.095],(Clittledalei_8035:0.33784,(Vplanifolia_4967:0.00055,Vplanifolia_19755:0.0037):0.31692[1]):0.07106[0.911]):0.01183[0.768]):0.01798[0.136]):0.03778[0.951]):0.00055[0.389],(((Pequestris_17370:0.05063,Dcatenatum_21356:0.03268):0.03846[0.98],((Vplanifolia_13713:0.08884,Ashenzhenica_10734:0.08375):0.00467[0.054],(Pequestris_3835:0.19245,Dcatenatum_21824:0.11563):0.15943[1]):0.01345[0.812]):0.03452[0.948],((Clittledalei_19929:0.32374,Acomosus_2602:0.09866):0.03195[0.801],(Clittledalei_13350:0.17785,((Jascendens_8607:0.04359,(Platifolius_3080:0.03655,((Gangustifolia_11546:0.03902,(Bamplexicaulis_40211:0.01173,(Rguianensis_19147:0.01545,Olatifolia_19073:0.01916):0.03057[0.99]):0.00794[0.858]):0.0035[0.75],((Omeyeriana_31499:0.00054,(Obrachyantha_22771:0.01157,(Lperrieri_8102:0.01154,(Onivara_27061:0.00381,(Olongistaminata_11509:0.00377,(Osativa_21619:0,Orufipogon_13024:0,Opunctata_4859:0,Omeridionalis_4200:0,Oglumipatula_22231:0,Oglaberrima_20565:0,Obarthii_31830:0):0.00055):0.00055[0]):0.00372[0.775]):0.01162[0.93]):0.00759[0.882]):0.00378[0.784],(((Bmexicanum_41317:0.00756,(Bmexicanum_21925:0.00375,((Bstacei_9158:0,Bhybridum_1847:0):0.00373,(Bsylvaticum_25922:0,Bhybridum_25505:0,Bdistachyon_6961:0):0.00055):0.00372[0.698]):0.00369[0.781]):0.02249[0.939],(Tintermedium_63657:0.00711,(Hvulgare_17368:0.01494,(Scereale_11726:0.01481,((Tdicoccoides_2830:0.00055,(Tturgidum_43157:0,Tspelta_12663:0):0.00366):0.00733[0.913],((Tspelta_96094:0,Atauschii_31508:0):0.00731,(Tturgidum_26339:0,Tspelta_110142:0,Tdicoccoides_33403:0):0.00054):0.00365[0.814]):0.00054[0]):0.0036[0.784]):0.00454[0.754]):0.0382[0.985]):0.02862[0.958],(Ecurvula_50472:0.00054,(Etef_34028:0.00753,(((Claxum_20359:0.0225,Csongorica_20570:0.01892):0.00056[0.853],(Ecoracana_32952:0.00054,Ecoracana_14678:0.0113):0.00757[0.887]):0.0075[0.589],(Doligosanthes_25665:0.01852,(((Pmiliaceum_48099:0.00369,Pmiliaceum_21040:0.0185):0.00054[0],(Phallii_12896:0.00333,(Pvirgatum_19379:0.03262,Pvirgatum_21459:0.01949):0.00935[0.28]):0.00054[1]):0.01116[0.943],((Cpurpureus_48008:0.00373,(Cpurpureus_2076:0.00372,(Dexilis_43404:0.00055,Dexilis_33494:0.00054):0.04281[1]):0.00055[0]):0.0038[0.863],((Sviridis_18938:0,Sitalica_4432:0):0.0037,((Zmays_5047:0.0713,Zmays_29446:0.02394):0.00693[0.822],((Msinensis_30148:0.00055,(Msinensis_37296:0.015,Mlutarioriparius_5749:0.00373):0.00753[0.893]):0.00054[0],(Mlutarioriparius_53772:0.01139,(Sbicolor_30166:0.01122,(Sspontaneumhybrid_1493:0.00934,(Sspontaneumhybrid_33923:0.00954,Sspontaneum_27071:0.01123):0.00884[0.878]):0.00632[0.838]):0.00723[0.829]):0.00054[0.835]):0.01133[0.911]):0.02286[0.99]):0.00053[0]):0.00385[0.825]):0.00055[0.858]):0.03996[0.998]):0.00055[0]):0.00381[0.778]):0.03506[0.995]):0.01197[0.906]):0.004[0.79]):0.02413[0.941]):0.03455[0.948]):0.08465[0.997],(Jascendens_26106:0.02888,(Platifolius_9894:0.02805,((Rguianensis_13616:0.01186,(((Bstacei_19512:0.00384,Bmexicanum_10907:0.00389):0.00055[0],(Bmexicanum_20152:0.00377,(Bsylvaticum_18968:0,Bhybridum_36463:0,Bhybridum_19232:0,Bdistachyon_6665:0):0.00055):0.00055[0]):0.00387[0.824],((Tintermedium_6526:0.00384,(Tturgidum_11247:0,Tspelta_72182:0,Tdicoccoides_7008:0):0.00383):0.00054[0.982],((Tintermedium_28723:0.00388,(Tintermedium_2521:0,Scereale_37429:0):0.00055):0.00054[0.995],((Tturgidum_62042:0,Tdicoccoides_27647:0):0.00053,(Tspelta_29547:0.00055,(Tspelta_110526:0,Atauschii_26113:0):0.0024):0.0014[1]):0.00384[0.375]):0.00362[0.859]):0.01935[0.98]):0.00054[0.106]):0.00636[0.921],((Csongorica_34574:0.00055,((Ecurvula_37134:0.00386,Csongorica_31319:0.00055):0.00386[0.86],((Gangustifolia_16515:0.02006,(Ecoracana_48198:0,Ecoracana_45729:0):0.00746):0.00385[0.438],(Olongistaminata_2679:0.00054,((Sviridis_17955:0,Sitalica_10941:0):0.00055,(Pvirgatum_13812:0.00386,((Ufusca_321:0.00055,(Phallii_3597:0.00383,(Pmiliaceum_40829:0.00774,Pmiliaceum_21806:0.00054):0.00388[0.469]):0.00054[0]):0.00384[0.852],(Dexilis_31568:0.07832,((Cpurpureus_11443:0,Camericanus_2400:0):0.00389,(Pvirgatum_22720:0.00385,(Cpurpureus_39969:0.06753,(Dexilis_54848:0.00054,Bamplexicaulis_42653:0.04896):0.00055[0]):0.00475[0.749]):0.00055[0]):0.00363[1]):0.00112[1]):0.00055[0.034]):0.00055[0.177]):0.00685[0.859]):0.00683[0.846]):0.00053[0.872]):0.00054[0.397]):0.00055[0.39],(Olatifolia_14220:0.00387,(((Obrachyantha_483:0.00381,Lperrieri_1762:0.00381):0.00383[0.796],(Osativa_39656:0,Orufipogon_15101:0,Opunctata_23542:0,Onivara_20745:0,Omeridionalis_28126:0,Oglumipatula_32121:0,Oglaberrima_23182:0,Obarthii_23753:0):0.00055):0.00383[0.802],(Claxum_11807:0.00387,(Omeyeriana_12235:0.00055,((Doligosanthes_4123:0.00775,((Zmays_1515:0.00382,Sspontaneum_25175:0.00886):0.00055[0.442],(Sspontaneum_7634:0,Sspontaneum_31582:0):0.00055):0.00436[0.844]):0.00055[0],(Zmays_592:0,Sspontaneumhybrid_19412:0,Sbicolor_5577:0,Mlutarioriparius_17421:0,Mlutarioriparius_11159:0):0.00055):0.00434[0.927]):0.00055[0.548]):0.00055[0.48]):0.00432[0.742]):0.00436[0.77]):0.00106[0.722]):0.01065[0.254]):0.02129[0.5]):0.09669[1]):0.03014[0.255]):0.03777[0.155]):0.03306[0.764]):0.02533[0.888]):0.01917[0.824]):0.01277[0.733]):0.03151[0.854]):0.03222[0.895]):0.01753[0.763]):0.00496[0.59],((Soleosum_3318:0.58633,((Waustraliana_2625:0.76956,((Sgrosvenorii_25366:0.01617,Mcharantia_14324:0.08234):0.00793[0.78],(((Cmoschata_3597:0.01282,Cargyrosperma_22951:0.01035):0.00743[0.733],(Cpepo_5295:0.00055,Cmaxima_9320:0.00054):0.02065[0.847]):0.11655[1],((Cpepo_8900:0.02863,(Cmaxima_14720:0.01158,(Cmoschata_3986:0.0038,Cargyrosperma_26196:0.00767):0.00054[0.383]):0.00054[0.901]):0.03351[0.985],(Clanatus_3097:0.02266,(Lsiceraria_19229:0.0188,(Bhispida_7286:0.03168,(Csativus_170:0.02753,Cmelo_28152:0.00408):0.02743[0.979]):0.00369[0.76]):0.00379[0.106]):0.01416[0.907]):0.02614[0.959]):0.01215[0.828]):0.20693[0.977]):0.12112[0.903],((Ljaponicus_12442:0.7855,Pinflata_35946:0.5448):0.08073[0.218],((Doleifera_29423:0.44172,((Dcarota_15332:0.06994,Csativum_10091:0.07095):0.28238[1],(Pginseng_8672:0.0107,Pginseng_17263:0.01012):0.15185[0.989]):0.26009[0.999]):0.04511[0.198],(((Tvoinierianum_30191:0.04846,((Vrotundifolia_6849:0,Vrotundifolia_432:0,Vrotundifolia_15518:0):0.02645,(Vriparia_3022:0.01387,(Vvinifera_17389:0.01154,(Varizonica_35763:0.00782,Varizonica_11570:0.00055):0.00055[0.572]):0.01041[0.792]):0.01483[0.792]):0.02766[0.942]):0.26231[1],((Hquercifolia_24457:0.2574,((Dinvolucrata_11911:0.0877,(Cacuminata_37675:0.10207,(Nyunnanensis_35206:0.03777,Nsinensis_34596:0.02196):0.0605[0.976]):0.04033[0.887]):0.05838[0.976],((Nyunnanensis_29680:0.01358,Nsinensis_10295:0.01898):0.06827[0.996],(Dinvolucrata_7258:0,Dinvolucrata_16932:0):0.04072):0.02329[0.89]):0.02124[0.888]):0.01288[0.778],(Csinensis_26498:0.29474,((Achinensis_5576:0.03522,Achinensis_15913:0.08315):0.11886[1],(Csinensis_35577:0.18226,((Carborea_189:0,Carborea_16096:0):0.17841,(Rdelavayi_1312:0.10851,(Vcorymbosum_50399:0.01874,(Vdarrowii_27953:0.01125,Vcorymbosum_95252:0.05494):0.009[0.768]):0.1111[1]):0.09591[0.981]):0.03965[0.922]):0.02638[0.769]):0.02592[0.856]):0.06072[0.973]):0.02375[0.824]):0.02085[0.829],(Itriloba_22886:0.55502,((Ccardunculus_13455:0.12448,(Lsativa_6014:0.17011,(Ecanadensis_6679:0.12544,(Mmicrantha_1832:0.21042,Hannuus_46614:0.05678):0.04939[0.916]):0.03357[0.825]):0.07324[0.944]):0.39607[1],((Paxillaris_18309:0.06808,((Cchinense_24507:0,Cannuum_35651:0):0.07737,(Stuberosum_36328:0.02757,(Spennellii_2278:0.01699,(Spimpinellifolium_18617:0.00055,Slycopersicum_26842:0.00387):0.00665[0.769]):0.02438[0.888]):0.07146[0.993]):0.06256[0.964]):0.20425[1],((Opumila_13691:0.13301,(Calba_17920:0.11369,((Ccanephora_5515:0.00774,Carabica_15212:0.00054):0.00053[0.842],(Ceugenioides_18459:0,Carabica_20216:0):0.01893):0.10358[0.997]):0.02197[0.386]):0.15014[1],(Oeuropaea_39970:0.26903,((Mguttatus_323:0.15158,Lphilippensis_4055:0.15214):0.09033[0.961],((Bhygrometrica_8891:0.2621,(Gaurea_15533:0.43031,(Ureniformis_5576:0.1683,Ugibba_25116:0.18168):0.14893[0.982]):0.23525[0.999]):0.0668[0.864],(Lphilippensis_17718:0.18143,(Mguttatus_13998:0.27173,(Sasiatica_8710:0.21602,Pjaponicum_26862:0.14972):0.07875[0.94]):0.04239[0.478]):0.06028[0.892]):0.03359[0.561]):0.07262[0.894]):0.09948[0.975]):0.03797[0.377]):0.01254[0.131]):0.03575[0.749]):0.02048[0.525]):0.01189[0.363]):0.05371[0.853]):0.08221[0.917]):0.01408[0.247]):0.04159[0.832],(((Platifolius_1472:1.27187,Dspatulata_158:0.33916):0.06015[0.744],(Cdemersum_17066:0.38504,(Zmuelleri_5983:0.05283,Zmarina_20281:0.07281):0.43892[1]):0.05912[0.847]):0.03012[0.812],(((((((Avesiculosa_320:0.04891,Avesiculosa_23493:0.03677):0.078[0.983],(Avesiculosa_8456:0.13198,(Dspatulata_2099:0.08709,Dmuscipula_6725:0.07532):0.01222[0.798]):0.00968[0.413]):0.10022[1],((Pamilis_33722:0.03611,(Sundatus_21662:0.00382,Sundatus_12271:0.00055):0.02972[0.955]):0.03603[0.95],((Soleracea_10073:0.04895,(Cquinoa_39572:0.01198,Cquinoa_30748:0.00781):0.01569[0.898]):0.02622[0.927],(Saralocaspica_3883:0.0467,(Bvulgaris_13006:0.03199,(Ahypochondriacus_8857:0.05459,Ahypochondriacus_7005:0.0332):0.04101[0.968]):0.01714[0.873]):0.01134[0.32]):0.04492[0.978]):0.02976[0.909]):0.09733[0.999],(((Pguajava_21480:0.06116,(Soleosum_10614:0.07571,(Egrandis_31297:0.06215,Ccitriodora_15879:0.05631):0.026[0.852]):0.0202[0.153]):0.29791[1],(Pgranatum_9797:0.10967,(Pguajava_5075:0.06986,(Soleosum_7180:0.04308,(Egrandis_15300:0.06864,Ccitriodora_24715:0.05428):0.02139[0.887]):0.01421[0.406]):0.12069[0.998]):0.03954[0.408]):0.03854[0.831],(((Gaurea_12074:0.06501,Gaurea_6084:0.32234):0.05627[0.389],((Ureniformis_26508:0.09068,Ugibba_10846:0.10794):0.02528[0.371],(Ugibba_14494:0.17733,Ureniformis_23853:0.16545):0.04392[0.746]):0.02383[0.298]):0.05035[0.949],(((Sasiatica_11655:0.23844,(Pjaponicum_12775:0.08232,Lphilippensis_26537:0.09192):0.02274[0.807]):0.03019[0.878],((Oeuropaea_46922:0.13623,Sindicum_4650:0.11604):0.0183[0.225],(Mguttatus_1857:0.05982,Mguttatus_18409:0.05705):0.20852[1]):0.00847[0.739]):0.00514[0.361],(Oeuropaea_31466:0.05855,((AmajusL_12468:0.08326,Sindicum_15439:0.00542):0.00552[0.144],(Lphilippensis_3138:0.02577,(Pjaponicum_2468:0.04613,(Mguttatus_4001:0.12608,(Sasiatica_30006:0.04892,Sasiatica_22278:0.0369):0.03274[0.941]):0.01715[0.519]):0.01561[0.889]):0.02691[0.94]):0.02526[0.93]):0.01382[0.868]):0.01645[0.483]):0.05266[0.98]):0.00971[0.025]):0.01897[0.897],(((Sgrosvenorii_5341:0.00053,Sgrosvenorii_28992:0.00771):0.02791[0.947],(Mcharantia_15234:0.01418,((Cargyrosperma_21005:0.00782,(Cpepo_19507:0.05486,(Cmoschata_11172:0.0038,Cmaxima_24118:0.01526):0.00229[0.962]):0.0012[0.907]):0.02046[0.953],(Lsiceraria_14037:0.0161,(Clanatus_7760:0.01559,(Bhispida_6864:0.01574,(Csativus_6145:0.00054,Cmelo_19087:0.0154):0.02336[0.986]):0.00342[0.739]):0.00903[0.853]):0.00619[0.716]):0.04968[0.999]):0.02062[0.89]):0.12318[1],((Zjujuba_759:0.09397,(((Fcarica_32353:0.07669,Mnotabilis_9710:0.05467):0.0319[0.928],(Torientale_6274:0.0035,Pandersonii_5387:0.01241):0.03393[0.955]):0.02661[0.779],((Lalbus_25450:0.05874,(Langustifolius_7692:0,Langustifolius_20255:0):0.01194):0.0595[0.992],(((Langustifolius_21407:0.11787,Lalbus_37622:0.1324):0.05372[0.924],(Langustifolius_22720:0.03033,Lalbus_1269:0.03826):0.04848[0.994]):0.00509[0.434],((Ahypogaea_6631:0.00391,Ahypogaea_45927:0.00387):0.05605[0.998],((Ljaponicus_9209:0.02402,(Carietinum_24114:0.01772,(Tpratense_18983:0.01649,Mtruncatula_18224:0.01184):0.02216[0.936]):0.0194[0.933]):0.0198[0.964],(Ccajan_23797:0.02465,(((Gsoja_33372:0,Gmax_27555:0):0.01801,(Gsoja_27988:0,Gmax_10380:0):0.01335):0.01573[0.552],((Pvulgaris_4506:0.00055,Plunatus_2932:0.00387):0.00055[0],(Pacutifolius_20864:0.00055,(Vunguiculata_19283:0.00789,Vradiata_15144:0.00756):0.01168[0.849]):0.00749[0.429]):0.02528[0.969]):0.00869[0.407]):0.02[0.944]):0.0079[0.821]):0.0291[0.963]):0.01287[0.819]):0.12085[1]):0.01024[0.681]):0.01299[0.879],(((Bplatyphylla_14155:0.02954,(Cfangiana_2411:0.02284,Cavellana_12307:0.01599):0.02908[0.98]):0.04406[0.978],(((Jregia_26157:0.01593,Cillinoinensis_20294:0.03656):0.06547[0.995],(Mrubra_20266:0,Mrubra_20099:0):0.09544):0.02468[0.897],(Qsuber_14873:0.01862,(Qrubra_1930:0.01143,((Qlobata_3501:0,Qlobata_20303:0):0.01548,(Cmollissima_4892:0.00384,Cdentata_24688:0.00055):0.02374[0.994]):0.00054[0]):0.00055[0.879]):0.07569[0.997]):0.01127[0.595]):0.04179[0.973],((Rchinensis_19912:0.04728,(Fxananassa_45512:0.01559,(Fxananassa_50209:0.00382,Fvesca_1208:0.00055):0.00382[0.773]):0.03297[0.975]):0.026[0.851],(((Ppersica_14222:0.00055,Pdulcis_21170:0.00055):0.00784[0.882],(Parmeniaca_27336:0.00852,(Pyedoensis_40743:0.00789,Pavium_5520:0.00354):0.00075[0.972]):0.01171[0.901]):0.03792[0.978],((Pbretschneideri_26526:0.01155,(Mdomestica_32020:0.00381,Mbaccata_22473:0.00055):0.00378[0.752]):0.03004[0.974],(Pbretschneideri_7195:0.01131,(Mdomestica_24626:0.00761,Mbaccata_22081:0.00055):0.01563[0.957]):0.02931[0.981]):0.02124[0.887]):0.02422[0.9]):0.06559[0.997]):0.04151[0.958]):0.00845[0.817]):0.0132[0.822]):0.01572[0.909],((Cpapaya_1899:0.09472,(Cviolacea_6541:0.04313,(((Aalpina_2018:0.02269,(Iamara_1523:0.05484,((Boleracea_25951:0.0038,(Bnapus_1019:0.00379,(Brapa_23904:0,Bnapus_76322:0):0.00382):0.00055[0]):0.00813[0.903],((Chispanica_22110:0.00761,Cmaritima_17399:0.00763):0.00377[0.771],(Salba_28972:0.00382,(Evesicaria_72541:0.00055,Evesicaria_55430:0.00367):0.01132[0.953]):0.00377[0.775]):0.00327[0.745]):0.01172[0.791]):0.00411[0.753]):0.00379[0.365],(Tarvense_13760:0.01154,(Chispanica_42120:0.0113,((Cmaritima_27035:0.01909,((Salba_40011:0.00369,Salba_36867:0.00766):0.03129[0.997],(Bnapus_59441:0.00749,(Brapa_4618:0.00754,Bnapus_44445:0.01143):0.0038[0.751]):0.01166[0.921]):0.00357[0.755]):0.00385[0.777],((Sparvula_15678:0.02344,Esalsugineum_25998:0.01146):0.00758[0.887],(Spinnata_52393:0.00055,((Camplexicaulis_40232:0.00055,Camplexicaulis_28227:0.00055):0.00054[0.587],(Mperfoliatum_11606:0.00055,((Csativa_31987:0.00381,Csativa_27200:0.00055):0.00763[0.905],(((Lannua_24019:0.00795,Lannua_23659:0.02271):0.01138[0.461],(Alinifolium_43497:0.0037,(Dsophioides_1062:0.00373,Alinifolium_17255:0.00055):0.00055[0]):0.02251[0.972]):0.00415[0.758],(Bstricta_14446:0.00055,((Alyrata_22582:0.03993,Athaliana_6066:0.01333):0.00194[0.696],((Rislandica_24642:0.01831,Dstrictus_5875:0.01169):0.02302[0.969],((Esyriacum_5254:0.02583,(Lsativum_48638:0.00055,Lsativum_35680:0.00754):0.02275[0.977]):0.00513[0.758],((Mmaritima_25069:0.00742,Csativa_34088:0.01539):0.00379[0.299],(Crubella_9064:0.00379,Cgrandiflora_9029:0.00055):0.01103[0.898]):0.00054[0.959]):0.00054[0.996]):0.00329[0.94]):0.00377[0.781]):0.00053[0]):0.00758[0.897]):0.00375[0.744]):0.00748[0.894]):0.00369[0.127]):0.00372[0.768]):0.00377[0.766]):0.00374[0.802]):0.00375[0.821]):0.00053[0.804]):0.04474[0.985],(Aalpina_18511:0.01672,((Esyriacum_19086:0.06765,Dstrictus_10162:0.04236):0.02499[0.952],((((Dsophioides_24046:0.00398,Alinifolium_26115:0.01499):0.01428[0.929],(Rislandica_19727:0.01554,(Lsativum_42343:0.01466,Lsativum_31463:0.00396):0.03027[0.997]):0.00055[0.325]):0.00376[0.787],(Bstricta_708:0.00699,((Athaliana_23676:0.03065,(Alyrata_794:0.00373,Ahalleri_13385:0.00055):0.00377[0.754]):0.01178[0.934],((Crubella_21145:0,Cgrandiflora_3813:0):0.03805,(Mmaritima_2864:0.00054,(Csativa_30132:0.00761,(Csativa_53956:0,Csativa_42321:0):0.00055):0.02297[0.994]):0.00795[0.138]):0.0038[0.436]):0.00054[0.848]):0.00372[0.778]):0.01139[0.956],((Iamara_58311:0.04151,Lannua_16481:0.03823):0.00053[0.776],(Lannua_28728:0.00748,(Tarvense_21958:0.00754,(Esalsugineum_6832:0.00747,((Camplexicaulis_46996:0.00746,(Mperfoliatum_12164:0.00374,(Itinctoria_48576:0.00055,Itinctoria_91362:0.00372):0.00055[0]):0.0075[0.928]):0.00055[0],(((Sparvula_23185:0.01497,Camplexicaulis_24082:0.0075):0.00054[0],(Salba_32563:0,Salba_30240:0):0.00747):0.00372[0.421],(((Cmaritima_48789:0.00759,Brapa_31667:0.02268):0.00378[0.745],(Evesicaria_22990:0.01136,Chispanica_35390:0.00751):0.00751[0.876]):0.00732[0.871],(Chispanica_14400:0.01616,(Cmaritima_45097:0.03719,((Salba_20785:0,Salba_17452:0):0.03268,((Brapa_17017:0.00055,Bnapus_93139:0.00055):0.00741[0.873],(Bnapus_9434:0.00389,(Evesicaria_62123:0,Evesicaria_1339:0):0.02291):0.00371[0.763]):0.00942[0.895]):0.00811[0.296]):0.02055[0.893]):0.01075[0.487]):0.00053[0.874]):0.00375[0.816]):0.00748[0.892]):0.0037[0.777]):0.00368[0.776]):0.00376[0.788]):0.00312[0.709]):0.00376[0.758]):0.01414[0.853]):0.02457[0.895]):0.0226[0.796]):0.22595[1]):0.11169[0.998],(Aoccidentale_39948:0.08792,(((Lusitatissimum_10887:0.05543,(Lusitatissimum_3485:0.05226,Lusitatissimum_12263:0.02569):0.19025[1]):0.06862[0.986],((Mesculenta_1123:0.04743,(Hbrasiliensis_28144:0.01269,(Rcommunis_7957:0.05475,(Hbrasiliensis_30061:0.06242,Mesculenta_31765:0.05212):0.0037[0.427]):0.00776[0.853]):0.00951[0.828]):0.03205[0.935],(((Sdunnii_27938:0.01173,(Sbrachista_22859:0.00794,(Ssuchowensis_22351:0.00764,Spurpurea_34582:0.00055):0.00392[0.431]):0.00779[0.83]):0.03274[0.991],((Ptrichocarpa_18191:0.00055,(Pdeltoides_1524:0.00392,Peuphratica_27530:0.01187):0.00055[0.8]):0.00055[0],(Palba_18414:0.00055,(Ptremula_30712:0.00055,Ptremuloides_21705:0.00394):0.00055[0]):0.0119[0.942]):0.01212[0.912]):0.01387[0.885],((Sdunnii_15674:0.01187,(Spurpurea_31946:0.00793,(Ssuchowensis_17544:0,Sbrachista_9652:0):0.00055):0.00395[0.794]):0.00687[0.809],((Ptrichocarpa_2126:0.00817,(Ptremula_9358:0.02351,Palba_9721:0.00411):0.00386[0.762]):0.00054[0],(Pdeltoides_8173:0.00055,(Peuphratica_30522:0,Peuphratica_16444:0):0.00398):0.00055[0]):0.00519[0.792]):0.02258[0.969]):0.06716[0.998]):0.02864[0.803]):0.02705[0.923],((Cfollicularis_26999:0.06765,((Sbirrea_14398:0.01923,((Pvera_22112:0.01179,(Mindica_29659:0.00384,Mindica_11310:0.00055):0.03965[0.999]):0.00054[0],(Mindica_10060:0.01701,(Aoccidentale_8459:0.27514,Aoccidentale_8251:0.12378):0.057[0.883]):0.01395[0.887]):0.02031[0.955]):0.02962[0.979],(Dlongan_7849:0.02909,((Ptrifoliata_21420:0,Cichangensis_16214:0):0.00381,((Cmedica_23256:0.00054,Citrussinensis_19949:0.00143):0.00241[1],(Fhindsii_3157:0,Fhindsii_12504:0,Creticulata_7704:0,Cmedica_6367:0,Cgrandis_22420:0,Cclementina_20801:0,Abuxfoliata_19669:0):0.00055):0.00054[0]):0.01275[0.896]):0.01704[0.909]):0.02256[0.935]):0.00608[0.7],((Hsyriacus_55822:0.06743,((Gmustelinum_57428:0.00385,Ghirsutum_75135:0.00379):0.00384[0.829],((Gtomentosum_13202:0,Graimondii_35277:0,Gdarwinii_20838:0,Gbarbadense_12439:0):0.00055,(Gmustelinum_72906:0.00055,(Gdarwinii_44490:0.00378,(Gtomentosum_46730:0.0038,(Ghirsutum_71479:0,Gbarbadense_59620:0):0.00055):0.00055[0]):0.00382[0.822]):0.00765[0.922]):0.00054[0]):0.03293[0.968]):0.02349[0.899],((Colitorius_26041:0.00055,Ccapsularis_14123:0.00395):0.02031[0.979],((Tcacao_1825:0.00776,Humbratica_11158:0.01952):0.00771[0.883],(Dzibethinus_31439:0.01974,((Hsyriacus_47446:0.11868,((Graimondii_28350:0,Gmustelinum_3596:0):0.0078,(Gbarbadense_7566:0.00396,(Gtomentosum_68754:0,Ghirsutum_12239:0,Gdarwinii_26314:0):0.00054):0.00055[0.345]):0.09015[1]):0.02419[0.929],((Hsyriacus_42599:0.03119,((Gtomentosum_57482:0.00381,(Gdarwinii_68803:0.00381,(Gmustelinum_18209:0,Ghirsutum_49909:0,Gbarbadense_17095:0):0.00055):0.00055[0]):0.00388[0.76],((Graimondii_5130:0,Ghirsutum_31008:0):0.00055,(Gmustelinum_16018:0.00055,(Gdarwinii_66598:0.00377,(Gtomentosum_63583:0.00055,Gbarbadense_10398:0.00379):0.00055[0]):0.00381[0.842]):0.00759[0.918]):0.01543[0.961]):0.03639[0.981]):0.02079[0.91],((Hsyriacus_18156:0.0728,(Hsyriacus_25708:0.02695,(Hsyriacus_53648:0.01723,Hsyriacus_29957:0.02836):0.00898[0.407]):0.01494[0.834]):0.03684[0.957],((Gmustelinum_62954:0.00392,(Gtomentosum_42469:0,Ghirsutum_69608:0,Gdarwinii_53717:0,Gbarbadense_32284:0):0.00055):0.01178[0.905],(Gmustelinum_26763:0.00392,((Gdarwinii_10581:0.00391,Gbarbadense_34135:0.00055):0.00402[0.839],(Gtomentosum_60991:0,Graimondii_15995:0,Ghirsutum_52932:0):0.00055):0.00055[0]):0.00812[0.863]):0.06389[0.999]):0.03626[0.979]):0.00455[0.574]):0.00054[0.709]):0.00406[0.771]):0.00369[0.741]):0.01285[0.9]):0.02587[0.968]):0.00986[0.43]):0.00816[0.424]):0.01289[0.514]):0.01462[0.807]):0.01567[0.893],(((Carborea_12134:0.08043,(Rdelavayi_6829:0.00788,(Vdarrowii_2341:0,Vcorymbosum_95445:0,Vcorymbosum_75146:0,Vcorymbosum_57476:0):0.03367):0.07131[0.998]):0.0416[0.925],((((Pginseng_27278:0.05989,(Dcarota_19012:0.05727,Csativum_23288:0.03059):0.06947[0.996]):0.02409[0.802],((Pginseng_7786:0.00055,Pginseng_14596:0.00779):0.03666[0.984],((Dcarota_30968:0.01899,Csativum_32043:0.00055):0.04017[0.98],(Csativum_17685:0.28048,(Dcarota_7423:0.0621,Csativum_27255:0.05768):0.03115[0.766]):0.0558[0.928]):0.01561[0.833]):0.00748[0.771]):0.0314[0.948],((Lsativa_20738:0.14911,Ccardunculus_14477:0.0425):0.04936[0.974],((Lsativa_467:0.03245,Ccardunculus_252:0.02859):0.00055[0.455],((Mmicrantha_31956:0.0059,Mmicrantha_29129:0.00554):0.07401[1],(Hannuus_9909:0.01041,(Ecanadensis_9195:0.03617,(Hannuus_48494:0.01984,(Mmicrantha_38954:0.00055,Mmicrantha_30025:0.00383):0.05858[0.998]):0.03248[0.971]):0.01127[0.833]):0.00921[0.857]):0.0005[0.771]):0.03063[0.934]):0.05404[0.981]):0.0117[0.787],(((Calba_23617:0.04298,(Opumila_24461:0.03664,Calba_8016:0.03623):0.01577[0.904]):0.00903[0.835],(Ccanephora_23988:0.00389,(Ceugenioides_7791:0,Carabica_25528:0,Carabica_22736:0):0.00055):0.02374[0.93]):0.04357[0.972],((Itriloba_9694:0.07096,(Itriloba_25989:0.03827,(Ccampestris_17412:0.00053,(Ccampestris_3435:0.02099,Caustralis_10602:0.01096):0.0065[0.885]):0.14517[1]):0.03341[0.946]):0.00715[0.453],(((Smelongena_26628:0.01582,(Cchinense_28924:0,Cannuum_90:0):0.01174):0.00397[0.653],(Stuberosum_9356:0.0039,(Spimpinellifolium_23131:0,Spennellii_29948:0,Slycopersicum_6423:0):0.00054):0.00401[0.823]):0.00554[0.772],((Pinflata_7314:0.00385,Paxillaris_11821:0.00055):0.03316[0.992],((Nbenthamiana_56890:0.01165,Nbenthamiana_23707:0.01172):0.00054[0.879],((Nattenuata_17387:0.00391,Ntabacum_24709:0.00055):0.00054[0],(Ntabacum_18841:0,Nsylvestris_4944:0):0.00391):0.00054[0.737]):0.00659[0.439]):0.00406[0.158]):0.03392[0.951]):0.03524[0.889]):0.05032[0.999]):0.00936[0.367]):0.02495[0.939],((Tvoinierianum_26553:0.02403,(Vvinifera_29703:0,Vriparia_12541:0,Varizonica_25567:0,Varizonica_1032:0):0.00833):0.07981[1],(((Dinvolucrata_19158:0.04919,(Cacuminata_39096:0.03088,(Nyunnanensis_25086:0.00055,Nsinensis_11791:0.00559):0.00474[0.827]):0.01167[0.859]):0.01571[0.921],((Dinvolucrata_20488:0.02592,(Cacuminata_24594:0.05475,(Nyunnanensis_16262:0.01518,Nsinensis_22734:0.00053):0.01417[0.773]):0.01465[0.442]):0.02001[0.775],(Hquercifolia_8295:0.08448,((Doleifera_25137:0.08038,(Csinensis_39497:0.05415,Csinensis_35204:0.04252):0.00772[0.784]):0.01222[0.863],((Doleifera_840:0.10873,(Achinensis_7164:0.00382,Achinensis_30651:0.01186):0.03094[0.979]):0.00253[0.129],(Rdelavayi_22074:0.04895,(Vcorymbosum_40803:0.00396,(Vdarrowii_26693:0,Vcorymbosum_92325:0,Vcorymbosum_38884:0,Vcorymbosum_1634:0):0.00055):0.04911[0.987]):0.06495[0.995]):0.00685[0.793]):0.0132[0.928]):0.00555[0.119]):0.00305[0.687]):0.00982[0.873],(((Kuniflora_20943:0.05135,((Cchinensis_15957:0.05227,(Tthalictroides_21377:0.01166,Acoerulea_2043:0.00055):0.03707[0.955]):0.01641[0.788],(Mcordata_10354:0.02052,(Psomniferum_26433:0.00055,Psomniferum_22686:0.01129):0.04984[0.993]):0.03054[0.956]):0.00974[0.752]):0.02739[0.953],((Cchinensis_26282:0.06766,(Tthalictroides_57:0.02378,Acoerulea_29115:0.0043):0.00487[0.725]):0.09008[1],((Pamericana_8564:0.00394,Ckanehirae_25295:0.00055):0.05765[0.995],((Pamericana_2526:0.00054,Ckanehirae_14655:0.01505):0.12819[1],(Cdemersum_16926:0.10834,(Aamericanus_25625:0.02832,Aamericanus_15148:0.03856):0.05364[0.992]):0.0183[0.786]):0.00959[0.696]):0.01413[0.84]):0.00841[0.291]):0.01346[0.82],(((Dspatulata_15528:0.04315,Avesiculosa_18769:0.03502):0.05347[0.997],((Rcrenulata_1304:0.05659,Rcrenulata_15167:0.04105):0.03002[0.892],(Klaxiflora_38850:0.00402,(Klaxiflora_14720:0,Kfedtschenkoi_9911:0):0.00055):0.03966[0.977]):0.07499[1]):0.00054[0.415],(((Rcrenulata_490:0.02394,(Klaxiflora_18455:0.00384,(Klaxiflora_27913:0,Kfedtschenkoi_17283:0):0.00055):0.02008[0.921]):0.08853[1],((((Pgranatum_14525:0.0955,(Ccitriodora_23139:0.02303,(Egrandis_32537:0.02107,(Soleosum_1773:0.00782,Pguajava_13609:0.01603):0.00637[0.79]):0.0049[0.746]):0.04218[0.975]):0.02137[0.863],(Pgranatum_10246:0.07675,(Pguajava_22903:0.03567,(Egrandis_26473:0.0295,(Soleosum_5738:0.0256,Ccitriodora_34888:0.03674):0.0047[0.102]):0.00678[0.406]):0.1034[1]):0.01423[0.298]):0.01024[0.828],((Lusitatissimum_11269:0.09259,(Lusitatissimum_32974:0.02008,Lusitatissimum_24813:0.00963):0.1622[1]):0.05252[0.984],(((Sundatus_5228:0.06132,Pamilis_5842:0.07686):0.04955[0.958],(Pamilis_21317:0.16597,(Sundatus_617:0.00054,Sundatus_3728:0.00055):0.09385[0.99]):0.14905[1]):0.02276[0.281],(Saralocaspica_14117:0.05125,(Bvulgaris_11262:0.0369,(Soleracea_13160:0.0436,(Cquinoa_24203:0,Cquinoa_15804:0):0.01194):0.00704[0.769]):0.03485[0.968]):0.04447[0.979]):0.04516[0.99]):0.01371[0.842]):0.00734[0.81],((Ccardunculus_25719:0.04837,((Lsativa_36116:0.04472,Ecanadensis_18645:0.021):0.00788[0.605],(Mmicrantha_24900:0.06155,Hannuus_14097:0.02705):0.0101[0.813]):0.02398[0.662]):0.06227[0.996],((Itriloba_24212:0.11649,((Calba_33988:0.02591,(Opumila_3754:0.04925,(Calba_18681:0.02384,(Carabica_16975:0.00392,(Ceugenioides_15687:0.00395,(Ccanephora_9540:0,Carabica_27450:0):0.00055):0.00055[0]):0.01595[0.97]):0.00055[0]):0.00599[0.707]):0.01589[0.922],((Itriloba_25949:0.05521,(Ccampestris_25602:0.01289,Caustralis_14830:0.00626):0.15705[1]):0.05297[0.965],((Spennellii_25886:0.00376,(Spimpinellifolium_15089:0,Slycopersicum_33728:0):0.00054):0.06988[1],(Ntabacum_20153:0.00987,((Nbenthamiana_28306:0.00765,(Nattenuata_32741:0.00055,(Nbenthamiana_16791:0.00383,(Ntabacum_48593:0,Nsylvestris_32132:0):0.00055):0.00383[0.824]):0.00054[0]):0.00595[0.802],((Cchinense_24492:0.00055,Cannuum_7103:0.00785):0.02413[0.983],(Smelongena_16818:0.03982,(Pinflata_31107:0,Paxillaris_31632:0):0.01161):0.00804[0.875]):0.0055[0.788]):0.00387[0.481]):0.00054[0.914]):0.05614[0.995]):0.00755[0.138]):0.01377[0.819]):0.01124[0.811],(((Nbenthamiana_9285:0.02003,((Ntabacum_4249:0,Nsylvestris_21155:0):0.00394,(Ntabacum_19654:0.03232,Nattenuata_18482:0.01579):0.00408[0.769]):0.00372[0.747]):0.01745[0.944],((Pinflata_19032:0.00889,Paxillaris_17199:0.00694):0.06845[1],((Smelongena_15362:0.03902,(Cchinense_11088:0.00391,Cannuum_35457:0.00388):0.02715[0.977]):0.00977[0.836],(Stuberosum_6070:0.01972,(Spennellii_26420:0.00055,(Spimpinellifolium_18204:0,Slycopersicum_1773:0):0.01153):0.0195[0.957]):0.00405[0.747]):0.03296[0.969]):0.00881[0.71]):0.06006[0.998],((Oeuropaea_36286:0.04059,Oeuropaea_2156:0.02273):0.08354[0.998],(AmajusL_17177:0.04888,((Mguttatus_25820:0.13022,(Lphilippensis_18339:0.04391,(Bhygrometrica_21911:0.1581,(Pjaponicum_17267:0.02674,(Sasiatica_5657:0.06142,Sasiatica_15190:0.05948):0.04517[0.973]):0.01913[0.908]):0.00434[0.439]):0.00522[0.254]):0.00367[0.767],(Sindicum_16126:0.02867,((Ureniformis_13187:0.09084,Ugibba_12254:0.02822):0.10344[0.999],((Ureniformis_26872:0.0551,Ugibba_17963:0.04088):0.02837[0.852],(Gaurea_8724:0.13179,Gaurea_11092:0.04531):0.01895[0.866]):0.02031[0.923]):0.0091[0.721]):0.01422[0.9]):0.004[0.75]):0.00992[0.79]):0.01968[0.939]):0.00423[0.775]):0.00849[0.85]):0.00959[0.817]):0.00054[0.84]):0.01255[0.609],(((Mcharantia_1540:0.06203,(Sgrosvenorii_16009:0.02456,(Csativus_12987:0.09521,(Cmaxima_11211:0.01745,(Cpepo_2168:0.00673,(Cargyrosperma_24661:0.00386,Cmoschata_24322:0.00055):0.00053[0.997]):0.00891[0.82]):0.05608[0.961]):0.0321[0.956]):0.00617[0.732]):0.05843[0.985],(Cviolacea_332:0.06479,(((Lsativum_49117:0.01179,Lsativum_48564:0.02234):0.05927[0.995],(((Esyriacum_24095:0.03787,Dstrictus_17859:0.05245):0.01754[0.412],(Lannua_1428:0.0511,(Rislandica_4004:0.05432,((Crubella_13491:0.00378,Cgrandiflora_15788:0.01119):0.01501[0.967],(Mmaritima_2638:0.01111,(Bstricta_26426:0.0149,((Alinifolium_31676:0.00374,(Dsophioides_17888:0.00055,Alinifolium_33197:0.00373):0.00371[0.782]):0.02321[0.985],((Alyrata_12301:0.01342,Athaliana_14114:0.00551):0.01129[0.837],(Csativa_3890:0.00752,(Csativa_74115:0.00737,Csativa_14139:0.00054):0.0037[0.426]):0.02064[0.962]):0.00572[0.458]):0.00055[0.618]):0.00373[0.861]):0.00054[0]):0.0075[0.422]):0.00774[0.871]):0.00054[0.884]):0.0071[0.789],(Esalsugineum_8013:0.03416,(Camplexicaulis_32764:0.02305,((Spinnata_44981:0.07719,Itinctoria_99557:0.1037):0.01194[0.864],(Aalpina_4818:0.06127,(Tarvense_7796:0.02669,(((Camplexicaulis_6071:0.00055,Spinnata_33901:0.00751):0.00055[0],(Mperfoliatum_23058:0.00754,(Itinctoria_78795:0.00055,(Itinctoria_32828:0.00756,(Itinctoria_49858:0.00373,Itinctoria_104056:0.00054):0.00378[0.099]):0.00054[0]):0.00376[0.789]):0.00754[0.896]):0.00375[0.801],(Sparvula_23224:0.01532,(Cmaritima_45980:0.0151,(Bnapus_88366:0.01142,((Brapa_30269:0,Bnapus_21663:0):0.00757,(Evesicaria_70187:0.01891,(Salba_53002:0.00383,Chispanica_29547:0.01885):0.00375[0.773]):0.00379[0.776]):0.0037[0.78]):0.00375[0.778]):0.02733[0.995]):0.00351[0.749]):0.00381[0.782]):0.00368[0.777]):0.00376[0.788]):0.00054[0.676]):0.0038[0.769]):0.00806[0.869]):0.00171[0.711]):0.10302[1],(Lannua_10610:0.02958,((Iamara_21391:0.05189,((Esyriacum_3855:0.03449,Dstrictus_17797:0.03793):0.0193[0.937],(Lannua_18755:0.07616,(Itinctoria_71588:0.00055,((Mmaritima_4219:0.01546,(Rislandica_6892:0.01225,Lsativum_23762:0.04603):0.00268[0.759]):0.00365[0.366],((Alinifolium_41474:0.00359,(Dsophioides_5635:0,Alinifolium_14435:0):0.00055):0.01459[0.982],((Csativa_53173:0.00054,Csativa_14816:0.01144):0.01582[0.957],((Alyrata_21127:0.00365,(Athaliana_18192:0,Ahalleri_19081:0):0.00055):0.00725[0.915],(Csativa_6067:0.01888,(Cgrandiflora_5146:0.00373,(Crubella_3540:0.00055,Bstricta_2126:0.00662):0.00053[0.524]):0.00054[0]):0.00054[0.768]):0.00347[0.764]):0.00464[0.752]):0.00055[0.83]):0.00611[0.797]):0.00175[0.129]):0.0062[0.434]):0.00772[0.856]):0.00363[0.779],((Spinnata_44106:0.01464,Camplexicaulis_46986:0.01463):0.00735[0.875],((Itinctoria_87818:0.00362,(Mperfoliatum_16007:0.01101,(Itinctoria_87545:0,Itinctoria_14834:0):0.00055):0.00054[0]):0.00364[0.866],((Esalsugineum_3900:0.0098,Sparvula_14399:0.03062):0.00484[0.771],(Camplexicaulis_8244:0.00346,(Tarvense_5596:0.00762,(((Salba_48397:0,Salba_20103:0):0.02161,(Chispanica_13210:0.02202,(Evesicaria_22154:0.01494,(Cmaritima_10261:0.00753,(Bnapus_43969:0.00746,(Boleracea_32145:0,Bnapus_26413:0):0.01488):0.00363[0.79]):0.00748[0.874]):0.00055[0.851]):0.0086[0.888]):0.00449[0.387],(Aalpina_4382:0.02063,(Chispanica_5403:0.02457,((Salba_8928:0,Salba_35235:0,Salba_30596:0):0.00734,((Evesicaria_51656:0.00054,Evesicaria_50635:0.01152):0.01404[0.941],(Cmaritima_18558:0.02507,(Bnapus_38923:0.01069,(Boleracea_3728:0.01099,Bnapus_23304:0.00055):0.00054[0.903]):0.0167[0.909]):0.00715[0.276]):0.00433[0.758]):0.00387[0.77]):0.00871[0.865]):0.0045[0.4]):0.00879[0.83]):0.00055[0.993]):0.00709[0.907]):0.00054[0.432]):0.00053[0]):0.00054[0]):0.01491[0.874]):0.05548[0.991]):0.02431[0.844]):0.15891[1]):0.0288[0.931],((((Cfollicularis_10269:0.06118,Cpapaya_3796:0.0572):0.00453[0.766],((Vrotundifolia_52252:0,Vrotundifolia_29252:0):0.00053,(Vriparia_4995:0.00055,(Vvinifera_27147:0,Varizonica_51899:0,Varizonica_49329:0):0.00393):0.00785[0.907]):0.0269[0.988]):0.00529[0.738],(((Achinensis_6569:0.05701,Doleifera_19366:0.02317):0.00472[0.757],(Carborea_16482:0.06141,(Rgorgonias_1224:0.03596,Csinensis_20937:0.04252):0.00898[0.265]):0.00859[0.756]):0.00413[0.752],((Pginseng_3796:0.04147,(Cacuminata_35075:0.03654,(Nyunnanensis_23601:0.0039,Nsinensis_20423:0.00055):0.01517[0.912]):0.02071[0.923]):0.00054[0.839],(Hquercifolia_888:0.04376,(Dinvolucrata_24718:0.01612,(Cacuminata_9199:0.00628,(Nyunnanensis_1080:0.00055,Nsinensis_6006:0.00386):0.0179[0.936]):0.01482[0.894]):0.00395[0.169]):0.00449[0.771]):0.00403[0.76]):0.01484[0.94]):0.00055[0],((((Dcarota_18212:0.0449,Csativum_23676:0.02635):0.08258[1],(Dcarota_9189:0.00376,Csativum_20431:0.01159):0.03178[0.942]):0.04973[0.985],((Zjujuba_3241:0.03229,((Mnotabilis_2507:0.00778,Fcarica_28994:0.01186):0.01761[0.94],(Cannabissativa_26893:0.03225,(Torientale_259:0.00055,Pandersonii_4263:0.00395):0.04606[0.994]):0.02043[0.902]):0.00876[0.793]):0.0039[0.725],((Rchinensis_16814:0.00393,((Fxananassa_71580:0.00395,Fxananassa_31894:0.00395):0.00055[0],(Fxananassa_63530:0.00791,(Fxananassa_41404:0,Fvesca_17232:0):0.00055):0.00054[0]):0.00392[0.786]):0.01581[0.939],((Pbretschneideri_30924:0,Mdomestica_5069:0,Mbaccata_17965:0):0.00055,((Pbretschneideri_19599:0.00776,(Mdomestica_3421:0,Mbaccata_32433:0):0.00055):0.0118[0.964],(Pavium_4701:0.00055,(Pyedoensis_11075:0,Ppersica_14365:0,Pdulcis_26545:0,Parmeniaca_18529:0):0.00285):0.00108[0.927]):0.00752[0.82]):0.01613[0.957]):0.01596[0.948]):0.00906[0.877]):0.00676[0.764],(((((Sbirrea_9056:0.00396,Dlongan_132:0.0283):0.00388[0.706],((Mindica_7693:0.0319,(Aoccidentale_32933:0.00055,Aoccidentale_32228:0.00054):0.01546[0.935]):0.00435[0.779],(Pvera_6119:0.01563,(Mindica_28978:0.02387,Aoccidentale_18393:0.00394):0.00387[0.576]):0.00055[0.665]):0.00388[0.795]):0.00826[0.872],((Tsinensis_63:0.00793,Tsinensis_28338:0.03918):0.00963[0.84],(Cclementina_12616:0.00055,((Cgrandis_8708:0.00775,(Abuxfoliata_22408:0.00775,(Cmedica_25349:0.00778,Creticulata_26726:0.00384):0.00055[0]):0.00055[0]):0.00053[0],((Cichangensis_19481:0,Cichangensis_12471:0):0.00773,(Ptrifoliata_7662:0,Fhindsii_12313:0,Citrussinensis_16858:0):0.00055):0.00055[0]):0.00351[0.923]):0.05332[0.999]):0.01921[0.924]):0.00883[0.834],((Rcommunis_17541:0.02304,(Mesculenta_27633:0.02737,(Hbrasiliensis_34775:0.01968,(Mesculenta_11836:0.00919,Hbrasiliensis_24452:0.01922):0.01281[0.945]):0.00054[0.819]):0.00841[0.132]):0.01658[0.951],((Peuphratica_15386:0.01982,((Ptremuloides_21873:0.00392,Palba_22226:0.00055):0.00391[0.869],((Ptrichocarpa_33790:0.00055,Pdeltoides_15206:0.00395):0.00402[0.771],(Sdunnii_17213:0.00054,(Ssuchowensis_9509:0.00628,Spurpurea_15429:0.00579):0.02588[0.974]):0.02817[0.991]):0.00386[0.78]):0.00053[0.898]):0.0076[0.827],((Sdunnii_24387:0.00446,(Sbrachista_10016:0.00055,(Spurpurea_22853:0.00384,(Spurpurea_24540:0.00055,Ssuchowensis_22468:0.0078):0.00055[0]):0.00385[0.851]):0.01925[0.981]):0.01661[0.918],(Peuphratica_26706:0.0076,((Ptrichocarpa_15058:0.00393,Pdeltoides_13111:0.00055):0.00055[0],(Ptremuloides_24265:0.0039,Palba_27813:0.00391):0.00779[0.89]):0.00054[0.884]):0.0106[0.696]):0.01182[0.884]):0.01187[0.936]):0.01255[0.924]):0.00469[0.779],(((Mrubra_7210:0.01295,Cillinoinensis_9412:0.02681):0.01155[0.843],(((Jregia_20147:0.00398,Cillinoinensis_17530:0.00392):0.01678[0.964],(Bplatyphylla_22443:0.01591,(Cavellana_13637:0.00055,Cfangiana_22241:0.01167):0.00771[0.866]):0.01142[0.887]):0.00735[0.766],((Cmollissima_17872:0,Cdentata_20927:0):0.00374,(Qrubra_3153:0.00388,(Qsuber_23460:0.00744,Qlobata_15256:0.00053):0.00769[0.903]):0.00054[1]):0.03932[0.999]):0.00055[0.337]):0.00803[0.865],(((((Cpepo_16382:0.00578,Cargyrosperma_19309:0.00294):0.00102[0.953],(Cmoschata_8117:0.00055,Cmaxima_5824:0.00777):0.00054[0]):0.02789[0.982],((Cmaxima_7320:0.0037,(Cmoschata_16065:0.00389,Cargyrosperma_12778:0.00055):0.00785[0.874]):0.03625[0.984],(Bhispida_1843:0.00398,((Csativus_193:0.00779,Cmelo_20142:0.00054):0.00382[0.749],(Clanatus_10877:0.00389,(Lsiceraria_5587:0.00391,(Sgrosvenorii_24779:0.01983,Mcharantia_9297:0.01191):0.00785[0.856]):0.00054[0]):0.00055[1]):0.00392[0.72]):0.00054[0.942]):0.00788[0.25]):0.02897[0.975],((Dzibethinus_4286:0.04004,(Dzibethinus_5539:0.03207,(Colitorius_7342:0.00392,Ccapsularis_17205:0.00055):0.01578[0.967]):0.00388[0.752]):0.00054[0],(Dzibethinus_23321:0.04396,((Tcacao_16625:0.00054,Humbratica_17619:0.0079):0.01571[0.972],(((Hsyriacus_4439:0.01203,Hsyriacus_22906:0.02793):0.02392[0.964],(Hsyriacus_3104:0.04099,Hsyriacus_9913:0.0286):0.00339[0.74]):0.00055[0.999],(((Gdarwinii_22207:0,Gbarbadense_19673:0):0.00774,(Gmustelinum_30230:0.00388,(Gtomentosum_45076:0,Ghirsutum_52008:0):0.00055):0.00055[0]):0.00386[0.883],(Gtomentosum_63294:0,Graimondii_2783:0,Gmustelinum_61807:0,Ghirsutum_10356:0,Gdarwinii_5159:0,Gbarbadense_17545:0):0.00054):0.00391[0.842]):0.032[0.998]):0.00054[0.724]):0.0039[0.831]):0.04034[0.997]):0.00411[0.749],(((Pvulgaris_3547:0.00396,(Vunguiculata_18020:0,Vangularis_27351:0,Plunatus_15135:0,Pacutifolius_13971:0):0.00055):0.00783[0.942],(Gmax_39477:0.00391,(Gsoja_25276:0.00055,(Ccajan_13886:0.00768,(Vradiata_8540:0.00583,((Gsoja_16765:0,Gmax_34114:0):0.01203,(Mtruncatula_50106:0.00786,(Tpratense_3005:0.00776,Carietinum_10178:0.01576):0.00384[0.76]):0.02774[0.991]):0.00683[0.686]):0.00105[0]):0.00054[0.885]):0.00055[0]):0.00055[0]):0.01866[0.941],((Ahypogaea_62581:0.00382,Ahypogaea_40123:0.00396):0.02807[0.985],((Ljaponicus_20115:0.04061,(Langustifolius_5147:0.01575,((Langustifolius_29633:0.00384,Lalbus_7879:0.00405):0.02403[0.986],(Lalbus_28567:0.01566,(Langustifolius_20767:0.01326,Lalbus_10812:0.01451):0.03962[0.991]):0.00055[0.628]):0.0039[0.718]):0.00839[0.865]):0.00841[0.863],((Ljaponicus_5097:0.04065,Ljaponicus_11649:0.01313):0.03167[0.96],(((Ahypogaea_2489:0.00787,Ahypogaea_23432:0.00055):0.13966[1],(Mtruncatula_49745:0.01628,(Tpratense_2957:0.00438,Carietinum_25547:0.06537):0.00724[0.778]):0.03289[0.964]):0.00997[0.803],(Ccajan_14057:0.01959,(((Gsoja_17876:0.00055,Gmax_30413:0.00055):0.02429[0.982],(Gsoja_38060:0,Gmax_27192:0):0.00394):0.01027[0.78],((Vunguiculata_23237:0.00788,(Vradiata_14637:0.00053,Vangularis_4356:0.01948):0.0078[0.878]):0.00758[0.875],(Pacutifolius_26294:0.00387,(Plunatus_8241:0.00387,Pvulgaris_9370:0.00387):0.00054[0]):0.00811[0.863]):0.01082[0.882]):0.00628[0.804]):0.04844[0.997]):0.00555[0.342]):0.02091[0.97]):0.00685[0.808]):0.00707[0.049]):0.01031[0.878]):0.01425[0.929]):0.00388[0.788]):0.00054[0.002]):0.00464[0.788]):0.00455[0.773]):0.00536[0.753]):0.02151[0.927]):0.01456[0.102]):0.02115[0.913]):0.00433[0.767]):0.00429[0.779]):0.00434[0.764]):0.00505[0.756]):0.01367[0.824]):0.02336[0.89]):0.10121[0.999]):0.02518[0.243]):0.09112[0.998]):0.04668[0.945]):0.0867[0.995]):0.04828[0.47]):0.02152[0.076]):0.025245[0.925]);
