# Supplementary material for: The leucine-rich repeat receptor kinase QSK1 regulates PRR-RBOHD complexes targeted by the bacterial effector HopF2Pto
Source: Plant Cell. 2024 Oct 21;36(12):4932–51. doi: 10.1093/plcell/koae267 (PMC11641854; doi:10.1093/plcell/koae267)
Supplement: koae267_Supplementary_Data [file koae267_supplementary_data.zip › Supplementary Data Set 11 Results of statistical analysis..xlsx]

## Sheet: Fig.3
	Fig.3A			Fig.3B			Fig.3D			Fig.3E
	Column B	qsk1		Column B	qsk1		Column B	qsk1		Column B	qsk1
	vs.	vs.		vs.	vs.		vs.	vs.		vs.	vs.
	Column A	Col-0		Column A	Col-0		Column A	Col-0		Column A	Col-0
	Unpaired t test			Unpaired t test			Unpaired t test			Unpaired t test
	P value	0.0024		P value	0.0027		P value	0.0202		P value	0.0145
	P value summary	**		P value summary	**		P value summary	*		P value summary	*
	Significantly different (P < 0.05)?	Yes		Significantly different (P < 0.05)?	Yes		Significantly different? (P < 0.05)	Yes		Significantly different? (P < 0.05)	Yes
	One- or two-tailed P value?	Two-tailed		One- or two-tailed P value?	Two-tailed		One- or two-tailed P value?	Two-tailed		One- or two-tailed P value?	Two-tailed
	t, df	t=3.687, df=14		t, df	t=3.637, df=14		t, df	t=2.676 df=12		t, df	t=2.951 df=10
	Mean of column A	1055		Mean of column A	525.5		Mean ± SEM of column A	3.714 ± 0.1122, n=7		Mean ± SEM of column A	5.672 ± 0.1481, n=6
	Mean of column B	2212		Mean of column B	1130		Mean ± SEM of column B	3.257 ± 0.1288, n=7		Mean ± SEM of column B	5.130 ± 0.1083, n=6
	Difference between means (B - A) ± SEM	1157 ± 313.7		Difference between means (B - A) ± SEM	604.6 ± 166.2		Difference between means	-0.4571 ± 0.1708		Difference between means	-0.5415 ± 0.1835
	95% confidence interval	483.9 to 1830		95% confidence interval	248.1 to 961.1		95% confidence interval	-0.8294 to -0.08493		95% confidence interval	-0.9504 to -0.1326
	R squared (eta squared)	0.4927		R squared (eta squared)	0.4859		R squared	0.3737		R squared	0.4655

## Sheet: Fig.4
	Fig.4A			Fig.4B			Fig.4D										Fig.4E
	Column B	p35S::QSK1-3×HA #2		Column B	p35S::QSK1-3×HA #4
	vs.	vs.		vs.	vs.
	Column A	Col-0		Column A	Col-0
	Unpaired t test			Unpaired t test
	P value	0.0277		P value	0.0239		ANOVA summary										ANOVA summary
	P value summary	*		P value summary	*		F	4.16									F	5.976
	Significantly different (P < 0.05)?	Yes		Significantly different (P < 0.05)?	Yes		P value	0.0281									P value	0.0123
	One- or two-tailed P value?	Two-tailed		One- or two-tailed P value?	Two-tailed		P value summary	*									P value summary	*
	t, df	t=2.457, df=14		t, df	t=2.533, df=14		Are differences among means statistically significant? (P < 0.05)	Yes									Are differences among means statistically significant? (P < 0.05)	Yes
	Mean of column A	1452		Mean of column A	2572		R square	0.2574									R square	0.4435
	Mean of column B	740.5		Mean of column C	865.4
	Difference between means (B - A) ± SEM	-711.1 ± 289.5		Difference between means (C - A) ± SEM	-1707 ± 673.9		Brown-Forsythe test										Brown-Forsythe test
	95% confidence interval	-1332 to -90.29		95% confidence interval	-3152 to -261.3		F (DFn, DFd)	1.280 (2, 24)									F (DFn, DFd)	2.683 (2, 15)
	R squared (eta squared)	0.3012		R squared (eta squared)	0.3142		P value	0.2964									P value	0.1009
							P value summary	ns									P value summary	ns
							Significantly different standard deviations? (P < 0.05)	No									Significantly different standard deviations? (P < 0.05)	No
	Column B	p35S::QSK1-3×HA #4		Column B	p35S::QSK1-3×HA #4		Bartlett's test										Bartlett's test
	vs.	vs.		vs.	vs.		Bartlett's statistic (corrected)	1.043									Bartlett's statistic (corrected)	5.991
	Column A	Col-0		Column A	Col-0		P value	0.5935									P value	0.05
							P value summary	ns									P value summary	ns
	Unpaired t test			Unpaired t test			Significantly different standard deviations? (P < 0.05)	No									Significantly different standard deviations? (P < 0.05)	No
	P value	0.0361		P value	0.0239
	P value summary	*		P value summary	*		ANOVA table	SS	DF	MS	F (DFn, DFd)	P value					ANOVA table	SS	DF	MS	F (DFn, DFd)	P value
	Significantly different (P < 0.05)?	Yes		Significantly different (P < 0.05)?	Yes		Treatment (between columns)	12.19	2	6.094	F (2, 24) = 4.160	P = 0.0281					Treatment (between columns)	2.775	2	1.387	F (2, 15) = 5.976	P = 0.0123
	One- or two-tailed P value?	Two-tailed		One- or two-tailed P value?	Two-tailed		Residual (within columns)	35.16	24	1.465							Residual (within columns)	3.482	15	0.2321
	t, df	t=2.318, df=14		t, df	t=2.533, df=14		Total	47.35	26								Total	6.257	17
	Mean of column A	1452		Mean of column A	2572
	Mean of column C	776		Mean of column C	865.4
	Difference between means (C - A) ± SEM	-675.6 ± 291.5		Difference between means (C - A) ± SEM	-1707 ± 673.9		Number of families	1									Number of families	1
	95% confidence interval	-1301 to -50.47		95% confidence interval	-3152 to -261.3		Number of comparisons per family	3									Number of comparisons per family	3
	R squared (eta squared)	0.2773		R squared (eta squared)	0.3142		Alpha	0.05									Alpha	0.05
							Tukey's multiple comparisons test	Mean Diff.	95% CI of diff.	Significant?	Summary						Tukey's multiple comparisons test	Mean Diff.	95% CI of diff.	Significant?	Summary
							Col-0 vs. p35S:QSK1-3xHA #1	-1.253	-2.678 to 0.1722	No	ns		A-B				Col-0 vs. p35S:QSK1-3xHA #1	-0.8089	-1.531 to -0.08634	Yes	*		A-B
							Col-0 vs. p35S:QSK1-3xHA #2	-1.551	-2.976 to -0.1258	Yes	*		A-C				Col-0 vs. p35S:QSK1-3xHA #2	-0.8549	-1.577 to -0.1324	Yes	*		A-C
							p35S:QSK1-3xHA #1 vs. p35S:QSK1-3xHA #2	-0.298	-1.723 to 1.127	No	ns		B-C				p35S:QSK1-3xHA #1 vs. p35S:QSK1-3xHA #2	-0.04601	-0.7686 to 0.6765	No	ns		B-C
							Test details	Mean 1	Mean 2	Mean Diff.	SE of diff.	n1	n2	q	DF		Test details	Mean 1	Mean 2	Mean Diff.	SE of diff.	n1	n2	q	DF
							Col-0 vs. p35S:QSK1-3xHA #1	4.316	5.569	-1.253	0.5706	9	9	3.105	24		Col-0 vs. p35S:QSK1-3xHA #1	4.282	5.091	-0.8089	0.2782	6	6	4.112	15
							Col-0 vs. p35S:QSK1-3xHA #2	4.316	5.867	-1.551	0.5706	9	9	3.843	24		Col-0 vs. p35S:QSK1-3xHA #2	4.282	5.137	-0.8549	0.2782	6	6	4.346	15
							p35S:QSK1-3xHA #1 vs. p35S:QSK1-3xHA #2	5.569	5.867	-0.298	0.5706	9	9	0.7385	24		p35S:QSK1-3xHA #1 vs. p35S:QSK1-3xHA #2	5.091	5.137	-0.04601	0.2782	6	6	0.2339	15

## Sheet: Fig.5
	Fig.5C
	One-way ANOVA summary
	F	2.235
	P value	0.1882
	P value summary	ns
	Are differences among means statistically significant? (P < 0.05)	No
	R square	0.4269
	Tukey's multiple comparisons test	Mean Diff.	95% CI of diff.	Significant?	Summary	Adjusted P Value
	Col vs. kin7	-0.1349	-0.3992 to 0.1293	No	ns	0.3287
	Col vs. 35S:KIN7-HA	0.03841	-0.2258 to 0.3026	No	ns	0.8979
	kin7 vs. 35S:KIN7-HA	0.1733	-0.09089 to 0.4376	No	ns	0.1899
	Test details	Mean 1	Mean 2	Mean Diff.	SE of diff.	n1	n2	q	DF
	Col vs. kin7	0.9088	1.044	-0.1349	0.08612	3	3	2.216	6
	Col vs. 35S:KIN7-HA	0.9088	0.8704	0.03841	0.08612	3	3	0.6307	6
	kin7 vs. 35S:KIN7-HA	1.044	0.8704	0.1733	0.08612	3	3	2.847	6

## Sheet: Fig.10
	Fig. 10B							Fig. 10C										Fig. 10D											Fig. 10F
								ANOVA summary										ANOVA summary											ANOVA summary
	Column D	DEX_HopF2.qsk1_24h		Column H	DEX_HopF2.qsk1_48h			F	27.27									F	11.6										F	39.96
	vs.	vs.		vs.	vs.			P value	0.0001									P value	< 0.0001										P value	< 0.0001
	Column B	DEX_HopF2.Col-0_24h		Column F	DEX_HopF2.Col-0_48h			P value summary	***									P value summary	****										P value summary	****
								Are differences among means statistically significant? (P < 0.05)	Yes									Are differences among means statistically significant? (P < 0.05)	Yes										Are differences among means statistically significant? (P < 0.05)	Yes
	Unpaired t test			Unpaired t test				R square	0.9109									R square	0.367										R square	0.6665
	P value	0.3786		P value	0.7628
	P value summary	ns		P value summary	ns
	Significantly different (P < 0.05)?	No		Significantly different (P < 0.05)?	No			Tukey's multiple comparisons test	Mean Diff.	95.00% CI of diff.	Significant?	Summary						Tukey's multiple comparisons test	Mean Diff.	95% CI of diff.	Significant?	Summary							Tukey's multiple comparisons test	Mean Diff.	95% CI of diff.	Significant?	Summary
	One- or two-tailed P value?	Two-tailed		One- or two-tailed P value?	Two-tailed			pDEX:HopF2Pto-HA mock vs. pDEX:HopF2Pto-HA DEX	1.071	0.5978 to 1.544	Yes	***						Mock HopF2 mock vs. Dex HopF2 DEX	27344	5597 to 49092	Yes	**							Col-0 vs. qsk1-1	0.4029	0.04568 to 0.7602	Yes	*
	t, df	t=0.9890, df=4		t, df	t=0.3231, df=4			pDEX:HopF2Pto-HA mock vs. pDEX:HopF2Pto-HA /qsk1-1 mock	-0.1193	-0.5922 to 0.3536	No	ns						Mock HopF2 mock vs. Mock HopF2 qsk1-1 mock	-20988	-42736 to 759.7	No	ns							Col-0 vs. p35S:QSK1-3xHA#4	-0.3694	-0.7267 to -0.01217	Yes	*
	Mean of column B	0.3571		Mean of column F	0.3148			pDEX:HopF2Pto-HA mock vs. pDEX:HopF2Pto-HA /qsk1-1 DEX	0.1073	-0.3656 to 0.5802	No	ns						Mock HopF2 mock vs. Dex HopF2 qsk1-1 DEX	4233	-17515 to 25981	No	ns							Col-0 vs. efr fls2	-1.02	-1.377 to -0.6625	Yes	****
	Mean of column D	0.3366		Mean of column H	0.3296			pDEX:HopF2Pto-HA DEX vs. pDEX:HopF2Pto-HA /qsk1-1 mock	-1.19	-1.663 to -0.7171	Yes	***						Dex HopF2 DEX vs. Mock HopF2 qsk1-1 mock	-48332	-70080 to -26585	Yes	****							qsk1-1 vs. p35S:QSK1-3xHA#4	-0.7724	-1.130 to -0.4151	Yes	****
	Difference between means (D - C) ± SEM	-0.02052 ± 0.02075		Difference between means (H - G) ± SEM	0.01479 ± 0.04578			pDEX:HopF2Pto-HA DEX vs. pDEX:HopF2Pto-HA /qsk1-1 DEX	-0.9633	-1.436 to -0.4904	Yes	***						Dex HopF2 DEX vs. Dex HopF2 qsk1-1 DEX	-23111	-44859 to -1364	Yes	*							qsk1-1 vs. efr fls2	-1.423	-1.780 to -1.065	Yes	****
	95% confidence interval	-0.07814 to 0.03709		95% confidence interval	-0.1123 to 0.1419			pDEX:HopF2Pto-HA /qsk1-1 mock vs. pDEX:HopF2Pto-HA /qsk1-1 DEX	0.2267	-0.2462 to 0.6996	No	ns						Mock HopF2 qsk1-1 mock vs. Dex HopF2 qsk1-1 DEX	25221	3473 to 46969	Yes	*							p35S:QSK1-3xHA#4 vs. efr fls2	-0.6504	-1.008 to -0.2931	Yes	****
	R squared (eta squared)	0.1965		R squared (eta squared)	0.02543
								Test details	Mean 1	Mean 2	Mean Diff.	SE of diff.	n1	n2	q	DF		Test details	Mean 1	Mean 2	Mean Diff.	SE of diff.	n1	n2	q	DF			Test details	Mean 1	Mean 2	Mean Diff.	SE of diff.	n1	n2	q	DF
								pDEX:HopF2Pto-HA mock vs. pDEX:HopF2Pto-HA DEX	1.347	0.2767	1.071	0.1477	3	3	10.25	8		Mock HopF2 mock vs. Dex HopF2 DEX	30693	3349	27344	8230	16	16	4.699	60			Col-0 vs. qsk1-1	5.51	5.107	0.4029	0.1352	16	16	4.215	60
	ANOVA summary							pDEX:HopF2Pto-HA mock vs. pDEX:HopF2Pto-HA /qsk1-1 mock	1.347	1.467	-0.1193	0.1477	3	3	1.143	8		Mock HopF2 mock vs. Mock HopF2 qsk1-1 mock	30693	51681	-20988	8230	16	16	3.607	60			Col-0 vs. p35S:QSK1-3xHA#4	5.51	5.879	-0.3694	0.1352	16	16	3.864	60
	F	99.17						pDEX:HopF2Pto-HA mock vs. pDEX:HopF2Pto-HA /qsk1-1 DEX	1.347	1.24	0.1073	0.1477	3	3	1.028	8		Mock HopF2 mock vs. Dex HopF2 qsk1-1 DEX	30693	26460	4233	8230	16	16	0.7274	60			Col-0 vs. efr fls2	5.51	6.53	-1.02	0.1352	16	16	10.67	60
	P value	<0.0001						pDEX:HopF2Pto-HA DEX vs. pDEX:HopF2Pto-HA /qsk1-1 mock	0.2767	1.467	-1.19	0.1477	3	3	11.4	8		Dex HopF2 DEX vs. Mock HopF2 qsk1-1 mock	3349	51681	-48332	8230	16	16	8.305	60			qsk1-1 vs. p35S:QSK1-3xHA#4	5.107	5.879	-0.7724	0.1352	16	16	8.079	60
	P value summary	****						pDEX:HopF2Pto-HA DEX vs. pDEX:HopF2Pto-HA /qsk1-1 DEX	0.2767	1.24	-0.9633	0.1477	3	3	9.226	8		Dex HopF2 DEX vs. Dex HopF2 qsk1-1 DEX	3349	26460	-23111	8230	16	16	3.971	60			qsk1-1 vs. efr fls2	5.107	6.53	-1.423	0.1352	16	16	14.88	60
	Significant diff. among means (P < 0.05)?	Yes						pDEX:HopF2Pto-HA /qsk1-1 mock vs. pDEX:HopF2Pto-HA /qsk1-1 DEX	1.467	1.24	0.2267	0.1477	3	3	2.171	8		Mock HopF2 qsk1-1 mock vs. Dex HopF2 qsk1-1 DEX	51681	26460	25221	8230	16	16	4.334	60			p35S:QSK1-3xHA#4 vs. efr fls2	5.879	6.53	-0.6504	0.1352	16	16	6.803	60
	R squared	0.9775
	Tukey's multiple comparisons test	Mean Diff.	95.00% CI of diff.	Significant?	Summary
	DMSO_HopF2.Col-0_24h vs. DMSO_HopF2.qsk1_24h	0.0005493	-0.08648 to 0.08757	No	ns			ANOVA summary										Column C	Mock HopF2 qsk1-1 mock
	DMSO_HopF2.Col-0_24h vs. DEX_HopF2.Col-0_24h	-0.3517	-0.4387 to -0.2647	Yes	****			F	27.82									vs.	vs.
	DMSO_HopF2.Col-0_24h vs. DEX_HopF2.qsk1_24h	-0.3312	-0.4182 to -0.2442	Yes	****			P value	0.0001									Column A	Mock HopF2 mock
	DMSO_HopF2.Col-0_24h vs. DMSO_HopF2.Col-0_48h	0.00117	-0.08585 to 0.08819	No	ns			P value summary	***
	DMSO_HopF2.Col-0_24h vs. DMSO_HopF2.qsk1_48h	0.003413	-0.08361 to 0.09044	No	ns			Are differences among means statistically significant? (P < 0.05)	Yes									Unpaired t test
	DMSO_HopF2.Col-0_24h vs. DEX_HopF2.Col-0_48h	-0.3094	-0.3964 to -0.2224	Yes	****			R square	0.9125									P value	0.0497
	DMSO_HopF2.Col-0_24h vs. DEX_HopF2.qsk1_48h	-0.3242	-0.4112 to -0.2372	Yes	****													P value summary	*
	DMSO_HopF2.qsk1_24h vs. DEX_HopF2.Col-0_24h	-0.3523	-0.4393 to -0.2652	Yes	****													Significantly different? (P < 0.05)	Yes
	DMSO_HopF2.qsk1_24h vs. DEX_HopF2.qsk1_24h	-0.3317	-0.4188 to -0.2447	Yes	****			Tukey's multiple comparisons test	Mean Diff.	95% CI of diff.	Significant?	Summary						One- or two-tailed P value?	Two-tailed
	DMSO_HopF2.qsk1_24h vs. DMSO_HopF2.Col-0_48h	0.0006207	-0.08640 to 0.08765	No	ns			pDEX:HopF2Pto-HA mock vs. pDEX:HopF2Pto-HA DEX	0.75	0.06051 to 1.440	Yes	*						t, df	t=2.046 df=30
	DMSO_HopF2.qsk1_24h vs. DMSO_HopF2.qsk1_48h	0.002864	-0.08416 to 0.08989	No	ns			pDEX:HopF2Pto-HA mock vs. pDEX:HopF2Pto-HA /qsk1-1 mock	-0.9855	-1.675 to -0.2960	Yes	**
	DMSO_HopF2.qsk1_24h vs. DEX_HopF2.Col-0_48h	-0.31	-0.3970 to -0.2229	Yes	****			pDEX:HopF2Pto-HA mock vs. pDEX:HopF2Pto-HA /qsk1-1 DEX	-0.8261	-1.516 to -0.1366	Yes	*						How big is the difference?
	DMSO_HopF2.qsk1_24h vs. DEX_HopF2.qsk1_48h	-0.3248	-0.4118 to -0.2377	Yes	****			pDEX:HopF2Pto-HA DEX vs. pDEX:HopF2Pto-HA /qsk1-1 mock	-1.735	-2.425 to -1.046	Yes	***						Mean ± SEM of column A	30693 ± 3867, n=16
	DEX_HopF2.Col-0_24h vs. DEX_HopF2.qsk1_24h	0.02052	-0.06650 to 0.1075	No	ns			pDEX:HopF2Pto-HA DEX vs. pDEX:HopF2Pto-HA /qsk1-1 DEX	-1.576	-2.266 to -0.8866	Yes	***						Mean ± SEM of column C	51681 ± 9503, n=16
	DEX_HopF2.Col-0_24h vs. DMSO_HopF2.Col-0_48h	0.3529	0.2659 to 0.4399	Yes	****			pDEX:HopF2Pto-HA /qsk1-1 mock vs. pDEX:HopF2Pto-HA /qsk1-1 DEX	0.1594	-0.5301 to 0.8489	No	ns						Difference between means	20988 ± 10260
	DEX_HopF2.Col-0_24h vs. DMSO_HopF2.qsk1_48h	0.3551	0.2681 to 0.4422	Yes	****													95% confidence interval	34.03 to 41942
	DEX_HopF2.Col-0_24h vs. DEX_HopF2.Col-0_48h	0.0423	-0.04472 to 0.1293	No	ns													R squared	0.1224
	DEX_HopF2.Col-0_24h vs. DEX_HopF2.qsk1_48h	0.02751	-0.05951 to 0.1145	No	ns			Test details	Mean 1	Mean 2	Mean Diff.	SE of diff.	n1	n2	q	DF
	DEX_HopF2.qsk1_24h vs. DMSO_HopF2.Col-0_48h	0.3324	0.2453 to 0.4194	Yes	****			pDEX:HopF2Pto-HA mock vs. pDEX:HopF2Pto-HA DEX	0.7771	0.0271	0.75	0.2153	3	3	4.926	8		F test to compare variances
	DEX_HopF2.qsk1_24h vs. DMSO_HopF2.qsk1_48h	0.3346	0.2476 to 0.4216	Yes	****			pDEX:HopF2Pto-HA mock vs. pDEX:HopF2Pto-HA /qsk1-1 mock	0.7771	1.763	-0.9855	0.2153	3	3	6.473	8		F,DFn, Dfd	6.039, 15, 15
	DEX_HopF2.qsk1_24h vs. DEX_HopF2.Col-0_48h	0.02178	-0.06524 to 0.1088	No	ns			pDEX:HopF2Pto-HA mock vs. pDEX:HopF2Pto-HA /qsk1-1 DEX	0.7771	1.603	-0.8261	0.2153	3	3	5.426	8		P value	0.0012
	DEX_HopF2.qsk1_24h vs. DEX_HopF2.qsk1_48h	0.006989	-0.08004 to 0.09401	No	ns			pDEX:HopF2Pto-HA DEX vs. pDEX:HopF2Pto-HA /qsk1-1 mock	0.0271	1.763	-1.735	0.2153	3	3	11.4	8		P value summary	**
	DMSO_HopF2.Col-0_48h vs. DMSO_HopF2.qsk1_48h	0.002243	-0.08478 to 0.08927	No	ns			pDEX:HopF2Pto-HA DEX vs. pDEX:HopF2Pto-HA /qsk1-1 DEX	0.0271	1.603	-1.576	0.2153	3	3	10.35	8		Significantly different? (P < 0.05)	Yes
	DMSO_HopF2.Col-0_48h vs. DEX_HopF2.Col-0_48h	-0.3106	-0.3976 to -0.2236	Yes	****			pDEX:HopF2Pto-HA /qsk1-1 mock vs. pDEX:HopF2Pto-HA /qsk1-1 DEX	1.763	1.603	0.1594	0.2153	3	3	1.047	8
	DMSO_HopF2.Col-0_48h vs. DEX_HopF2.qsk1_48h	-0.3254	-0.4124 to -0.2384	Yes	****
	DMSO_HopF2.qsk1_48h vs. DEX_HopF2.Col-0_48h	-0.3128	-0.3999 to -0.2258	Yes	****
	DMSO_HopF2.qsk1_48h vs. DEX_HopF2.qsk1_48h	-0.3276	-0.4146 to -0.2406	Yes	****
	DEX_HopF2.Col-0_48h vs. DEX_HopF2.qsk1_48h	-0.01479	-0.1018 to 0.07223	No	ns

## Sheet: Fig.S1
	Fig.S1C
	Column B	p35S::QSK1-3×HA
	vs.	vs.
	Column A	p35S::GUS-HA
	Unpaired t test
	P value	0.0019
	P value summary	**
	Significantly different (P < 0.05)?	Yes
	One- or two-tailed P value?	Two-tailed
	t, df	t=3.824, df=14
	Mean of column A	4384
	Mean of column B	2342
	Difference between means (B - A) ± SEM	-2042 ± 534.1
	95% confidence interval	-3188 to -896.9
	R squared (eta squared)	0.5109

## Sheet: Fig.S2
	Fig.S2B
	Column B	qsk1
	vs.	vs.
	Column A	Col-0
	Unpaired t test
	P value	<0.0001
	P value summary	****
	Significantly different (P < 0.05)?	Yes
	One- or two-tailed P value?	Two-tailed
	t, df	t=22.00, df=4
	Mean of column A	0.2358
	Mean of column B	0.01927
	Difference between means (B - A) ± SEM	-0.2165 ± 0.009843
	95% confidence interval	-0.2439 to -0.1892
	R squared (eta squared)	0.9918

## Sheet: Fig.S3
	Fig.S3
	ANOVA summary
	F	21.83
	P value	< 0.0001
	P value summary	****
	Are differences among means statistically significant? (P < 0.05)	Yes
	R square	0.4925
	Tukey's multiple comparisons test	Mean Diff.	95% CI of diff.	Significant?	Summary
	Col-0 vs. qsk1-1	0.4436	0.06503 to 0.8222	Yes	*		A-B
	Col-0 vs. p35S:QSK1-3xHA#2	-0.5853	-0.9639 to -0.2067	Yes	**		A-C
	qsk1-1 vs. p35S:QSK1-3xHA#2	-1.029	-1.408 to -0.6503	Yes	****		B-C
	Test details	Mean 1	Mean 2	Mean Diff.	SE of diff.	n1	n2	q	DF
	Col-0 vs. qsk1-1	4.042	3.598	0.4436	0.1562	16	16	4.016	45
	Col-0 vs. p35S:QSK1-3xHA#2	4.042	4.627	-0.5853	0.1562	16	16	5.299	45
	qsk1-1 vs. p35S:QSK1-3xHA#2	3.598	4.627	-1.029	0.1562	16	16	9.315	45

## Sheet: Fig.S4
	Fig.S4B										Fig.S4C										Fig.S4D
	ANOVA summary										ANOVA summary										ANOVA summary
	F	4.782									F	8.067									F	5.549
	P value	0.0047									P value	0.0001									P value	0.0235
	P value summary	**									P value summary	***									P value summary	*
	Are differences among means statistically significant? (P < 0.05)	Yes									Are differences among means statistically significant? (P < 0.05)	Yes									Significant diff. among means (P < 0.05)?	Yes
	R square	0.193									R square	0.2874									R squared	0.6754
	ANOVA table	SS	DF	MS	F (DFn, DFd)	P value					ANOVA table	SS	DF	MS	F (DFn, DFd)	P value					ANOVA table	SS	DF	MS	F (DFn, DFd)	P value
	Treatment (between columns)	7668000	3	2556000	F (3, 60) = 4.782	P = 0.0047					Treatment (between columns)	10070000	3	3357000	F (3, 60) = 8.067	P = 0.0001					Treatment (between columns)	120063617	3	40021206	F (3, 8) = 5.549	P=0.0235
	Residual (within columns)	32070000	60	534472							Residual (within columns)	24960000	60	416059							Residual (within columns)	57693515	8	7211689
	Total	39740000	63								Total	35030000	63								Total	177757132	11
	Tukey's multiple comparisons test	Mean Diff.	95% CI of diff.	Significant?	Summary						Tukey's multiple comparisons test	Mean Diff.	95% CI of diff.	Significant?	Summary						Tukey's multiple comparisons test	Mean Diff.	95.00% CI of diff.	Significant?	Summary
	Col-0 vs. qsk1	-902.6	-1586 to -219.6	Yes	**						Col-0 vs. qsk1	-1053	-1655 to -449.9	Yes	***						Col-0 vs. qsk1	-7772	-14794 to -750.7	Yes	*
	Col-0 vs. qsk1/pQSK1:QSK1-GFP#3	-123	-806.0 to 560.0	No	ns						Col-0 vs. qsk1/pQSK1:QSK1-GFP#3	-190.9	-793.5 to 411.8	No	ns						Col-0 vs. qsk1/pQSK1:QSK1-GFP#3	-95.08	-7117 to 6927	No	ns
	Col-0 vs. qsk1/pQSK1:QSK1-GFP#7	-341.8	-1025 to 341.2	No	ns						Col-0 vs. qsk1/pQSK1:QSK1-GFP#7	-391.1	-993.8 to 211.5	No	ns						Col-0 vs. qsk1/pQSK1:QSK1-GFP#7	-3182	-10204 to 3840	No	ns
	qsk1 vs. qsk1/pQSK1:QSK1-GFP#3	779.6	96.60 to 1463	Yes	*						qsk1 vs. qsk1/pQSK1:QSK1-GFP#3	861.7	259.1 to 1464	Yes	**						qsk1 vs. qsk1/pQSK1:QSK1-GFP#3	7677	655.6 to 14699	Yes	*
	qsk1 vs. qsk1/pQSK1:QSK1-GFP#7	560.8	-122.2 to 1244	No	ns						qsk1 vs. qsk1/pQSK1:QSK1-GFP#7	661.4	58.81 to 1264	Yes	*						qsk1 vs. qsk1/pQSK1:QSK1-GFP#7	4591	-2431 to 11612	No	ns
	qsk1/pQSK1:QSK1-GFP#3 vs. qsk1/pQSK1:QSK1-GFP#7	-218.8	-901.8 to 464.2	No	ns						qsk1/pQSK1:QSK1-GFP#3 vs. qsk1/pQSK1:QSK1-GFP#7	-200.3	-802.9 to 402.4	No	ns						qsk1/pQSK1:QSK1-GFP#3 vs. qsk1/pQSK1:QSK1-GFP#7	-3087	-10108 to 3935	No	ns
	Test details	Mean 1	Mean 2	Mean Diff.	SE of diff.	n1	n2	q	DF		Test details	Mean 1	Mean 2	Mean Diff.	SE of diff.	n1	n2	q	DF		Test details	Mean 1	Mean 2	Mean Diff.	SE of diff.	n1	n2	q	DF
	Col-0 vs. qsk1	1147	2050	-902.6	258.5	16	16	4.939	60		Col-0 vs. qsk1	1242	2295	-1053	228.1	16	16	6.527	60		Col-0 vs. qsk1	5956	13728	-7772	2193	3	3	5.013	8
	Col-0 vs. qsk1/pQSK1:QSK1-GFP#3	1147	1270	-123	258.5	16	16	0.673	60		Col-0 vs. qsk1/pQSK1:QSK1-GFP#3	1242	1433	-190.9	228.1	16	16	1.184	60		Col-0 vs. qsk1/pQSK1:QSK1-GFP#3	5956	6051	-95.08	2193	3	3	0.06133	8
	Col-0 vs. qsk1/pQSK1:QSK1-GFP#7	1147	1489	-341.8	258.5	16	16	1.87	60		Col-0 vs. qsk1/pQSK1:QSK1-GFP#7	1242	1633	-391.1	228.1	16	16	2.425	60		Col-0 vs. qsk1/pQSK1:QSK1-GFP#7	5956	9138	-3182	2193	3	3	2.052	8
	qsk1 vs. qsk1/pQSK1:QSK1-GFP#3	2050	1270	779.6	258.5	16	16	4.266	60		qsk1 vs. qsk1/pQSK1:QSK1-GFP#3	2295	1433	861.7	228.1	16	16	5.344	60		qsk1 vs. qsk1/pQSK1:QSK1-GFP#3	13728	6051	7677	2193	3	3	4.952	8
	qsk1 vs. qsk1/pQSK1:QSK1-GFP#7	2050	1489	560.8	258.5	16	16	3.068	60		qsk1 vs. qsk1/pQSK1:QSK1-GFP#7	2295	1633	661.4	228.1	16	16	4.102	60		qsk1 vs. qsk1/pQSK1:QSK1-GFP#7	13728	9138	4591	2193	3	3	2.961	8
	qsk1/pQSK1:QSK1-GFP#3 vs. qsk1/pQSK1:QSK1-GFP#7	1270	1489	-218.8	258.5	16	16	1.197	60		qsk1/pQSK1:QSK1-GFP#3 vs. qsk1/pQSK1:QSK1-GFP#7	1433	1633	-200.3	228.1	16	16	1.242	60		qsk1/pQSK1:QSK1-GFP#3 vs. qsk1/pQSK1:QSK1-GFP#7	6051	9138	-3087	2193	3	3	1.991	8

## Sheet: Fig.S5
	Fig.S5A
	ANOVA summary
	F	141.4
	P value	<0.0001
	P value summary	****
	Significant diff. among means (P < 0.05)?	Yes
	R squared	0.9691
	ANOVA table	SS	DF	MS	F (DFn, DFd)	P value
	Treatment (between columns)	98605	2	49302	F (2, 9) = 141.4	P<0.0001
	Residual (within columns)	3139	9	348.8
	Total	101744	11
	Tukey's multiple comparisons test	Mean Diff.	95.00% CI of diff.	Significant?	Summary	Adjusted P Value
	Col-0 vs. p35S:QSK1#1	-186	-222.9 to -149.2	Yes	****	<0.0001
	Col-0 vs. p35S:QSK1#2	-198	-234.9 to -161.1	Yes	****	<0.0001
	p35S:QSK1#1 vs. p35S:QSK1#2	-11.94	-48.81 to 24.93	No	ns	0.6514
	Test details	Mean 1	Mean 2	Mean Diff.	SE of diff.	n1	n2	q	DF
	Col-0 vs. p35S:QSK1#1	1.237	187.3	-186	13.21	4	4	19.92	9
	Col-0 vs. p35S:QSK1#2	1.237	199.2	-198	13.21	4	4	21.2	9
	p35S:QSK1#1 vs. p35S:QSK1#2	187.3	199.2	-11.94	13.21	4	4	1.278	9

## Sheet: Fig.S6
	Fig.S6A										Fig.S6B
	ANOVA summary										ANOVA summary
	F	2.068									F	0.5454
	P value	0.183									P value	0.5815
	P value summary	ns									P value summary	ns
	Significant diff. among means (P < 0.05)?	No									Are differences among means statistically significant? (P < 0.05)	No
	R squared	0.4368									R square	0.01159
	ANOVA table	SS	DF	MS	F (DFn, DFd)	P value					ANOVA table	SS	DF	MS	F (DFn, DFd)	P value
	Treatment (between columns)	1638553	3	546184	F (3, 8) = 2.068	P=0.1830					Treatment (between columns)	197379	2	98690	F (2, 93) = 0.5454	P = 0.5815
	Residual (within columns)	2113019	8	264127							Residual (within columns)	16830000	93	180956
	Total	3751572	11								Total	17030000	95
	Tukey's multiple comparisons test	Mean Diff.	95.00% CI of diff.	Significant?	Summary						Tukey's multiple comparisons test	Mean Diff.	95% CI of diff.	Significant?	Summary
	Col-0 vs. qsk1-1	591.5	-752.3 to 1935	No	ns						Col-0 vs. p35S:QSK1-3xHA＃1	-37.21	-290.5 to 216.1	No	ns
	Col-0 vs. qsk1-1 /pQSK1:QSK1-GFP #3	903.9	-439.9 to 2248	No	ns						Col-0 vs. p35S:QSK1-3xHA＃2	72.02	-181.3 to 325.3	No	ns
	Col-0 vs. qsk1-1 /pQSK1:QSK1-GFP #7	90.67	-1253 to 1434	No	ns						p35S:QSK1-3xHA＃1 vs. p35S:QSK1-3xHA＃2	109.2	-144.1 to 362.5	No	ns
	qsk1-1 vs. qsk1-1 /pQSK1:QSK1-GFP #3	312.4	-1031 to 1656	No	ns
	qsk1-1 vs. qsk1-1 /pQSK1:QSK1-GFP #7	-500.8	-1845 to 843.0	No	ns						Test details	Mean 1	Mean 2	Mean Diff.	SE of diff.	n1	n2	q	DF
	qsk1-1 /pQSK1:QSK1-GFP #3 vs. qsk1-1 /pQSK1:QSK1-GFP #7	-813.2	-2157 to 530.6	No	ns						Col-0 vs. p35S:QSK1-3xHA＃1	1828	1866	-37.21	106.3	32	32	0.4948	93
											Col-0 vs. p35S:QSK1-3xHA＃2	1828	1756	72.02	106.3	32	32	0.9578	93
	Test details	Mean 1	Mean 2	Mean Diff.	SE of diff.	n1	n2	q	DF		p35S:QSK1-3xHA＃1 vs. p35S:QSK1-3xHA＃2	1866	1756	109.2	106.3	32	32	1.453	93
	Col-0 vs. qsk1-1	4409	3817	591.5	419.6	3	3	1.993	8
	Col-0 vs. qsk1-1 /pQSK1:QSK1-GFP #3	4409	3505	903.9	419.6	3	3	3.046	8
	Col-0 vs. qsk1-1 /pQSK1:QSK1-GFP #7	4409	4318	90.67	419.6	3	3	0.3056	8
	qsk1-1 vs. qsk1-1 /pQSK1:QSK1-GFP #3	3817	3505	312.4	419.6	3	3	1.053	8
	qsk1-1 vs. qsk1-1 /pQSK1:QSK1-GFP #7	3817	4318	-500.8	419.6	3	3	1.688	8
	qsk1-1 /pQSK1:QSK1-GFP #3 vs. qsk1-1 /pQSK1:QSK1-GFP #7	3505	4318	-813.2	419.6	3	3	2.741	8

[truncated: 10 more sheets: Fig.S8, Fig.S9, Fig.S12, Fig.S27, Fig.S14, Fig.S19, Fig.S21, Fig.S22, Fig.S23, Fig.S28]
