# Supplementary material for: The leucine-rich repeat receptor kinase QSK1 regulates PRR-RBOHD complexes targeted by the bacterial effector HopF2Pto
Source: Plant Cell. 2024 Oct 21;36(12):4932–51. doi: 10.1093/plcell/koae267 (PMC11641854; doi:10.1093/plcell/koae267)
Supplement: koae267_Supplementary_Data [file koae267_supplementary_data.zip › Supplementary Data Set 12 Primers used in this paper..xlsx]

## Sheet: 12
	Supplementary Data Set 12. Primers used in this paper.
	Gene name	Accession	Direction	Sequence
	for qPCR of U-box	AT5G15400	Fw	TGCGCTGCCAGATAATACACTATT
			Rev	TGCTGCCCAACATCAGGTT
	for qPCR of FLS2	AT5G46330	Fw	TTGGAACTGCTCGGATTCTAGG
			Rev	GCAAACTCTGGAGCTAAGTATCC
	for qPCR of QSK1	AT3G02880	Fw	GGAACAAAGGAAACGGGAGA
			Rev	GTCCCATCACGCGAATGTAG
	for qPCR of FLS2	AT5G46330	Fw	TTGGAACTGCTCGGATTCTAGG
			Rev	GCAAACTCTGGAGCTAAGTATCC
	for qPCR of PROSCOOP8	AT5G44575	Fw	TCCCAACCCATACGGAGTCT
			Rev	TTTGTTGACCACCACCGGC
	for genotyping SALK T-DNA	LBb1.3	BP	ATTTTGCCGATTTCGGAAC
	qsk1 (SALK_019840)	AT3G02880	Fw	ATTCGGTTCTTTACCAATCGG
			Rev	AAAAGAGCTTCAAAACCGAGC
	lrr1 (WiscDsLoxHs082_03E)	AT5G16590	RP	GCAGAAGCTTTCAGCAATCC
			LP	TTCCATTCACTGCAGTCTGC
	rkl1 (SALK_099094C)	AT1G48480	RP	TCTCTGTTTTCCTCTCCCTCC
			LP	GTCAAGCACTGCCTTATACGC
	sirk1 (SALK_125543c)	AT5G10020	Fw	ACAGCTTATTATTGGCAAGATTCAG
			Rev	GAATCTTCAGCAGCTAAGATCTTTG
	pep7 (SALK_025824C)	AT5G09978	RP	AAGATGCAATATAGGAATAGATGCG
			LP	AAGTTGACTTTTTGTTGAAACGAAG
	for the vector construction of epiGreenB5-p35S:QSK1-3×HA	AT3G02880	Fw	CATTTACAATTATCGATATGAAGTATAAGCGTAAGCTAAGTCTCTCT
			Rev	GGTAAAAGATGGATCCGTCGGATACAGGATTTGGGGAGCCAG
	for the vector construction of epiGreenB5-p35S:QSK1-GFP	AT3G02880	Fw	CATTTACAATTATCGATATGAAGTATAAGCGTAAGCTAAGTCTCTCT
			Rev	TGCTCACCATGGATCCGTCGGATACAGGATTTGGGGAGCCAGATGA
	for the vector construction of epiGreenB5-pQsk1:QSK1-GFP	AT3G02880	Fw	AATTGGGTACTCGATGTGGGTTAGTGTTTTCTAAGATTCT
			Rev	TGCTCACCATGTCGGATACAGGATTTGGGGAGCCAGATGA
