# Supplementary material for: The leucine-rich repeat receptor kinase QSK1 regulates PRR-RBOHD complexes targeted by the bacterial effector HopF2Pto
Source: Plant Cell. 2024 Oct 21;36(12):4932–51. doi: 10.1093/plcell/koae267 (PMC11641854; doi:10.1093/plcell/koae267)
Supplement: koae267_Supplementary_Data [file koae267_supplementary_data.zip › Supplementary Data Set 2.xlsx]

## Sheet: 2_1
	Supplementary Data Set 2_1. Peptide counts of QSK1 in FLS2-GFP Co-IP analysis.
	QSK1 peptides identification by co-immunoprecipitation of EFR-GFP and LC-MS/MS Analysis
	Treatment	Peptide sequence	Probability	Best Mascot Score	Number of Spectra
	mock	(K)ASAEVLGK(G)	0.95	31.72	1
		(K)ASFEHGLVVAVK(R)	0.95	38.41	1
		(K)ASFEHGLVVAVKR(L)	0.95	55.86	2
		(K)ATGSESGAVNKDLTFFVK(S)	0.95	84.58	2
		(K)IGmScTAQFPDSRPsMAEVTR(L)	0.95	58.3	1
		(K)LLVFEYMSK(G)	0.95	28.91	1
		(K)SPTHQQLNEEGVDLPR(W)	0.95	87.28	3
		(K)SSNILLSDSYEAK(V)	0.95	86.32	4
		(K)VSDYGLAPIISSTSAPNR(I)	0.95	94.17	3
		(R)AGIALGAAR(A)	0.95	60.36	1
		(R)ALLAVR(N)	0.95	29.81	1
		(R)APEITDAR(K)	0.95	44.71	1
		(R)APEITDARK(I)	0.95	38.48	1
		(R)FNSLSGPIPSDFSNLVLLR(Y)	0.95	66.7	1
		(R)INLGENKFSGR(I)	0.95	78.52	2
		(R)IPDNVNSATR(L)	0.95	70.35	5
		(R)LIEEVSHSSGSPNPVSD(-)	0.95	54.54	5
		(R)LRDVVVPEKEFR(E)	0.95	41.72	4
		(R)LVTLYLER(N)	0.95	40.24	2
		(R)NVEAPVAAATSSAAIPK(E)	0.95	106.52	3
		(R)TPLNWETR(A)	0.95	57.04	3
		(R)YQPEGNENIIR(L)	0.95	49.93	1
	flg22	(K)ASFEHGLVVAVKR(L)	0.95	55.07	1
		(K)ATGSESGAVNKDLTFFVK(S)	0.95	89.12	2
		(K)ETVVVVPPAK(A)	0.95	30.11	1
		(K)FSGRIPDNVNSATR(L)	0.95	45.74	1
		(K)IGmScTAQFPDSRPSmAEVTR(L)	0.95	61.61	1
		(K)SFGEFDLDGLLK(A)	0.95	61.19	2
		(K)SPTHQQLNEEGVDLPR(W)	0.95	93.12	5
		(K)SSNILLSDSYEAK(V)	0.95	79.04	2
		(K)VSDYGLAPIISSTSAPNR(I)	0.95	95.68	3
		(R)AISYLHSR(D)	0.95	55.58	1
		(R)APEITDAR(K)	0.95	50.49	2
		(R)APEITDARK(I)	0.95	29.36	1
		(R)FNSLSGPIPSDFSNLVLLR(Y)	0.95	85.65	1
		(R)INLGENKFSGR(I)	0.95	83.64	2
		(R)IPDNVNSATR(L)	0.95	70.56	3
		(R)LIEEVSHSSGSPNPVSD(-)	0.95	77.39	4
		(R)LRDVVVPEKEFR(E)	0.95	39.23	2
		(R)LVTLYLER(N)	0.95	50.37	2
		(R)NVEAPVAAATSSAAIPK(E)	0.95	109.92	3
		(R)TPLNWETR(A)	0.95	74.96	2
		(R)WVQSVTEQQTPSDVLDPELTR(Y)	0.95	40.13	1
		(R)YQPEGNENIIR(L)	0.95	60.57	3

## Sheet: 2_2
		Supplementary Data Set 2_2. Peptide counts of QSK1 in EFR-GFP Co-IP analysis.
		QSK1 peptides identification by co-immunoprecipitation of EFR-GFP and LC-MS/MS Analysis
		Treatment	Peptide sequence	Probability	Best Mascot Score	Number of Spectra
		mock	(R)INLGENKFSGR(I)	0.95	46.38	1
			(R)LVTLYLER(N)	1	55.66	1
			(R)NVEAPVAAATSSAAIPK(E)	1	117.57	4
			(K)SFGEFDLDGLLK(A)	0.95	37.59	1
			(K)SSNILLSDSYEAK(V)	1	68.73	2
			(K)VSDYGLAPIISSTSAPNR(I)	1	55.63	1
			(R)YQPEGNENIIR(L)	0.95	40.7	1
			(R)LIEEVSHSSGSPNPVSD(-)	1	70.56	2
		elf18	(R)INLGENKFSGR(I)	0.95	38.81	1
			(R)IPDNVNSATR(L)	0.95	48.26	1
			(R)LVTLYLER(N)	1	61.89	2
			(R)NVEAPVAAATSSAAIPK(E)	1	131.32	4
			(K)ATGSESGAVNKDLTFFVK(S)	0.95	45.75	2
			(K)SFGEFDLDGLLK(A)	0.95	34.62	1
			(K)GSLSAILHGNK(G)	0.96	30.8	1
			(K)SSNILLSDSYEAK(V)	0.95	52.14	3
			(K)VSDYGLAPIISSTSAPNR(I)	0.95	56.47	2
			(R)LIEEVSHSSGSPNPVSD(-)	1	80.71	3

## Sheet: 2_3
		Supplementary Data Set 2_3. Peptide counts of QSK1 in FLAG-RBOHD Co-IP analysis.
		QSK1 peptides identification by co-immunoprecipitation of FLAG-RBOHD and LC-MS/MS Analysis
		Treatment	Peptide sequence	Probability	Best Mascot Score	Number of Spectra
		mock	(R)AISYLHSR(D)	0.95	28.25	2
			(R)LIEEVSHSSGSPNPVSD(-)	0.96	18.21	1
		elf18	(R)FNSLSGPIPSDFSNLVLLR(Y)	0.98	27.3	1
			(R)IPDNVNSATR(L)	1	45.03	2
			(K)ATGSESGAVNKDLTFFVK(S)	1	42.69	1
