# Supplementary material for: The leucine-rich repeat receptor kinase QSK1 regulates PRR-RBOHD complexes targeted by the bacterial effector HopF2Pto
Source: Plant Cell. 2024 Oct 21;36(12):4932–51. doi: 10.1093/plcell/koae267 (PMC11641854; doi:10.1093/plcell/koae267)
Supplement: koae267_Supplementary_Data [file koae267_supplementary_data.zip › Supplementary Data Set 3_.xlsx]

## Sheet: 3_1. QIS-Seq
Supplementary Data Set 3_1. Enrichment score of HopF2Pto interactors in Quantitative Interactor Screening with Next-Generation Sequencing (QIS-Seq). The detailed information of QIS-Seq analysis was shown previously (Methods Mol Biol . 2017;1613:1-20. doi: 10.1007/978-1-4939-7027-8_1., BMC Genomics. 2012; 13: 8. doi: 10.1186/1471-2164-13-8)
ATG number	Common Name	Description	Enrichment Score
AT5G65240		Leucine-rich repeat protein kinase family protein	0.9928
AT5G58350	WNK4	WITH NO LYSINE (K) KINASE 4	0.9861
AT3G02880	QSK1	leucine-rich repeat transmembrane protein kinase, putative	0.9849
AT1G33610		Leucine-rich repeat (LRR) family protein	0.9846
AT3G10960	ATAZG1	AZA-GUANINE RESISTANT1,	0.9814
AT4G29590		Putative methyltransferase	0.9786
AT1G14540	PER4	PEROXIDASE 4	0.9776
AT5G16030		mental retardation GTPase activating protein	0.9771
AT3G23390	EL42Z	RIBOSOMAL PROTEIN EL42Z	0.9705
AT5G22350	ELM1	ELONGATED MITOCHONDRIA 1	0.9703
AT4G37300	MEE59	MATERNAL EFFECT EMBRYO ARREST 59	0.965
AT3G58510	RH11	DEA(D/H)-box RNA helicase family protein	0.9619
AT2G42710	UL1M	RIBOSOMAL PROTEIN UL1M	0.9564
AT3G06130	ATHMP25	HEAVY METAL ASSOCIATED PROTEIN 25	0.9564
AT5G58020	RTF2	RTF2 DOMAIN PROTEIN	0.9518

## Sheet: 3_2. BioID
Supplementary Data Set 3_2. In planta proximity dependent biotin identification (BioID) of HopF2pto associated proteins Modified table from data presented in (Khan et al., Sci Rep. 2018; 8: 9212. doi: 10.1038/s41598-018-27500-3) BioID uses a mutated version of the Escherichia coli biotin ligase, BirA, to biotinylate proteins in a proximity-dependent manner. Significant preys identified in HopF2-B…
ATG number	Common Name	Description	Identified by IP-MS*
AT1G30690	PATL4	Sec14p-like phosphatidylinositol transfer family protein
AT1G72150	PATL1	PATELLIN 1	Yes (gi|15028181)
AT5G16730		a microtubule-associated protein
AT1G22530	PATL2	PATELLIN 2	Yes (gi|6587836)
AT2G45820	REM1.3	REMORIN 1.3	Yes (gi|601843)
AT3G02880	QSK1	QSK1	Yes (gi|10176968)
AT3G61260	REM1.2	REMORIN 1.2	Yes (gi|6850893)
AT1G11260	STP1	SUGAR TRANSPORTER 1	Yes (gi|5734730)
AT3G25070	RIN4	RPM1 INTERACTING PROTEIN 4	Yes
AT1G10140		Uncharacterized conserved protein UCP031279
AT1G42550	PMI1	PLASTID MOVEMENT IMPAIRED1
AT5G55860	TREPH1	TOUCH-REGULATED PHOSPHOPROTEIN1
AT3G45780	PHOT1	PHOTOTROPIN 1
AT3G52400	SYP122	SYNTAXIN OF PLANTS 122
AT5G62670	AHA11	H(+)-ATPASE 11	Yes (gi|8809663)
AT1G48830	RPS7A	RIBOSOMAL PROTEIN ES7Z
AT4G20260	PCAP1	PLASMA-MEMBRANE ASSOCIATED CATION-BINDING PROTEIN 1	Yes (gi|1550738)
AT1G67090	RBCS1A	RIBULOSE BISPHOSPHATE CARBOXYLASE SMALL CHAIN 1A	Yes (gi|11762170)
AT5G58140	PHOT2	PHOTOTROPIN 2	Yes (gi|10176790)
*Hurley B, et al. The Pseudomonas syringae type III effector HopF2 suppresses arabidopsis stomatal immunity. PLoS One. 2014;9:e114921.
