# Supplementary material for: The leucine-rich repeat receptor kinase QSK1 regulates PRR-RBOHD complexes targeted by the bacterial effector HopF2Pto
Source: Plant Cell. 2024 Oct 21;36(12):4932–51. doi: 10.1093/plcell/koae267 (PMC11641854; doi:10.1093/plcell/koae267)
Supplement: koae267_Supplementary_Data [file koae267_supplementary_data.zip › Supplementary Data Set 4_.xlsx]

## Sheet: 1.Normalized_expression_values
Supplementary Data Set 4_1. Normalized expression values of genes in Arabidopsis seedlings of Col-0 or pDEX:HopF2Pto-HA lines treated with DMSO or DEX. Fourteen-day-old Arabidopsis seedlings of Col-0 and pDEX:HopF2Pto-HA were treated with DMSO or 30 µM DEX for 24 h and the gene expression was analyzed by RNA-Seq. The TMM-normalized expression values of four biological replicates are shown.
Accession	Col_DMSO_1st	Col_DMSO_2nd	Col_DMSO_3rd	Col_DMSO_4th	Col_DMSO_Average	Col_DEX_1st	Col_DEX_2nd	Col_DEX_3rd	Col_DEX_4th	Col_DEX_Average	HopF2_DMSO_1st	HopF2_DMSO_2nd	HopF2_DMSO_3rd	HopF2_DMSO_4th	HopF2_DMSO_Average	HopF2_DEX_1st	HopF2_DEX_2nd	HopF2_DEX_3rd	HopF2_DEX_4th	HopF2_DEX_Average
AT3G04300.1	3.54818	3.668	5.37533	8.64913	5.31016	36.8895	41.3987	55.3806	63.6261	49.3237	9.26707	12.3271	10.2569	8.12183	9.99322	23.906	32.3795	34.2954	26.2452	29.2065
AT2G31870.1	1.24155	4.56089	8.36857	7.7565	5.48188	11.6538	9.84759	8.70284	12.7647	10.7422	10.9061	10.2144	8.85283	3.59678	8.39252	8.53713	10.5091	4.50608	11.2981	8.7126
AT1G24792.1	6.60117	2.4059	5.28435	7.74984	5.51031	7.72837	2.92372	7.71722	12.7865	7.78896	8.67718	11.2349	7.80709	9.26972	9.24721	13.011	12.2961	12.0595	16.0784	13.3613
AT1G25141.1	6.60117	2.4059	5.28435	7.74984	5.51031	7.72837	2.92372	7.71722	12.7865	7.78896	8.67718	11.2349	7.80709	9.26972	9.24721	13.011	12.2961	12.0595	16.0784	13.3613
AT1G25209.1	6.60117	2.4059	5.28435	7.74984	5.51031	7.72837	2.92372	7.71722	12.7865	7.78896	8.67718	11.2349	7.80709	9.26972	9.24721	13.011	12.2961	12.0595	16.0784	13.3613
AT5G60040.1	4.49474	5.68208	5.29554	8.71987	6.04806	7.71822	8.84843	8.68336	18.043	10.8233	12.1905	9.21347	12.1233	4.51113	9.50961	17.4591	13.1467	12.973	12.2101	13.9473
AT5G16790.1	6.61874	4.59504	10.4507	2.85501	6.12987	11.6346	8.84989	13.5766	7.5696	10.4077	8.72885	14.285	15.311	4.51577	10.7101	8.46113	14.9901	12.9827	11.2598	11.9234
AT3G07030.1	9.79077	5.66927	5.29014	3.83201	6.14555	12.6168	8.85108	7.71176	11.7566	10.2341	13.2874	9.20967	9.96598	9.2559	10.4297	7.57646	14.0909	12.9905	11.2655	11.4809
AT1G10240.1	7.64564	7.78389	4.24463	5.79563	6.36745	10.672	11.8267	7.72329	7.5411	9.44078	7.49122	12.2437	10.9909	11.1909	10.4792	4.94391	8.67703	4.50351	12.2543	7.59469
AT4G00651.1	6.56362	7.752	9.38401	1.89239	6.398	8.72405	8.86259	9.69197	11.696	9.74366	7.42763	11.2207	7.75654	8.3584	8.69082	5.87868	3.28092	6.41276	6.52427	5.52416
AT4G22758.1	4.48218	3.50251	10.4442	7.74656	6.54385	9.68149	7.86288	8.69075	2.28372	7.12971	12.1334	6.16141	8.88987	8.31034	8.87376	14.7959	7.72576	23.4649	13.1872	14.7934
AT1G24879.1	6.61397	4.59032	7.35564	7.74483	6.57619	7.72294	3.90899	7.71157	13.8483	8.29795	8.7148	12.2543	7.82435	9.25544	9.51221	12.9734	14.0898	12.0411	16.0601	13.7911
AT5G19170.1	4.53913	6.82679	7.39292	7.71924	6.61952	8.67096	11.8009	13.5372	6.56926	10.1446	13.5502	10.2481	12.2226	14.8658	12.7217	23.5556	22.9887	31.8369	11.1925	22.3934
AT1G62670.1	12.9483	5.66279	3.21682	4.81079	6.65968	11.6407	6.87438	8.69163	10.7034	9.47752	7.54553	9.20774	13.158	14.024	10.9838	9.3839	11.3671	11.1013	8.40015	10.0631
AT3G32040.1	8.74269	7.8296	5.2939	4.80667	6.66821	7.71971	12.8068	10.6399	9.67124	10.2094	17.8649	8.19676	3.51609	12.099	10.4192	9.35145	11.3339	12.0301	17.0089	12.4311
AT5G07380.1	9.74761	4.55653	0.0645885	12.6655	6.75855	7.73747	11.8288	6.74895	7.53411	8.46234	2.82048	9.19853	7.7783	8.3414	7.03468	11.2597	10.5192	8.29103	10.3433	10.1033
AT5G07380.3	9.74761	4.55653	0.0645885	12.6655	6.75855	7.73747	11.8288	6.74895	7.53411	8.46234	2.82048	9.19853	7.7783	8.3414	7.03468	11.2597	10.5192	8.29103	10.3433	10.1033
AT1G07430.1	4.6236	1.42611	9.52938	11.5801	6.78979	22.2659	22.6337	11.5255	9.8442	16.5673	11.6075	11.3033	6.96039	6.2636	9.0337	73.8874	51.3832	58.8519	32.9365	54.2647
AT3G23610.1	4.48421	3.5047	12.5041	6.76626	6.81482	7.72374	3.90926	10.6451	7.56353	7.46041	7.5573	10.2242	8.89356	11.1596	9.45868	10.2731	19.5914	14.8924	11.2671	14.006
AT1G16300.1	2.3319	8.86773	7.3466	8.7313	6.81938	5.77431	7.86534	5.76506	10.6923	7.52426	14.3605	10.2192	7.80283	7.37246	9.93875	10.3083	5.93579	15.8675	13.2015	11.3283
AT1G25053.1	6.61673	5.67279	7.3572	7.74376	6.84762	7.72177	3.90859	7.71036	13.8521	8.2982	8.72292	12.2554	7.82807	9.25237	9.51468	12.9653	14.0821	12.0371	17.0161	14.0252
AT1G78690.1	7.66272	6.73249	8.38018	4.81217	6.89689	6.74972	9.84293	7.71638	8.60399	8.22826	12.1097	10.221	5.66165	10.2189	9.55283	7.59788	21.4622	6.37493	11.2771	11.678
AT1G77080.3	3.45044	10.0356	7.38258	6.74853	6.9043	7.70285	17.7415	10.6182	12.8647	12.2318	8.85607	16.3343	14.3324	7.31161	11.7086	15.5276	19.4148	11.973	20.7805	16.924
AT4G01200.1	5.60603	8.9792	7.38986	5.76714	6.93556	5.7472	5.8739	8.66003	7.62042	6.97539	8.89469	8.21289	14.3587	10.1346	10.4002	25.3849	24.834	31.8535	22.6734	26.1864
AT1G10585.1	8.98877	3.69703	11.6389	3.77571	7.02509	14.4376	13.7327	8.58928	12.0196	12.1948	1.98267	14.3787	4.80992	8.09113	7.3156	90.1596	86.0297	87.7567	77.5092	85.3638
AT2G42120.1	2.33856	6.73967	9.41405	9.70696	7.04981	10.6607	11.8207	8.69104	8.60979	9.94557	7.54885	7.17729	15.2902	12.1159	10.5331	11.1822	9.54277	8.25838	10.3127	9.82403
AT2G42120.2	2.34197	6.7465	9.41775	9.70444	7.05266	11.6369	11.8191	8.68839	9.66371	10.452	7.56387	8.19461	15.302	12.1084	10.7922	11.1675	9.53091	8.25216	11.2644	10.0538
AT5G07400.1	7.62482	7.75842	5.269	7.76271	7.10374	4.80728	6.88211	7.73175	8.56974	6.99772	10.8527	9.19477	7.763	11.2151	9.75639	7.66946	3.27524	9.25337	8.43614	7.15855
AT1G74120.1	7.64591	6.71367	8.37072	5.79554	7.13146	5.778	12.8168	7.72318	9.63516	8.98828	10.918	10.2156	9.92529	8.33312	9.848	8.52938	7.76648	9.23008	6.50537	8.00783
AT1G62360.1	7.67228	6.74319	8.38555	5.7876	7.14716	9.68039	12.8097	8.68968	1.21391	8.09841	13.2806	15.2959	9.96323	5.46525	11.0012	13.8838	12.2692	10.1481	10.3097	11.6527
AT3G30110.1	7.66701	8.88079	6.31993	5.78919	7.16423	6.74819	0.952784	9.66974	7.5589	6.2324	9.84075	11.2371	7.81494	10.2143	9.77676	16.6177	10.4572	15.8518	12.2313	13.7895
AT3G03060.1	8.74126	8.90026	4.25838	6.76327	7.16579	10.6548	9.83867	8.6856	18.0352	11.8036	8.73368	11.2421	12.1148	8.29911	10.0974	14.7611	9.51848	9.19093	8.38862	10.4648
AT4G29990.1	7.67894	12.1037	3.22056	5.78561	7.1972	3.81636	11.8182	3.80884	12.8081	8.06288	16.7137	14.2846	7.82966	9.25107	12.0198	9.36004	19.5706	10.1403	8.39087	11.8654
AT1G45248.3	6.62386	9.97632	8.39295	3.82928	7.2056	9.67449	10.8271	8.68395	13.8618	10.7618	9.89456	7.18149	8.91079	13.0477	9.75864	8.44997	16.803	12.0269	12.2116	12.3729
AT4G06498.1	7.7229	10.03	8.41393	2.84585	7.25317	19.4422	6.86455	12.5739	9.71012	12.1477	22.6012	9.2243	8.96093	9.20667	12.4983	21.8496	10.3428	18.6055	10.2618	15.2649
AT3G58930.1	7.69061	11.0538	8.39584	1.87929	7.25489	6.73979	7.85884	6.72912	11.7749	8.27566	4.09346	16.318	9.98964	15.8983	11.5749	13.8323	11.3172	15.814	14.1218	13.7714
AT1G24210.1	11.858	2.39231	4.24272	10.7002	7.29831	2.85168	11.828	2.84561	9.63003	6.78882	10.9016	10.2139	12.0475	7.3871	10.1375	7.63943	10.5121	9.23589	8.42284	8.95256
AT5G40550.2	5.5515	5.67008	6.3237	11.6657	7.30276	6.74534	8.85091	10.6439	10.7109	9.23777	17.8296	15.2971	9.96712	10.2056	13.3248	6.68114	10.4408	10.1449	7.4389	8.67643
AT5G39090.1	9.96698	10.1765	4.31282	4.76885	7.30629	19.3667	13.7565	10.5705	15.092	14.6964	6.7447	12.3089	10.1837	5.35538	8.64818	42.8906	46.2173	52.4098	28.2513	42.4422
AT3G28770.1	10.8852	3.53006	4.26707	10.672	7.33859	8.68851	2.91863	13.5621	19.1148	11.071	21.3688	13.2802	19.6243	9.22524	15.8746	10.2011	5.86789	11.056	11.235	9.59
AT5G14140.1	7.70907	5.70461	5.30503	10.67	7.34718	9.66396	13.7891	12.5816	15.985	13.0049	5.30879	7.18754	10.0163	10.1687	8.17034	10.1907	15.8232	18.6305	17.9318	15.6441
AT3G18524.1	7.6738	8.88982	5.28998	7.74513	7.39968	4.7928	6.8733	10.6445	10.7097	8.25507	11.0051	11.2394	8.8952	8.30656	9.86155	11.171	11.3539	16.7917	11.2659	12.6456
AT5G66620.1	7.65397	9.93126	5.28149	6.77239	7.40978	12.6277	5.88806	5.76615	7.54804	7.95749	13.2155	9.20358	9.93688	10.2285	10.6461	11.219	9.57235	9.22122	6.49962	9.12804
AT1G77620.1	7.6775	8.89473	8.38848	4.80816	7.44222	8.69972	4.89616	14.5569	6.51653	8.66732	11.0167	5.14643	7.82788	7.35456	7.83639	14.7733	14.9964	12.0373	17.0163	14.7058
AT4G35140.1	11.8699	5.64436	9.40221	2.86148	7.44449	7.73266	7.86683	7.72169	6.49528	7.45412	6.34894	9.20225	7.79348	10.2333	8.39449	13.9479	10.4934	12.074	7.45853	10.9935
AT5G02080.1	9.78599	7.81384	8.38433	3.83299	7.45429	9.68136	14.7902	9.66829	3.34628	9.37154	10.9935	12.2526	16.3559	5.46686	11.2672	6.68955	12.2742	14.8961	4.58316	9.61076
AT1G16220.1	8.73629	7.82237	10.4489	2.85561	7.46579	4.79183	12.8084	9.66504	18.0282	11.3234	11.0153	13.2696	17.4341	12.1062	13.4563	10.2629	7.71348	5.42073	3.62984	6.75673
AT3G14440.1	9.80178	3.51347	7.36028	9.70098	7.59413	14.5707	9.83823	9.662	7.57272	10.4109	14.4603	11.2428	2.42417	8.29726	9.10612	14.7553	12.243	11.0817	12.2135	12.5734
AT5G40380.1	8.71481	3.49255	10.436	7.75105	7.59861	8.70818	4.89915	10.6527	8.59907	8.21478	4.03516	13.2619	18.4533	14.0383	12.4472	10.308	1.47111	7.32445	10.3241	7.35692
AT1G67210.2	5.57817	5.70277	11.4993	7.73323	7.62836	9.66477	9.83293	8.67453	9.69489	9.46678	12.2595	8.20353	18.5651	11.1197	12.537	15.5871	16.7399	12.9449	12.1883	14.365
AT1G34245.1	7.75178	3.56793	11.5301	7.71752	7.64182	7.69333	3.89886	10.606	10.7911	8.24731	20.468	18.3763	12.2307	15.8076	16.7207	19.0392	15.7056	21.3931	26.4856	20.6559
AT5G49620.1	7.81277	4.71583	7.42671	10.625	7.64507	13.5185	18.7002	12.5243	12.9669	14.4275	12.6235	5.17495	1.3976	0.722124	4.97955	41.18	42.6664	46.7821	37.8289	42.1143
AT2G36200.1	8.6889	7.7689	10.4205	3.84193	7.68006	7.73898	7.86999	6.7504	9.62297	7.99559	6.31308	8.18289	9.90731	7.39354	7.9492	10.363	7.78798	7.34717	8.42893	8.48177
AT2G36200.2	8.69079	7.77103	10.4217	3.8415	7.68124	7.7383	7.86965	6.74975	9.62466	7.99559	6.31692	8.18338	9.9098	7.392	7.95053	10.359	7.78499	7.34551	9.38602	8.71887
AT1G45248.1	7.71104	10.013	8.40729	4.7991	7.73261	10.6408	11.81	10.626	14.941	12.0045	9.96959	10.2366	8.94504	13.9654	10.7792	10.1863	18.5531	12.9397	15.0549	14.1835
AT2G22890.1	8.77178	10.0112	7.37379	4.79944	7.73904	7.70939	11.8104	8.67344	23.3017	12.8737	9.96584	11.2518	3.53757	6.38134	7.78413	18.2856	12.1831	12.9414	20.8077	16.0544
AT3G54363.1	4.46133	2.39295	13.5086	10.6998	7.76565	8.71477	9.8477	7.72494	14.8497	10.2843	8.62621	7.17019	3.48302	7.38627	6.66642	11.2491	9.59665	6.3934	6.50847	8.43691
AT4G23740.1	9.83219	3.53417	8.40648	9.69029	7.86578	6.73306	4.89143	8.67352	9.69717	7.49879	8.80924	9.22032	7.86746	9.22005	8.77927	20.0933	15.8217	16.732	27.528	20.0437
AT4G31020.2	5.50489	8.81662	9.38344	7.76495	7.86748	7.74475	8.86279	8.71313	7.51858	8.20981	3.96817	10.2068	7.75538	6.45525	7.09639	6.77956	9.64195	2.64277	8.44136	6.87641
AT1G78860.1	4.51282	7.86433	9.43957	9.68959	7.87658	12.5969	10.8209	12.5804	17.0344	13.2581	9.97038	4.13534	4.62731	4.49492	5.80699	16.4759	19.4651	22.4249	12.184	17.6375
AT3G08780.2	5.5624	4.60256	15.602	5.78284	7.88745	11.6303	12.8054	10.6374	11.7722	11.7113	7.59576	9.21388	9.98613	10.1913	9.24677	11.1364	12.2325	11.0761	12.2087	11.6634
AT1G01670.1	8.72761	6.7396	8.38375	7.74682	7.89944	15.5596	8.85215	20.4409	8.60973	13.3656	10.9903	9.20813	1.31096	7.36197	7.21783	10.2811	12.2766	6.3694	6.48887	8.85399
AT4G21500.1	8.78889	6.80284	6.34754	9.68376	7.90576	13.5674	10.8175	13.5497	9.71269	11.9118	7.68843	10.2413	4.64029	10.1511	8.18026	14.6329	21.2427	25.2436	15.9938	19.2783
AT5G11870.2	9.79159	7.8197	5.29044	8.72446	7.90655	11.6371	6.8731	9.66606	8.61499	9.19781	12.1504	4.12844	5.67405	11.157	8.27747	11.1683	12.2631	12.0407	16.0598	12.883
AT1G61140.2	7.66493	9.94693	6.31895	7.7483	7.91978	12.6218	7.86383	7.71549	8.60599	9.20178	7.53851	8.19173	14.2179	5.47069	8.85471	9.39002	9.55095	13.9535	10.3168	10.8028
AT3G17712.2	8.74259	6.75505	9.42237	6.76287	7.92072	12.6122	7.86034	8.68507	9.67115	9.70718	7.5827	8.19674	18.5104	4.51376	9.7009	7.56031	17.7257	14.8766	9.34326	12.3765
AT3G13080.3	9.77286	7.80008	7.34748	6.77077	7.9228	10.6657	4.89891	12.6097	15.9156	11.0225	9.81712	6.15883	7.80492	5.47518	7.31401	8.5032	10.4741	10.1637	9.36469	9.62643
AT3G05345.1	7.667	9.94988	7.35169	6.76809	7.93416	1.87369	10.8315	8.69197	14.883	9.07005	13.2617	9.2075	7.81493	6.41576	9.17499	11.1874	8.63795	10.1542	14.1499	11.0324
AT2G23040.1	14.0092	5.66782	7.35467	4.80944	7.96028	7.72367	10.8301	7.71233	11.755	9.5053	13.2823	9.20924	8.8938	14.9709	11.589	17.5062	8.62748	5.42415	4.58161	9.03485
AT4G19010.1	11.9038	7.81977	7.3558	4.80885	7.97204	15.5559	11.8192	10.6439	14.8935	13.2281	4.06602	6.16262	7.82474	7.3568	6.35254	15.6861	9.53147	8.25245	9.35032	10.7051
AT1G14520.1	10.0222	4.76975	8.49665	8.65031	7.98472	11.5388	5.85308	9.57626	1.29739	7.06638	8.05875	7.22872	11.3421	9.06087	8.9226	64.8277	86.5217	55.0248	63.4054	67.4449
AT1G14520.2	10.0222	4.76975	8.49665	8.65031	7.98472	11.5388	5.85308	9.57626	1.29739	7.06638	8.05875	7.22872	11.3421	9.06087	8.9226	64.8277	86.5217	55.0248	63.4054	67.4449
AT3G57940.1	11.93	9.98939	4.26332	5.78093	7.9909	6.73838	8.84681	9.6569	12.8266	9.51717	13.3604	14.291	7.84894	13.036	12.1341	11.1211	8.58798	17.7067	11.2449	12.1652
AT3G57940.2	11.93	9.98939	4.26332	5.78093	7.9909	6.73838	8.84681	9.6569	12.8266	9.51717	13.3604	14.291	7.84894	13.036	12.1341	11.1211	8.58798	17.7067	11.2449	12.1652
AT1G05540.1	8.75676	8.91924	11.4914	2.85159	8.00475	4.7863	10.8246	5.75195	7.58298	7.23645	16.7855	13.2769	13.2072	6.39242	12.4155	15.6217	14.9473	11.0665	16.0323	14.4169
AT4G27630.1	9.85175	11.1087	5.31237	5.77149	8.01108	9.6563	13.7842	13.5492	5.49723	10.6217	8.85466	11.2574	14.3314	7.31205	10.4389	17.3282	22.1524	17.6516	16.9499	18.5206
AT5G53210.1	11.0653	8.03168	7.44442	5.73601	8.06934	5.71346	7.82889	8.61497	10.8912	8.26213	15.1022	9.26139	19.9674	11.9021	14.0583	52.5554	38.8318	76.8771	36.7817	51.2615
AT1G49620.1	5.79569	9.28504	9.59407	7.64321	8.0795	3.74106	9.77571	13.4092	9.94974	9.21892	13.1887	7.25307	18.0823	10.8307	12.3387	153.494	112.855	145.345	126.474	134.542
AT2G31900.1	11.0037	10.1391	7.41948	3.8021	8.09109	7.67559	2.90769	5.71775	9.78392	6.52124	14.9066	9.24692	10.1461	6.31126	10.1527	40.3781	44.5756	37.3682	38.8235	40.2864
AT1G55325.2	6.62224	7.83048	7.36032	10.6812	8.12355	13.5911	6.87153	10.6396	7.57279	9.66875	8.73917	9.21253	12.1182	7.34913	9.35475	10.2479	16.8082	12.0292	11.2559	12.5853
AT5G63630.1	6.58606	7.78201	9.39889	8.73636	8.12583	3.82553	9.84713	1.87329	8.58717	6.03328	10.9124	8.1859	10.9885	2.65458	8.18535	6.73475	8.67985	15.8885	14.1772	11.3701
AT5G35580.1	5.51884	9.90487	8.36486	8.7397	8.13207	7.73816	12.8196	8.70573	9.62502	9.72213	9.74949	12.24	2.39119	5.49257	7.4683	5.85288	6.8748	8.29284	7.46949	7.1225
AT5G44010.1	5.54949	7.81683	10.4459	8.72537	8.13441	3.81804	14.7895	4.78469	1.21401	6.15156	12.1426	14.282	14.232	11.1597	12.9541	11.174	12.2685	7.31	12.2254	10.7445
AT1G67210.1	5.58752	5.71424	12.5379	8.70772	8.13685	10.6372	9.8304	8.66965	9.7059	9.71079	12.2979	9.22301	18.5906	13.0052	13.2792	17.3538	16.7072	12.9293	13.1323	15.0307
AT1G44120.1	8.70728	7.78963	7.34306	8.73395	8.14348	13.61	2.92492	11.6352	12.7744	10.2361	5.19163	4.12378	14.1911	5.48152	7.24701	12.1328	9.57946	6.38573	7.45795	8.88898
AT2G28960.1	10.8513	5.67256	7.35708	8.72349	8.15111	14.5744	10.829	16.5154	5.46363	11.8456	4.07035	9.21065	8.90005	9.25261	7.85841	12.0636	12.2573	11.0894	7.43702	10.7118
AT3G59530.1	12.9259	4.56975	8.37408	6.77308	8.16069	13.6091	8.85577	7.72076	8.5942	9.69497	5.1947	8.18808	7.79631	7.37713	7.13906	5.82651	7.75627	11.1211	14.1679	9.71796
AT3G59530.2	12.9259	4.56975	8.37408	6.77308	8.16069	13.6091	8.85577	7.72076	8.5942	9.69497	5.1947	8.18808	7.79631	7.37713	7.13906	5.82651	7.75627	11.1211	14.1679	9.71796
AT5G49620.2	8.9092	4.73732	7.43871	11.5911	8.16909	15.4555	20.6678	14.4591	14.0516	16.1585	12.7063	5.17986	1.41271	1.62966	5.23213	43.7008	47.0417	51.412	48.2693	47.606
AT4G01920.1	9.83158	5.70462	9.43821	7.73259	8.17675	19.4524	12.7998	13.5594	11.7955	14.4017	9.96379	7.18755	15.3679	11.1177	10.9092	11.0866	11.2772	11.0504	10.2748	10.9222
AT1G64405.1	6.94254	11.5872	7.53845	6.65253	8.18018	9.5253	17.6363	17.2438	8.93727	13.3357	8.48999	7.26885	8.26955	8.91164	8.23501	273.341	282.782	275.61	277.726	277.365
AT1G74010.1	8.8547	5.78282	8.44924	9.65912	8.18647	24.284	24.6431	12.539	15.0406	19.1267	6.65636	3.12861	9.0458	8.20182	6.75815	18.918	38.2837	26.0494	26.4188	27.4175
AT1G22870.1	15.0717	3.50955	8.38914	5.78569	8.18902	15.5536	5.88401	10.6421	15.9429	12.0056	7.57234	11.2411	7.82933	11.1526	9.44883	11.1592	6.80666	12.0358	7.43606	9.35943
AT5G41620.1	10.8404	8.88303	5.28779	7.74696	8.18954	3.81905	9.84159	7.71397	9.65734	7.75799	9.84566	11.2376	17.4162	7.3623	11.4654	9.38195	8.63486	16.8002	5.53578	10.0882
AT5G56930.1	11.9473	4.6201	9.43729	6.75481	8.18987	10.6424	6.86728	11.605	7.59263	9.17683	15.694	12.2663	13.2275	6.38312	11.8927	20.1009	9.46866	18.6333	11.2319	14.8587
AT1G78910.1	12.9401	5.65689	8.37975	5.79071	8.19186	11.6437	10.8327	4.78794	10.6973	9.49041	12.1071	8.19089	4.58236	10.2198	8.77504	8.49699	8.64714	11.1086	11.2779	9.88265
AT1G26530.1	8.73239	8.8894	9.41668	5.78724	8.20643	5.769	10.83	8.68915	7.56429	8.2131	11.0041	11.2393	5.67261	11.1586	9.76864	15.6906	12.2664	7.30912	12.2244	11.8726
AT3G16700.2	12.998	8.92838	4.26645	6.75635	8.23729	7.71207	12.8014	17.4768	7.5887	11.3948	14.5334	7.18594	11.0791	21.5993	13.5994	5.74589	10.3836	12.0042	12.193	10.0817
AT2G31600.2	10.8629	8.90692	9.42467	3.82898	8.25586	16.5285	9.83754	8.68343	6.52351	10.3932	14.4719	7.1818	16.3897	10.1929	12.0591	10.2411	9.50878	11.078	8.38446	9.80308
AT3G56830.1	7.67734	12.1011	9.41902	3.83124	8.25717	10.6568	6.87267	4.78323	9.66576	7.99462	11.0162	10.2257	9.97052	11.1541	10.5916	7.57059	10.4359	14.8851	15.0969	11.9971
AT5G03140.1	6.67198	10.0519	11.5206	4.79182	8.25908	8.67457	11.8032	7.68618	10.7768	9.73519	7.71987	6.1774	13.2812	9.19141	9.09248	27.2039	21.1989	27.1128	15.9774	22.8732
AT3G56830.2	7.68179	12.1083	9.42171	3.83016	8.2605	11.6336	6.87187	4.78187	9.67009	8.23935	11.0301	10.2272	11.0466	11.149	10.8632	7.56233	10.4267	15.8281	15.0914	12.2271
AT3G56830.3	7.68179	12.1083	9.42171	3.83016	8.2605	11.6336	6.87187	4.78187	9.67009	8.23935	11.0301	10.2272	11.0466	11.149	10.8632	7.56233	10.4267	15.8281	15.0914	12.2271
AT1G45248.5	7.72225	11.1025	9.44617	4.79608	8.26674	10.6354	12.7962	10.6205	14.9558	12.252	10.0026	12.2717	8.96006	13.9503	11.2962	11.0553	20.3417	13.8702	15.041	15.0771
AT1G45248.2	7.72357	11.1045	9.44697	4.79573	8.26769	10.6348	12.7959	10.6198	14.9576	12.252	11.1622	12.2721	8.96183	13.9486	11.5862	11.0522	20.3372	13.8683	15.0394	15.0743
AT4G26490.1	10.9151	7.88517	11.5138	2.8447	8.2897	8.67863	14.7728	10.6175	10.7666	11.2089	8.86012	5.15719	12.1918	3.5455	7.43865	23.6341	21.233	26.187	13.1214	21.0439
AT3G07550.1	6.66109	3.54744	14.6047	8.7048	8.37952	2.83189	15.7628	11.5952	13.9128	11.0257	11.1707	9.2253	18.6079	17.7474	14.1878	14.631	14.8671	5.38217	21.74	14.1551
AT3G07550.2	6.66215	3.54837	14.6057	8.70436	8.38014	2.83162	15.7624	11.5946	14.9626	11.2878	11.1744	8.20912	18.6105	17.7455	13.9349	14.6276	15.7726	5.38126	21.738	14.3799
AT1G12700.1	6.62784	7.83799	8.39539	10.6785	8.38492	5.76369	7.85899	7.70547	14.913	9.06029	13.3433	12.2598	7.84307	4.50915	9.48883	16.5445	13.1395	14.866	11.2497	13.9499
AT1G16030.1	4.50244	6.77116	13.5518	8.71587	8.38532	9.66922	10.8243	6.72667	8.6352	8.96384	11.0789	12.2625	9.99924	4.50421	9.46121	15.6176	24.09	12.9587	8.3757	15.2605
AT3G50280.1	5.6033	7.89666	8.42219	11.6365	8.38967	15.5168	8.83784	19.4079	8.67168	13.1085	23.8207	9.22873	3.56001	16.7785	13.347	17.2908	13.0247	19.5262	11.2017	15.2608
AT2G22620.1	9.7944	5.67242	8.38836	9.70359	8.38969	8.69981	7.86142	4.78324	6.51637	6.96521	11.016	11.2406	3.51154	8.30324	8.51785	17.491	12.2576	13.9354	15.097	14.6952
AT2G22620.2	9.7944	5.67242	8.38836	9.70359	8.38969	8.69981	7.86142	4.78324	6.51637	6.96521	11.016	11.2406	3.51154	8.30324	8.51785	17.491	12.2576	13.9354	15.097	14.6952
AT4G02110.1	5.53685	9.93597	8.37711	9.71188	8.39045	5.77428	11.8237	14.5694	10.6924	10.715	10.9534	9.20457	6.73077	8.32228	8.80275	10.3081	7.74709	7.32446	5.5432	7.73071
AT2G30120.2	5.56928	8.91999	8.39914	10.6755	8.39098	11.6261	8.84641	7.70279	12.8288	10.251	15.6494	8.20053	14.2762	13.9851	13.0278	8.42806	7.6808	10.1199	16.0316	10.5651
AT1G75290.1	6.62159	7.82961	9.42243	9.70124	8.39372	3.8153	11.8172	9.66229	11.7664	9.26529	4.08007	9.21232	6.75975	11.1476	7.79994	14.7572	13.1561	10.1356	17.9688	14.0044
AT5G54590.2	5.54221	9.94524	8.38076	9.70919	8.39435	8.70547	7.86406	10.6495	11.745	9.74102	8.68554	9.20653	13.151	14.0295	11.2681	8.49338	9.55325	3.55215	7.44757	7.26159
AT3G13840.1	8.75675	4.60958	12.5213	7.73725	8.40622	3.81191	6.86935	8.67942	3.36024	5.68023	17.9223	11.247	15.3422	13.0343	14.3865	10.2203	12.2147	18.6543	13.1577	13.5618
AT3G27325.2	6.62263	9.97438	9.42312	7.74146	8.4404	8.69697	8.849	8.68454	7.57314	8.45091	11.0374	7.18114	11.0502	6.40193	8.91767	11.1462	10.422	17.7249	17.0073	14.0751
AT3G60180.2	9.76327	9.92653	8.3734	5.79411	8.46433	10.6696	9.84565	14.5735	7.54528	10.6585	8.65047	8.18773	6.72334	5.48127	7.2607	8.51976	7.75836	8.27726	8.41445	8.24246
AT5G54260.1	11.9176	9.97607	4.25977	7.74104	8.47361	8.69648	6.87124	11.6167	7.57412	8.68963	7.58864	13.2728	11.052	12.0962	11.0024	12.0436	14.0626	14.8729	6.47738	11.8641
AT5G42140.1	4.54959	9.00597	13.6014	6.73746	8.47361	12.5704	13.7744	7.67712	22.3499	14.093	17.0654	20.4116	15.47	13.8983	16.7113	23.4962	11.1661	17.5915	13.0848	16.3347
AT5G07180.1	8.89721	9.09176	5.35437	10.6196	8.49074	1.84156	3.88928	3.76928	7.69035	4.29762	9.12772	12.3092	8.01044	10.0457	9.87326	62.6259	44.3994	54.2987	40.6612	50.4963
AT2G03260.1	7.67289	9.95832	12.5044	3.83232	8.49197	13.5972	8.85135	13.5807	16.9786	13.252	8.71009	3.10969	6.74838	14.0171	8.14631	5.79302	11.3559	9.20049	6.48616	8.20889
AT3G18773.1	11.0385	5.82369	9.50881	7.69161	8.51565	10.5866	2.90447	17.3892	18.2575	12.2844	10.3143	17.3964	18.8375	11.927	14.6188	39.2965	48.9256	26.8963	38.7477	38.4666
AT3G47200.1	7.74504	12.2121	8.42632	5.76594	8.53736	3.79909	6.86063	5.7355	9.7317	6.53173	8.90586	9.23093	8.99063	8.2397	8.84178	32.5918	26.6414	32.7918	17.8808	27.4765
AT2G41210.1	11.9768	10.0396	7.384	4.79411	8.54865	15.5218	10.8165	11.5934	14.9655	13.2243	7.69852	18.3654	20.751	11.0942	14.4773	10.145	10.3293	13.8596	15.0319	12.3415
AT2G47060.5	6.63179	7.84328	4.26315	15.58	8.57955	7.7154	5.88149	7.70374	7.58149	7.22053	15.6399	14.2908	14.2718	10.1848	13.5968	20.1507	9.49438	11.0687	8.37828	12.273
AT4G19180.1	7.67411	4.58984	11.4763	10.6854	8.60641	11.6375	9.84037	10.6443	14.8923	11.7536	6.40347	8.19429	9.96586	10.2066	8.69255	9.37037	5.9113	10.1459	11.2656	9.17329
AT5G58300.2	7.64516	7.7833	8.3703	10.6982	8.62423	1.87806	6.87844	4.7931	11.7244	6.3185	9.7774	8.18619	7.78803	9.28556	8.7593	13.0528	11.4169	8.2829	7.46197	10.0536
AT5G54240.1	6.60127	6.73028	11.4671	9.71043	8.62727	18.5071	7.86465	7.71718	4.39825	9.6218	10.9642	11.2349	12.0805	7.3693	10.4122	6.70575	7.74116	3.55407	12.2381	7.55976
AT4G17420.2	12.9763	2.42428	9.42518	9.69937	8.63128	13.5889	6.87085	8.68306	8.6264	9.44231	11.0482	6.16557	5.68693	14.9498	9.46263	13.841	15.883	13.9206	7.42926	12.7684
AT5G65820.1	7.67505	6.74629	11.477	8.7244	8.65568	4.79243	7.86186	13.5794	5.46199	7.92392	15.5634	10.225	5.67421	7.35671	9.70484	21.1308	9.53128	11.0923	6.48463	12.0598
AT5G41760.2	6.62389	9.97637	7.36126	10.6804	8.66047	6.7416	11.8165	6.73101	8.62457	8.47843	7.58915	7.1815	15.3219	9.24441	9.83425	8.4499	14.0621	12.9749	17.0054	13.1231
ATCG00070.1	7.66722	9.95021	7.3518	9.70775	8.66925	13.6004	15.7813	13.584	14.8833	14.4623	6.38813	9.20757	8.88641	10.214	8.67404	6.69454	3.22976	7.31503	4.58485	5.45604
AT5G17540.1	8.7417	8.90079	7.35948	9.70162	8.6759	6.74282	12.807	16.5122	2.28942	9.58788	5.25472	10.2273	12.1155	11.1487	9.68654	12.0518	10.4262	13.9285	9.34399	11.4376
AT5G01470.2	8.73983	9.96898	6.32623	9.70233	8.68434	9.67678	9.83897	4.78231	5.46563	7.44092	20.1167	4.12947	8.90394	14.007	11.7893	11.1552	13.1625	9.19237	12.217	11.4318
AT1G61680.2	11.9139	6.75466	7.35972	8.72152	8.68745	11.6332	14.7865	9.6625	9.67081	11.4383	9.886	9.21218	6.75924	8.29828	8.53893	12.0506	14.0697	12.0307	5.52683	10.9195
AT2G29940.1	8.77609	8.94293	7.37584	9.68859	8.69586	6.7316	14.7772	8.67173	8.65008	9.70765	14.5752	19.3719	7.87257	7.32293	12.2857	21.886	11.2672	11.0446	14.0944	14.573
AT1G32370.1	9.81296	8.91555	7.36522	8.71744	8.70279	6.73888	11.8146	15.5258	9.68116	10.9401	4.09794	11.2461	7.84719	9.23665	8.10696	13.8252	11.3117	17.7092	11.2463	13.5231
AT4G28405.1	7.73429	7.89253	10.486	8.70172	8.70363	12.5846	12.793	21.367	8.66864	13.8533	7.71027	11.2602	8.97621	7.30515	8.81295	18.2013	16.662	20.4803	15.9824	17.8315
AT2G01913.1	7.98072	12.6054	8.55674	5.69794	8.71021	5.67223	10.758	2.76291	12.0996	7.82318	22.8989	12.3653	15.9136	16.4096	16.8969	134.697	121.54	159.221	169.021	146.12
AT5G11360.2	10.9006	6.79296	9.44284	7.72988	8.71656	14.551	5.87782	12.5774	10.7545	10.9402	11.1405	16.3298	14.3136	10.1605	12.9861	6.6099	19.4475	14.8251	12.1782	13.2652
AT5G11360.1	10.9022	6.79441	9.44362	7.72942	8.71741	14.5502	5.87761	12.5767	11.8054	11.2025	11.1446	16.3304	14.316	10.1591	12.9875	6.60772	19.4434	14.8231	12.1769	13.2628
AT3G58800.1	8.74956	7.83735	12.5164	5.78251	8.72146	6.74025	10.8262	8.68229	7.57746	8.45654	11.0538	8.19853	7.84242	15.9002	10.7487	15.642	13.1408	13.918	8.38228	12.7708
AT5G65140.1	3.54253	10.237	9.53281	11.5775	8.72245	9.59511	9.79781	26.129	8.78766	13.5774	12.8132	5.18615	1.43258	10.0032	7.35879	56.8501	44.1246	76.7541	60.5661	59.5737
AT1G66050.1	9.82966	7.85957	11.4994	5.77709	8.74143	16.5149	13.7896	15.5166	18.0743	15.9738	8.80337	13.2813	12.1573	17.7778	13.0049	6.62563	5.86365	9.16295	4.56141	6.55341
AT5G47455.3	10.8444	7.81605	12.5036	3.83256	8.74916	5.76951	7.86247	6.73604	2.2847	5.66318	16.6842	12.2533	14.2308	7.35947	12.6319	9.37507	13.183	8.25555	13.1848	10.9996
AT3G53090.1	10.8849	8.9303	9.4353	5.77804	8.75714	20.4359	11.8118	9.65242	4.42498	11.5813	9.94961	12.2651	5.70398	17.7829	11.4254	13.7943	12.1957	12.0023	8.36994	11.5906
ATMG00080.1	14.0574	8.93116	5.30325	6.75567	8.76187	7.71126	13.7903	4.77483	7.59043	8.4667	8.79649	15.3099	3.53365	12.0723	9.92809	20.1107	16.7467	12.0015	16.0206	16.2199
AT2G23360.1	9.81197	12.1256	8.39679	4.80415	8.78461	8.69355	11.8148	8.68099	7.57996	9.19232	11.0633	6.16669	12.1324	8.28904	9.41284	17.4409	16.7831	13.9136	7.42559	13.8908
AT1G30760.1	5.51236	9.89369	9.38892	10.7059	8.87523	8.72064	7.87112	10.6675	7.52611	8.69635	10.8614	11.2235	10.9633	8.35062	10.3497	1.44	5.0731	6.40563	1.76065	3.66984
AT5G61910.2	10.8276	4.57569	9.40759	10.6923	8.87578	15.5662	9.84389	9.67373	5.45057	10.1336	7.52263	7.17455	8.8747	11.176	8.68696	7.60586	6.8384	2.6202	15.1205	8.04623
AT5G14510.1	5.58602	8.94694	7.37739	13.6062	8.87913	9.66054	13.7869	1.85813	8.6528	8.4896	9.9864	6.17241	6.79781	7.32032	7.56923	24.5881	23.1008	12.9318	21.7556	20.5941
AT1G14660.2	8.74164	7.82841	7.35945	11.6625	8.89799	7.72009	9.83859	10.6404	13.8575	10.5142	9.88446	6.16427	16.3802	8.29878	10.1819	10.2517	9.5178	10.1367	10.3005	10.0517
AT1G14660.1	8.74321	7.83019	7.3602	11.6618	8.89885	7.71953	9.83827	11.6177	13.8593	10.7587	9.8887	6.16461	16.3831	8.29741	10.1835	10.2484	9.515	10.135	10.2991	10.0494
AT1G44890.1	7.65367	8.86309	9.40469	9.71336	8.9087	9.68874	6.87691	7.72004	7.54779	7.95837	12.0795	8.18858	6.72673	0.786386	6.9453	10.3163	13.2275	10.1698	11.2863	11.25
AT5G22820.1	8.72788	5.66435	13.5301	7.74673	8.91726	11.6399	5.88554	10.6467	7.56083	8.93325	9.84749	13.2666	4.58907	5.46744	8.29265	10.2805	6.82131	18.7025	9.35534	11.2899
AT1G18690.1	5.6062	8.97948	9.4576	11.6349	8.91954	8.67332	12.7911	6.71056	18.1259	11.5752	22.6996	10.2463	17.5721	12.9764	15.8736	15.4842	18.4591	13.843	11.1982	14.7461
AT5G26700.1	7.67096	8.88605	9.41516	9.70621	8.91959	10.6599	11.8202	7.71306	11.753	10.4866	15.5471	12.2529	11.0299	6.41255	11.3106	4.90701	11.3601	7.3115	5.53431	7.27823
AT5G27750.1	5.5851	11.0923	7.37682	11.6468	8.92524	10.6386	7.854	11.6007	10.7533	10.2117	7.6638	13.2845	12.1708	9.21397	10.5833	13.7626	18.5387	17.6701	13.1356	15.7768
AT1G64080.1	10.9237	7.89354	4.27876	12.617	8.92826	6.72406	12.7928	15.4986	10.7737	11.4473	10.0407	9.22796	19.6966	12.0357	12.7502	15.5024	18.478	24.2725	7.39299	16.4115
AT5G05900.1	7.70582	7.8576	10.4675	9.69184	8.9307	19.4548	21.7085	28.2479	15.9805	21.3479	7.63943	8.20313	7.8628	10.1722	8.4694	5.74118	4.97002	5.3981	4.56235	5.16791
AT4G18050.1	6.63863	7.85246	12.5255	8.7142	8.93269	20.4379	6.86833	9.65363	8.63914	11.3998	8.78763	7.18564	7.85763	13.9781	9.45226	9.3119	14.0212	9.16923	19.861	13.0908
AT4G21730.1	8.80274	8.97564	6.35353	11.6362	8.94204	17.4732	31.5939	15.4965	25.4463	22.5025	8.88737	3.1206	7.90288	11.0843	7.7488	9.23512	13.0232	7.24865	15.0212	11.132
AT1G63070.1	8.69027	10.9682	8.36439	7.75917	8.9455	10.6773	5.89123	11.6435	4.38221	8.14856	1.61068	9.19775	8.84292	10.2496	7.47525	5.85423	9.61027	6.39947	8.42787	7.57296
AT3G14170.1	5.57158	12.1369	8.40069	9.69453	8.95094	14.5614	12.8024	12.5871	8.63701	12.147	8.78126	11.2482	10.0021	9.23046	9.81551	11.1099	16.763	9.17178	9.3287	11.5933
AT5G20980.2	12.9666	7.82681	6.3264	8.72223	8.96052	10.6552	10.8282	11.6191	8.62024	10.4307	5.25201	9.21163	9.97536	11.1503	8.89732	12.9572	14.9878	8.24661	7.4345	10.9065
AT1G27140.1	7.66902	9.95278	11.4728	6.76743	8.96551	7.72511	9.84151	12.604	4.40334	8.64349	9.84661	13.2665	4.58879	7.36201	8.76598	17.5186	5.91864	12.0484	8.39912	10.9712
AT5G66870.1	6.60072	13.1379	8.37873	7.75002	8.96683	7.72856	7.86476	7.71742	11.741	8.76294	7.52675	6.15913	9.94576	13.0804	9.17801	11.204	9.56029	10.1623	5.54133	9.11696
AT4G16745.2	7.69148	9.98494	10.4582	7.73883	8.96837	9.6718	9.83646	9.65834	3.35783	8.13111	11.0606	14.2897	12.131	13.9919	12.8683	9.33338	11.3153	12.019	12.2051	11.2182
AT3G56690.1	6.66941	11.1226	8.42088	9.67976	8.97317	9.6523	9.82666	15.4985	9.72223	11.1749	6.54087	13.2921	11.1294	5.41916	9.09539	19.9981	18.4773	20.4783	21.7249	20.1697
AT4G24610.2	11.9299	8.91734	6.33292	8.71693	8.97426	14.5642	13.7933	7.70359	13.8731	12.4835	7.6114	17.334	8.92289	8.28698	10.5388	13.8214	7.68414	10.1222	7.42391	9.76293
AT4G21880.1	10.913	6.80403	10.481	7.72639	8.98109	6.72706	6.86389	7.69077	14.9616	9.06083	19.2018	11.2575	13.2609	18.6983	15.6046	16.4274	19.4155	11.0289	10.2583	14.2825
AT3G62100.1	9.84475	10.0263	7.37923	8.70705	8.98934	4.77918	9.83	13.5527	8.65603	9.20449	7.67546	4.13704	4.63554	12.0536	7.12541	21.8598	20.3481	23.3557	17.9158	20.8699
AT5G61160.1	7.96843	3.74768	12.7216	11.5317	8.99234	24.119	12.7311	14.3792	30.1791	20.3521	13.1859	13.3819	19.1758	3.40581	12.2873	125.316	130.717	125.677	105.612	121.831
AT3G17240.2	11.9004	8.88804	9.41607	5.78755	8.99802	17.5182	9.84074	6.73584	9.66101	10.9389	6.3998	9.20915	7.82167	12.1118	8.88562	13.8833	4.11678	9.20096	9.35254	9.13839
AT4G21060.2	8.73555	14.2316	5.29108	7.74421	9.00061	9.67855	7.8616	8.68789	8.61634	8.7111	9.86807	9.21033	16.3687	10.2041	11.4128	10.2644	5.00843	13.9368	9.34904	9.63967
AT4G38380.1	7.74376	8.98293	12.5564	6.74304	9.00654	5.74631	11.8017	12.5624	6.56687	9.16932	10.0663	15.3266	8.98891	18.6694	13.2628	13.6849	7.60243	28.048	30.3363	19.9179
AT4G10070.1	11.9385	7.85161	10.4644	5.77903	9.00837	7.71279	11.8126	8.67726	15.9737	11.0441	16.8067	6.16871	14.2844	13.9791	12.8097	12.0041	8.57655	9.16998	11.2385	10.2473
AT4G31380.1	8.97344	6.99376	8.50984	11.5643	9.01034	27.1099	11.7638	12.4793	6.68173	14.5087	9.32582	9.2755	4.79672	4.37609	6.94353	66.3467	70.0002	97.29	59.4891	73.2815
AT3G61970.1	10.8138	8.85484	13.5131	2.86193	9.01092	9.69154	9.84638	7.72256	6.49366	8.43853	8.6419	4.12323	10.9937	8.33164	8.02261	11.2348	5.94992	9.22838	8.41713	8.70756
AT1G23170.2	10.8656	11.0511	8.39483	5.78265	9.02353	3.81377	11.8157	13.5713	2.29257	7.87333	12.1972	10.2294	13.1947	12.0919	11.9283	11.1349	10.4123	9.18313	17.0009	11.9328
AT1G74330.1	10.8763	13.2024	7.36738	4.80279	9.0622	11.6257	12.8029	8.67881	14.9229	12.0076	14.5125	8.20077	3.5276	12.0815	9.58059	10.2171	13.1213	13.9063	9.33041	11.6438
AT2G23100.1	8.95518	10.2548	8.50056	8.64771	9.08956	6.6745	10.7815	6.66122	6.66901	7.69655	15.229	11.3094	17.8758	9.05412	13.3671	46.0559	65.6664	67.243	81.4957	65.1152
AT1G17460.1	11.1082	10.259	6.42047	8.64665	9.10858	11.5339	9.79452	5.69074	6.67119	8.42259	10.4835	15.3859	11.3577	5.31553	10.6356	69.1755	56.6247	77.597	70.0347	68.358
AT1G17460.2	11.1082	10.259	6.42047	8.64665	9.10858	11.5339	9.79452	5.69074	6.67119	8.42259	10.4835	15.3859	11.3577	5.31553	10.6356	69.1755	56.6247	77.597	70.0347	68.358
AT5G47900.4	7.67674	7.82196	7.35673	13.6271	9.12062	2.84332	8.85055	15.5365	6.51595	8.43658	8.72045	16.3118	7.82694	14.9652	11.9561	12.0653	7.71404	7.30605	9.34873	9.10853
AT5G43210.1	7.6817	8.90031	7.35929	12.6434	9.14618	9.67617	7.86057	8.68559	9.67	8.97308	12.1733	10.2272	9.9768	16.8653	12.3106	9.35417	9.5184	6.35846	11.2579	9.12223
AT4G35870.1	7.69258	7.84137	9.42824	11.6575	9.15492	11.6281	8.84723	6.7284	10.7293	9.48325	8.76315	12.2608	8.92032	13.9904	10.9837	8.43583	11.313	13.9132	13.1615	11.7059
AT4G10400.2	13.9822	4.57229	9.40531	8.73226	9.17301	1.87615	7.86583	10.654	6.49918	6.72379	15.4825	8.18887	9.93793	13.0875	11.6742	7.61292	5.93937	8.27312	9.36843	7.79846
AT3G29140.1	5.65258	7.96989	10.5267	12.5866	9.18394	12.5512	9.81293	13.5078	14.0023	12.4685	10.2265	12.299	12.3063	16.6867	12.8796	26.0284	32.7702	37.3727	24.4867	30.1645
AT1G17870.1	4.50764	8.93036	14.5867	8.71317	9.18448	9.66608	8.84478	14.5403	13.8854	11.7341	9.94975	13.2801	15.3586	13.9745	13.1407	8.41265	12.1956	10.1109	7.41642	9.53388
AT5G19390.4	9.7479	9.90773	8.36599	8.73892	9.19014	8.71649	2.92641	7.72659	11.7159	7.77135	9.75527	5.13792	7.7786	15.0212	9.42325	3.18019	9.60467	7.34325	5.55609	6.42105
AT2G29480.1	8.83815	6.85369	9.47551	11.6211	9.19712	22.3409	22.6715	19.3822	24.4643	22.2147	8.97683	4.14659	12.2624	13.8852	9.81774	10.9416	23.8077	12.858	18.7994	16.6017
AT5G04460.2	9.82909	8.93389	7.37233	10.6709	9.20157	7.71047	8.84423	6.7231	11.7931	8.76772	7.64223	12.2661	13.2265	6.38359	9.87959	14.687	18.5659	9.16347	21.7718	16.047
AT1G02650.1	12.9537	5.66662	10.4453	7.74593	9.20289	7.72412	3.9094	6.73617	7.5627	6.4831	14.4147	11.2386	9.96221	14.0189	12.4086	7.58134	13.1838	5.42509	13.1852	9.84386
AT4G17483.1	7.68923	14.2551	3.22401	11.6591	9.20686	10.6511	7.85911	20.4248	9.67733	12.1531	16.7571	12.2596	3.52109	6.39781	9.7339	10.2354	10.4114	9.18269	9.33761	9.79178
AT2G13420.1	9.81553	6.76903	12.5209	7.73745	9.21072	1.86801	8.84665	3.80436	18.056	8.14374	15.6448	17.3344	9.9965	9.23442	13.0525	12.0181	8.58657	13.9092	12.201	11.6787
AT4G22790.1	10.9101	5.72009	11.5111	8.70552	9.2117	10.6345	8.8406	14.5279	12.8618	11.7162	13.4679	11.2568	16.467	10.1523	12.836	13.7385	13.0565	11.0316	16.9526	13.6948
AT5G40880.1	7.70916	8.93684	11.5006	8.71131	9.21447	7.70962	16.7578	17.4723	11.7956	13.4338	11.1165	16.3264	6.78925	9.22049	10.8632	8.40306	14.0021	11.0502	10.2748	10.9326
AT1G62880.2	9.8485	7.87931	9.44695	9.68458	9.21484	11.6125	7.85248	14.5284	6.55151	10.1362	8.8471	9.22449	11.1111	9.20604	9.59719	18.2382	23.9891	15.7616	14.0829	18.0179
AT4G29440.1	8.77056	10.0096	8.40595	9.69068	9.21919	24.3529	9.83262	3.80075	19.1215	14.2769	7.64645	5.15303	5.70847	17.7758	9.07094	11.0876	7.66049	13.8899	14.1005	11.6846
AT4G29440.2	8.77056	10.0096	8.40595	9.69068	9.21919	24.3529	9.83262	3.80075	19.1215	14.2769	7.64645	5.15303	5.70847	17.7758	9.07094	11.0876	7.66049	13.8899	14.1005	11.6846
AT3G23109.1	9.80465	9.97717	8.39328	8.72017	9.22382	5.76491	12.806	10.6384	18.0418	11.8128	12.1879	4.13056	7.83843	10.1936	8.58763	14.7481	10.4179	11.0787	6.47684	10.6804
AT3G15605.1	8.74679	11.0479	8.39367	8.7199	9.22707	10.6523	8.84845	12.5941	11.7706	10.9664	7.59225	9.21345	7.83928	9.24314	8.47203	10.241	17.714	8.24047	10.296	11.6229
AT3G15605.2	8.74679	11.0479	8.39367	8.7199	9.22707	10.6523	8.84845	12.5941	11.7706	10.9664	7.59225	9.21345	7.83928	9.24314	8.47203	10.241	17.714	8.24047	10.296	11.6229
AT3G15605.3	8.74679	11.0479	8.39367	8.7199	9.22707	10.6523	8.84845	12.5941	11.7706	10.9664	7.59225	9.21345	7.83928	9.24314	8.47203	10.241	17.714	8.24047	10.296	11.6229
AT1G61810.3	8.07086	10.5323	10.6998	7.61078	9.22843	11.4456	4.83878	3.70031	11.1219	7.77663	4.85314	11.3726	4.9744	9.80634	7.75163	1034.15	978.046	865.659	969.093	961.736
AT2G42395.1	11.8986	8.88621	8.38487	7.7461	9.22894	0	17.7606	10.6459	6.51165	8.72952	10.9966	9.20874	8.89156	16.8819	11.4947	13.8871	9.53898	6.36766	3.63297	8.35669
AT5G42080.2	9.85096	6.80294	12.5431	7.72673	9.23094	5.75213	15.763	13.5496	20.1947	13.8148	5.3421	21.407	15.4003	11.0987	13.312	14.6327	10.3373	7.26036	13.1244	11.3387
AT5G02690.1	9.80845	6.76226	14.5745	5.7825	9.23192	4.78824	11.8156	7.70567	10.7258	8.75883	13.3415	6.16599	13.1956	9.24054	10.4859	9.33798	7.69286	16.7658	16.0409	12.4594
AT2G41000.2	7.69966	7.85004	15.6119	5.77941	9.23526	8.6905	11.8129	16.5003	9.68749	11.6728	16.8013	6.16841	17.4824	13.9808	13.6082	8.42181	11.2976	7.28454	6.46725	8.3678
AT1G09155.1	9.82848	12.1487	5.3039	9.69159	9.24316	7.71068	9.83311	5.74842	9.69408	8.24657	7.64093	7.18687	13.2255	4.49815	8.13787	19.2008	19.481	16.7372	16.9769	18.099
AT4G24610.1	11.9427	10.003	6.33742	8.71326	9.24908	17.4966	13.7905	8.67591	13.8851	13.462	7.63507	17.3385	10.0091	8.27798	10.8151	13.7948	7.66815	11.0565	7.4166	9.98401
AT1G13810.1	15.1034	8.923	6.33492	6.75767	9.27976	10.6466	4.89302	4.77669	14.9248	8.81028	11.0836	10.2327	15.3478	12.0798	12.1859	16.5159	9.4855	15.801	7.42065	12.3058
AT1G11905.2	7.69798	14.2712	8.39997	6.75793	9.28178	15.5415	6.86898	10.6325	13.8775	11.7301	7.62002	12.2628	6.77666	11.1304	9.44746	14.7132	12.21	13.9054	6.46843	11.8242
AT5G46260.1	12.9811	8.91257	10.4579	4.80452	9.28902	15.5459	5.88201	15.5273	10.7275	11.9207	11.0589	10.2301	14.2658	10.1883	11.4358	8.43912	13.1368	4.47105	8.38094	8.60699
AT5G49500.1	9.82184	12.1394	9.43318	5.77908	9.29337	5.76015	11.8126	11.6085	8.63835	9.45492	11.0899	10.2333	12.1463	9.22897	10.6746	15.6069	17.6717	13.9013	6.46648	13.4116
AT1G74330.2	10.9084	13.247	8.41397	4.79589	9.34132	12.5907	13.7852	9.64376	17.0514	13.2677	14.6107	8.2079	5.72308	16.8013	11.3357	11.0536	15.7848	15.7624	10.2617	13.2157
AT1G59560.1	7.70532	8.93173	3.22942	17.5356	9.35052	10.6435	9.83336	10.6289	12.8393	10.9862	14.543	11.2502	12.1538	7.33025	11.3193	13.7913	9.47291	15.7905	9.32334	12.0945
AT5G56720.1	9.86295	5.73178	7.38723	14.576	9.38949	13.5616	8.83821	12.5667	14.9738	12.4851	14.6605	4.13998	11.1303	7.3038	9.30863	23.6022	16.6575	20.4773	13.1129	18.4625
AT5G41130.1	5.54318	12.0808	7.35061	12.6517	9.40658	5.77178	14.7918	13.5854	9.65367	10.9507	9.8347	4.12655	8.88333	10.2165	8.26528	12.9995	7.73406	5.43036	6.49181	8.16393
AT5G41130.2	5.54318	12.0808	7.35061	12.6517	9.40658	5.77178	14.7918	13.5854	9.65367	10.9507	9.8347	4.12655	8.88333	10.2165	8.26528	12.9995	7.73406	5.43036	6.49181	8.16393
AT2G17036.1	6.65927	8.95689	8.41467	13.6023	9.40828	5.75258	8.84063	6.71676	8.65954	7.49238	12.3172	16.3332	11.1122	17.7506	14.3783	19.1372	16.6909	12.9216	15.0386	15.9471
AT5G66790.1	10.8847	7.85545	5.3029	13.6128	9.41396	12.6008	17.7493	13.5623	21.2033	16.2789	9.94908	11.2498	14.2902	6.3859	10.4687	4.8594	3.19074	10.1111	12.1917	7.58825
AT1G18320.1	7.75485	4.66303	14.6283	10.65	9.42405	5.74276	11.7989	12.5562	11.8465	10.4861	13.5793	15.3314	14.3847	13.9066	14.3005	16.3383	15.6972	20.4403	26.4797	19.7389
AT3G02980.1	9.81595	6.76943	10.461	10.6759	9.43055	4.78637	11.8139	11.6112	11.7806	9.99802	11.074	9.21615	9.99701	10.1831	10.1176	10.2207	9.49135	13.9087	16.0326	12.4133
AT5G07590.1	10.8413	5.66447	12.5018	8.72656	9.43354	6.74732	11.8206	4.78564	9.65807	8.25291	6.39309	8.19299	14.2262	8.31068	9.28075	11.1815	12.2757	9.20425	9.35523	10.5042
AT5G59740.1	7.68684	6.75949	14.5724	8.71987	9.43466	7.71822	7.85957	8.68336	4.41428	7.16886	22.4099	5.14841	12.1233	15.9039	13.8964	11.1396	7.69702	9.18529	12.2101	10.058
AT1G36580.1	3.44415	12.1663	11.5061	10.6665	9.44576	10.6379	15.7656	9.64643	7.60064	10.9126	9.98764	10.2386	12.1734	10.16	10.6399	16.4573	13.9819	12.9313	16.0047	14.8438
AT5G02200.2	8.76212	6.7752	13.5546	8.71448	9.4516	9.66761	7.85685	8.67728	4.42291	7.65616	5.29234	17.337	7.8567	6.38846	9.21862	14.7047	18.585	17.6957	14.1097	16.2738
AT1G72530.1	11.8915	7.80856	9.41203	8.72797	9.46002	10.6623	9.84224	5.76213	6.50762	8.19359	10.98	9.20714	13.1546	15.9353	12.3192	5.8043	5.9233	8.26178	8.40181	7.0978
AT3G10815.1	8.80513	8.97857	8.42377	11.6352	9.46067	21.387	25.6533	18.4278	16.0287	20.3742	16.9762	14.3097	8.98452	8.24393	12.1286	5.68745	11.2098	11.0119	8.34021	9.06234
AT1G16650.1	6.62823	9.98317	12.5171	8.71856	9.46177	10.6507	5.88212	6.72926	11.7745	8.75913	12.202	11.2451	9.98912	12.0901	11.3816	15.6391	7.69128	9.18158	13.1641	11.419
AT2G17270.1	5.54911	11.0254	13.5322	7.74574	9.46313	7.72392	10.8303	8.68975	13.8451	10.2723	12.1411	7.17806	9.96297	10.2087	9.87271	4.02007	9.537	12.9934	7.44112	8.49791
AT5G38460.1	7.74141	7.90126	12.5547	9.67727	9.46867	16.4927	10.8137	6.71047	8.67506	10.673	11.2192	10.2464	16.5023	7.29902	11.3167	22.6773	21.1875	12.8981	20.7573	19.38
AT1G19520.2	5.58131	11.0852	12.5324	8.71059	9.47739	5.75682	6.86665	9.64926	12.8461	8.7797	17.9899	20.3848	11.0918	15.8679	16.3336	19.1842	10.3668	2.59058	9.31827	10.365
AT5G44490.1	11.9282	7.84223	9.42867	8.7174	9.47913	10.6492	14.7833	6.72814	9.68128	10.4605	12.2123	22.4028	17.4688	12.0864	16.0426	3.99246	11.3114	3.53328	4.56963	5.8517
AT1G30960.1	8.75836	8.9212	12.5224	7.73673	9.48466	7.71415	6.86908	5.75145	11.7825	8.02929	14.5127	12.2626	14.2778	9.23235	12.5714	17.4239	12.2113	13.9062	5.51725	12.2647
AT4G13820.1	9.79609	12.1033	7.35776	8.72298	9.49505	10.6562	18.7482	18.4736	14.8984	15.6941	9.87492	10.2262	8.9018	9.25128	9.56355	0.544999	5.90464	9.19411	2.68259	4.58158
AT3G48440.1	7.70835	8.93576	14.5901	6.75454	9.49718	12.5985	12.8	5.74777	13.8904	11.2592	14.5546	7.18736	13.2289	14.9203	12.4728	12.8837	8.56326	13.8903	9.32067	11.1645
AT1G80720.1	6.67693	8.98266	14.619	7.72041	9.49975	8.67234	5.87348	16.4704	12.8846	10.9752	13.5379	13.2953	16.5068	13.9217	14.3154	16.3738	13.9157	20.4623	15.9704	16.6806
AT2G20100.1	9.82037	9.99643	10.4634	7.73598	9.50405	6.73663	6.86871	10.6317	5.47881	7.42897	15.6615	4.1331	12.1442	13.981	11.48	18.321	9.48409	11.0621	17.9454	14.2032
AT4G35390.1	10.8533	12.1038	7.35792	7.74326	9.51458	4.79126	2.92158	7.7098	12.8082	7.05772	2.88277	13.2704	9.97297	8.30159	8.60692	19.2992	13.1656	10.1402	12.2184	13.7059
AT3G49725.1	13.0103	10.0136	6.34092	8.71043	9.51882	6.7324	19.7264	11.6029	7.59591	11.4144	11.1238	9.22088	14.3039	11.1149	11.4409	14.6738	13.9963	15.7807	5.50823	12.4898
AT2G29525.1	11.9794	7.88904	10.4841	7.72468	9.5193	15.5206	12.7937	27.2421	10.7699	16.5816	15.7912	8.21025	6.8144	13.9379	11.1884	10.1408	9.42309	16.6956	10.2538	11.6283
AT2G29525.3	11.9794	7.88904	10.4841	7.72468	9.5193	15.5206	12.7937	27.2421	10.7699	16.5816	15.7912	8.21025	6.8144	13.9379	11.1884	10.1408	9.42309	16.6956	10.2538	11.6283
AT5G13210.1	8.91358	9.11193	8.47936	11.5893	9.52354	14.478	6.84397	12.5092	8.76423	10.6489	12.7206	9.25927	14.5455	15.6779	13.0508	49.0377	24.4433	67.4642	41.5722	45.6293
AT2G47310.1	11.9925	8.97959	9.45765	7.72123	9.53774	8.67329	18.7258	14.5174	8.67492	12.6479	18.1261	8.21297	10.0628	11.081	11.8707	12.7971	21.1881	15.7334	17.8862	16.9012
AT1G77570.1	7.66946	15.2831	9.41425	5.78845	9.53881	7.72494	7.86295	6.73695	2.28356	6.1521	7.54966	12.2524	13.161	10.2116	10.7937	12.9873	8.63346	13.9469	8.39875	10.9916
AT2G29125.1	9.80315	14.247	7.36089	6.76225	9.54332	10.6533	8.84886	15.5313	13.861	12.2236	6.4273	7.18132	12.12	9.24514	8.74343	13.8486	4.99743	8.24247	11.2548	9.58583
AT3G25430.1	14.1077	12.201	2.19814	9.67854	9.54636	13.5602	21.6955	12.5654	8.67225	14.1233	14.6699	9.22892	28.2398	8.24597	15.0962	13.7	10.3117	14.7924	8.34199	11.7865
AT2G18480.1	8.82652	1.36262	10.5027	17.5011	9.54824	35.0787	28.6129	27.213	26.5373	29.3604	8.94737	8.21821	6.84682	11.0595	8.76798	4.78029	7.57559	10.0468	8.32419	7.68171
AT1G28210.1	10.865	14.2535	6.33	6.76109	9.55238	8.69521	14.7848	10.6373	8.62713	10.6861	9.90294	8.19826	18.5226	10.1911	11.7037	11.1361	6.7916	5.41184	12.2085	8.887
AT1G28210.2	9.81819	15.3375	6.33439	6.75804	9.56203	9.66905	15.7717	11.6102	8.63553	11.4216	9.93019	8.20085	15.3456	10.1811	10.9144	12.0124	8.58249	7.28644	14.1135	10.4987
AT5G65205.1	10.9047	11.099	13.5695	2.84646	9.60493	5.75393	9.83007	9.64512	19.1396	11.0922	14.5994	15.3164	13.2494	12.054	13.8048	16.4482	13.9747	11.0369	7.40444	12.2161
AT5G52790.1	8.74346	4.5985	11.483	13.6234	9.61209	5.76568	9.83821	14.553	6.52124	9.16954	11.0361	10.2278	8.90842	11.1468	10.3298	17.4696	12.2429	9.18872	3.62639	10.6319
AT1G61640.1	12.9926	2.43216	9.43212	13.6154	9.61807	15.5409	10.8239	7.7018	10.7359	11.2006	7.6225	7.18496	12.1434	10.1796	9.28261	15.6123	13.1174	8.22809	12.1971	12.2887
AT1G61640.2	12.9926	2.43216	9.43212	13.6154	9.61807	15.5409	10.8239	7.7018	10.7359	11.2006	7.6225	7.18496	12.1434	10.1796	9.28261	15.6123	13.1174	8.22809	12.1971	12.2887
AT2G02990.1	4.74033	7.12736	5.43424	21.2323	9.63355	61.9616	91.5785	78.3853	14.2768	61.5506	25.5227	2.14263	8.24402	8.00252	10.978	99.8071	189.949	224.007	119.399	158.291
AT1G66520.1	10.8504	5.67184	8.38804	13.6271	9.63434	3.81694	13.7983	11.6212	14.8958	11.0331	16.7044	8.19502	8.89911	5.46198	9.81513	11.1639	7.71407	9.19631	5.53058	8.40122
AT1G78730.1	8.75142	9.98427	4.26195	15.5818	9.64486	7.71661	10.8258	10.636	7.57888	9.1893	9.9108	10.2302	7.84454	13.9925	10.4945	7.54525	13.1366	14.8642	11.2485	11.6986
AT3G10820.2	7.67604	5.67115	14.5636	10.6845	9.64883	8.70033	7.86167	13.5788	5.46267	8.90087	12.1543	8.19483	12.1056	11.1556	10.9026	6.67931	7.71522	12.0392	10.3062	9.18498
AT5G57970.1	10.8979	7.86832	4.27093	15.5682	9.65133	12.5952	13.7876	19.4257	15.9926	15.4503	14.5784	11.2534	19.6481	7.32222	13.2005	8.39243	6.751	8.2124	6.45679	7.45315
AT5G33406.1	7.70709	7.85916	10.4683	12.6309	9.66636	11.6208	12.8003	11.6052	14.9358	12.7405	8.80245	12.2661	15.364	17.7783	13.5527	6.62621	8.56551	8.21991	9.32177	8.18335
AT5G57200.1	3.43091	8.92042	16.638	9.69554	9.67122	9.66942	15.772	15.5235	15.968	14.2332	13.3684	8.20062	12.1398	12.0821	11.4477	10.2182	5.87875	7.2872	4.56758	6.98794
AT3G08840.1	7.66867	9.95228	9.41377	11.6687	9.67585	7.72525	0	7.71398	7.56028	5.74988	7.5477	8.19277	7.81699	9.26152	8.20475	12.9894	8.63491	21.5611	11.2711	13.6141
AT3G16860.1	3.42902	11.0589	13.5492	10.6767	9.67844	12.6062	9.83592	16.5042	10.7306	12.4192	8.76674	4.13204	12.135	6.39405	7.85695	14.7251	12.2194	10.1229	9.33346	11.6002
AT2G27460.1	8.83414	9.01419	5.32976	15.538	9.67902	14.5211	17.7276	9.62343	15.0154	14.2219	14.7825	11.2715	7.93861	13.8901	11.9707	17.194	30.1888	16.6364	19.7604	20.9449
AT2G31240.1	10.9692	2.48249	14.6419	10.6429	9.68412	14.5186	13.7715	11.5716	17.1223	14.246	18.2639	13.306	14.4155	14.8314	15.2042	17.1805	19.2712	19.4631	19.7541	18.9172
AT1G21880.1	8.67397	9.88223	12.4653	7.76459	9.69652	7.74437	2.9285	10.6716	9.60957	7.7385	7.42774	8.17903	6.68839	7.40582	7.42524	6.77782	3.28087	6.41272	5.56782	5.50981
AT3G52680.1	10.8544	5.6751	13.5383	8.72252	9.6976	5.76689	10.8284	6.73307	9.66829	8.24917	9.87845	9.2114	9.97427	10.2002	9.81609	15.6707	6.80468	10.1391	13.1758	11.4476
AT5G53760.2	9.81606	6.76954	12.5212	9.69596	9.70069	5.76175	9.83549	14.5455	6.53046	9.16831	17.9218	13.2768	19.604	9.23396	15.0092	10.2205	10.3979	8.2313	4.56816	8.35448
AT5G53760.1	9.81764	6.77105	12.5222	9.6954	9.70157	5.76131	9.83519	14.5447	6.53148	9.16817	17.9278	13.2774	19.6072	9.2326	15.0112	10.2175	10.3952	9.17407	4.56738	8.58853
AT2G41550.1	12.9391	7.80303	8.37937	9.71021	9.70793	5.77297	7.86454	9.67241	8.60269	7.97815	15.5086	7.17527	11.015	8.31845	10.5043	9.39786	7.74025	8.26639	7.44948	8.21349
AT3G02920.1	11.8558	7.77571	11.452	7.75762	9.71028	3.82689	9.8483	8.70421	7.53553	7.47873	8.61922	7.16951	7.7804	11.1986	8.69194	11.2555	4.15689	7.34186	5.55514	7.07735
AT3G57140.1	10.9337	7.90337	7.39098	12.6131	9.7103	12.5799	13.7795	11.5863	8.67661	11.6556	10.0645	12.2793	6.82757	7.29754	9.11721	19.9693	18.453	22.3584	21.712	20.6232
AT5G17800.1	11.045	15.6002	7.43624	4.76704	9.71213	12.5332	15.7298	13.4879	11.9321	13.4208	16.2084	5.17885	8.01812	14.7477	11.0383	44.6315	40.7366	53.3244	27.2835	41.494
AT4G28150.1	4.61554	10.2131	9.52292	14.514	9.71637	17.3972	16.7116	18.3468	16.1824	17.1595	12.7543	13.3363	12.3942	10.0202	12.1263	42.709	39.7205	58.9066	32.9624	43.5746
AT4G28150.2	4.61554	10.2131	9.52292	14.514	9.71637	17.3972	16.7116	18.3468	16.1824	17.1595	12.7543	13.3363	12.3942	10.0202	12.1263	42.709	39.7205	58.9066	32.9624	43.5746
AT5G47455.1	6.59813	11.0028	13.5208	7.75103	9.71818	3.82205	9.84415	4.78936	3.33938	5.44874	12.0916	12.2479	8.87317	8.32223	10.3837	10.308	8.65562	9.21755	12.2417	10.1057
AT5G54920.2	7.6712	11.024	11.4743	8.72589	9.72386	6.74669	8.85171	15.5401	7.56239	9.67523	12.138	7.17782	6.74647	12.1134	9.54393	12.9827	7.72342	7.31128	7.44182	8.86479
AT1G61410.1	9.78333	13.1512	5.28742	10.6882	9.72752	10.6614	7.86327	9.66935	15.9279	11.0305	4.05357	5.14438	7.81596	12.1175	7.28285	11.1854	7.72913	8.25971	9.35668	9.13272
AT5G02200.1	9.8431	6.79541	13.5686	8.70759	9.72868	9.65958	7.85337	8.6695	4.43399	7.65411	8.83454	17.3455	7.87896	6.37404	10.1083	15.5516	20.3529	21.4595	16.96	18.581
AT3G10810.1	8.75238	11.0558	9.42783	9.69757	9.7334	4.78748	12.8044	6.72865	11.7763	9.02421	6.44322	3.11286	8.91941	16.8495	8.83124	9.33248	18.6131	13.9142	12.2047	13.5161
AT5G54920.1	7.67274	12.0936	10.4461	8.72529	9.73441	7.72367	8.85139	15.5391	7.56367	9.91946	12.1432	7.17822	6.74821	12.1115	9.54528	12.9785	7.72081	7.30982	7.44063	8.86245
AT1G54790.2	11.8771	10.9992	7.34545	8.73216	9.73848	7.73057	5.88789	4.79009	8.59698	6.75138	6.36087	11.2329	5.65374	9.27552	8.13076	14.8399	6.84392	8.27285	12.2443	10.5502
AT5G61930.1	8.76466	11.0732	9.43467	9.69291	9.74136	12.6013	9.83383	3.80222	12.8368	9.76853	9.94658	8.20241	10.0078	11.1244	9.8203	15.5994	14.9279	16.7426	8.37079	13.9102
AT5G38460.2	7.74905	8.98999	12.5603	9.67416	9.74338	17.4659	10.8119	8.65657	8.68196	11.4041	11.2436	10.2488	16.5181	8.23598	11.5616	22.6461	21.161	13.8316	21.7023	19.8353
AT5G23690.1	7.69886	11.0665	11.4934	8.71526	9.74351	2.83821	8.84592	3.80341	15.9708	7.86459	15.6589	16.3217	19.6112	12.0796	15.9179	7.53078	12.208	11.0629	6.46781	9.31738
AT3G02990.1	8.74337	13.1785	7.36028	9.70099	9.74578	10.6538	12.8066	5.75611	9.67185	9.7221	7.58447	9.2125	17.448	13.0501	11.8238	9.35012	9.51472	5.41557	10.299	8.64485
AT5G06100.3	6.61796	11.036	14.566	6.76414	9.74603	8.6991	11.8182	8.68676	7.56889	9.19323	12.1642	5.14675	12.1105	12.1038	10.3813	12.0596	7.71022	8.24833	11.2606	9.81968
AT3G13980.1	14.016	8.89444	7.35701	8.72354	9.74774	11.6359	11.8186	6.73405	7.56745	9.439	11.016	14.284	18.4979	10.2031	13.5002	4.89787	6.80884	7.30554	6.48305	6.37382
AT3G02490.1	10.8286	11.0059	9.40812	7.75031	9.74824	5.77361	3.91101	3.81421	8.60093	5.52494	15.5009	9.2052	8.87587	6.42198	10.001	10.3033	11.3856	10.1632	11.2806	10.7832
AT2G29525.2	11.9823	7.89172	9.45305	9.68045	9.75187	17.4764	11.8043	26.261	10.7721	16.5785	15.8001	9.22752	5.73397	12.986	10.9369	10.136	11.2244	15.7455	11.2057	12.0779
AT2G33580.1	9.93323	6.88166	11.5605	10.6323	9.75191	33.0783	23.6499	27.1766	30.8075	28.6781	11.3945	6.19078	11.2235	13.852	10.6652	10.0001	23.7127	15.6474	13.0463	15.6016
AT3G53940.1	7.78697	10.1223	9.4852	11.6137	9.75204	13.5329	21.6758	17.4171	26.5936	19.8048	14.8604	18.3938	6.8771	17.6495	14.4452	15.3469	21.0299	15.6612	20.6847	18.1807
AT1G62730.1	15.1438	6.80135	7.38123	9.6843	9.75267	7.70385	14.7741	13.5505	9.7114	11.4349	15.7616	7.19142	11.1122	14.8978	12.2408	9.26446	13.9642	16.7077	15.9955	13.983
AT5G03680.1	9.78566	12.0888	9.41447	7.74655	9.75887	12.6192	11.8205	12.6035	7.56124	11.1511	6.39392	8.19309	9.95969	13.0679	9.40365	12.9863	1.46084	6.36875	8.39845	7.3036
AT5G55010.1	7.78171	9.03359	12.5844	9.6609	9.76514	21.3539	18.7113	13.5168	8.71143	15.5734	9.00675	10.2593	12.2804	13.8707	11.3543	15.3626	31.0299	23.2229	25.4712	23.7716
AT1G73240.1	9.85413	11.1118	9.44985	8.70399	9.77996	9.6554	16.7515	11.5941	9.71542	11.9291	6.52509	8.20939	10.0441	12.9928	9.44284	20.9257	23.0577	10.0832	13.1213	16.797
AT4G01020.1	9.86353	10.0493	12.551	6.74544	9.80233	11.606	10.8149	10.6136	6.56125	9.89894	12.3586	13.2925	16.4918	12.0342	13.5443	20.8951	17.5648	17.6342	10.2492	16.5858
AT1G27180.1	8.74896	15.3203	8.39479	6.76095	9.80625	19.4675	9.83708	10.6371	15.9568	13.9746	11.052	9.21405	11.0573	9.24111	10.1411	5.76795	7.6938	4.47259	10.2941	7.05711
AT1G06580.1	6.66836	13.2666	14.6113	4.79288	9.83477	15.5189	6.86255	11.591	5.50263	9.86878	16.9489	9.22768	10.0526	17.7346	13.4909	17.3023	16.6623	15.7447	15.0263	16.1839
AT2G41670.1	10.8855	15.3512	7.37118	5.7779	9.84645	11.622	10.8225	7.6995	21.2044	12.8371	12.2509	9.21885	22.8187	11.1227	13.8528	5.74291	11.2867	10.1104	2.67064	7.45265
AT3G21400.1	9.86982	5.73772	5.31893	18.493	9.85486	6.72175	12.791	13.5402	18.1267	12.7949	10.0603	14.3102	10.0635	12.9757	11.8524	19.9745	12.1106	19.5186	14.0614	16.4163
AT1G35580.3	4.49986	9.98822	9.42896	15.5802	9.87431	20.444	7.85823	19.4417	11.7784	14.8806	14.4989	10.231	7.84794	10.1852	10.6908	7.54016	7.68537	2.60029	7.42447	6.31257
AT1G71310.1	10.8774	4.6117	9.43168	14.5966	9.87935	5.76096	18.7412	14.544	9.68613	12.1831	8.77853	14.2925	10.0007	6.39055	9.86557	9.31901	14.9411	11.0637	6.46823	10.448
AT1G64930.1	4.48796	9.96514	12.5079	12.6454	9.9016	7.72177	2.92174	12.5992	10.7137	8.48909	12.1597	11.2407	11.0402	13.0578	11.8746	6.67653	11.3455	6.36195	10.3046	8.67214
AT5G57970.2	10.9012	7.87159	5.30851	15.5667	9.912	12.5938	13.7868	19.4236	15.9963	15.4501	15.7333	11.2543	19.6543	7.3199	13.4905	8.3872	6.7469	8.20972	6.45492	7.44969
AT5G40090.1	6.62712	6.76194	15.6027	10.6788	9.91766	7.71737	7.85915	6.72971	9.67714	7.99584	6.43679	9.21414	21.7148	13.9952	12.8402	12.0341	6.79051	11.075	10.2938	10.0484
AT5G15240.2	7.66615	11.0163	8.38211	12.6511	9.92893	8.70447	11.8215	11.6268	10.7017	10.7136	8.69199	18.3342	9.95441	4.52491	10.3764	4.02786	6.82629	7.31604	6.49094	6.16528
AT1G70150.1	9.81508	8.91796	8.39828	12.6369	9.94204	8.69244	8.84673	12.5895	7.58218	9.42771	5.28053	12.2617	8.92352	22.5687	12.2586	9.32597	8.58728	14.8582	7.42355	10.0487
AT3G57780.1	3.42024	13.1729	12.5099	10.6826	9.94641	10.6554	5.88373	9.6635	10.7165	9.22978	21.247	5.14704	12.1127	15.9135	13.6051	8.46008	4.10738	8.24693	6.48085	6.82381
AT1G73340.1	9.75166	10.9774	8.3678	10.7001	9.94926	4.80256	6.87924	9.68203	8.58411	7.48699	10.9019	9.19958	3.48234	9.29012	8.21848	8.5399	6.86649	9.2358	5.55398	7.54904
AT1G74530.1	7.69589	13.1998	6.33357	12.6364	9.96643	12.6052	9.83547	12.589	10.7327	11.4406	11.0745	5.15033	14.275	6.39245	9.22309	9.32403	14.9474	14.8568	6.4699	11.3995
AT1G19950.1	7.70045	8.92524	13.5543	9.69405	9.9685	2.83784	5.88046	3.80298	7.58673	5.027	12.2365	10.2332	13.2151	13.0285	12.1783	15.6079	16.7596	20.5463	9.32766	15.5604
AT3G10390.1	8.76066	7.84989	14.5828	8.715	9.97709	14.5612	10.8237	8.67786	12.8324	11.7238	5.28965	11.2482	12.1442	10.179	9.71529	11.1093	13.1161	10.1164	10.2839	11.1564
AT4G10400.1	14.0061	6.7414	10.4447	8.72609	9.97958	1.87295	7.86271	10.6461	6.51135	6.72327	16.679	8.19333	12.0968	14.0201	12.7473	9.37769	6.81917	8.2568	9.35413	8.45195
AT3G21680.1	11.844	9.89719	10.4184	7.76081	9.9801	7.74026	4.90319	7.7296	1.1976	5.39266	8.59564	14.2647	4.55341	8.34826	8.94051	8.56149	3.26953	11.1483	6.51669	7.37401
AT4G17695.1	9.8486	7.87942	12.5416	9.68455	9.98855	21.4005	17.7426	14.5283	14.9576	17.1573	13.4652	25.4628	11.1113	7.31438	14.3384	5.7135	3.17022	6.32244	9.3072	6.12834
AT5G23600.1	13.0436	5.73075	11.5183	9.67995	9.99316	18.4544	13.7818	16.4763	19.1633	16.9689	16.9518	11.2604	12.2026	8.24918	12.166	11.0256	7.61709	12.907	11.2045	10.6886
AT4G16940.1	9.83895	8.9451	11.5049	9.68792	9.99421	9.66116	12.7981	7.69525	9.70279	9.96431	6.49587	14.2995	18.5834	9.21424	12.1482	9.28297	16.7164	13.8802	14.0925	13.493
AT2G38420.1	8.81807	10.0724	9.46437	11.6297	9.99614	18.4419	14.7656	16.4644	12.8951	15.6417	17.0278	9.23313	13.3064	7.28959	11.7142	21.7329	9.38357	18.5523	15.0037	16.1681
AT3G49710.1	9.8056	8.90719	13.5437	7.74047	9.99924	3.81428	5.88267	9.66048	8.62581	6.99581	13.3327	13.2734	17.455	7.34635	12.8519	11.1396	9.5084	14.8705	7.42976	10.7371
AT5G01200.1	11.9293	9.98871	8.3978	9.69666	10.0031	19.4635	17.7527	6.72783	5.4751	12.3548	14.5002	18.3479	7.84836	14.9405	13.9092	6.64831	6.78261	6.34773	2.67551	5.61354
AT3G56430.1	8.81903	12.2257	6.36058	12.6081	10.0034	6.7177	6.85918	11.581	13.9468	9.77618	14.7282	10.2502	7.92141	12.961	11.4652	19.9319	16.6076	30.87	21.6953	22.2762
AT1G03760.1	11.9784	6.8087	12.5469	8.70307	10.0093	15.521	16.7507	5.74026	17.0628	13.7687	12.3395	11.259	14.3397	11.0929	12.2578	9.25076	11.2306	13.8579	16.9439	12.8208
AT1G54790.1	11.8856	12.075	7.34876	8.72969	10.0098	7.72809	5.88685	5.76364	8.60275	6.99533	6.37505	11.2351	5.66024	9.269	8.13485	14.821	7.74015	9.21313	12.2374	11.0029
AT1G59500.1	8.73559	13.1661	9.41847	8.72387	10.011	17.5155	13.7984	10.6432	9.66487	12.9055	9.8682	2.09036	12.1062	7.3555	7.85507	5.78741	8.62079	8.25095	9.349	8.00204
AT2G16570.1	13.0165	10.0199	6.34297	10.667	10.0116	9.66094	5.87796	8.67082	14.9474	9.78927	23.699	15.3146	12.1712	12.059	15.8109	12.8638	11.2626	10.0975	7.40762	10.4079
AT4G14380.1	11.9221	9.98093	9.42588	8.71916	10.012	4.78843	11.8157	5.75439	11.7728	8.53282	19.0241	9.21403	12.1264	5.45318	11.4544	11.1352	11.3214	6.35242	15.0828	10.973
AT1G03687.2	15.0364	9.93456	7.34614	7.7514	10.0171	2.84806	9.84438	11.632	6.50038	7.70621	12.0882	6.15822	9.9402	10.226	9.60315	5.81948	7.74877	10.1668	9.36701	8.27551
AT4G21520.1	10.9328	8.98108	10.4912	9.67688	10.0205	15.5138	11.8021	11.5867	13.9331	13.2089	12.3792	10.2467	11.1404	18.6717	13.1095	11.9005	14.8247	15.7316	16.9281	14.8462
AT2G43830.1	11.9622	7.87337	12.538	7.72919	10.0257	12.593	12.7972	10.6223	10.7565	11.6922	18.0241	13.2857	11.1036	13.9551	14.0921	11.9595	16.7069	0.742722	13.1322	10.6353
AT1G28560.2	9.82263	12.1405	9.43359	8.71427	10.0277	10.6453	18.7401	14.542	10.7385	13.6665	9.94134	12.2641	6.78054	4.50145	8.37185	10.2079	9.48037	12.006	12.1945	10.9722
AT5G40600.1	13.0217	10.0251	7.37881	9.68623	10.028	7.70566	5.87737	12.5758	13.9044	10.0158	8.83614	12.2707	19.6597	13.954	13.6801	12.8542	12.1609	13.8742	12.1753	12.7662
AT1G28560.1	9.82417	12.1426	9.43439	8.71377	10.0287	10.6447	18.7396	14.5412	10.7399	13.6664	9.94519	12.2645	6.78202	4.50058	8.37308	10.2049	9.47785	12.9511	12.1931	11.2067
AT2G32620.1	9.89076	13.3111	5.32653	11.6264	10.0387	6.71549	18.7193	16.4595	20.2514	15.5364	4.21582	17.3647	11.1671	12.953	11.4252	20.8064	17.4955	19.4851	14.0404	17.9568
AT3G06895.1	9.96032	9.08325	10.5407	10.6223	10.0516	12.5398	7.83428	11.547	14.0296	11.4877	20.8102	16.3759	14.505	22.3272	18.5046	25.0372	26.3328	28.8018	46.4153	31.6468
AT1G21650.2	10.9239	10.0478	11.5186	7.72334	10.0534	17.4753	15.7599	11.5904	22.3033	16.7822	11.1995	11.2605	10.0541	17.7328	12.5617	16.4	5.82438	14.797	4.54534	10.3917
AT2G22920.1	9.87727	10.0662	12.5596	7.71883	10.0555	4.77111	8.83568	6.70804	9.73465	7.51237	10.0792	16.3439	12.2245	19.6125	14.565	19.0523	12.9999	29.935	18.833	20.2051
AT4G34950.1	5.80982	5.98812	16.9036	11.524	10.0564	24.1029	19.6234	11.4624	15.3101	17.6247	33.7373	19.5142	22.508	24.8047	25.1411	151.252	128.551	131.072	127.252	134.531
AT1G67570.1	6.65821	15.3869	10.4787	7.72764	10.0629	9.65774	9.82939	13.5511	9.71028	10.6871	16.9011	11.2563	7.88408	17.7525	13.4485	13.742	10.3425	18.6052	9.30768	12.9994
AT3G08950.1	17.1797	8.89813	8.38991	5.78527	10.0633	7.72084	7.86089	12.5978	19.0762	11.8139	9.87876	7.1801	12.1122	11.151	10.0805	6.67241	7.70845	4.4788	11.2596	7.52981
AT3G53310.1	12.9682	15.3069	4.25846	7.74226	10.069	11.6336	18.7471	14.5542	7.57125	13.1265	12.1738	14.2858	8.90596	14.9579	12.5809	0	7.70542	2.607	6.47982	4.19806
AT4G15480.1	9.82212	11.0698	14.584	4.8018	10.0694	12.6024	9.83433	15.5207	7.58719	11.3862	7.62748	17.3371	6.78005	11.1269	10.7179	12.0039	10.3873	10.1147	10.2825	10.6971
AT1G14530.1	4.51693	6.79313	11.5059	17.5284	10.0861	9.66049	9.83078	9.64657	10.7546	9.97311	8.82901	20.3879	8.95286	11.1087	12.3196	20.0663	14.8918	9.15275	9.31313	13.356
AT1G71110.1	9.94165	10.1453	13.6342	6.72402	10.1113	13.5239	22.658	14.4795	7.67189	14.5833	17.2501	18.4017	14.475	11.0114	15.2846	22.4271	28.2099	26.9537	29.2515	26.7106
AT5G46600.1	8.69111	8.83889	7.33532	15.6139	10.1198	3.82783	7.86959	10.6636	8.57932	7.7351	9.7493	10.2122	4.55824	9.29556	8.45382	10.3583	4.16114	6.39879	3.65169	6.14248
AT3G57730.1	12.0302	10.0968	13.6079	4.78349	10.1296	9.63729	15.7493	20.3605	11.8627	14.4024	17.1017	10.2553	14.4118	8.21723	12.4965	22.5635	17.4665	12.8601	29.3231	20.5533
AT5G23130.1	12.1722	11.3385	6.41723	10.5986	10.1316	5.70502	10.7824	6.66267	11.9804	8.78263	0.583612	8.24959	9.16486	13.7485	7.93665	65.6876	69.3178	62.5519	66.2535	65.9527
AT2G43190.2	6.62574	8.90806	9.42518	15.5838	10.1357	9.67357	3.90729	12.5937	16.9998	10.7936	7.59416	9.21368	12.1245	6.39918	8.83287	7.55171	11.324	12.0242	12.2094	10.7773
AT5G47900.7	7.69544	7.84487	9.42997	15.5792	10.1374	5.76187	9.83558	15.5243	6.53017	9.41299	8.77089	16.3202	9.99661	16.844	12.9829	12.0179	7.68257	7.28849	10.2877	9.31919
AT1G47510.2	4.58743	7.98807	11.5717	16.4903	10.1594	45.7765	28.5865	31.0668	3.42345	27.2133	24.2481	6.19454	5.81416	8.17816	11.1087	12.6145	20.0422	21.2716	30.187	21.0288
AT2G31141.1	8.76175	6.77482	11.4946	13.6146	10.1615	10.6458	17.7505	6.72546	12.8336	11.9888	5.29166	18.3511	17.4843	9.22919	12.5891	6.63737	9.4821	9.17042	7.4193	8.1773
AT5G61910.1	12.9774	4.60267	10.4561	12.6402	10.1691	20.4482	9.83718	11.6151	3.35611	11.3142	6.43513	8.19825	11.0566	13.0441	9.68352	9.34016	8.59933	4.47293	15.0833	9.37392
AT5G27240.1	11.9894	15.4178	9.45623	3.8164	10.1699	7.69823	10.8143	6.71138	13.9288	9.78818	22.6874	18.37	16.4971	13.9279	17.8706	10.1243	14.8337	8.18803	18.8465	12.9981
AT1G52343.1	7.69309	11.0576	8.39723	13.6185	10.1916	13.5858	8.84712	20.4217	8.63143	12.8715	5.27676	11.246	12.1336	11.136	9.9481	4.87512	7.68652	12.9644	8.37915	8.4763
AT3G59430.2	9.86932	7.90112	8.42422	14.573	10.1919	10.6264	9.82533	3.79189	16.0298	10.0684	7.72777	12.2786	15.4311	6.35625	10.4484	23.5793	20.2777	18.5723	17.8861	20.0789
AT5G15240.1	8.72798	11.0213	8.38394	12.6495	10.1957	8.7031	11.8206	11.6251	10.7051	10.7135	9.84777	18.3358	9.95911	4.52273	10.6664	4.02358	6.82116	7.31296	6.48862	6.16158
AT1G23010.1	6.64791	11.0864	9.43985	13.6088	10.1957	12.5967	14.7778	15.5137	6.54259	12.3577	11.1248	10.2368	12.1645	15.8668	12.3482	10.1846	5.85748	12.9387	11.2276	10.0521
AT3G24310.1	15.4792	7.03496	10.6133	7.65568	10.1958	15.3967	19.6438	13.4303	7.77856	14.0624	13.0505	15.4076	5.93762	7.14027	10.384	91.5845	88.4218	99.7931	93.5437	93.3358
AT4G17420.3	15.1475	3.54768	10.4809	11.6417	10.2044	14.5452	9.82862	11.595	8.66162	11.1576	12.325	8.20888	8.96578	14.8946	11.0986	17.3275	20.3273	15.7568	7.39951	15.2028
AT1G62030.1	9.80501	9.97761	9.42448	11.6604	10.2169	7.7184	11.8163	7.70686	10.7228	9.49108	20.1458	12.2586	8.912	18.7661	15.0206	4.88477	4.1003	5.41339	9.34016	5.93466
AT3G61680.1	5.53919	14.2018	10.4379	10.6916	10.2176	9.68586	10.8332	11.63	10.6954	10.7111	7.52663	11.2347	15.2726	8.31958	10.5884	3.15352	6.83583	6.37722	2.69118	4.76443
AT1G79470.1	9.85157	8.95946	9.44853	12.6215	10.2203	10.6336	22.6902	18.4384	8.66128	15.1059	15.7695	16.334	21.8092	7.31219	15.3062	4.82804	5.83719	11.9739	7.39979	7.50972
AT4G20310.2	13.9759	7.78979	9.40274	9.71469	10.2208	8.71104	6.87749	4.79147	5.44507	6.45627	5.19189	14.273	7.79456	9.28012	9.1349	6.72364	8.66817	12.0729	7.45785	8.73064
AT2G33710.1	8.74112	13.1749	6.32679	12.6435	10.2216	9.67625	9.8387	9.66297	13.8569	10.7587	11.0293	8.19636	16.3792	10.1985	11.4509	5.77934	5.90063	12.032	5.52748	7.30987
AT3G12270.1	8.77614	12.1607	6.342	13.6077	10.2217	9.66186	7.85435	7.69588	13.8972	9.77733	14.5754	19.372	11.096	13.9617	14.7513	10.1802	7.65195	17.6733	7.40919	10.7287
AT2G04066.1	7.66732	11.0181	12.5003	9.70771	10.2234	18.5025	15.7812	9.66959	9.656	13.4023	10.9848	3.10876	5.66633	11.1657	7.7314	5.80187	3.22965	7.31494	7.44481	5.94782
AT4G20310.1	13.9831	7.79571	9.40567	9.71269	10.2243	8.70901	6.87662	4.78998	5.4484	6.456	5.20148	14.275	7.80052	9.27517	9.13804	6.71522	8.65931	13.9675	8.41057	9.43816
AT2G01900.1	8.73036	13.1577	7.35408	11.6673	10.2274	9.68069	5.88516	5.76016	11.7538	8.26995	7.55494	10.2239	14.2302	12.1129	11.0305	11.1762	8.62955	4.48484	9.3533	8.41098
AT1G14190.1	12.9302	9.93271	8.37583	9.71282	10.2379	14.5878	7.86577	10.6539	11.7353	11.2107	8.66204	8.18894	8.87005	14.0414	9.94062	4.04256	4.13764	4.49678	3.6414	4.07959
AT5G61390.1	9.89713	10.0906	7.40223	13.5811	10.2428	16.4773	25.642	13.5266	21.309	19.2387	15.9293	15.3357	6.85228	11.054	12.2928	11.8447	14.7655	24.2057	8.32026	14.784
AT3G62190.2	11.9645	8.95172	8.4125	11.6446	10.2433	4.77917	4.88985	9.64497	17.0475	9.09038	9.99699	10.2396	16.4588	12.0536	12.1872	17.3479	13.066	8.2066	21.7496	15.0925
AT4G38230.2	13.0476	8.97484	6.35325	12.6158	10.2479	16.4951	10.8146	15.4969	6.56227	12.3422	11.2073	7.19486	14.3526	12.0326	11.1968	10.127	11.2158	29.9627	14.0662	16.3429
AT4G38230.3	13.0476	8.97484	6.35325	12.6158	10.2479	16.4951	10.8146	15.4969	6.56227	12.3422	11.2073	7.19486	14.3526	12.0326	11.1968	10.127	11.2158	29.9627	14.0662	16.3429
AT5G58580.1	7.69713	12.1334	11.4922	9.69542	10.2546	7.71425	12.803	4.77719	14.9226	10.0543	13.3695	9.21657	16.4111	16.8414	13.9596	9.32142	4.98132	11.0651	7.4219	8.19742
AT2G20362.1	7.75646	12.231	8.4327	12.6066	10.2567	5.74225	11.7985	6.70499	9.74282	8.49714	19.3441	7.19965	11.1623	12.957	12.6657	27.1169	14.7878	34.6571	14.9987	22.8901
AT2G02750.1	10.8506	12.1003	8.38812	9.70377	10.2607	8.69999	7.86151	6.73421	14.896	9.54792	11.0147	10.2256	12.1069	13.0588	11.6015	6.67789	7.71382	9.19615	6.48334	7.5178
AT3G42860.1	11.9393	8.92673	11.4953	8.71422	10.2689	11.6236	6.86834	12.5858	13.8819	11.2399	15.6698	10.2336	4.61843	11.1263	10.412	12.0025	11.2935	8.22549	13.1514	11.1682
AT1G76630.1	10.9362	6.82478	14.6203	8.69761	10.2697	14.5341	15.7568	10.6092	11.8356	13.184	8.90604	8.21404	14.3665	15.8175	11.826	16.369	16.631	18.5655	14.0574	16.4057
AT1G76630.2	10.9362	6.82478	14.6203	8.69761	10.2697	14.5341	15.7568	10.6092	11.8356	13.184	8.90604	8.21404	14.3665	15.8175	11.826	16.369	16.631	18.5655	14.0574	16.4057
AT4G40000.1	20.3218	6.74436	5.28977	8.72507	10.2702	8.70147	7.8622	6.73552	7.56416	7.71584	7.55916	14.2823	11.0335	11.1588	11.0084	6.68399	5.01245	9.20002	16.0618	9.23957
AT3G47980.1	14.0956	8.96495	7.38436	10.6607	10.2764	6.72577	6.86324	13.5469	10.7686	9.47614	18.0764	8.20992	14.3388	15.8394	14.1161	14.6192	15.7647	11.9685	16.9445	14.8242
AT2G46980.3	8.75339	14.2618	8.39708	9.69718	10.2774	11.628	9.83616	6.7283	8.63119	9.20591	6.44529	9.21528	4.61047	4.50715	6.19455	21.0622	15.8683	12.9648	12.2037	15.5247
AT1G08270.2	7.73066	12.1885	11.5154	9.68166	10.2791	8.67766	14.7721	12.5696	11.8195	11.9597	16.9338	10.2429	14.3395	14.8887	14.1012	12.8248	13.0414	15.7502	8.34824	12.4912
AT1G55410.1	10.0545	1.45224	20.9709	8.64021	10.2795	10.5531	3.87967	9.56402	8.81708	8.20346	20.055	12.3359	5.90364	9.03467	11.8323	80.5305	70.8611	73.7116	77.5674	75.6677
AT1G66510.1	12.9392	12.0749	8.37939	7.74959	10.2858	10.6645	8.85378	9.67239	4.39861	8.39732	7.52966	6.15941	5.66023	10.2205	7.39244	14.821	6.83388	8.26634	10.3202	10.0604
AT3G13730.1	19.2413	7.79857	7.34684	6.77118	10.2895	4.79756	9.84408	2.84151	10.6928	7.04399	8.66914	10.2194	8.87359	7.37205	8.78354	9.4057	8.65504	9.2172	11.2823	9.64005
AT2G26710.1	11.9266	12.1252	8.39667	8.71785	10.2916	5.76295	10.8255	6.72858	18.051	10.342	12.2082	10.2305	6.77001	10.1871	9.84896	12.9268	11.314	8.23506	11.2474	10.9308
AT4G12750.1	11.9564	12.1616	7.37614	9.68835	10.2956	10.6392	2.91748	6.72039	4.43117	6.17706	12.2835	21.4008	17.514	13.0107	16.0522	18.2699	12.1727	11.0439	10.2699	12.9391
AT5G14070.1	10.9025	10.0233	12.5377	7.72935	10.2982	3.80608	4.89016	0.892323	9.70557	4.82353	7.67023	5.15506	10.0295	7.31904	7.54346	28.2047	17.6192	19.5627	27.5108	23.2243
AT1G68880.1	11.0149	11.2344	6.386	12.5816	10.3042	13.5214	14.7492	15.4517	19.2805	15.7507	10.2575	15.354	15.5623	11.9491	13.2807	22.4086	20.9591	31.666	39.7555	28.6973
AT3G26115.1	8.80034	15.4123	6.35249	10.6582	10.3058	13.5615	12.7925	8.66213	11.8256	11.7104	15.8101	9.22825	13.2776	20.5849	14.7252	17.296	9.41435	16.688	9.29625	13.1736
AT1G12150.1	10.8593	14.2452	8.39203	7.74156	10.3095	6.74219	21.7173	4.78124	15.95	12.2977	8.73955	10.2278	7.83568	11.1467	9.48743	9.34963	9.51427	5.41539	7.43209	7.92785
AT3G46720.1	14.0349	8.91123	12.5169	5.78232	10.3113	16.5263	10.826	8.68203	13.8674	12.4754	12.2009	9.2144	8.91675	9.23994	9.89299	8.44112	5.88862	8.23727	11.2496	8.45416
AT4G28860.2	13.032	11.1094	8.41608	8.7046	10.3155	18.4601	11.806	10.6183	7.60859	12.1233	13.4766	18.364	11.1161	9.20282	13.0399	20.9319	6.73232	7.25934	15.0355	12.4897
AT4G00970.1	10.8564	15.3062	7.35917	7.7424	10.316	11.6337	20.7279	12.597	11.7647	14.1808	14.4521	11.242	14.2484	16.8657	14.2021	0.542855	1.45131	0.75855	2.68133	1.35851
AT2G45750.1	4.49386	6.75815	11.4843	18.5298	10.3165	12.6107	10.8271	10.6386	11.7694	11.4614	7.58953	6.16513	9.98249	11.1446	8.72043	9.34577	5.89472	12.0266	11.2539	9.63026
AT3G26782.1	14.0805	8.9516	11.5082	6.75067	10.3228	7.70537	12.7968	7.6933	9.70754	9.47574	20.3113	13.2863	15.3898	14.9034	15.9727	16.4475	13.9742	8.20669	5.50262	11.0328
AT1G18670.1	16.1259	8.89721	11.48	4.80765	10.3277	5.76708	7.86102	8.6866	13.8542	9.04223	9.87674	10.2264	9.97343	11.1518	10.3071	8.46212	13.1649	1.67964	15.0944	9.60025
AT2G23093.1	10.9084	13.2469	9.44659	7.72768	10.3324	10.6351	8.8409	15.5065	10.7609	11.4359	13.4628	14.3026	6.80478	15.8503	12.6051	11.0537	13.0598	17.6575	9.3078	12.7697
AT3G49410.1	10.9262	12.1991	10.4878	7.72267	10.334	16.4955	13.7811	9.63722	14.9755	13.7223	13.5145	15.3237	18.6327	12.9815	15.1131	10.1282	10.314	11.9596	12.1566	11.1396
AT2G20585.3	6.71194	12.273	14.6506	7.70699	10.3356	4.76135	23.6559	20.3505	13.9829	15.6876	17.1568	17.3753	16.5865	11.035	15.5384	18.9328	19.2374	24.1679	14.9674	19.3264
AT1G55940.1	8.77086	5.70447	7.37335	19.4958	10.3361	18.4728	12.7998	20.409	5.48529	14.2917	13.4121	9.22011	8.94221	10.1689	10.4358	8.40352	12.185	8.21807	8.36608	9.29317
AT1G11520.1	21.4348	6.77841	7.37068	5.7782	10.3405	10.6442	12.8012	12.5846	9.69146	11.4304	13.3933	19.3668	7.86023	13.0242	13.4112	6.63191	7.66869	8.2233	11.2357	8.4399
AT1G27680.1	8.87505	12.311	10.5316	9.65156	10.3423	10.5966	7.83693	10.5801	16.1189	11.2831	13.7646	12.3018	13.3992	14.7846	13.5625	43.0316	25.4866	29.7833	29.2475	31.8873
AT5G23910.1	10.9269	13.2727	9.45548	7.72249	10.3444	17.4737	14.77	15.4969	13.9272	15.417	8.88566	8.21197	11.1331	5.41747	8.41204	23.5946	6.71565	22.3698	11.2017	15.9704
AT1G01740.1	15.1708	11.1316	7.38996	7.72126	10.3534	3.80011	13.78	9.63538	8.67483	8.97258	10.0586	7.19574	10.0627	15.8233	10.7851	18.1778	20.2782	27.1054	16.9298	20.6228
AT1G01740.2	15.1708	11.1316	7.38996	7.72126	10.3534	3.80011	13.78	9.63538	8.67483	8.97258	10.0586	7.19574	10.0627	15.8233	10.7851	18.1778	20.2782	27.1054	16.9298	20.6228
AT5G09250.2	12.0771	10.147	10.5311	8.67535	10.3577	14.4992	14.7502	12.529	11.9016	13.42	16.0927	9.24855	15.5555	17.622	14.6297	26.8914	24.5851	35.4582	27.3386	28.5683
AT2G26800.3	9.80553	13.1841	15.6008	2.85353	10.361	14.5688	11.8162	10.638	12.8174	12.4601	9.89851	5.14841	11.0543	8.29424	8.59887	11.1397	5.89305	6.35403	13.168	9.13869
AT3G25610.1	3.47202	10.0832	8.43458	19.461	10.3627	23.3287	27.6235	19.3907	26.5366	24.2199	10.1142	5.16383	13.3195	4.46308	8.26516	13.6409	13.8751	16.6486	5.47748	12.4105
AT4G32440.1	10.9343	11.1353	14.619	4.79037	10.3697	17.4696	10.8132	19.4033	13.9346	15.4052	10.0657	11.2634	10.0661	6.35447	9.43742	11.8976	15.7281	21.4097	15.9704	16.2515
AT4G28110.1	15.0898	2.42606	10.4573	13.6201	10.3983	10.6507	9.83677	5.75391	7.57814	8.45488	17.8965	18.3459	9.98894	13.0417	14.8183	8.44071	4.99046	6.35118	10.2928	7.51878
AT2G43190.1	6.63459	8.92093	10.4619	15.5782	10.3989	11.6258	3.90602	12.5882	17.0138	11.2835	8.77566	10.2321	11.0704	6.3914	9.1174	8.42666	13.1217	12.0115	12.199	11.4397
AT2G43190.3	6.63459	8.92093	10.4619	15.5782	10.3989	11.6258	3.90602	12.5882	17.0138	11.2835	8.77566	10.2321	11.0704	6.3914	9.1174	8.42666	13.1217	12.0115	12.199	11.4397
AT2G43190.4	6.63459	8.92093	10.4619	15.5782	10.3989	11.6258	3.90602	12.5882	17.0138	11.2835	8.77566	10.2321	11.0704	6.3914	9.1174	8.42666	13.1217	12.0115	12.199	11.4397
AT5G47900.1	7.70485	7.85641	10.4669	15.5738	10.4005	6.73474	10.8225	15.5182	6.53732	9.90319	8.79636	16.3244	11.0822	17.782	13.4962	12.8929	7.66684	8.22218	10.2788	9.76519
AT5G47900.6	7.70485	7.85641	10.4669	15.5738	10.4005	6.73474	10.8225	15.5182	6.53732	9.90319	8.79636	16.3244	11.0822	17.782	13.4962	12.8929	7.66684	8.22218	10.2788	9.76519
AT2G20720.1	13.2114	9.12747	11.5992	7.6828	10.4052	20.3219	10.7877	15.4232	15.1287	15.4154	9.20255	14.3552	11.3113	9.07972	10.9872	40.018	44.2214	79.6843	22.4836	46.6018
AT5G54530.1	8.74491	8.90473	8.3927	15.5852	10.4069	8.69659	15.7757	9.66134	6.52225	10.164	17.8739	12.2581	18.5152	9.24489	14.473	10.2449	2.32549	3.53855	5.52522	5.40853
AT3G13150.1	7.74048	6.8196	11.5222	15.5533	10.4089	12.5813	15.7583	9.63568	13.9307	12.9765	14.6784	20.4005	11.1374	9.18907	13.8514	16.3835	14.8296	11.9553	11.1989	13.5918
AT2G44900.1	8.80494	7.89991	8.42367	16.5334	10.4155	6.72224	7.84925	10.6116	9.72709	8.72754	12.3721	12.2782	13.2851	13.926	12.9654	22.6818	15.7371	17.6273	17.8875	18.4834
AT3G59080.1	9.80358	7.83226	9.42374	14.6038	10.4159	11.6319	6.87127	12.595	22.2136	13.3279	8.74309	6.16501	9.98177	7.34786	8.05943	11.1437	5.89544	10.1331	6.47748	8.41242
AT3G59080.2	9.80358	7.83226	9.42374	14.6038	10.4159	11.6319	6.87127	12.595	22.2136	13.3279	8.74309	6.16501	9.98177	7.34786	8.05943	11.1437	5.89544	10.1331	6.47748	8.41242
AT5G20980.1	5.5916	15.3877	3.23553	17.5242	10.4348	10.6348	17.7426	10.6199	16.005	13.7506	7.68336	19.377	17.5338	10.1532	13.6868	12.8437	11.2462	6.32253	7.4018	9.45353
AT5G59240.1	8.77221	19.6279	11.5013	1.87566	10.4443	4.78214	14.7782	14.5366	17.0327	12.7824	8.8108	11.2519	13.2321	13.016	11.5777	12.8788	5.85976	10.1041	11.2292	10.018
AT4G10600.1	5.57894	11.0808	12.5303	12.6303	10.4551	3.8087	11.8108	5.74783	4.4274	6.44867	14.5539	12.2665	10.015	11.1187	11.9885	21.0031	16.7372	11.9972	11.2312	15.2422
AT2G44830.1	8.71602	11.0044	10.4368	11.6735	10.4577	5.77392	9.84391	6.74107	9.64731	8.00155	7.52246	8.1899	6.73204	10.2237	8.16702	13.923	7.74517	9.21637	5.54247	9.10674
AT2G31160.1	12.0455	5.77731	9.48142	14.5515	10.4639	22.3327	16.7343	18.398	11.8754	17.3351	10.1766	7.20581	5.78207	4.44952	6.9035	19.8314	21.9574	32.689	27.3857	25.4659
AT2G41060.2	9.86205	7.89351	11.5185	12.6171	10.4728	8.67583	17.7386	9.63816	14.9728	12.7564	12.3543	10.2443	7.89894	6.36117	9.21468	19.9989	17.5686	12.9067	17.8949	17.0923
AT3G11402.1	15.0301	7.79203	8.37432	10.695	10.4729	14.5894	14.7956	10.6552	16.9489	14.2473	7.50751	8.18819	7.79682	11.1831	8.66891	2.2856	1.47518	2.62368	0.813989	1.79961
AT1G14040.1	5.5587	12.1115	13.5413	10.6812	10.4731	11.6326	12.8066	12.5958	5.46794	10.6257	7.58471	10.2278	15.3184	14.0024	11.7833	4.00493	7.70231	10.1348	6.47851	7.08013
AT2G36770.1	7.72548	10.0337	11.5119	12.6218	10.4732	19.4402	15.763	25.2899	17.055	19.387	5.3418	13.2883	6.80766	12.0474	9.37128	8.37106	4.94463	14.8118	5.49928	8.40669
AT1G78710.2	13.9562	9.9074	7.33628	10.7017	10.4754	6.75884	1.93997	9.68365	6.4859	6.21709	7.47075	10.2128	8.8464	8.34139	8.71783	7.64582	8.69245	9.23961	3.65072	7.30715
AT1G60690.1	5.5442	13.1483	13.5276	9.70819	10.4821	7.72622	10.8317	6.73818	9.65487	8.73775	7.54152	8.19207	18.4731	12.1196	11.5816	4.02786	9.54856	4.48875	7.44571	6.37772
AT2G11810.2	10.9181	8.96546	9.45125	12.6192	10.4885	8.67766	8.83929	9.64021	1.23712	7.09857	11.1848	7.19306	8.97132	5.42254	8.19293	14.6181	17.5819	33.7839	24.6085	22.6481
AT1G62035.1	9.77456	14.2022	6.31676	11.6726	10.4915	1.87503	7.86473	7.71735	9.64919	6.77657	12.1017	20.3578	11.0135	9.27004	13.1858	4.92247	7.74189	4.49294	6.49509	5.9131
AT3G53210.1	8.74743	8.90781	15.6013	8.71968	10.4941	10.652	14.7851	12.5938	12.818	12.7122	7.5937	6.16552	6.76466	11.1426	7.91662	5.77018	14.0574	8.23987	9.33929	9.35169
AT4G20310.3	13.9926	8.87373	9.40954	9.71004	10.4965	8.70634	6.87547	4.78802	5.4528	6.45566	5.21416	14.2776	7.80839	10.2201	9.38006	6.70412	8.64763	15.8603	8.40523	9.90432
AT5G09320.1	7.69313	15.3288	6.33227	12.6378	10.498	7.71579	18.7431	15.5259	10.7298	13.1786	14.4964	10.2308	11.0641	13.0379	12.2073	5.76107	4.98653	6.34859	6.47185	5.89201
AT3G43790.3	6.60824	15.281	10.4432	9.70728	10.5099	6.7477	10.8312	1.86824	10.704	7.53779	9.84473	9.20792	7.81663	10.2128	9.27052	6.69254	14.1058	9.20543	10.3135	10.0793
AT4G33925.1	4.51795	13.2388	14.5982	9.68674	10.5104	17.4869	15.7653	5.74445	5.4917	11.1221	14.5926	13.2855	12.1752	10.1589	12.553	13.7553	11.2574	10.0948	13.1326	12.06
AT5G01470.3	9.85517	11.1132	9.45038	11.6404	10.5148	11.6096	12.7943	4.76745	7.61066	9.19551	22.6351	5.15738	12.1933	17.7426	14.4321	14.6222	14.8592	14.8061	13.1203	14.352
AT1G36180.1	13.0116	8.94113	9.44021	10.6686	10.5154	9.66248	11.8097	10.6254	11.7991	10.9742	9.97354	16.3278	15.3744	13.9636	13.9098	9.28924	9.4594	12.9378	7.41025	9.77418
AT3G27027.1	8.80559	11.1312	10.4903	11.635	10.5155	8.67343	4.88684	5.73688	4.44751	5.93617	8.89455	7.19568	7.90612	11.0813	8.76942	19.9774	31.2252	27.106	22.6735	25.2455
AT2G07727.1	14.1642	4.68192	12.5799	10.641	10.5168	6.7099	8.82999	3.78262	9.76148	7.271	13.6559	8.22247	13.3474	14.8254	12.5128	35.1243	28.3309	21.345	29.3097	28.5275
AT1G79540.1	8.788	11.1063	11.5113	10.6632	10.5172	8.68011	16.7527	10.6193	10.7628	11.7037	15.7637	8.20838	13.2576	16.7986	13.5071	9.2634	12.1491	9.14431	16.9521	11.8772
AT5G08550.1	14.1367	5.75369	11.534	10.6489	10.5183	9.64253	12.7868	14.5074	5.51862	10.6138	18.2	13.3007	16.5356	16.748	16.1961	15.4352	18.4086	16.6525	18.8192	17.3289
AT5G64900.1	10.8998	7.87022	14.5964	8.70866	10.5188	11.6162	14.7765	15.5109	8.65222	12.639	23.7004	9.22227	12.1716	12.0587	14.2883	9.28141	4.06531	10.0972	11.2233	8.6668
AT1G62680.1	13.0199	8.94894	9.44376	10.666	10.5197	7.70614	11.8082	10.6225	14.9505	11.2718	15.7374	8.20659	11.103	13.9557	12.2507	11.9606	18.5306	13.876	4.55515	12.2306
AT5G08510.1	7.76219	10.0865	13.6023	10.6468	10.5245	17.4569	8.83276	8.65096	13.958	12.2247	20.5203	17.3659	16.5454	19.5879	18.5049	17.2104	17.4878	17.5895	6.42366	14.6778
AT2G26840.1	16.192	6.7956	9.44426	9.6864	10.5296	6.72971	7.85333	11.5989	12.8556	9.75938	14.5957	20.3891	14.318	9.21051	14.6283	14.6517	4.95287	15.7686	11.2203	11.6484
AT1G63020.1	10.9314	7.90112	14.6171	8.69906	10.5372	6.7219	10.8138	7.68493	10.7801	9.00018	11.2188	12.2786	7.9066	10.1342	10.3845	12.797	26.6571	27.1051	16.9296	20.8722
AT3G52370.1	15.1271	10.0168	6.34197	10.668	10.5385	8.68467	13.7878	16.4907	11.8006	12.6909	15.719	14.2988	7.87254	13.0115	12.7254	11.972	10.3614	6.3309	9.31593	9.49506
AT3G23240.1	5.64373	14.4354	9.48495	12.5918	10.539	41.8993	41.462	37.9415	30.7854	38.022	17.1775	1.08175	6.87663	10.0862	8.80551	1.2961	6.64197	6.26924	6.40689	5.15355
AT4G04710.1	8.80171	10.0508	14.6139	8.70057	10.5417	38.0471	16.7485	25.2786	17.0724	24.2866	16.9626	5.15909	5.73774	11.0854	9.7362	6.57524	4.92942	4.43821	7.39132	5.83355
AT5G23300.1	6.69281	14.3876	9.46952	11.6257	10.5439	15.5022	10.8091	17.4355	10.8007	13.6369	18.2161	20.4115	12.2459	15.7941	16.6669	18.1103	12.9694	17.5917	10.2262	14.7244
AT5G02910.1	5.56799	18.5282	8.39826	9.69632	10.5477	9.67026	10.8248	12.5895	14.9198	12.0011	8.76952	5.15013	15.3403	10.184	9.86099	12.9192	10.3997	9.17649	5.51884	9.50358
AT5G02910.2	5.56799	18.5282	8.39826	9.69632	10.5477	9.67026	10.8248	12.5895	14.9198	12.0011	8.76952	5.15013	15.3403	10.184	9.86099	12.9192	10.3997	9.17649	5.51884	9.50358
AT1G03687.1	15.0492	11.0137	8.38113	7.74849	10.5481	2.84617	9.84255	12.6066	7.55675	8.21301	12.1154	7.17608	9.95192	10.2171	9.86511	5.80648	7.73491	10.1572	9.35973	8.26459
AT2G22920.2	9.88592	10.0768	12.5651	9.67155	10.5498	4.76898	9.82218	6.70535	9.74184	7.75959	10.1011	16.3473	13.3118	19.5996	14.8399	19.0261	13.886	30.864	19.7784	20.8886
AT1G15550.1	11.8982	12.0903	11.474	6.76686	10.5573	8.70254	6.87384	7.71314	9.65935	8.23722	10.9955	10.2236	11.0296	6.41272	9.66536	4.02183	8.6311	13.945	11.269	9.46672
AT1G14640.1	9.77444	16.3278	8.37877	7.74999	10.5578	7.72853	6.87573	3.81396	7.55325	6.49287	7.52695	13.2631	8.87705	6.42125	9.02209	10.3013	17.7945	8.26747	3.63866	10.0005
AT1G13780.1	8.73275	17.4185	7.35521	8.72488	10.5578	3.81771	5.88481	10.6445	12.802	8.28726	6.4028	12.254	17.4271	7.3578	10.8604	6.68316	9.53369	10.1463	8.39514	8.68957
AT3G13590.1	14.0914	11.1105	7.38293	9.68296	10.567	8.67897	8.83995	10.6179	10.7657	9.72564	7.6933	10.2419	10.0429	6.36721	8.58633	20.929	20.324	16.7022	17.9057	18.9652
AT1G50580.1	11.9147	12.1105	11.4826	6.76279	10.5676	7.71965	10.8277	9.66222	12.813	10.2556	13.3193	12.2574	9.97886	14.9561	12.6279	4.88944	7.70327	7.30004	6.47891	6.59291
ATCG00640.1	11.8953	16.3448	6.3207	7.74698	10.577	16.5403	14.7907	5.76117	11.7505	12.2106	1.65236	10.2229	8.88829	8.31146	7.26876	6.6921	4.12134	6.36978	12.2296	7.3532
AT3G59520.1	9.84987	14.3204	9.44765	8.70538	10.5808	6.72773	11.8066	15.5054	7.60689	10.4116	13.4692	5.15642	12.1858	12.9974	10.9522	14.6354	22.1582	14.813	10.2601	15.4667
AT3G28345.1	7.70696	16.4227	10.4683	7.73334	10.5828	8.68747	6.86738	8.67466	6.53893	7.69211	9.95757	10.2353	8.93957	7.32882	9.11531	15.588	16.7407	16.7364	16.9762	16.5103
AT4G01360.1	11.9862	10.0496	13.5823	6.74538	10.5909	27.2671	10.8149	17.4529	10.7752	16.5775	13.5122	3.12031	6.82012	8.24762	7.92507	12.8095	17.5643	23.3207	5.49225	14.7967
AT5G58600.2	9.84669	13.2453	12.5404	6.7501	10.5956	13.5694	12.7963	7.69261	10.76	11.2046	7.67957	11.256	17.5305	18.7061	13.793	8.3779	13.0621	14.8171	9.30864	11.3914
AT4G03115.1	14.2138	7.9834	11.5691	8.67381	10.61	14.4968	15.7371	15.4513	12.9615	14.6617	18.4356	17.3878	11.243	8.18161	13.812	30.451	27.2817	25.9966	33.0617	29.1977
AT1G62910.1	11.9506	13.2245	11.5012	5.77632	10.6131	7.70929	6.86683	4.77326	12.8449	8.04856	7.64988	13.2823	12.1616	12.0661	11.29	20.9959	9.46389	11.9948	16.014	14.6171
AT1G63080.1	15.1207	12.1539	9.43856	5.77644	10.6224	15.5342	4.89142	11.6039	6.54097	9.64262	14.5595	10.2362	12.1609	12.0665	12.2558	11.0852	11.276	11.0497	15.0567	12.1169
AT3G50410.1	9.09525	11.5469	7.52552	14.4297	10.6494	5.66403	12.721	7.58287	2.45367	7.1054	12.1083	17.4831	8.2373	13.5789	12.8519	182.975	186.593	212.934	203.646	196.537
AT2G31600.1	15.1863	10.0702	12.5617	4.78841	10.6517	21.3787	12.7885	11.5823	7.62866	13.3445	17.0212	10.2494	18.6639	13.9119	14.9616	16.3508	12.09	17.6091	11.1885	14.3096
AT1G44110.1	7.66546	7.80816	13.5271	13.633	10.6584	11.6419	8.85291	10.6486	12.7922	10.9839	9.83627	8.19188	5.66444	11.1679	8.71511	9.38887	4.12511	5.42993	7.44624	6.59754
AT1G53200.2	10.9784	14.4205	10.5147	6.73181	10.6614	17.4457	6.85472	13.5186	16.0821	13.4753	13.667	21.4366	21.9448	18.6109	18.9148	18.0503	16.5354	14.7316	18.788	17.0263
AT2G42130.1	9.78619	7.81404	11.4737	13.6304	10.6761	4.79384	22.7134	10.6463	10.706	12.2149	6.39492	8.19322	9.96034	9.25989	8.45209	4.90801	5.91683	6.36836	8.39808	6.39782
AT2G21430.1	9.80008	11.0408	6.32709	15.5869	10.6887	10.6545	12.807	12.5967	6.52007	10.6446	12.1748	14.2859	7.83361	9.24781	10.8855	9.35321	7.70491	4.4773	8.38821	7.48091
AT5G14580.1	6.62925	12.124	9.4275	14.6004	10.6953	5.76319	8.84748	8.6814	10.728	8.50501	14.4897	14.2897	11.0614	10.1879	12.5072	5.76385	4.98884	14.8637	13.1629	9.69481
AT5G42100.2	6.64115	8.93048	14.5868	12.6322	10.6977	4.78383	14.78	2.83026	6.53697	7.23276	17.96	10.2345	11.0815	9.2253	12.1253	7.52062	12.1954	17.6896	16.9797	13.5963
AT3G18850.1	5.55095	12.0961	12.5054	12.6471	10.6999	3.81758	8.85105	5.75925	12.8026	7.80763	11.0067	13.2685	18.4913	11.1576	13.481	4.90216	8.62464	6.36485	6.48515	6.5942
AT1G30420.1	10.8214	10.997	7.34471	13.6392	10.7006	8.70976	13.8049	8.69785	11.7337	10.7365	12.079	5.14133	8.86811	9.27699	8.84136	8.51398	1.47418	2.62299	7.45548	5.01665
AT4G21390.1	16.1809	4.62451	8.40806	13.6084	10.7055	16.5116	13.7882	21.3852	18.0819	17.4417	9.97362	12.2681	5.71231	10.1651	9.52978	4.84752	9.45934	6.33201	9.31707	7.48899
AT5G37590.1	7.71458	14.3018	4.27094	16.5489	10.7091	14.5523	13.7875	11.6013	18.0852	14.5066	12.2843	6.1719	10.0242	10.1628	9.66083	10.1784	13.0799	12.9348	6.45678	10.6625
AT5G59490.1	7.7913	6.87663	13.6251	14.5457	10.7097	32.105	44.4273	36.9571	15.0476	32.1342	11.38	6.18975	4.70048	14.8035	9.26843	13.5555	8.41736	14.7126	8.29904	11.2461
AT1G64570.1	5.54714	15.2835	8.3841	13.6307	10.7114	11.6397	6.87403	7.71356	15.9305	10.5395	9.84862	8.19306	1.31133	13.068	8.10526	9.37977	8.63301	12.0475	2.68674	8.18676
AT5G59700.1	8.71449	11.0023	11.4645	11.6742	10.7139	10.6666	10.8339	11.6317	16.9556	12.5219	1.63797	9.20449	3.49531	4.53105	4.71721	6.71229	10.478	5.43667	7.4528	7.51995
AT1G27460.1	5.56908	12.132	12.5215	12.6362	10.7147	1.86783	8.84646	6.72704	8.63429	6.5189	9.92615	14.2917	18.5404	9.23352	12.9979	8.42854	13.124	12.96	13.1574	11.9175
AT1G78540.2	8.77477	8.94132	12.5335	12.6282	10.7194	6.73202	6.86639	13.5573	8.64899	8.95118	8.8172	12.2681	15.3747	10.165	11.6562	9.28894	20.3743	13.8843	11.2269	13.6936
AT1G78340.1	5.62578	9.01106	15.6683	12.6024	10.7269	11.5917	19.7065	11.575	7.64026	12.6283	19.3845	9.23685	19.7674	12	15.0972	12.7357	21.1063	13.809	24.546	18.0492
AT2G17900.1	17.2148	3.52667	11.4944	10.6739	10.7274	11.6243	9.83451	1.8616	9.688	8.25209	15.6643	7.18527	10.0035	14.9318	11.9462	12.9053	6.77319	17.6969	10.2832	11.9147
AT5G02590.1	4.50284	11.0649	17.6673	9.69514	10.7325	9.66898	9.83504	13.566	17.0147	12.5212	13.372	6.16798	5.69741	22.5632	11.9501	5.75372	9.48733	6.34455	7.42138	7.25175
AT1G08610.1	11.9255	7.83968	12.5178	10.6779	10.7402	8.69401	2.92017	6.7289	4.41696	5.69001	14.4891	16.3183	16.399	12.089	14.8238	8.43856	7.68968	13.9152	10.2918	10.0838
AT5G22130.1	9.85199	12.1816	6.34799	14.5811	10.7407	10.6334	14.7734	16.482	11.8149	13.4259	15.771	6.17468	7.88833	11.0977	10.2329	13.7325	11.2397	16.7038	12.1679	13.461
AT5G22130.2	9.85199	12.1816	6.34799	14.5811	10.7407	10.6334	14.7734	16.482	11.8149	13.4259	15.771	6.17468	7.88833	11.0977	10.2329	13.7325	11.2397	16.7038	12.1679	13.461
AT5G54880.1	17.1601	3.50166	14.5576	7.74694	10.7416	10.6609	6.8742	11.6254	9.6574	9.70449	10.9893	3.109	9.95815	11.1641	8.80512	6.69189	7.72756	9.20502	9.35585	8.24508
AT1G74200.1	11.9612	7.87245	11.5066	11.6457	10.7465	12.5934	10.8193	12.5767	15.9973	12.9967	15.7361	8.2065	12.1746	22.5239	14.6603	5.72231	8.54613	6.32729	11.2214	7.95429
AT3G07520.1	8.75161	12.1237	10.458	11.6582	10.7479	10.6502	7.85873	8.68147	8.62972	8.95503	5.27297	5.14934	17.4643	9.23864	9.2813	10.2309	16.7864	11.0724	10.2918	12.0954
AT5G20640.1	7.67162	11.0247	15.5878	8.72572	10.7525	10.6596	7.86253	7.71279	10.7074	9.23557	5.23392	13.2675	11.0309	10.2093	9.93539	5.79503	9.53793	9.20188	7.44149	7.99408
AT5G07790.2	9.83889	8.94503	13.5658	10.6673	10.7543	8.684	16.7558	18.4465	11.8024	13.9222	11.136	8.20577	4.63097	11.1105	8.77082	9.28308	11.2638	12.9338	15.0496	12.1326
AT5G07790.1	9.84037	8.94672	13.5668	10.6667	10.7552	8.68348	16.7553	20.4029	11.8038	14.4114	11.14	8.20612	4.63212	11.1091	8.77184	9.28042	11.261	12.9321	14.0911	11.8911
AT3G57260.1	4.58453	6.89554	21.9027	9.65023	10.7582	53.6127	10.7979	46.7105	10.85	30.4928	10.2593	13.3202	0.238667	11.9484	8.94165	18.8408	18.2525	11.8687	22.5585	17.8801
AT5G24750.1	14.0372	9.98489	7.36433	11.658	10.7611	7.71644	8.84747	7.70482	11.7758	9.01114	12.2061	5.14939	6.76929	16.8502	10.2437	12.9285	10.4069	11.0721	10.2915	11.1748
AT1G11100.1	10.8543	7.82574	16.6227	7.74298	10.7614	14.573	8.8499	10.6415	13.8548	11.9798	11.024	4.12938	12.1118	11.1513	9.60411	5.78204	6.80487	9.19293	6.48125	7.06527
AT2G27180.1	12.0173	5.756	14.6323	10.6479	10.7634	17.4586	14.7635	17.4364	12.9038	15.6406	6.59616	12.2853	12.2438	16.7445	11.9674	16.323	15.6839	11.9305	22.6414	16.6447
AT5G61570.1	9.8835	11.1505	9.46497	12.6081	10.7768	6.71766	11.7993	11.5809	4.45519	8.63827	15.8813	12.283	12.2334	15.8052	14.0507	21.729	18.4212	19.4967	20.7382	20.0963
AT5G27490.1	9.88097	13.2964	6.35962	13.5883	10.7813	6.71841	17.7331	10.6062	13.9443	12.2505	11.2506	10.2495	11.1541	11.0696	10.931	25.3388	18.4279	17.6084	15.0052	19.0951
AT3G13620.1	14.0874	8.95773	9.44774	10.6631	10.789	10.6342	14.7739	6.71653	18.1009	12.5564	14.618	8.20842	12.1861	12.0481	11.7651	11.0492	12.1488	15.7595	11.2145	12.543
AT2G24630.1	7.6875	15.3179	10.4556	9.69938	10.7901	6.74089	6.87085	8.68307	6.52413	7.20474	12.1928	11.2441	9.98516	15.9029	12.3312	16.5519	6.7929	6.35344	11.252	10.2376
AT2G26840.2	17.25	6.79705	9.44504	9.68587	10.7945	6.72926	7.85308	11.5982	12.8571	9.75942	14.6007	20.3898	14.3204	9.20921	14.63	14.6479	4.95121	15.7666	11.219	11.6462
AT5G60410.3	15.1713	7.90136	9.45779	10.6558	10.7966	14.5363	13.7799	19.4049	5.50766	13.3072	10.0596	17.3562	7.90684	10.134	11.3641	20.8754	20.2771	8.18546	12.152	15.3725
AT1G63020.2	10.9384	7.90792	15.6527	8.69696	10.799	6.71995	11.801	7.68274	11.8376	9.5103	11.2365	12.2806	7.91344	11.0746	10.6263	12.7825	26.6339	27.0915	17.8783	21.0966
AT1G71850.1	10.8783	13.2052	9.4321	9.69466	10.8026	9.66846	13.792	4.77663	13.8787	10.5289	8.78041	18.3503	6.77775	12.0795	11.497	12.9085	5.8757	10.1171	10.2844	9.79643
AT5G60230.1	8.79331	15.3996	7.38401	11.6403	10.8043	9.65484	9.82793	4.76733	14.9656	9.80392	16.9293	8.20974	4.64401	6.36553	9.03713	19.118	16.6754	14.8055	24.6104	18.8024
AT5G05880.1	12.977	13.1862	7.36256	9.69917	10.8062	7.71777	11.8159	10.6374	9.67615	9.96181	8.75084	13.2738	11.0562	10.1915	10.8181	10.2381	5.89133	12.9714	7.42888	9.13243
AT5G20540.1	14.1303	6.83391	13.5954	8.69453	10.8135	2.82565	9.82267	11.581	11.8447	9.01852	19.3287	12.283	9.00164	20.5538	15.2918	18.1365	12.0846	22.3372	21.6953	18.5634
AT3G46500.1	16.2071	7.88496	10.482	8.70407	10.8195	18.4591	20.7098	21.3721	11.8167	18.0895	11.1768	6.17506	6.81065	10.1483	8.57769	7.47725	7.62817	12.9162	15.0337	10.7638
AT3G20560.1	12.9794	7.83786	17.6596	4.80485	10.8204	5.76372	3.907	13.5708	8.62838	7.96746	7.59957	13.2745	4.60763	13.0423	9.63099	8.44151	14.0514	14.8662	12.207	12.3915
AT5G53080.1	9.8549	15.3984	7.3837	10.6613	10.8246	7.70202	10.8167	15.5026	5.49907	9.88009	19.2131	8.20957	10.0451	10.1474	11.9038	14.6229	13.0453	22.3879	13.1206	15.7942
AT2G20100.2	14.0656	10.0121	11.5014	7.73212	10.8278	6.73278	8.84351	11.6035	5.48629	8.16652	15.7055	5.1534	12.1622	13.9663	11.7468	17.3808	9.46321	11.0487	17.9299	13.9557
AT5G09270.2	15.1289	11.091	8.4094	8.70915	10.8346	5.75561	11.8091	6.72021	14.946	9.80772	14.5793	14.2993	20.7147	11.1111	15.1761	8.39195	8.55171	13.881	9.31496	10.0349
AT1G10750.1	9.77318	19.5095	6.31621	7.75038	10.8373	0.906712	11.8233	9.67341	12.7848	8.79703	8.67318	1.06577	8.87561	4.52961	5.78604	7.60458	14.1294	8.26858	12.2398	10.5606
AT1G61810.1	9.16262	13.8641	11.7464	8.58047	10.8384	16.2827	5.82177	6.59522	15.4226	11.0306	13.5736	19.5591	9.42964	18.1349	15.1743	1632.78	1567.44	1385.49	1563.63	1537.33
AT4G05330.1	14.184	7.95932	11.5556	9.65808	10.8392	15.485	18.7088	21.3217	20.3004	18.954	13.7043	24.4891	18.7505	18.5941	18.8845	18.909	18.3122	3.47313	15.9121	14.1516
AT5G58600.1	9.84677	13.2454	12.5405	7.728	10.8402	12.5912	12.7963	7.69258	11.8099	11.2225	7.67974	11.256	17.5307	17.7541	13.5551	8.37777	13.0619	14.817	9.30858	11.3913
AT5G48770.1	7.72486	14.3208	14.6036	6.74917	10.8496	7.7036	13.7846	8.66694	13.9111	11.0166	19.1936	15.3185	6.80696	9.2047	12.6309	11.9441	18.5099	11.9755	10.26	13.1724
AT4G38180.1	10.9153	14.3274	10.4822	7.72574	10.8626	7.70223	5.87592	10.6174	17.0594	10.3137	13.4828	11.2582	7.89072	11.0955	10.9318	22.7304	17.5885	12.9158	11.2109	16.1114
AT4G28820.1	9.84194	16.4451	9.44356	7.72946	10.865	10.6375	13.7866	8.66993	9.70528	10.6998	13.4446	9.22281	17.5218	15.8577	14.0117	11.0656	4.95437	8.20903	18.8775	10.7766
AT4G28820.2	9.84634	16.4528	9.44583	7.72813	10.8683	10.6357	13.7855	9.64435	9.70894	10.9436	14.6058	9.22394	17.5299	15.8521	14.3029	11.952	4.94952	8.20526	18.8719	10.9947
AT3G03900.1	10.894	17.4989	7.37468	7.73173	10.8748	5.75668	11.8099	5.74672	7.59592	7.72731	4.13025	16.3274	16.4406	13.9648	12.7158	14.6737	10.3659	9.15855	19.8458	13.511
AT3G08505.1	9.83739	17.5043	9.44121	6.75269	10.8839	3.80717	12.7984	7.69578	9.70149	8.50072	14.5764	17.3432	13.2389	13.9614	14.78	7.50294	13.9898	12.9356	11.2253	11.4134
AT5G57590.1	14.0637	14.2917	9.43823	5.7766	10.8926	6.73323	9.83251	7.69775	11.7955	9.01475	11.1163	16.3264	20.7007	10.1687	14.578	10.1906	14.9123	9.16114	6.46062	10.1812
AT2G40690.1	9.89435	15.4643	10.5043	7.71372	10.8942	13.5465	14.7626	6.70274	4.46088	9.86818	14.7647	14.3188	10.0938	15.7916	13.7422	20.7948	20.2063	18.5339	25.5072	21.2605
AT1G31750.1	12.1597	6.95985	16.7918	7.67821	10.8974	22.262	13.745	16.388	6.65897	14.7635	11.6232	23.5204	4.76873	16.5829	14.1238	45.2687	55.8598	49.397	46.2638	49.1973
AT5G64700.1	9.87131	13.282	16.6799	3.81542	10.9122	8.67257	13.7795	13.5395	8.67649	11.167	23.8507	17.3569	12.2161	7.29766	15.1803	13.6871	12.1077	13.8403	17.8837	14.3797
AT1G53200.1	12.0489	14.4291	10.5176	6.73034	10.9315	18.4199	6.85392	13.516	16.0885	13.7196	13.684	22.4548	21.9568	18.6032	19.1747	18.9282	16.5224	14.7247	19.7359	17.4778
AT3G56440.1	8.81037	5.74136	14.6204	14.5708	10.9358	10.6245	13.7788	22.336	13.9368	15.169	14.6971	21.418	7.91155	12.0234	14.0125	11.8933	8.49761	16.6727	10.2408	11.8261
AT2G03070.1	10.8621	8.90606	8.39326	15.5847	10.9365	11.6314	10.827	9.66088	10.7224	10.7104	9.89619	7.18163	11.0531	5.45513	8.39652	13.8452	7.69839	13.9227	5.52458	10.2477
AT1G47510.1	5.67819	8.00795	13.6539	16.4806	10.9551	48.6854	32.5328	32.0246	3.43235	29.1688	26.6619	7.21782	5.83073	9.10264	12.2033	13.4566	22.6887	22.1806	32.0598	22.5964
AT2G27200.1	4.53969	14.363	8.42778	16.529	10.9649	15.5105	9.82391	9.63238	12.8894	11.9641	15.8576	9.23172	10.0721	13.9162	12.2694	19.0538	11.1945	21.4015	16.921	17.1427
AT4G10670.1	8.75879	11.0649	10.4623	13.6161	10.9755	6.73723	10.8241	9.6554	6.53197	8.43719	5.2862	14.2923	12.1414	7.3368	9.76418	11.1134	15.8544	13.9056	11.2417	13.0288
AT1G74360.1	9.83118	10.0097	10.4694	13.6104	10.9802	24.3529	13.7892	13.5596	23.2998	18.7504	8.80689	7.18746	5.70855	13.0178	8.68018	7.51265	4.07396	6.33517	6.46088	6.09566
AT5G01370.1	9.81393	7.8431	15.607	10.6766	10.9852	7.71546	3.90644	5.7526	5.47502	5.71238	12.2147	10.2311	11.0654	10.185	10.9241	14.7249	11.3099	17.7077	12.2025	13.9862
AT1G01690.1	4.53302	12.2016	14.6149	12.6153	10.9912	12.5823	9.82592	7.68599	14.9775	11.2679	6.54836	14.309	13.2821	11.0839	11.3058	16.3894	12.1176	22.3678	15.9768	16.7129
AT1G13590.1	10.9443	11.1476	6.35975	15.547	10.9997	13.5528	11.7998	16.465	13.9446	13.9405	22.7558	20.4065	21.8745	12.016	19.2632	10.0965	7.58971	8.17547	12.1414	9.50076
AT1G50890.1	11.8989	11.0242	9.41537	11.6675	11.0015	9.68083	12.8099	12.6027	5.45942	10.1382	10.9973	9.2088	5.6704	9.25884	8.78382	12.9824	7.72323	5.4253	5.53409	7.91624
AT1G76260.1	12.0494	6.86794	11.552	13.5715	11.0102	10.6065	11.7917	12.5404	10.8243	11.4407	19.4752	4.14898	19.8123	13.8682	14.3262	23.4015	25.5729	28.8938	19.7353	24.4009
AT5G22750.1	6.62956	13.1926	13.5475	10.6776	11.0118	11.6286	3.90674	6.72872	9.67974	7.98594	17.9035	14.2898	13.1998	6.39582	12.9472	11.128	6.78637	12.9663	7.42606	9.57669
AT1G03650.1	9.81873	7.84812	17.6676	8.71555	11.0125	9.66885	10.8241	7.70215	11.7832	9.99458	11.0815	12.2628	16.4131	7.33655	11.7735	11.1127	9.48679	9.17306	9.32975	9.77558
AT4G19870.1	14.1308	5.74978	12.5637	11.6291	11.0184	12.5744	13.7765	10.6051	14.9974	12.9883	11.2582	14.3151	19.7405	11.067	14.0952	14.552	18.4206	12.8815	16.9129	15.6917
AT5G64600.1	10.977	9.02795	10.5139	13.5746	11.0234	23.3135	16.7353	8.64445	11.8718	15.1413	12.5004	15.3411	13.3507	11.04	13.058	20.7383	13.8313	19.4515	27.3921	20.3533
AT5G01100.1	12.1432	8.03858	7.44728	16.4657	11.0237	33.9876	22.6369	33.9462	33.0516	30.9056	4.38629	9.26304	10.2253	10.0169	8.47286	34.6641	38.7985	22.1287	38.6736	33.5662
AT2G35350.1	10.9305	7.9002	14.6165	10.6563	11.0259	7.69761	10.8139	11.5877	11.8305	10.4824	13.5269	12.2783	10.0618	6.35685	10.556	28.0958	15.7364	16.6805	14.0628	18.6439
AT5G56370.2	8.7607	13.2062	11.4939	10.6742	11.0338	13.5821	6.8687	8.67785	12.8325	10.4903	9.93586	14.293	16.4161	3.56249	11.0519	4.86584	15.8495	8.22751	12.1965	10.2848
AT2G21550.1	7.74284	12.2085	12.5558	11.6341	11.0353	15.5135	18.7253	13.5395	13.9337	15.428	19.2789	10.2468	11.1411	14.8715	13.8846	6.56604	9.40157	10.0665	18.8407	11.2187
AT5G58480.1	11.9173	11.0454	11.4839	9.70036	11.0368	6.74174	12.8062	8.6841	11.7688	10.0002	8.743	10.2283	12.1205	7.34789	9.60991	10.2447	9.5118	11.0799	7.43111	9.56686
AT4G01740.1	5.58205	14.2969	14.593	9.68933	11.0403	13.5751	10.8208	21.3856	10.7495	14.1327	9.97224	8.20483	10.0204	13.0137	10.3028	12.8741	5.85725	10.102	9.31749	9.53773
AT5G60230.2	8.79456	14.3317	8.41833	12.6192	11.0409	9.65433	9.82768	4.76698	14.9671	9.80402	16.9342	8.21006	4.64506	6.36461	9.03848	19.1139	16.6721	14.8038	24.6083	18.7995
AT1G67600.1	11.9012	8.88879	16.6166	6.76611	11.0432	10.6589	5.88493	13.5806	8.6133	9.68443	8.71045	9.20932	11.0331	5.46471	8.60438	8.47478	15.9235	8.25441	2.68522	8.83447
AT1G08670.1	16.1248	9.96667	8.38917	9.703	11.0459	13.5939	5.884	8.68688	5.46452	8.40732	11.0205	7.17976	8.90179	8.30189	8.85099	10.2591	11.3431	14.883	6.48202	10.7418
AT4G35970.1	7.71513	14.3028	11.5047	10.6674	11.0475	11.6167	7.8541	10.624	6.54513	9.15999	5.32096	7.1891	8.95051	7.32173	7.19557	21.8804	10.3586	21.4672	17.9232	17.9073
AT1G15415.1	6.71508	10.1199	16.7185	10.6368	11.0476	10.6057	6.85355	13.5147	8.71469	9.92216	6.65456	9.24296	16.5937	10.0875	10.6447	26.9803	34.6488	29.8356	27.3764	29.7103
AT5G56160.1	14.0203	12.1057	8.38998	9.7024	11.0546	8.6986	11.8179	11.6194	10.7163	10.7131	12.1682	12.2563	12.1124	10.2	11.6842	9.3574	4.10762	8.24713	2.68192	6.09852
AT5G16870.1	10.8253	11.0018	16.6018	5.79231	11.0553	5.77449	11.8239	8.69649	8.5985	8.72334	9.81064	10.2191	7.80217	11.1781	9.75249	3.15758	6.84127	10.1663	4.59106	6.18907
AT2G13430.1	7.74306	14.3544	10.4916	11.634	11.0558	6.72128	7.84872	7.68423	9.72976	7.996	16.9873	13.2951	20.7843	18.6706	17.4343	15.4785	18.4533	9.12463	16.9272	14.9959
AT1G79580.3	13.9602	12.0401	11.4527	6.77702	11.0575	7.73642	3.91358	6.74794	11.7186	7.52914	8.62188	8.18474	7.78162	10.2438	8.70802	7.64072	1.48528	7.34091	7.46601	5.98323
AT3G53700.1	7.76113	12.2387	13.6015	10.6473	11.0622	14.5247	13.7744	12.5527	18.1565	14.7521	20.515	18.381	15.4702	16.7423	17.7771	10.0754	13.8719	13.8143	11.1783	12.235
AT1G06630.3	15.1652	7.89666	11.5203	9.6788	11.0652	14.5386	14.77	11.5892	11.8273	13.1813	6.54616	9.22873	13.2804	13.9296	10.7462	12.8065	13.0246	17.6319	16.9345	15.0994
AT1G76955.1	9.79409	17.4254	7.35688	9.7037	11.07	4.79185	12.8084	3.80936	2.28708	5.92417	13.2975	14.2838	16.37	16.8726	15.206	6.6776	10.4365	3.54365	6.48322	6.78525
AT3G50460.1	15.0798	8.90313	13.5413	6.76257	11.0717	2.84168	12.8066	16.511	18.0384	12.5494	8.73951	9.21257	4.60226	11.1467	8.42525	7.55857	8.60741	9.18857	6.47842	7.95824
AT1G68690.1	14.0854	7.87925	14.6025	7.72749	11.0736	19.4417	17.7426	9.64352	22.2821	17.2775	10.0063	8.20804	4.63841	11.1012	8.48847	10.1585	8.53626	11.0327	12.1711	10.4746
AT2G04050.1	12.0211	9.00797	13.6026	9.66867	11.0751	26.2627	14.7626	27.2106	17.1093	21.3363	7.781	8.21886	10.0936	10.1116	9.05128	10.0723	11.1629	28.0007	8.32228	14.3895
AT1G10040.2	8.85197	10.1174	15.6846	9.66013	11.0785	18.4196	26.6225	16.4432	19.2417	20.1818	19.4753	14.3273	15.5147	8.20412	14.3804	12.6873	21.947	13.7822	14.9653	15.8454
AT3G58690.1	16.2152	8.9685	9.45263	9.68073	11.0793	14.5414	5.87519	9.63916	11.8221	10.4694	12.3469	15.3219	17.5542	10.1431	13.8416	10.1375	18.4848	11.9651	15.0278	13.9038
AT5G63920.1	12.9413	13.1425	11.4685	6.76948	11.0804	7.72753	9.84292	7.71635	12.7891	9.51896	9.8285	8.19113	5.66172	10.2189	8.47506	11.1976	2.34636	7.31922	9.36118	7.55608
AT4G00525.1	8.82763	11.1626	15.6651	8.69152	11.0867	12.5703	15.7518	7.67706	16.0576	13.0142	6.59951	14.3182	10.0917	12.951	10.9901	18.1094	30.2167	17.5912	14.9929	20.2276
AT1G24280.1	13.0462	10.0498	12.5512	8.70082	11.087	8.67517	17.7381	11.5897	4.44491	10.612	8.88298	12.2769	17.5624	12.0338	12.689	11.9147	17.5638	17.6336	15.0232	15.5338
AT5G54890.1	8.86229	14.4476	8.45313	12.5886	11.0879	8.65206	21.6734	20.3414	12.9435	15.9026	16.0464	17.3806	15.5335	17.6397	16.6501	20.6793	14.6927	20.3659	25.4496	20.2969
AT5G55540.1	14.0948	10.0398	11.5148	8.70347	11.0882	15.5217	6.86334	10.6168	11.8185	11.2051	11.1818	21.4093	15.4083	10.1466	14.5365	6.588	17.5847	11.0251	12.1644	11.8405
AT4G15740.1	14.0634	11.0819	11.5004	7.73266	11.0946	10.6418	5.87909	16.494	11.7952	11.2025	19.1183	8.20398	6.78892	13.0177	11.7822	5.73642	14.0029	11.9963	10.275	10.5027
AT1G80630.1	11.9708	12.1793	12.5427	7.72691	11.105	8.67995	17.742	5.74215	3.37604	8.88505	13.4707	14.3035	13.2583	10.1515	12.796	19.134	15.7789	9.14388	15.0375	14.7736
AT5G08770.1	12.0287	9.01552	15.6712	7.71178	11.1068	13.5434	14.7609	10.5979	12.9138	12.954	18.2493	14.321	7.93984	13.8887	13.5997	19.8772	20.1878	21.36	16.8932	19.5795
AT3G04450.1	11.9516	13.2257	12.5322	6.75375	11.1158	12.5972	15.7676	6.72169	12.8457	11.9831	15.7071	15.3124	11.0914	13.0152	13.7815	3.96984	13.089	6.33342	9.31852	8.17769
AT5G14450.1	12.0638	12.2935	9.48959	10.6329	11.12	4.75778	9.81358	6.6913	9.77965	7.76058	12.5587	17.3812	23.059	8.19435	15.2983	32.3194	28.2483	27.9204	31.1822	29.9176
AT1G67420.1	12.069	11.2198	11.5621	9.65426	11.1263	11.5751	8.82536	11.5577	8.72626	10.1711	14.9046	10.2645	6.88973	11.0168	10.7689	35.8886	28.2312	29.8013	37.8681	32.9473
AT1G67420.2	12.069	11.2198	11.5621	9.65426	11.1263	11.5751	8.82536	11.5577	8.72626	10.1711	14.9046	10.2645	6.88973	11.0168	10.7689	35.8886	28.2312	29.8013	37.8681	32.9473
AT4G37980.2	15.0889	15.3219	7.36337	6.76068	11.1337	7.71716	10.8261	9.65922	5.47199	8.41862	9.90661	15.3033	12.1279	12.0909	12.3572	11.1331	7.6924	6.35164	11.2499	9.10676
AT5G44500.1	11.9549	16.4354	9.4407	6.75296	11.146	10.6397	13.7879	13.5569	7.59733	11.3955	7.65773	8.20518	14.3071	16.8164	11.7466	9.28754	10.3625	12.9367	11.2262	10.9532
AT1G29355.1	9.93927	14.4622	11.564	8.67655	11.1605	7.67474	5.86427	16.4315	16.1134	11.521	24.183	16.3678	16.6264	12.9008	17.5195	18.866	24.5976	24.1253	36.9041	26.1233
AT4G39720.1	10.9173	5.72587	11.515	16.5396	11.1744	21.3954	16.7509	23.3278	5.49979	16.7435	18.0753	9.22644	13.267	9.19952	12.4421	3.94511	8.52461	15.7512	5.49638	8.42933
AT2G02880.1	10.9933	14.4426	12.5908	6.72802	11.1887	20.3694	12.778	15.4628	15.0464	15.9141	21.8174	13.3134	14.4514	17.644	16.8065	17.1185	13.7995	21.3152	25.4547	19.422
AT1G03905.1	13.9641	7.7801	9.39794	13.645	11.1968	3.82594	11.8275	8.70264	7.53852	7.97365	7.48366	8.18546	4.56471	8.33633	7.14254	4.059	5.95708	6.39255	12.2576	7.16657
ATCG00500.1	10.8892	8.93488	9.43738	15.5722	11.2084	11.6205	13.7895	14.5382	6.53948	11.6219	17.9748	11.251	15.3652	5.43925	12.5076	10.1938	11.2802	7.27704	7.41383	9.04122
AT3G27270.1	13.0281	6.80106	10.4793	14.5825	11.2227	20.4207	18.732	19.4185	9.71114	17.0706	11.1634	15.3181	13.2563	5.42741	11.2913	5.71298	8.53543	11.9767	5.50026	7.93135
AT1G17830.1	14.0804	6.79685	9.44493	14.5846	11.2267	13.5704	19.7231	19.4213	11.8078	16.1307	5.33115	8.20713	12.1784	4.48906	7.55142	9.27286	15.7924	7.26541	14.0868	11.6044
AT1G72850.1	6.68549	12.2251	10.498	15.5462	11.2387	14.5295	9.82274	12.5573	14.9965	12.9765	7.75689	8.2162	10.0797	18.654	11.1767	17.2407	24.7867	14.7703	15.0031	17.9502
AT2G01660.2	13.047	5.73316	13.5829	12.616	11.2448	10.6284	5.8745	8.66164	14.9756	10.035	15.8148	16.339	10.057	23.4385	16.4123	13.7029	14.8382	8.18972	13.1114	12.4606
AT3G10870.1	8.75405	14.2629	7.36536	14.5993	11.2454	4.78703	7.85829	6.72808	9.68144	7.26371	17.9113	17.3335	14.2705	12.0862	15.4004	8.43411	4.98612	11.0696	7.42472	7.97864
AT3G22183.1	13.0691	8.99486	7.3959	15.5463	11.2515	4.76977	12.788	9.63007	14.9962	10.546	13.5714	16.346	21.8775	11.068	15.7157	15.4494	19.3312	20.4445	9.28168	16.1267
AT1G16690.1	7.72708	13.2542	9.44909	14.5808	11.2528	9.65596	5.87614	11.5947	10.7653	9.47302	12.3269	12.2734	8.96653	12.0454	11.4031	14.6285	17.5926	16.7029	14.0787	15.7507
AT4G17616.1	6.68156	8.98941	17.7155	11.6314	11.2545	17.4662	13.7779	12.5597	11.8396	13.9108	13.5565	14.313	16.5172	10.1264	13.6283	8.32609	15.7143	20.4524	11.1908	13.9209
AT1G47870.1	8.83077	6.84608	17.7303	11.6243	11.2578	10.6157	13.7735	17.4333	18.1611	14.9959	11.292	11.2704	12.2511	11.0551	11.4671	22.5848	14.7679	11.9249	24.5474	18.4563
AT5G60020.1	12.0164	9.00333	9.46838	14.5633	11.2629	13.5486	11.7979	10.6024	7.63545	10.8961	15.9046	6.18226	6.84555	12.9537	10.4715	22.6054	22.9437	14.761	28.387	22.1743
AT3G10200.1	7.73779	11.1264	13.5833	12.6157	11.2658	14.5385	10.8146	18.4298	8.6718	13.1137	13.5169	12.2773	7.90228	13.9294	11.9065	17.2903	10.3127	12.903	15.0218	13.882
AT1G14130.1	7.77569	14.4151	6.37109	16.5121	11.2685	21.3588	12.7819	17.4251	10.8161	15.5955	24.0368	9.24009	15.499	10.0977	14.7184	19.8496	15.6404	21.3449	14.0215	17.7141
AT3G49400.1	8.76632	13.2152	10.4668	12.632	11.2701	11.622	9.83349	5.74899	14.9327	10.5343	5.3001	10.2346	11.082	12.0725	9.6723	14.6934	13.1035	11.0557	9.32386	12.0441
AT3G49400.2	8.76768	13.2174	10.4676	12.6314	11.271	11.6213	9.83321	5.74856	14.9343	10.5344	5.30261	10.235	11.084	12.071	9.67314	15.5909	13.1005	11.0541	9.32275	12.2671
AT1G35660.1	7.78416	11.1981	11.5524	14.5496	11.2711	22.3298	13.7678	14.491	13.9857	16.1436	13.6876	9.24261	6.87392	20.4977	12.5754	20.7131	16.5197	20.3833	27.3787	21.2487
ATCG00150.1	15.0404	7.80004	13.522	8.73066	11.2733	4.79721	11.8233	11.6307	8.60048	9.21292	12.0967	10.2198	8.8752	6.42238	9.40351	3.15499	1.46983	8.26889	12.2401	6.28346
AT3G51230.1	6.61494	14.2303	14.5633	9.70425	11.2782	9.67886	8.85076	14.558	8.61572	10.4258	7.56501	6.16279	6.75155	9.25436	7.43343	7.57364	10.4393	10.1441	9.34965	9.37666
AT5G51370.1	10.9438	8.99275	13.5937	11.6303	11.2901	22.3573	8.83505	23.309	13.9441	17.1114	18.1711	7.19829	12.2296	12.9637	12.6407	9.20853	10.2859	16.663	13.0959	12.3133
AT4G32785.1	8.82729	11.1621	12.569	12.6044	11.2907	11.5937	12.7859	16.4586	10.8006	12.9097	17.0648	14.3181	11.1691	17.6915	15.0609	11.8548	10.2664	26.1095	16.903	16.2834
AT5G39900.1	9.84289	12.1689	11.5072	11.6453	11.2911	3.80595	16.7546	11.5991	7.60194	9.9404	21.4419	8.20672	7.87874	9.21085	11.6845	8.38425	15.7965	11.0385	18.8763	13.5239
AT4G35680.1	12.9849	12.1276	8.39749	11.6571	11.2918	10.6491	9.836	10.6347	9.68156	10.2003	11.0672	10.231	11.0648	12.0861	11.1123	10.2256	10.4025	5.40772	10.2895	9.08134
AT3G01140.1	9.81955	9.99542	16.6398	8.71528	11.2925	13.5825	8.84593	8.67818	7.58536	9.673	9.9336	16.3217	7.85413	13.982	12.0229	11.111	6.77535	9.1723	11.2407	9.57484
AT1G71230.1	13.0208	8.9497	12.5381	10.6657	11.2936	17.4865	12.7971	13.5536	11.8063	13.9109	11.1471	11.2549	14.3175	7.31853	11.0095	8.38409	11.2562	10.0941	11.2205	10.2387
AT3G14750.1	15.0634	8.88928	12.5047	8.72504	11.2956	10.6587	8.85125	4.78443	9.66192	8.48908	6.40189	11.2393	12.1012	5.46443	8.8017	8.47404	5.01236	12.0427	13.1832	9.67807
AT4G37890.1	12.9531	15.2863	5.28884	11.6675	11.2989	4.79358	7.86262	7.71298	15.9325	9.07541	12.1378	15.2954	5.67023	12.1135	11.3042	7.58214	5.01533	6.36761	6.4874	6.36312
AT4G37890.2	12.9531	15.2863	5.28884	11.6675	11.2989	4.79358	7.86262	7.71298	15.9325	9.07541	12.1378	15.2954	5.67023	12.1135	11.3042	7.58214	5.01533	6.36761	6.4874	6.36312
AT5G10370.1	10.9228	11.1212	11.518	11.638	11.3	18.4547	9.82686	8.66284	6.55978	10.876	7.71056	9.22775	13.2747	10.1416	10.0886	24.5111	19.3902	11.0193	13.1145	17.0088
AT2G19670.1	8.74509	14.2477	12.5134	9.70033	11.3016	9.67461	4.89502	12.595	9.67339	9.2095	9.89375	16.3156	9.98182	12.0963	12.0719	16.5593	3.21068	3.53844	7.43106	7.68487
AT2G36350.1	4.54927	17.6047	9.46931	13.5834	11.3017	8.66534	14.7632	18.4129	17.1065	14.737	14.7567	15.3338	11.1687	14.8465	14.0264	25.297	12.0682	8.16648	15.9484	15.37
AT3G57140.2	12.0282	10.0947	10.5077	12.601	11.3079	12.5668	13.7725	11.5734	9.75392	11.9166	10.1381	14.3209	6.85549	9.16185	10.1191	22.5695	21.0959	27.04	23.5839	23.5723
AT5G40640.1	9.85321	12.1833	12.5445	10.6619	11.3108	10.6329	17.7412	11.5945	9.71465	12.4208	14.6284	13.2891	13.2626	14.8931	14.0183	9.25748	7.62913	9.14126	15.9912	10.5048
AT2G45460.1	15.3037	4.72608	13.6506	11.5967	11.3193	15.4631	7.83331	11.5443	19.3073	13.537	12.6629	21.4622	18.8322	22.3172	18.8186	37.5212	38.0652	15.6032	27.2985	29.622
AT4G22280.1	10.8553	17.433	6.32637	10.6825	11.3243	7.72062	3.9082	7.70916	12.8101	8.03702	4.07595	10.2268	17.4416	7.35182	9.77406	9.35645	11.339	16.7803	3.62798	10.2759
AT5G41170.1	10.8297	13.1379	15.5779	5.79125	11.3342	10.665	6.87574	11.63	12.786	10.4892	7.52681	9.20545	11.0132	8.31951	9.01625	4.03573	6.83571	4.49305	6.4952	5.46492
AT4G34419.1	8.74465	15.3126	13.5421	7.74122	11.3351	9.6748	9.83797	10.639	12.815	10.7417	5.26014	12.258	6.76177	9.24514	8.38126	10.2454	6.79714	9.18753	12.2123	9.6106
AT5G66210.3	13.0493	12.2019	9.4562	10.657	11.3411	14.5379	10.8143	17.4512	13.9287	14.183	12.3671	10.2455	14.3548	12.0312	12.2497	9.23395	10.3106	18.5767	13.1096	12.8077
AT1G27110.2	12.9587	11.0301	15.5908	5.78675	11.3416	11.637	13.7988	6.73485	14.8937	11.7661	9.86439	8.19457	3.50981	9.25495	7.70593	4.90098	9.53113	9.19805	7.43879	7.76724
AT5G28490.1	10.9315	12.2061	12.5547	9.67729	11.3424	10.6264	25.6529	13.5404	10.7802	15.15	14.6818	10.2464	13.2869	13.9246	13.0349	6.56851	12.1114	12.8981	15.0174	11.6489
AT4G11970.2	9.88387	11.151	15.6586	8.69435	11.347	18.4409	15.7542	16.4635	6.57442	14.3083	18.1829	9.23352	14.3825	19.6027	15.3504	13.6577	17.513	13.8249	6.42953	12.8563
AT4G11970.3	9.88387	11.151	15.6586	8.69435	11.347	18.4409	15.7542	16.4635	6.57442	14.3083	18.1829	9.23352	14.3825	19.6027	15.3504	13.6577	17.513	13.8249	6.42953	12.8563
AT3G07750.2	8.80937	12.2111	16.6811	7.72012	11.3554	16.4907	10.813	8.65857	13.9356	12.4745	12.3861	15.3269	17.5791	15.8185	15.2777	18.1668	7.6014	16.6742	8.33703	12.6948
AT5G22550.1	7.76664	15.4721	11.5403	10.6449	11.356	14.5214	10.8077	17.4315	20.2632	15.756	18.2422	13.3042	6.85412	14.838	13.3097	21.6768	18.3802	12.8637	13.0786	16.4998
AT3G07750.1	8.81056	12.2129	16.6821	7.71974	11.3563	16.49	10.8128	9.63338	13.937	12.7183	12.3899	15.3273	17.5815	15.8169	15.2789	18.163	7.5996	16.6724	8.33613	12.6928
AT5G22550.2	7.76864	15.4761	11.5417	10.644	11.3576	15.4975	10.8073	17.4301	21.3154	16.2625	18.2515	14.3212	6.85638	14.8352	13.5661	22.5663	18.374	11.9191	12.1234	16.2457
AT2G40280.1	16.2581	9.00259	10.5016	9.67031	11.3582	8.6662	14.7638	10.6027	20.2496	13.5706	21.6483	12.2849	12.2418	8.22724	13.6006	24.4064	10.2712	12.8748	18.8176	16.5925
AT3G51070.1	13.0152	12.1626	12.5352	7.73052	11.3609	12.595	10.8201	8.67123	10.7526	10.7097	22.5585	20.3869	19.6489	15.8622	19.6141	3.96452	7.65008	4.45403	1.72578	4.4486
AT2G22730.1	8.84656	17.6439	6.37246	12.5957	11.3646	10.6088	5.86784	14.4944	11.8731	10.711	21.7545	13.3088	19.8004	20.5077	18.8429	10.9237	23.7782	23.2296	18.788	19.1799
AT3G21300.1	12.0299	9.01669	16.7036	7.71147	11.3654	4.76505	14.7607	10.5975	16.0687	11.548	21.7039	17.3692	9.02288	12.941	15.2592	18.0827	15.6584	17.5777	26.452	19.4427
AT5G54040.1	15.1724	8.9808	14.6178	6.74356	11.3786	21.3857	11.8021	17.4489	8.67574	14.8281	26.1255	8.21322	11.14	12.9751	14.6135	8.3386	12.1096	9.12559	13.1059	10.6699
AT1G68540.2	14.0988	12.1913	12.5481	6.74672	11.3962	7.70072	15.7608	3.7943	8.66694	8.98069	15.7951	16.3369	16.4837	12.9876	15.4008	9.24735	12.1316	13.8556	18.8561	13.5227
AT1G61960.1	13.1056	14.4198	9.47994	8.68508	11.4226	13.5378	18.7126	10.593	12.9258	13.9423	15.9842	13.3087	18.7265	14.8218	15.7103	15.373	26.5025	13.7898	19.7435	18.8522
AT3G05640.2	14.0018	6.7382	9.41326	15.5952	11.4371	8.70377	17.7617	8.69161	11.7496	11.7267	7.54563	5.14438	15.2876	7.36306	8.83517	7.58833	1.46247	6.37049	6.48975	5.47776
AT3G05640.1	14.0042	6.74	9.41423	15.5942	11.4382	8.70309	17.7611	8.69091	11.7513	11.7266	7.54958	5.14472	16.3546	7.36165	9.10262	7.58533	1.46116	6.36909	6.48861	5.47605
AT1G62760.1	7.73117	7.88869	14.6088	15.5587	11.4468	19.436	11.8049	19.4129	8.66582	14.8299	13.4927	6.17577	1.34734	3.54382	6.13992	17.3122	19.4007	7.25523	20.7736	16.1854
AT2G32410.1	11.9737	5.72302	12.5443	15.5609	11.4505	11.6106	10.8171	17.4595	17.0576	14.2362	8.85718	6.17485	7.88922	9.20233	8.0309	11.0436	14.8645	12.9175	17.9061	14.1829
AT2G32410.2	11.9737	5.72302	12.5443	15.5609	11.4505	11.6106	10.8171	17.4595	17.0576	14.2362	8.85718	6.17485	7.88922	9.20233	8.0309	11.0436	14.8645	12.9175	17.9061	14.1829
AT5G15030.2	6.63169	12.1284	11.4901	15.58	11.4576	3.8124	10.825	5.75259	14.9186	8.82715	8.7671	10.2311	7.84827	11.1349	9.49535	12.0215	15.8649	11.0689	8.37837	11.8334
AT3G18850.2	5.55962	13.1806	12.5131	14.604	11.4643	2.84145	9.83796	6.73127	13.861	8.31792	11.0396	13.2726	18.5147	14.9537	14.4452	3.12458	8.60562	6.35577	6.47772	6.14092
AT1G53635.1	10.8341	6.73354	17.6351	10.69	11.4732	8.70551	5.88647	13.5861	7.55611	8.93355	7.5354	7.17589	9.95083	1.70936	6.59287	7.59611	10.4642	10.1581	10.318	9.63409
AT1G47271.1	6.7021	10.0994	12.5766	16.5149	11.4732	9.63651	7.84335	22.3136	5.52801	11.3304	17.1095	7.20337	16.564	8.21559	12.2731	24.3516	26.5323	22.2998	17.844	22.7569
AT1G43180.1	15.0259	7.78874	10.4311	12.6593	11.4763	9.69057	14.7964	9.67787	14.8602	12.2563	10.9295	11.2311	7.79351	13.0941	10.762	0.567717	0.610333	0.771882	0	0.487483
AT2G46240.1	14.0565	6.77902	12.5274	12.6323	11.4988	15.5376	6.86786	13.5622	9.69199	11.4149	12.2494	12.2651	11.0813	12.0731	11.9172	12.8944	11.2876	4.46156	6.46401	8.7769
AT5G54520.1	11.9754	7.8854	12.5452	13.6001	11.5015	11.61	10.8168	6.71519	11.8171	10.2398	6.52544	14.3048	13.2643	9.20106	10.8239	14.6244	10.3315	14.8072	22.6948	15.6145
AT5G56780.1	13.0832	9.00804	7.40097	16.52	11.5031	4.76692	7.84498	10.6007	12.9072	9.02993	15.9192	18.3817	17.6187	4.4613	14.0952	19.001	19.2994	17.5888	29.3375	21.3067
AT2G44280.2	8.82886	12.2406	8.43597	16.5202	11.5064	17.4568	20.6966	23.299	8.69394	17.5366	19.3723	12.2863	12.2482	13.8966	14.4508	12.7422	11.1634	11.9272	14.0372	12.4675
AT2G01660.1	14.1044	5.73203	13.582	12.6166	11.5088	10.6289	6.86221	8.66212	14.9742	10.2818	15.8102	16.3385	8.97864	23.4407	16.142	13.706	14.8411	8.19082	11.2033	11.9853
AT1G03770.2	5.59561	12.1847	15.6367	12.6204	11.5093	9.65539	13.7836	7.69007	12.8665	10.9989	13.4825	10.2422	7.89061	7.31028	9.73138	18.2217	17.5888	19.5437	8.35013	15.9261
AT1G03770.3	5.59561	12.1847	15.6367	12.6204	11.5093	9.65539	13.7836	7.69007	12.8665	10.9989	13.4825	10.2422	7.89061	7.31028	9.73138	18.2217	17.5888	19.5437	8.35013	15.9261
AT4G03820.2	10.9299	7.89958	14.6161	12.6146	11.515	10.627	17.7369	20.3841	20.2187	17.2417	16.9743	5.15966	6.82409	12.9778	10.484	8.34269	13.019	13.8446	11.1993	11.6014
AT1G08920.3	12.9835	7.84137	14.5771	10.6773	11.5198	6.73909	16.7632	15.5262	8.63097	11.9149	9.91539	9.2152	11.0632	7.34135	9.3838	3.11553	7.68736	10.1244	14.1195	8.76171
AT3G57720.1	13.034	6.80574	14.6063	11.641	11.5217	13.566	6.86362	15.5031	9.71521	11.412	12.3305	11.2581	5.72834	15.8426	11.2899	21.8289	9.42942	14.8078	9.30323	13.8423
AT2G19590.1	12.1839	13.5297	13.6968	6.69867	11.5273	13.4794	7.82222	16.376	9.86614	11.8859	11.6826	12.3302	10.2691	4.38385	9.66645	77.1782	61.1148	60.6203	58.5883	64.3754
AT3G59430.3	10.9269	12.2	8.4222	14.575	11.531	9.65126	8.83783	4.76489	13.9272	9.2953	12.3631	11.2613	15.424	6.35913	11.3519	23.5946	16.6523	16.6853	15.0219	17.9885
AT3G60850.1	13.0135	10.0168	10.4726	12.6276	11.5326	9.6619	12.7985	14.5345	12.8492	12.461	7.65895	12.2685	19.646	10.1638	12.4343	12.8695	11.2673	4.45489	7.40926	9.00024
AT3G59430.1	10.931	12.2054	8.42403	14.5732	11.5334	9.64981	8.83715	4.7639	13.9313	9.29555	12.3744	11.2625	15.4304	6.35652	11.3559	23.5807	17.551	17.6262	15.9738	18.6829
AT1G47625.1	13.0116	8.94113	12.5334	11.6483	11.5336	16.5116	14.7776	5.74642	7.59666	11.1581	11.1267	8.20496	6.79289	9.21724	8.83545	18.2766	10.3641	12.9378	12.1829	13.4404
AT1G13710.1	9.81918	9.99497	16.6395	9.69486	11.5371	4.78556	8.84599	4.77678	15.9703	8.59465	7.62125	15.3072	19.6103	15.8866	14.6063	7.53148	8.58097	6.34397	9.3294	7.94645
AT3G28150.1	13.0481	10.0518	9.4557	13.5951	11.5377	6.72304	8.83776	12.5655	12.878	10.2511	7.71959	17.3545	15.4247	13.9291	13.607	12.8055	13.0238	21.4209	12.1557	14.8515
AT1G14120.1	11.9042	13.1641	9.41777	11.6656	11.5379	10.6578	10.8295	11.622	8.61534	10.4312	15.5643	14.2831	15.3021	10.2053	13.8387	1.397	6.81197	2.6107	1.74165	3.14033
AT5G01170.1	10.9215	12.1929	9.45289	13.5975	11.5412	12.5851	10.8156	13.5451	11.8225	12.1921	15.799	8.21078	6.81656	11.0899	10.4791	14.6103	15.7561	15.7459	14.0713	15.0459
AT1G19170.1	14.0657	11.0842	8.40693	12.6292	11.5465	10.6411	10.8211	3.80027	10.7479	9.00258	8.81142	11.252	13.2325	11.1161	11.103	11.0834	13.999	12.9406	14.0984	13.0303
AT1G46264.1	9.78146	14.213	12.4995	9.70817	11.5505	7.7262	8.85275	7.71497	13.8378	9.53293	12.1214	4.1268	11.0226	11.167	9.60943	13.9008	3.23082	7.31598	1.74527	6.54823
AT3G22886.1	12.098	6.90843	13.6472	13.5529	11.5516	8.6413	7.83414	5.71087	6.62438	7.20267	5.53391	19.4267	20.9762	11.9348	14.4679	43.8226	39.9029	24.0835	45.4568	38.3165
AT2G36780.1	7.73751	14.3442	11.5202	12.6159	11.5544	18.4525	26.6446	21.3643	23.3534	22.4537	4.17638	4.14029	8.98052	10.1382	6.85886	5.69203	8.51137	16.6856	6.44077	9.33244
AT4G16360.3	8.79124	14.326	11.5134	11.6412	11.5679	7.70252	8.83991	7.69034	12.8658	9.27463	19.207	13.2892	4.64226	12.0447	12.2958	20.0263	15.7718	11.9719	12.1666	14.9841
AT4G12850.2	11.9758	12.1854	10.4824	11.6406	11.5711	10.6323	8.83967	16.4804	12.8671	12.2049	20.3536	9.22608	11.1193	8.2548	12.2385	9.25483	14.8603	16.7	9.30262	12.5294
AT3G57380.1	13.0062	12.1522	10.4693	10.6702	11.5745	13.577	9.83263	16.4942	15.9843	13.972	12.264	7.18742	7.8662	14.9199	10.5594	8.40421	10.3719	9.16171	5.51008	8.36197
AT1G08400.1	11.9826	11.1204	12.5492	10.6592	11.5778	11.6073	5.87504	5.73922	6.55937	7.44522	6.53761	9.22759	7.89744	9.19567	8.21458	15.5062	25.7749	21.4293	24.6026	21.8283
AT3G54930.1	11.9379	14.2758	9.43302	10.6738	11.5801	4.78497	11.8127	8.67745	7.58676	8.21547	14.5245	14.2934	10.0039	11.1275	12.4873	17.4137	6.77274	7.28378	11.239	10.6773
AT5G13290.3	15.1709	8.97952	11.5227	10.656	11.5823	7.69736	12.7911	9.63535	12.8818	10.7514	18.1259	12.2786	16.5019	5.4149	13.0803	16.3813	14.8277	17.6258	14.062	15.7242
AT5G13290.2	15.1726	8.98093	11.5235	10.6555	11.5831	7.69696	12.7908	9.63487	12.883	10.7514	18.1307	12.279	16.5041	5.41414	13.082	17.2757	14.825	17.624	14.0608	15.9463
AT3G15605.4	13.067	11.1472	10.497	11.6302	11.5854	13.5529	9.82311	19.3974	17.0928	14.9665	13.5662	11.266	10.0773	11.0696	11.4948	15.4537	19.3358	12.8846	13.0957	15.1925
AT5G66455.1	11.9788	12.1891	12.5471	9.68152	11.5991	14.5425	18.7295	14.5238	11.8199	14.9039	13.4922	11.2591	13.2687	7.30798	11.332	12.8239	9.42393	9.13753	13.1183	11.1259
AT5G25820.1	18.3449	6.82112	12.555	8.69885	11.605	15.5141	19.715	15.4942	10.7807	15.376	22.7032	8.21313	10.0637	13.924	13.726	11.0092	10.3046	7.24537	14.0613	10.6551
AT3G49290.1	16.2528	11.1535	8.43208	10.6498	11.6221	4.76901	7.84636	9.62885	20.2443	10.6221	22.7767	13.2999	18.6741	13.9059	17.1641	7.42814	14.7907	19.493	18.8223	15.1335
AT3G49290.2	16.2528	11.1535	8.43208	10.6498	11.6221	4.76901	7.84636	9.62885	20.2443	10.6221	22.7767	13.2999	18.6741	13.9059	17.1641	7.42814	14.7907	19.493	18.8223	15.1335
AT2G14960.1	9.85333	18.6015	7.38301	10.6619	11.6249	6.72669	13.7838	7.69035	11.8162	10.0043	20.3478	11.2579	11.1175	12.0447	13.692	16.4241	8.52885	12.9169	14.078	12.987
AT1G59890.4	14.0692	13.2292	11.5031	7.73128	11.6332	11.6179	6.86635	11.6022	11.7996	10.4715	15.7151	8.20506	13.2366	12.0628	12.3049	6.61662	16.724	11.0458	9.31677	10.9258
AT4G20910.1	13.1115	11.1953	12.5848	9.66063	11.6381	21.3534	13.7683	13.5164	15.0357	15.9185	16.0015	20.4231	18.736	7.264	15.6061	18.9311	18.3316	11.9015	22.6026	17.9417
AT4G20910.2	13.1115	11.1953	12.5848	9.66063	11.6381	21.3534	13.7683	13.5164	15.0357	15.9185	16.0015	20.4231	18.736	7.264	15.6061	18.9311	18.3316	11.9015	22.6026	17.9417
AT1G60620.1	14.1962	12.2974	8.45511	11.6093	11.6395	17.4334	20.6832	11.5584	19.2628	17.2345	11.3974	17.3823	16.6174	19.5277	16.2312	11.7675	19.1902	31.6968	16.8547	19.8773
AT5G09790.1	7.69962	18.5386	14.5829	5.77942	11.6501	8.69051	16.7609	19.4372	10.7366	13.9063	7.62407	13.2783	10.0026	11.1285	10.5084	6.63892	6.77407	9.1714	4.56595	6.78758
AT1G08280.1	16.1953	13.2437	9.44545	7.72835	11.6532	7.70506	8.84129	13.5523	7.60387	9.42563	15.7488	12.2712	12.1798	8.26205	12.1155	13.7476	13.0643	17.6607	10.2635	13.684
AT5G16340.1	13.0142	5.70979	8.40905	19.4922	11.6563	13.5738	12.7984	13.5564	7.59815	11.8817	6.4932	10.2376	7.87312	6.37781	7.74544	11.9708	20.3688	14.8289	8.36176	13.8826
AT1G63330.1	17.2444	12.1662	10.4748	6.75168	11.6593	13.5722	8.84211	9.64646	5.49092	9.38791	8.82968	15.3152	16.4522	11.1084	12.9264	11.9634	13.0737	11.9856	11.2222	12.0613
AT1G25510.1	7.67813	12.1024	8.38883	18.5347	11.676	8.69946	6.87252	13.5776	11.761	10.2276	11.0186	7.17961	12.109	13.0572	10.8411	7.56913	5.00615	6.36155	6.48245	6.35482
AT5G59010.1	14.1793	11.2003	13.6206	7.70571	11.6765	4.76029	9.81551	13.5146	12.9345	10.2562	19.4849	8.22522	13.365	13.8656	13.7352	18.9199	27.3792	31.7281	26.4198	26.1118
AT5G59010.2	14.1793	11.2003	13.6206	7.70571	11.6765	4.76029	9.81551	13.5146	12.9345	10.2562	19.4849	8.22522	13.365	13.8656	13.7352	18.9199	27.3792	31.7281	26.4198	26.1118
AT3G03300.2	10.9445	16.5144	11.53	7.71756	11.6766	9.64507	17.7329	15.4879	12.8942	13.94	13.5677	15.33	8.99954	12.963	12.7151	12.7699	13.8954	16.6621	16.9155	15.0607
AT5G55840.1	10.881	17.4766	13.5548	4.80177	11.6785	9.6675	8.84545	9.65387	3.36304	7.88246	12.2387	9.21777	20.6811	8.28076	12.6046	6.63638	13.1122	11.0601	13.1519	10.9902
AT4G28460.1	9.87767	6.8285	11.5277	18.4886	11.6806	39.0129	19.7126	27.2249	16.0398	25.4976	14.7092	8.21496	8.99516	2.59988	8.62981	5.67528	2.26639	12.8885	7.38294	7.05328
AT2G39920.2	7.77725	14.418	18.7744	5.75645	11.6815	15.4921	6.85496	7.67072	7.65056	9.41709	22.8971	13.3083	14.4266	12.9306	15.8907	19.8439	18.3474	24.1783	28.3494	22.6797
AT3G01450.1	14.1736	12.2729	12.5844	7.70702	11.6845	9.63181	7.84131	9.61675	15.0349	10.5312	11.3492	9.24191	11.2017	9.14804	10.2352	29.6914	25.58	29.845	27.3835	28.125
AT5G58970.2	8.85536	17.6615	11.5542	8.68189	11.6882	10.605	7.84037	18.3935	11.8821	12.1803	27.5478	18.3936	10.1287	12.9187	17.2472	20.7034	21.9359	22.2672	19.7305	21.1593
AT3G52905.1	7.90983	13.5776	14.7564	10.5836	11.7069	9.57649	15.7054	19.2748	15.2069	14.9409	23.6617	17.4363	22.2956	15.5775	19.7428	62.6364	68.947	78.3441	56.5734	66.6252
AT1G08220.1	9.84215	7.87266	13.568	15.5662	11.7123	13.5716	13.7865	9.646	10.7559	11.94	13.4453	7.18986	10.0293	8.26481	9.73232	10.1705	12.1641	16.7178	12.1768	12.8073
AT5G06180.1	15.1454	4.63612	11.5117	15.5621	11.7138	9.65678	4.88914	9.64272	13.9116	9.52505	14.6194	13.2882	10.0396	10.1514	12.0246	12.8391	20.3317	12.9202	11.2141	14.3263
AT2G34670.2	8.73408	13.1637	8.3871	16.5728	11.7144	6.74532	14.7888	9.66599	6.51466	9.42868	12.1509	10.225	11.0362	8.30538	10.4294	7.57488	10.4406	6.36422	3.6309	7.00266
AT3G59480.1	14.0572	17.4845	11.4975	3.82461	11.716	8.68837	6.86777	10.6291	12.8386	9.75598	6.47207	14.2952	14.2915	9.22491	11.0709	6.63015	12.1945	15.7914	10.2789	11.2237
AT3G55690.1	6.64021	10.002	16.6439	13.6132	11.7248	7.71185	13.7907	12.5848	11.7891	11.4691	16.817	11.2496	7.85976	10.1749	11.5253	8.4145	15.839	5.40003	5.51343	8.79175
AT1G09575.1	5.69054	5.84087	19.8748	15.4945	11.7252	19.3529	13.7512	15.4288	15.1169	15.9125	10.3656	15.3694	23.1935	18.5032	16.8579	30.2676	31.6373	42.8835	37.7472	35.6339
AT3G04820.1	15.1446	17.5272	9.44766	4.79542	11.7287	12.5898	16.7527	12.5729	13.9109	13.9566	5.34026	11.2569	13.2576	13.947	10.9504	11.0495	8.53406	11.9757	12.1698	10.9323
AT4G17310.2	11.9944	5.73871	14.6183	14.5723	11.7309	8.6727	14.7685	10.6104	9.7294	10.9453	10.0631	8.21337	13.2892	9.18687	10.1882	18.1726	20.2731	14.7857	19.798	18.2573
AT4G15393.3	14.2549	11.2773	14.6946	6.71377	11.7351	28.1469	23.6327	23.2334	16.1618	22.7937	27.8664	11.2947	14.5358	12.858	16.6387	20.5209	20.8645	32.5307	32.0435	26.4899
AT4G15393.1	14.2559	11.2783	14.6951	6.71357	11.7357	28.1462	23.6324	23.2329	16.1626	22.7935	27.8706	11.2949	14.537	12.8572	16.6399	21.4064	20.8624	32.5289	32.042	26.7099
AT4G15393.2	14.2609	11.2833	14.6978	6.71254	11.7386	29.1197	24.6192	24.2053	16.1673	23.5279	27.8924	11.296	14.5432	12.8531	16.6462	21.3938	20.8513	34.4054	32.0344	27.1712
AT5G65350.1	8.73547	12.0994	12.5069	13.6273	11.7423	6.74487	7.86161	13.5786	11.759	9.98603	11.013	10.2254	7.82642	5.46228	8.63177	12.9689	7.71475	3.5441	9.3491	8.39422
AT2G44280.3	9.89632	11.1674	8.43709	17.4985	11.7498	17.4555	20.6958	24.2749	8.69575	17.7805	19.382	12.287	12.2515	13.8939	14.4536	12.737	11.1591	11.9246	14.0349	12.4639
AT3G61360.1	10.9199	10.0433	10.4846	15.5581	11.7515	15.5202	12.7936	12.5688	8.66669	12.3873	7.70488	13.2909	14.3423	6.36352	10.4254	12.821	13.0378	15.7479	15.9852	14.398
AT4G19440.2	11.9852	6.81437	14.6126	13.5963	11.7521	14.5397	16.749	13.5437	6.56085	12.8483	16.956	9.22817	11.1302	10.14	11.8636	16.3982	16.6576	11.0176	9.29646	13.3425
AT1G74700.1	9.83711	13.231	8.40883	15.5687	11.7614	4.78108	6.86616	15.5124	9.70126	9.21523	18.0022	12.2686	11.0961	11.1123	13.1198	9.28627	13.0817	12.9359	10.2704	11.3936
AT4G23160.1	8.72112	14.2073	11.4687	12.6526	11.7624	21.4488	9.84285	9.67156	14.8779	13.9603	10.9716	9.20633	14.2146	9.26721	10.9149	0.557231	0.600849	0.766261	0	0.481085
AT1G26840.1	9.80111	13.1775	10.4527	13.6238	11.7638	6.74248	15.7763	20.4298	13.8588	14.2018	8.73739	5.14761	11.0485	8.29781	8.30783	3.12665	3.21296	10.1355	6.47898	5.73853
AT5G55090.1	9.79081	13.1623	11.4764	12.6471	11.7691	11.6374	8.85107	12.6011	15.9367	12.2566	1.65931	7.1786	5.67337	7.35744	5.46718	2.26287	12.2647	12.0416	8.39479	8.74099
AT3G44220.1	17.1541	9.94747	7.35081	12.6515	11.776	8.70482	12.8116	4.78691	6.50725	8.20264	8.68971	10.2219	6.73983	11.168	9.20486	10.2897	7.73341	8.26228	4.58597	7.71784
AT1G16800.1	10.9379	8.98646	13.59	13.5908	11.7763	9.6474	13.7785	12.5609	7.62494	10.9029	18.1496	19.3887	12.2218	16.765	16.6313	14.5726	13.9086	12.8913	10.2398	12.9031
AT3G48920.1	15.2347	4.68691	13.6171	13.5728	11.7779	34.0743	30.581	33.0583	5.53486	25.8121	25.2166	6.18738	7.9558	10.092	12.3629	9.14706	8.43504	15.6705	10.2074	10.865
AT2G43500.1	14.1113	8.97885	9.45731	14.5734	11.7802	13.5589	22.6841	9.63559	10.7795	14.1645	8.89396	11.2624	15.4299	16.7738	13.09	8.34143	11.2093	15.7343	12.1528	11.8595
AT2G43500.2	14.1113	8.97885	9.45731	14.5734	11.7802	13.5589	22.6841	9.63559	10.7795	14.1645	8.89396	11.2624	15.4299	16.7738	13.09	8.34143	11.2093	15.7343	12.1528	11.8595
AT4G20940.1	9.85275	10.0361	15.6356	11.6414	11.7915	12.5884	5.87613	7.69055	16.0101	10.5413	14.6269	24.4508	17.5417	15.844	18.1159	10.1504	7.62978	9.14168	4.55001	7.86796
AT5G03360.2	11.9509	10.0118	13.5619	11.6493	11.7934	12.5975	12.7995	18.4503	18.0785	15.4814	16.8461	10.2363	13.2321	12.0659	13.0951	6.62095	3.1843	4.45736	4.55981	4.7056
AT1G36940.2	17.1738	11.0324	6.32448	12.6459	11.7941	8.70008	7.86155	8.68778	8.61657	8.4665	16.704	16.3118	13.1735	10.2038	14.0983	5.78708	2.33335	7.30615	3.63007	4.76416
AT5G41870.1	10.9396	8.98833	15.6535	11.6318	11.8033	10.6234	3.89938	3.79013	12.8896	7.80062	11.2396	7.19744	6.83285	8.23714	8.37677	29.866	32.1054	18.5606	15.9649	24.1242
AT1G31885.1	16.2303	10.0575	6.35527	14.5727	11.8039	16.4923	19.715	21.3606	21.2688	19.7092	5.37514	13.2947	11.1398	6.35571	9.04133	12.7952	9.40318	10.0675	10.2439	10.6274
AT2G35470.1	7.7607	13.3131	12.5689	13.5833	11.8065	8.66529	15.752	12.553	10.8004	11.9427	18.215	15.3339	21.8983	15.7945	17.8104	13.6385	13.873	10.9873	17.8587	14.0894
AT1G71530.1	14.0938	8.96336	12.5456	11.6405	11.8108	11.6097	16.7512	11.5937	14.9649	13.7299	12.3337	11.2584	8.96921	12.043	11.1511	18.2192	11.2342	9.13962	8.34954	11.7356
AT5G45020.1	9.80001	13.1759	14.5685	9.70161	11.8115	10.6546	4.89548	8.68542	7.57146	7.95173	12.1746	7.18063	12.1155	9.24787	10.1797	9.35333	15.8982	8.2452	5.52711	9.75595
AT4G00980.1	8.74811	15.3188	12.5154	10.6793	11.8154	7.71779	7.85935	6.7301	13.8649	9.04305	9.90188	13.2738	21.7121	8.29315	13.2952	5.76919	9.50629	5.41213	6.47549	6.79078
AT5G45020.2	9.80653	13.1856	14.5731	9.69931	11.8161	10.6519	4.89465	8.683	7.5761	7.95141	12.1933	7.18206	12.1247	9.24221	10.1856	11.1376	15.8826	10.1302	5.52352	10.6685
AT2G45460.3	15.306	4.7274	14.6865	12.5729	11.8232	15.4622	7.83304	11.5436	19.3097	13.5371	12.668	21.463	18.8356	22.3144	18.8203	37.5121	38.0568	15.6009	27.2956	29.6163
AT2G45460.2	15.3127	4.73118	14.6899	12.5709	11.8262	16.4352	9.80583	11.5415	19.3164	14.2747	12.6826	22.482	18.8452	22.3064	19.079	38.3801	38.9378	15.5945	27.2873	30.0499
AT3G62960.1	15.298	7.99845	9.50534	14.5299	11.8329	10.5893	7.83397	4.74007	7.68642	7.71244	16.1619	15.3596	9.09205	4.42384	11.2593	43.8163	35.3685	63.7881	21.5843	41.1393
AT2G30790.1	10.8644	11.0496	18.6856	6.76124	11.8402	6.74076	6.87078	9.66001	7.57627	7.71196	9.90161	10.2291	9.9857	7.34547	9.36548	9.34103	8.60008	7.29558	21.8032	11.76
AT4G32840.1	10.9141	14.3256	10.4815	11.6413	11.8406	9.65579	6.86374	14.526	10.7657	10.4528	13.4792	5.15701	12.1904	16.7943	11.9052	20.0271	11.2377	16.7023	7.39879	13.8415
AT3G57580.1	15.1278	10.0175	12.5347	9.68842	11.8421	8.68448	5.87823	9.64783	6.54439	7.68873	6.49314	13.2839	6.79488	9.21546	8.94685	17.3684	17.6314	17.6727	14.094	16.6916
AT5G48920.1	14.1127	11.1323	10.4907	11.6347	11.8426	8.67315	16.7471	11.5871	8.67522	11.4207	13.5307	7.19585	6.82582	12.9759	10.1321	18.1764	22.0975	22.3616	7.3881	17.5059
AT5G50750.1	14.1605	7.94026	14.6434	10.6421	11.8465	11.5875	18.7144	16.4503	17.125	15.9693	34.3187	16.3553	19.7873	34.7763	26.3094	6.51578	2.24345	9.09256	2.63927	5.12276
AT2G17430.1	9.95788	7.9939	18.814	10.6232	11.8473	10.591	16.7224	9.60086	12.9717	12.4715	17.3118	20.4417	19.8925	25.1719	20.7045	25.9389	39.0133	16.5548	22.5437	26.0127
AT4G34900.1	10.898	15.3706	10.4733	10.6676	11.8523	7.70751	9.83127	18.4469	10.7523	11.6845	21.4211	22.4151	15.3789	14.9113	18.5316	7.50177	3.17959	1.66231	3.61028	3.98849
AT5G03770.1	10.8906	16.4264	9.43805	10.6701	11.8563	9.66408	8.84384	6.72242	7.59368	8.206	13.4116	16.3262	14.2989	8.27353	13.0776	12.8824	8.56245	9.16147	15.0577	11.416
AT3G47790.1	15.1134	12.1464	11.4977	8.7129	11.8676	10.6436	7.85605	11.6063	7.59054	9.42413	16.8241	8.20291	12.1533	14.925	13.0263	6.62973	12.1939	12.0013	7.41587	9.56021
AT5G54100.1	12.0054	13.2958	11.5294	10.6518	11.8706	9.64544	7.84722	20.3754	13.9438	12.953	18.1699	8.21563	13.3036	16.7581	14.1118	13.6655	14.8024	13.829	15.0056	14.3256
AT1G01370.1	11.9262	16.3918	10.4584	8.71797	11.8736	12.6074	7.85861	10.6356	4.41733	8.87972	12.2072	12.2605	15.3342	16.8496	14.1629	4.87698	4.09389	9.1799	8.38022	6.63275
AT3G20080.1	10.9225	18.6162	6.35162	11.6381	11.8821	6.72438	6.86254	13.5446	10.7727	9.47607	19.2379	18.3676	7.89785	9.19533	13.6747	14.6078	15.7538	18.5851	9.29788	14.5611
AT2G22530.1	14.0953	15.4005	7.38424	10.6608	11.8852	7.70162	13.7832	7.6894	11.8188	10.2483	21.5002	7.19291	13.267	5.42298	11.8458	9.25226	20.3154	16.698	13.1194	14.8463
AT3G01940.1	11.0841	10.2313	13.6806	12.555	11.8877	6.68001	15.7202	10.5523	10.9068	10.9648	18.6933	14.3595	12.4154	13.7643	14.8081	55.9946	32.4418	62.6175	50.088	50.2855
AT5G10230.1	11.971	5.72096	8.41521	21.4468	11.8885	9.65679	21.7007	9.64273	5.49647	11.6242	24.8875	18.3632	15.3995	10.1514	17.2004	10.1547	0	11.0306	8.35272	7.38451
AT1G76220.1	16.1877	16.4422	4.27168	10.6667	11.8921	14.5511	11.8086	17.4671	11.8038	13.9077	15.7304	7.18945	6.79756	12.0582	10.4439	9.28054	7.64739	12.9321	9.31344	9.79338
AT5G65580.1	14.0847	11.1036	15.6321	6.74977	11.8925	16.5047	6.86453	6.7172	24.3712	13.6144	8.84569	5.15607	18.6006	12.0504	11.1632	12.845	6.73803	11.0333	12.1716	10.697
ATMG01200.1	14.1671	14.4185	7.40865	11.6181	11.9031	12.5616	15.7467	8.64443	17.1314	13.521	7.81875	15.3411	17.6514	11.9848	13.199	27.0172	13.8313	19.4515	23.5668	20.9667
ATMG01370.1	15.2194	14.4073	6.36914	11.6208	11.9042	12.5648	16.7373	13.5228	10.8118	13.4092	20.5675	13.3061	12.2635	11.0467	14.2959	25.248	18.365	14.7422	15.9342	18.5724
AT2G40130.1	13.3261	10.3312	8.52957	15.4445	11.9079	6.65674	12.7408	14.4015	5.63809	9.85928	4.53471	16.427	11.436	12.74	11.2844	84.5129	121.628	75.377	95.45	94.2419
AT2G40130.2	13.3261	10.3312	8.52957	15.4445	11.9079	6.65674	12.7408	14.4015	5.63809	9.85928	4.53471	16.427	11.436	12.74	11.2844	84.5129	121.628	75.377	95.45	94.2419
AT1G09710.2	11.0047	15.5368	9.49271	11.608	11.9106	11.5744	8.82509	11.557	9.7847	10.4353	23.0206	17.3836	24.1464	22.365	21.7289	26.0183	17.3775	17.5253	26.3927	21.8285
AT3G12520.1	17.2189	13.2114	10.4654	6.75644	11.913	14.5594	4.89246	15.5197	5.4809	10.1131	8.79013	8.20222	12.1492	12.0752	10.3042	11.1021	14.9297	13.8987	3.61657	10.8868
AT3G12520.2	17.2189	13.2114	10.4654	6.75644	11.913	14.5594	4.89246	15.5197	5.4809	10.1131	8.79013	8.20222	12.1492	12.0752	10.3042	11.1021	14.9297	13.8987	3.61657	10.8868
AT1G44180.1	5.59484	8.96116	14.6057	18.5024	11.916	9.6558	17.7412	14.526	11.8159	13.4347	7.69314	12.2735	13.2624	8.2561	10.3713	9.25774	18.5019	11.9722	9.30384	12.2589
AT1G49530.1	17.371	9.04317	12.5896	8.68107	11.9212	10.604	8.82726	11.5625	12.9384	10.9831	24.1129	20.4266	12.2924	11.0272	16.9648	27.8604	21.9282	23.2074	18.7729	22.9422
AT3G08505.2	10.9335	17.5664	10.4915	8.69846	11.9225	4.77262	13.7795	10.6103	11.8332	10.2489	15.838	23.446	14.3623	14.8714	17.1295	7.45054	15.73	12.8961	13.105	12.2954
AT3G04030.1	15.2367	15.5031	5.33621	11.6158	11.923	6.70755	13.7683	22.3039	10.8231	13.4007	12.5173	15.3432	7.9574	12.9242	12.1855	23.4065	21.0457	27.9505	20.6921	23.2737
AT3G04030.2	15.2382	15.5049	5.33658	11.6154	11.9238	6.70724	13.7681	22.3031	10.824	13.4006	12.5204	15.3436	7.9585	12.923	12.1864	23.4027	21.0427	27.9483	21.6457	23.5099
AT3G04030.3	15.2382	15.5049	5.33658	11.6154	11.9238	6.70724	13.7681	22.3031	10.824	13.4006	12.5204	15.3436	7.9585	12.923	12.1864	23.4027	21.0427	27.9483	21.6457	23.5099
AT2G37930.1	7.97082	13.6872	10.6382	15.4222	11.9296	12.4609	19.6291	10.5011	15.2896	14.4702	15.6158	8.27565	9.29523	15.4908	12.1694	127.902	109.258	130.331	143.534	127.756
AT2G25560.1	12.0355	15.4851	11.5449	8.68697	11.9381	16.4719	16.7367	14.4977	19.2249	16.7328	15.9634	15.3393	12.2663	14.8288	14.5994	13.6044	14.7441	24.1873	9.2638	15.4499
AT5G09540.1	8.80835	7.90376	13.5877	17.5116	11.9529	9.64871	8.83664	11.5861	11.8338	10.4763	7.73316	12.2794	7.90926	11.0785	9.75007	14.5811	18.452	23.3057	19.7968	19.0339
AT2G34670.1	8.73571	13.1663	8.38794	17.5538	11.9609	6.74479	14.7883	9.66529	6.5158	9.42855	12.1559	10.2255	11.0385	8.30396	10.431	7.57209	10.4376	6.36293	3.63012	7.00067
AT2G39920.1	8.8485	15.4992	17.7459	5.75553	11.9623	14.5133	5.86755	8.64321	8.71025	9.43357	24.0639	16.3585	15.5083	10.0927	16.5059	19.8324	18.3377	24.1713	28.3429	22.6711
AT2G39920.3	8.8485	15.4992	17.7459	5.75553	11.9623	14.5133	5.86755	8.64321	8.71025	9.43357	24.0639	16.3585	15.5083	10.0927	16.5059	19.8324	18.3377	24.1713	28.3429	22.6711
AT5G53320.1	14.1768	5.78056	8.448	19.4445	11.9625	13.5346	25.6332	13.5156	15.0377	16.9303	21.7826	7.20662	12.284	22.3954	15.9171	10.0258	19.231	19.4396	17.826	16.6306
AT4G10390.1	9.80833	9.98168	12.5163	15.5828	11.9723	6.74028	8.84793	9.6594	7.57738	8.20625	12.1985	13.2743	9.98762	14.9474	12.602	12.0337	9.5039	4.47227	6.47462	8.12112
AT1G77160.1	6.6339	12.1323	13.5512	15.5787	11.974	18.4817	13.7927	10.6333	15.9675	14.7188	9.92672	10.2319	5.69602	10.1824	9.00925	6.64433	11.3046	4.46712	3.61974	6.50894
AT2G40340.1	13.0659	15.4405	14.6247	4.78851	11.9799	26.2741	9.82328	18.4204	3.38983	14.4769	12.4071	8.21553	15.4492	18.6581	13.6825	10.0987	13.8983	17.6097	10.2359	12.9607
AT5G41880.1	7.70634	10.0063	15.6177	14.5922	11.9806	9.66517	17.7485	19.432	20.1627	16.7521	13.4027	17.3396	10.0123	5.44024	11.5487	3.97555	0.570076	7.2783	4.56205	4.09649
AT1G15610.1	5.67596	12.3453	10.545	19.416	11.9956	56.5165	37.4785	61.3438	19.3098	43.6621	24.3277	1.08692	10.1851	16.6434	13.0608	2.10817	7.47072	6.23688	7.3255	5.78532
AT2G40550.1	8.72587	14.2153	10.4426	14.6135	11.9993	10.6615	8.85249	13.5839	10.7031	10.9502	7.54475	8.19244	8.88674	11.1655	8.94737	5.80163	4.12273	8.26007	3.63486	5.45482
AT2G14090.1	8.75786	11.0636	14.5807	13.6165	12.0047	7.71432	5.88103	2.83205	9.68485	6.52806	12.2247	17.3352	16.4108	7.33754	13.327	11.1154	5.87856	11.0653	14.1143	10.5434
AT4G38150.1	13.0477	6.8165	13.5833	14.575	12.0056	7.69869	4.88731	6.71182	18.1206	9.3546	12.3633	13.293	11.1332	11.085	11.9686	24.4967	12.1196	16.6852	14.0661	16.8419
AT1G32583.1	10.9177	10.0408	11.5153	15.5591	12.0082	6.72573	6.86322	8.66457	6.55673	7.20256	21.502	21.4097	17.5487	14.8891	18.8374	11.0361	11.2314	13.8585	7.39657	10.8806
AT5G20450.1	11.9457	11.078	9.43657	15.573	12.0083	13.5783	9.83313	9.65144	13.8879	11.7377	15.6892	10.2351	11.0845	10.1717	11.7951	10.1968	10.3764	4.46008	9.32242	8.58892
AT4G10630.1	15.08	8.90325	10.4533	13.6233	12.015	3.81506	4.89521	10.6395	13.8599	8.30241	11.0368	12.2577	8.90872	18.7702	12.7433	10.2474	6.79849	2.60584	8.38675	7.00962
AT2G06255.1	9.95254	7.9883	13.6414	16.4902	12.0181	13.5188	10.797	8.62975	15.0755	12.0053	11.4482	12.3044	13.4124	10.0593	11.8061	24.174	27.2646	34.4876	48.3501	33.5691
AT2G44280.1	9.89755	12.2457	8.43767	17.4978	12.0197	17.4547	20.6954	24.2739	8.69669	17.7802	19.387	12.2874	12.2533	13.8925	14.455	12.7343	11.1569	11.9232	14.0336	12.462
AT5G28390.1	9.8557	12.1868	10.483	15.5595	12.0213	14.5433	10.8165	9.64066	7.61104	10.6529	10.0246	19.3801	20.7512	12.991	15.7867	11.0378	11.2329	11.0251	7.39711	10.1732
AT4G19440.1	11.9914	7.90004	14.6164	13.5939	12.0254	15.515	16.7475	13.541	6.56433	13.092	16.9759	10.246	11.1373	10.1351	12.1236	16.3838	16.6444	11.9554	9.29244	13.569
AT3G60420.2	5.66835	13.411	11.5747	17.4658	12.03	41.8565	54.3013	38.8778	27.7064	40.6855	12.636	10.2703	9.08645	9.1142	10.2767	5.57289	8.37442	8.1118	11.124	8.29576
AT3G17380.1	8.80575	13.2786	10.4903	15.553	12.0319	11.6036	6.86133	18.4274	5.50736	10.5999	10.0583	7.19572	12.2129	10.1345	9.90034	30.8048	13.0166	13.8431	15.0177	18.1706
AT1G72540.1	11.9437	11.0756	11.4976	13.6124	12.0323	14.5581	9.83348	6.72389	10.742	10.4644	20.2355	11.2501	16.4269	12.0724	14.9962	6.63009	7.6669	6.33853	5.5125	6.53701
AT1G66390.1	10.9655	11.1737	9.474	16.5165	12.0324	10.6137	27.6193	12.5487	4.46441	13.8115	25.1407	16.3531	11.1808	5.39533	14.5175	12.7265	16.5645	23.2517	15.9383	17.1203
AT2G35150.1	8.69545	18.4054	8.36708	12.6644	12.0331	8.71568	9.84819	11.641	11.718	10.4807	10.8979	12.2414	7.78098	7.38817	9.57711	1.42936	1.48571	1.69917	0.818333	1.35814
AT3G20240.1	16.2842	5.7705	11.5454	14.5552	12.0388	10.611	13.7707	10.5951	17.1262	13.0258	24.0271	13.3071	21.9328	15.7749	18.7605	15.3856	12.9387	16.6252	15.931	15.2201
AT5G51890.1	14.0286	9.97669	12.5138	11.6607	12.045	4.7893	12.806	14.5518	16.9972	12.2861	9.89532	6.16514	9.9826	9.24418	8.82181	6.66267	7.69889	9.1865	5.52477	7.26821
AT3G61610.1	10.9067	13.2446	9.44577	14.5838	12.0452	16.5056	15.7642	13.552	7.6043	13.3565	11.1559	13.2868	16.4613	12.0521	13.239	8.37869	5.84363	9.14769	10.2631	8.40827
AT3G59100.1	12.0572	9.04377	11.556	15.5253	12.0456	25.2591	24.6417	15.4635	17.1488	20.6283	12.5415	20.4268	19.8261	7.2581	15.0132	23.3773	14.7024	10.9528	12.1017	15.2836
AT1G03770.1	5.59755	14.3316	15.6387	12.6192	12.0468	9.65435	13.783	7.68914	12.8693	10.9989	12.3393	10.2429	7.89351	8.25305	9.68219	18.2136	17.5817	19.5392	8.34821	15.9207
AT1G47870.2	9.91087	6.86026	19.8051	11.6184	12.0487	11.5858	13.7699	18.4009	19.2306	15.7468	12.4977	12.2915	12.2721	11.0408	12.0255	22.5334	17.4446	11.9087	26.4371	19.581
AT4G36180.1	9.85198	14.3238	9.44874	14.5811	12.0514	10.6334	21.7002	7.69081	9.71363	12.4345	19.2013	9.22538	11.1157	12.9951	13.1344	15.5286	4.0532	9.14239	13.1234	10.4619
AT5G53070.1	14.0884	11.1074	9.44812	13.6016	12.0614	9.65667	9.82886	18.4389	13.9119	12.9591	10.0121	9.22507	13.259	6.36881	9.71625	14.6331	13.961	12.9199	10.2594	12.9434
AT3G07730.1	5.64423	13.3596	15.6877	13.5697	12.0653	20.3719	13.767	19.3696	9.77272	15.8203	6.65876	8.22566	14.4452	10.0856	9.8538	18.9143	27.3724	26.0469	24.5052	24.2097
AT1G72125.1	14.0543	12.1428	9.43446	12.633	12.0661	11.6229	13.7909	9.65306	5.48112	10.137	22.4944	7.18595	11.0791	9.22684	12.4966	11.9992	5.87014	7.28155	10.2807	8.85791
AT5G53420.3	16.3309	9.06014	6.38321	16.4966	12.0677	13.5247	22.6586	12.5304	6.61072	13.8311	13.7524	10.2656	5.80344	14.7892	11.1527	37.6635	20.0768	27.9019	30.21	28.963
AT5G44720.2	13.0437	13.2679	7.38674	14.5765	12.0687	9.65249	14.7709	20.3882	10.7735	13.8962	8.87814	11.2604	12.2027	8.24912	10.1476	5.69604	16.6602	12.907	18.8524	13.5289
AT3G51470.1	11.8879	12.0777	15.5804	8.72904	12.0687	5.7724	11.8223	7.71626	9.65182	8.74068	12.1107	3.10804	9.94992	7.36729	8.13399	9.3941	5.9273	8.2646	7.44812	7.75853
AT3G45890.1	11.9344	13.2033	11.4928	11.655	12.0714	9.66894	8.84612	17.4803	7.58461	10.895	6.45664	12.2628	13.2106	18.7466	12.6692	3.10936	7.67846	8.22919	8.37518	6.84805
AT4G38670.1	15.1735	8.98176	11.5239	12.6132	12.0731	11.6027	9.82498	10.6103	7.62201	9.91501	14.6877	11.2631	19.715	17.7205	15.8466	16.376	17.5453	7.24441	13.1051	13.5677
AT4G38670.2	15.1735	8.98176	11.5239	12.6132	12.0731	11.6027	9.82498	10.6103	7.62201	9.91501	14.6877	11.2631	19.715	17.7205	15.8466	16.376	17.5453	7.24441	13.1051	13.5677
AT5G47810.1	10.9631	10.0927	14.6378	12.6017	12.0738	7.68776	15.7502	6.70136	18.1647	12.076	6.61147	14.3203	11.1778	18.6313	12.6852	25.2708	13.8587	26.0962	14.0324	19.8145
AT2G36370.1	9.88029	11.1463	15.656	11.6305	12.0783	14.5309	18.7225	12.5585	11.8418	14.4134	12.4076	14.3139	13.3033	12.9643	13.2473	11.88	13.898	12.8855	15.0059	13.4173
AT3G62570.1	8.75277	14.2607	15.6055	9.69742	12.0791	9.67145	5.88179	11.613	21.183	12.0873	12.2088	9.21511	14.2683	10.1869	11.4698	8.43646	5.88526	6.34933	3.62192	6.07324
AT1G70650.1	13.0971	10.1011	11.5442	13.5774	12.0799	13.5411	11.7945	10.5959	9.75822	11.4225	17.1146	24.4789	20.857	21.4685	20.9797	17.1775	14.7466	11.9144	12.1196	13.9895
AT5G14110.1	13.0404	13.2638	8.41936	13.5979	12.0804	9.6535	8.83888	10.6154	14.9695	11.0193	10.0333	11.2596	12.1989	21.5432	13.7587	12.8197	8.52004	18.588	9.29928	12.3068
AT4G26270.1	12.0551	9.04173	14.6554	12.5912	12.0859	31.1304	32.556	32.0724	6.60028	25.5898	16.0242	9.24369	5.78934	15.7546	11.703	12.6765	20.1225	7.20329	12.1033	13.0264
AT2G18850.2	9.84601	14.3144	12.54	11.6441	12.0861	8.68148	7.85289	13.5521	9.70866	9.94879	11.1553	11.2558	8.95892	11.1036	10.6184	15.544	13.9713	12.9255	14.0854	14.1315
AT2G27760.1	16.219	8.97151	11.5186	11.6377	12.0867	11.6066	15.76	13.544	19.1638	15.0186	13.5074	14.3076	13.2761	13.9329	13.756	4.81527	10.3179	12.9066	8.34453	9.09608
AT5G42210.1	6.65738	18.5891	10.4781	12.6234	12.087	14.5478	13.7854	5.74314	7.60478	10.4203	14.6076	4.13739	13.2531	9.20742	10.3014	11.9508	8.53862	17.6588	18.8712	14.2549
AT5G50175.1	19.2532	11.013	8.38088	9.7091	12.0891	5.77209	5.88641	9.67115	15.9226	9.31306	7.53616	7.17597	2.41067	7.36646	6.12231	8.49293	7.73567	8.26364	12.2346	9.18171
AT1G09960.1	14.1451	10.0877	11.5378	12.6034	12.0935	6.7143	13.7738	13.5277	9.74918	10.9413	17.074	11.27	11.1724	4.46103	10.9944	25.2862	17.4854	27.9995	16.9002	21.9178
AT3G02885.1	19.4192	6.83131	10.4967	11.6304	12.0944	8.66931	6.85959	10.6064	11.8421	9.49436	26.1788	11.2659	17.5933	24.3622	19.8501	14.5596	7.59069	11.9418	14.0506	12.0357
AT1G71530.2	16.2128	8.96664	12.5475	10.6602	12.0968	11.6084	16.7504	11.5924	16.0162	13.9919	12.3421	12.275	7.89455	12.04	11.1379	18.2107	11.2289	9.13697	8.34752	11.731
AT1G04160.1	9.88928	14.3828	11.5346	12.6056	12.1031	18.4376	13.7751	9.62749	16.0536	14.4735	17.0536	13.301	16.5374	8.2274	13.7798	20.8112	14.7829	10.0489	13.0878	14.6827
AT5G53090.1	14.0705	10.0167	15.624	8.70961	12.1052	9.66193	18.7357	15.5125	13.897	14.4518	7.65879	7.18871	13.2382	13.962	10.5119	14.6675	4.95992	6.33098	7.40931	8.34194
AT2G42290.1	12.0247	10.0909	15.6686	10.6455	12.1074	14.5222	10.8081	11.5748	10.8052	11.9276	25.1221	23.4594	14.4041	21.4817	21.1168	18.0957	8.46264	10.9819	9.27075	11.7027
AT2G33290.1	12.0122	12.2301	12.5654	11.628	12.1089	9.64319	8.83405	12.5556	18.1485	12.2954	18.1931	7.19951	10.0841	21.4992	14.244	9.1986	18.4133	19.4919	15.9544	15.7645
AT2G41820.1	15.1693	4.64975	22.8551	5.76736	12.1104	7.69773	12.7914	5.7371	9.72701	8.98831	15.8271	18.3706	16.4999	12.9776	15.9188	15.487	8.50656	21.4165	10.2455	13.9139
AT1G07740.1	12.9687	16.3722	9.42192	9.70159	12.1161	5.76618	6.87181	5.7566	11.7655	7.54002	13.3158	16.3142	14.2496	10.1978	13.5194	7.56168	7.70493	9.1904	2.68102	6.78451
AT2G43260.1	9.87852	15.4378	11.5282	11.6312	12.1189	12.5767	10.8119	12.5594	18.1381	13.5215	12.4025	15.3289	14.374	11.072	13.2943	7.43928	12.0939	17.6121	18.8314	13.9942
AT2G34150.1	9.87895	15.4385	11.5285	11.631	12.1192	10.6225	6.85984	4.76132	6.57124	7.20374	8.9181	12.2816	11.1515	12.9658	11.3292	27.1499	20.2502	23.2926	16.9184	21.9028
AT2G34150.2	9.87895	15.4385	11.5285	11.631	12.1192	10.6225	6.85984	4.76132	6.57124	7.20374	8.9181	12.2816	11.1515	12.9658	11.3292	27.1499	20.2502	23.2926	16.9184	21.9028
AT2G36355.3	8.85647	17.6637	7.41389	14.5477	12.1204	12.5562	15.7435	22.2992	15.0428	16.4104	13.7008	15.3455	12.2905	10.085	12.8554	20.6995	14.7065	25.1001	23.5487	21.0137
AT1G11800.1	6.69711	14.3964	17.7318	9.66741	12.1232	13.5448	14.7617	17.4322	10.8056	14.1361	12.4593	20.4141	18.6977	14.8394	16.6026	10.0655	9.35873	15.6948	20.7187	13.9594
AT2G40815.1	13.0555	10.0592	16.6801	8.69833	12.1233	7.69659	3.89997	9.63442	10.7822	8.00329	10.0648	6.17858	11.1417	10.1321	9.37929	19.9689	30.3006	15.7303	20.7544	21.6885
AT1G30450.3	15.1911	10.0746	13.5959	9.67219	12.1334	13.5515	5.87181	11.5807	13.9476	11.2379	11.2592	12.2832	13.309	7.2883	11.0349	24.4264	16.6058	17.6039	18.8244	19.3651
AT5G28442.1	13.0624	16.507	6.35813	12.6107	12.1346	9.64667	10.8122	12.56	11.8389	11.2144	8.91414	15.3284	16.5161	6.3509	11.7774	15.4634	15.7158	22.348	15.9646	17.3729
AT1G12550.1	16.2243	11.1274	11.5208	9.6785	12.1377	8.67446	15.7589	11.5888	13.9281	12.4876	8.88768	15.3243	14.354	16.7774	13.8358	19.0867	11.2142	7.24855	10.2473	11.9492
AT1G32415.1	15.1363	12.1701	12.5386	8.70736	12.1381	5.7541	16.7544	7.6936	10.7574	10.2399	15.7425	9.22329	7.87969	10.1575	10.7508	18.2521	13.068	11.0375	11.2199	13.3944
AT5G07780.1	9.85246	15.3944	14.6053	8.70454	12.1392	13.5667	19.7206	13.5489	8.66197	13.8745	19.2033	11.2576	11.1164	13.9441	13.8803	9.25882	10.3347	5.38162	8.35131	8.33161
AT1G27045.1	13.0356	17.537	6.3493	11.6404	12.1406	6.72612	7.85137	7.6897	9.71634	7.99588	5.34946	13.2898	17.5463	11.0946	11.82	21.8243	19.4068	11.9698	12.1649	16.3415
AT5G16600.1	11.9413	18.5463	8.40282	9.69298	12.1459	10.6446	10.8229	5.74955	10.7402	9.4893	11.0972	14.2945	5.70277	12.0745	10.7922	11.9987	8.57275	10.1123	13.1497	10.9584
AT5G28330.1	9.87288	17.5695	10.4925	10.6546	12.1474	13.5568	11.8016	13.5387	7.62322	11.6301	14.6933	13.2956	16.5084	14.8694	14.8417	15.4746	12.1047	13.8384	11.195	13.1532
AT4G00620.1	13.0107	12.1574	17.6805	5.7758	12.1561	8.68547	16.7569	8.67258	15.9887	12.5259	7.65419	19.3709	8.94601	15.8668	12.9595	7.50708	4.0704	5.39344	13.1399	7.52771
AT2G01023.1	11.9914	14.3495	13.5854	8.6994	12.1564	9.65005	15.7583	5.73705	6.56433	9.42744	13.5264	9.22955	19.7092	9.18914	12.9136	23.583	15.7368	11.012	15.0185	16.3376
AT5G49960.1	19.4453	9.01049	10.5055	9.66791	12.1573	11.5919	8.8323	7.67578	10.8043	9.72608	8.95905	13.3034	15.4767	14.8412	13.1451	24.3807	25.6507	13.8096	20.7206	21.1404
AT4G20325.1	10.9063	16.452	13.5705	7.72827	12.1642	16.5058	5.87708	11.5978	11.8091	11.4474	12.3071	14.3019	12.1801	12.0524	12.7104	14.6453	9.44243	11.0354	7.40349	10.6316
AT5G09790.2	7.70369	19.6128	14.5862	6.75606	12.1647	8.68882	16.7596	19.4341	10.7409	13.9058	7.63415	13.2799	10.0085	11.1238	10.5116	6.63199	6.76777	9.167	5.51321	7.01999
AT5G19830.1	7.74739	19.7154	13.5908	7.71907	12.1932	14.5328	18.7236	8.65728	13.9394	13.9633	11.2383	22.434	15.4431	13.9166	15.758	4.79815	14.8115	11.9464	11.192	10.687
AT1G13510.1	7.72498	8.9579	14.6037	17.5233	12.2025	11.6117	13.7846	15.5052	3.37597	11.0694	5.34079	16.3335	16.4684	11.0995	12.3105	5.71138	17.5989	11.9754	12.1695	11.8638
AT3G14360.1	10.9102	8.95714	11.5111	17.5236	12.2255	14.5464	16.7528	9.64309	10.7625	12.9262	14.6163	9.22476	8.96295	12.0487	11.2132	12.8413	10.3397	11.0315	10.2604	11.1182
AT4G16620.1	8.0089	15.9597	9.61744	15.401	12.2468	19.2297	14.69	16.292	6.76788	14.2449	16.9993	9.30848	8.23901	10.7894	11.3341	169.8	214.054	204.498	181.86	192.553
AT4G13870.1	13.0754	13.3067	19.7847	2.83857	12.2513	6.71636	7.84603	10.6034	20.2472	11.3532	11.2695	9.23454	12.2395	12.9561	11.4249	24.4124	21.1331	21.3824	11.1823	19.5276
AT1G05670.2	14.0732	8.94513	9.44203	16.5484	12.2522	12.5947	6.86588	6.72	17.0403	10.8052	15.7258	9.22205	13.2413	13.0093	12.7996	14.6624	4.06616	12.9337	8.36076	10.0058
AT1G05670.1	14.0769	8.94843	9.44353	16.547	12.254	12.5934	6.86544	6.71909	17.0439	10.8055	15.7358	10.2388	13.2456	13.0061	13.0566	15.5548	4.06327	12.9303	8.35873	10.2268
AT3G13226.1	9.9401	18.7697	13.6331	6.72444	12.2668	18.4068	21.6699	18.3825	14.0078	18.1167	23.0329	18.401	14.4725	15.7343	17.9102	20.647	17.371	16.5797	18.7542	18.338
AT5G07320.1	9.91533	19.7941	13.6166	5.7555	12.2704	14.5132	10.8045	14.4932	7.65328	11.866	12.5109	17.3746	16.5836	25.2501	17.9298	13.5846	27.4009	17.5579	14.9691	18.3781
AT4G29170.2	9.81811	11.0645	15.6101	12.6356	12.2821	3.81148	6.86905	8.67871	10.7345	7.52343	8.77665	7.1846	15.3454	16.8407	12.0368	6.64242	11.3021	13.906	10.2857	10.5341
AT4G29170.1	9.8197	11.0666	15.6113	12.6349	12.2831	3.81112	6.86881	9.65488	10.7359	7.76767	8.78032	7.18495	15.3481	16.8386	12.038	6.6401	11.2992	13.904	10.2844	10.5319
AT3G02160.1	7.70066	14.2762	13.5544	13.6146	12.2865	10.6457	6.8685	9.65408	8.63827	8.95164	15.6662	10.2333	11.0757	7.3343	11.0774	11.1066	11.2954	12.007	8.37289	10.6955
AT1G65920.1	12.1719	15.6859	12.6525	8.64929	12.2899	3.76567	10.7825	7.63301	18.3327	10.1285	17.5729	11.308	12.4354	12.8095	13.5314	57.6653	36.8739	72.9276	62.4393	57.4765
AT5G01730.1	6.63537	17.4701	10.4625	14.5967	12.2912	5.76102	8.84608	13.5658	6.53216	8.67628	14.5152	13.2777	11.0717	13.983	13.2119	9.31944	10.3933	5.40419	8.37504	8.373
AT1G05820.1	16.2426	17.5802	11.5283	3.81391	12.2913	2.82656	11.8003	6.70759	11.8403	8.2937	11.2444	14.3133	16.5187	11.0718	13.2871	17.2526	19.3421	20.4511	18.8312	18.9692
AT5G16320.1	7.72787	12.1839	16.6661	12.6206	12.2996	16.5015	5.87601	10.6177	13.9149	11.7275	14.6296	8.20926	19.6794	9.20169	12.93	9.25682	10.3327	10.0837	15.9908	11.416
AT1G10400.1	7.73389	13.2661	14.611	13.5973	12.3021	19.434	17.739	12.5678	13.9225	15.9158	11.1951	8.21093	8.97567	12.0372	10.1047	12.8164	8.51778	14.799	8.3456	11.1197
AT1G53340.1	15.1122	11.0748	9.43532	13.6127	12.3088	16.5169	12.801	11.6067	13.8854	13.7025	7.63565	8.20271	11.0814	8.27776	8.79937	13.7941	8.57053	7.28021	5.51283	8.78942
AT5G56370.1	9.84775	13.2469	12.5411	13.603	12.3097	15.526	8.84091	12.5739	12.8601	12.4502	11.1601	15.3176	17.5325	3.5487	11.8897	4.83265	17.6051	8.20404	12.1717	10.7034
AT2G36570.1	11.9829	12.1942	10.4859	14.577	12.31	8.67623	10.8155	16.4768	8.66848	11.1593	22.6615	6.17646	17.5568	8.24986	13.6612	8.35421	8.51737	18.5853	15.0263	12.6208
AT1G62010.1	14.0302	11.048	12.5146	11.6602	12.3133	7.71823	9.83751	6.73053	7.57538	7.96541	11.0459	14.2878	8.91259	7.34641	10.3982	7.55303	7.69707	12.0251	12.2101	9.87134
AT4G07960.1	14.0126	11.0299	13.5345	10.685	12.3155	6.74533	16.769	7.71142	8.61511	9.96021	9.86411	12.2544	4.59426	13.0612	9.94349	7.5749	6.81237	5.42235	5.53168	6.33532
AT5G44930.2	11.9054	11.0317	17.6469	8.72397	12.327	2.84345	5.88442	7.71096	10.7121	6.78774	9.86745	9.21027	6.75208	11.1555	9.24632	7.57276	9.5291	15.8371	8.39317	10.333
AT3G02920.2	10.9526	7.92179	19.7857	10.6486	12.3272	4.7682	12.7866	11.5785	11.8502	10.2459	19.3521	9.23484	15.4643	19.5949	15.9115	14.5389	12.9761	16.6514	21.6873	16.4634
AT1G49475.1	13.0684	10.0722	13.5946	12.6086	12.336	15.5077	5.87207	8.6552	12.8949	10.7325	13.5698	14.3145	10.0788	14.8583	13.2053	16.3465	12.0869	15.716	24.569	17.1796
AT1G28470.1	6.68293	16.5112	12.5611	13.5888	12.336	14.5312	19.7119	13.5353	16.0422	15.9551	13.562	6.18019	4.66276	15.8101	10.0537	13.6675	12.0917	20.4495	12.1429	14.5879
AT5G07710.1	16.2167	10.0458	10.4857	12.6177	12.3415	14.5408	15.7604	10.6148	7.61451	12.1326	11.195	13.2915	12.2009	12.9857	12.4183	11.028	11.224	17.6385	10.2515	12.5355
AT3G25010.1	11.0583	10.2016	12.6286	15.4952	12.3459	30.0934	19.6776	36.8889	18.2819	26.2355	9.17447	15.3688	16.7127	7.21394	12.1175	22.2702	34.3498	31.5684	28.2151	29.1009
AT1G75640.1	11.997	13.2848	11.5251	12.6124	12.3548	9.6482	15.757	10.6095	8.67794	11.1732	18.1414	16.3424	14.3655	6.35364	13.8007	14.5778	14.8188	13.838	15.0134	14.562
AT2G31725.1	11.9632	14.3107	11.5076	11.645	12.3566	6.7296	10.819	8.6693	8.65518	8.71827	20.3071	11.2551	11.1047	7.31804	12.4962	5.72006	12.1612	21.4586	13.1314	13.1178
AT2G36480.1	13.0359	14.3293	9.45054	12.6198	12.3589	11.6095	7.85133	15.5022	7.61087	10.6435	14.6358	20.3947	6.81217	15.8406	14.4208	11.0383	9.42685	14.8057	9.30204	11.1432
AT1G48770.1	12.0686	11.2192	12.5962	13.5642	12.362	19.3866	21.6715	12.5325	16.109	17.4249	17.2272	12.2992	18.7715	11.9607	15.0646	10.8796	24.61	26.9664	19.7136	20.5424
AT5G40540.1	11.965	12.1722	15.6301	9.68571	12.3633	13.5701	12.7966	9.64477	18.0947	13.5265	15.7476	9.22367	10.0332	8.26232	10.8167	10.1646	6.74147	11.9808	12.1739	10.2652
AT5G28610.1	11.9523	17.4984	7.37458	12.6288	12.3635	8.68567	4.89118	17.4708	7.59576	9.66085	16.8508	15.3127	21.7713	7.32505	15.3149	7.50795	11.2724	5.39381	7.41108	7.89632
AT2G39220.1	9.83531	16.4335	12.5333	10.6686	12.3677	18.4705	15.7671	10.6254	11.799	14.1655	8.81648	10.237	8.94668	7.32421	8.83109	12.8733	6.75454	9.15773	10.2718	9.76435
AT4G17350.1	15.237	12.274	7.41121	14.5505	12.3682	8.65637	13.7683	10.5909	15.0359	12.0129	16.0021	15.3433	15.5125	12.924	14.9455	19.8247	18.3311	31.7367	16.8738	21.6916
AT3G11050.1	16.1123	12.091	13.5315	7.74607	12.3702	9.68088	5.88523	10.6458	8.61164	8.70589	12.138	15.2955	7.82009	8.30903	10.8906	5.79573	9.53878	5.42539	3.63292	6.0982
AT1G11940.1	7.72895	17.5363	13.5765	10.6613	12.3758	14.5437	7.85143	12.5706	7.61044	10.644	13.4847	10.2424	11.1196	10.1474	11.2485	18.2196	10.3305	15.7529	12.1653	14.1171
AT5G58160.1	9.84689	16.4537	12.5406	10.6643	12.3764	5.75325	7.85274	5.74315	9.70939	7.26463	14.6076	15.3173	12.1816	14.9007	14.2518	18.243	9.44078	14.8168	10.2625	13.1908
AT3G53010.1	12.9937	16.408	9.43259	10.6741	12.3771	8.69045	7.85706	10.6316	17.0176	11.0492	12.2342	10.233	7.85533	18.7435	12.2665	9.31584	6.77385	4.46476	8.37363	7.23202
AT1G78970.2	9.83642	17.5025	11.5034	10.6682	12.3776	20.429	16.7564	9.64827	12.8486	14.9206	20.2767	15.3135	10.0223	11.1129	14.1813	3.96671	4.96046	4.45523	3.61104	4.24836
AT4G24630.1	15.1512	12.1855	11.5142	10.6614	12.378	8.67841	14.7727	4.76757	12.8671	10.2714	5.34855	14.305	15.4066	23.4554	14.6289	18.22	10.3308	6.31799	9.30261	11.0429
AT4G22910.1	9.87946	18.6518	7.39448	13.5889	12.3787	11.5992	17.7335	12.5589	11.841	13.4332	11.2465	8.21538	8.99721	14.8615	10.8301	16.3537	12.0921	14.7748	21.7008	16.2303
AT4G04402.1	11.9979	14.3585	11.5255	11.633	12.3787	12.5788	12.79	15.492	11.8358	13.1742	13.5442	12.2801	15.4389	10.13	12.8483	16.3685	16.6305	11.0061	10.2408	13.5615
AT4G09490.1	16.169	14.2847	8.40408	10.6717	12.3824	7.7111	9.83336	9.65192	7.59078	8.69679	8.79763	8.20299	15.3606	6.3849	9.68652	14.6917	14.0118	12.0009	11.2341	12.9847
AT1G18750.2	16.2707	9.01256	13.6053	10.6452	12.3834	2.82272	8.83198	8.64935	12.9112	8.30381	21.6876	22.4448	29.3961	21.4804	23.7522	10.9529	12.9576	7.2232	19.7623	12.724
AT1G01370.2	12.9884	16.4004	10.4612	9.69587	12.3865	12.6051	7.85779	10.6335	4.41993	8.87907	12.2216	12.2621	15.3424	17.7962	14.4056	3.98889	4.08888	9.17529	9.33157	6.64616
AT1G16630.1	12.9631	18.4909	8.38887	9.70322	12.3865	10.6564	4.89605	8.68711	14.8977	9.78432	11.0189	12.2556	3.51227	9.25182	9.00963	12.0616	6.80741	6.36149	6.4824	7.92823
AT1G48120.1	10.8483	17.4211	13.5345	7.74469	12.3872	8.70076	9.84016	6.73489	7.56558	8.21035	8.71585	11.2398	4.59426	17.8303	10.5951	4.01623	5.90997	7.30766	12.2227	7.36415
AT5G18750.1	11.9506	16.4288	11.5011	9.69014	12.3927	13.5762	8.8436	8.67336	9.69752	10.1977	16.8451	8.20428	18.5712	12.0662	13.9217	2.22604	11.2753	7.27493	13.1419	8.47955
AT3G20830.1	14.1963	7.96923	17.7615	9.65483	12.3955	14.5036	14.7524	8.63629	14.0016	12.9735	17.2224	16.3659	13.3848	15.7415	15.6787	20.6656	32.7729	18.4726	23.5328	23.861
AT5G47800.1	16.2267	14.3484	7.38926	11.6355	12.4	10.6271	7.84934	9.636	8.67361	9.19652	12.3704	12.2781	22.9119	12.9781	15.1346	17.2838	15.7385	14.7901	8.34077	14.0383
AT5G53890.1	16.2612	11.1613	11.536	10.6476	12.4015	8.66543	7.8454	6.70357	10.8001	8.50362	11.28	12.2856	9.01121	13.8992	11.619	19.0088	25.6671	19.4836	26.4689	22.6571
AT2G17480.1	15.1588	12.1933	13.5801	8.70198	12.4085	9.65306	7.85053	10.6149	11.8228	9.98533	8.87461	12.2758	14.345	12.986	12.1204	13.7129	15.7555	11.9642	17.897	14.8324
AT1G10040.1	9.94011	12.3057	17.7662	9.65285	12.4162	20.3607	28.5918	19.3585	19.2709	21.8955	20.7212	14.3347	15.5505	9.12855	14.9337	14.4151	25.4996	14.6971	14.9431	17.3887
AT1G07870.2	14.2185	11.2402	12.6062	11.6025	12.4169	22.3071	12.7724	22.2788	16.1281	18.3716	12.6184	9.25069	11.2478	18.5562	12.9183	21.5017	28.1729	28.8215	23.5069	25.5007
AT1G15125.1	16.3737	9.09382	12.6175	11.5955	12.4201	18.3889	25.6132	16.414	31.9329	23.0873	33.5875	19.4304	25.3002	30.8327	27.2877	16.1151	6.58262	16.5385	10.1654	12.3504
AT4G11450.1	17.3205	10.084	13.601	8.69181	12.4243	5.74098	13.7746	11.5773	22.3488	13.3604	13.5998	18.3806	12.245	22.4411	16.6666	18.1121	12.9707	8.16666	13.0855	13.0837
AT3G26115.2	12.0274	17.6191	8.4387	11.6228	12.427	14.521	15.7499	9.62341	12.9127	13.2018	18.2449	10.2547	14.4078	21.478	16.0963	18.0889	11.153	18.5256	14.0315	15.4498
AT3G56320.1	11.9719	16.4614	13.5741	7.72663	12.4335	7.7032	16.7523	9.6424	12.8637	11.7404	8.85359	8.20871	14.3307	10.1507	10.3859	9.26091	13.0527	16.7048	14.0801	13.2746
AT4G30520.1	16.7316	11.5868	13.8135	7.62235	12.4386	8.5577	16.6519	9.50613	5.70955	10.1063	13.4293	14.4287	18.2311	13.5478	14.9092	250.717	267.78	274.689	281.511	268.674
AT5G47455.2	15.1699	12.2049	15.6473	6.74406	12.4415	8.67355	9.82548	10.6115	3.38446	8.12373	20.4122	18.3708	15.4298	12.0291	16.5605	8.34158	15.7362	11.9551	19.8011	13.9585
AT1G14170.1	6.76476	18.8576	12.627	11.5895	12.4597	18.3797	12.7648	24.2047	20.3872	18.9341	15.071	3.13764	15.6267	10.0306	10.9665	49.0423	32.5562	34.4034	30.126	36.532
AT1G14170.2	6.76476	18.8576	12.627	11.5895	12.4597	18.3797	12.7648	24.2047	20.3872	18.9341	15.071	3.13764	15.6267	10.0306	10.9665	49.0423	32.5562	34.4034	30.126	36.532
AT1G14170.3	6.76476	18.8576	12.627	11.5895	12.4597	18.3797	12.7648	24.2047	20.3872	18.9341	15.071	3.13764	15.6267	10.0306	10.9665	49.0423	32.5562	34.4034	30.126	36.532
AT2G32100.1	10.9681	9.01854	8.4405	21.4133	12.4601	6.7117	10.8068	5.72706	11.8639	8.77739	18.2598	11.2726	20.8524	10.1032	15.122	17.1834	19.2741	29.8754	19.7554	21.5221
AT1G10930.1	12.9405	8.8745	13.5246	14.6164	12.489	11.6435	3.91063	11.6289	13.8329	10.254	13.2449	11.2354	7.8091	9.26805	10.3894	0.557877	7.73857	5.43247	0.810605	3.63488
AT2G44800.1	8.72184	13.1441	12.4977	15.5975	12.4903	5.77216	11.8221	7.71596	6.50608	7.95407	8.68556	6.15998	7.81094	6.41838	7.26872	8.49336	6.83005	11.1063	9.36032	8.94752
AT4G37370.1	5.70908	8.05387	17.8277	18.4117	12.5006	55.4621	45.3591	45.6383	20.4314	41.7227	12.8102	10.286	10.2434	6.25987	9.89985	16.8781	18.9721	37.1481	29.1174	25.5289
AT3G50570.1	10.9743	6.85876	15.6774	16.5123	12.5057	14.5162	15.7474	5.72543	20.278	14.0667	14.8147	17.3722	11.1917	11.0423	13.6052	17.1673	13.8366	26.0749	18.7928	18.9679
AT1G06148.1	14.0233	11.0408	8.39109	16.5685	12.5059	8.69778	9.83856	3.80796	6.52007	7.21609	13.3158	15.3002	17.4449	8.29864	13.5899	4.00693	5.00087	8.24513	9.3439	6.64921
AT5G37630.1	6.63562	13.2041	15.6108	14.5966	12.5118	13.5828	5.8808	10.6323	13.8779	10.9935	11.0823	8.20105	13.2114	11.13	10.9062	8.42443	3.19679	12.9572	8.37482	8.2383
AT1G06590.1	12.0262	19.7603	11.5401	6.73575	12.5156	11.5909	16.739	11.5742	13.9633	13.4669	8.96439	7.20216	14.4062	16.7342	11.8267	10.0639	24.7337	19.4724	21.6737	18.9859
AT3G10110.1	9.92815	7.96275	15.6914	16.5027	12.5212	5.73111	14.754	12.536	13.9949	11.754	16.0395	18.396	19.8313	14.8033	17.2675	18.8992	18.3036	22.2573	28.32	21.945
AT3G17360.1	10.8276	13.135	12.4938	13.6366	12.5233	9.68657	8.85438	8.69567	18.0002	11.3092	6.36874	9.20494	7.80447	4.53004	6.97705	9.40383	0	10.1642	1.74835	5.32909
AT4G13870.2	13.0825	14.3898	19.7899	2.8375	12.5249	6.7146	7.84507	10.6009	20.2556	11.3541	11.2856	9.23604	12.2478	12.9498	11.4298	25.2901	22.0238	21.3723	13.0836	20.4424
AT4G26180.1	15.2163	19.7682	7.40461	7.71126	12.5251	12.5658	17.7267	15.4762	8.70055	13.6173	11.3099	14.3216	16.561	14.8338	14.2566	10.9444	23.8124	25.1418	9.26691	17.2914
AT4G11370.1	6.71746	13.3609	12.5889	17.4836	12.5377	27.2167	15.7434	25.2301	9.77347	19.4909	9.02393	13.3124	11.2113	14.8082	12.089	19.805	15.6072	18.4884	18.7743	18.1687
AT3G44530.1	13.0227	11.0992	10.4768	15.565	12.5409	5.75389	12.7968	17.4645	7.60312	10.9046	13.4527	9.22348	6.80165	10.1568	9.90866	11.9558	17.6134	16.7144	6.45288	13.1841
AT2G20310.1	8.78667	14.3182	11.5105	15.5631	12.5446	15.5256	15.7636	11.5966	5.49529	12.0953	7.68332	12.2721	5.72361	13.9487	9.90692	11.9475	10.3416	15.7616	12.1711	12.5555
AT4G02420.1	9.97762	10.1896	11.5866	18.4326	12.5466	11.5575	14.7415	15.435	21.4301	15.791	15.0462	8.23842	12.3671	10.037	11.4222	39.2479	43.4384	34.4222	30.1396	36.812
AT3G63290.1	7.74618	11.1394	17.7132	13.5909	12.5474	13.5558	6.86043	7.68299	7.62476	8.93099	11.2344	21.4185	17.583	13.9182	16.0385	11.8911	15.7209	12.8916	17.8792	14.5957
AT4G19660.1	16.2224	6.81599	13.5829	13.5955	12.5542	19.4315	19.7167	21.3645	13.9267	18.6099	12.3617	10.245	13.2797	6.35945	10.5615	5.69241	9.4121	6.31081	13.1113	8.63166
AT3G57060.2	7.71571	14.3039	14.5961	13.6067	12.5556	12.5946	8.8424	15.5112	8.65186	11.4	8.82585	8.20588	13.2418	13.0089	10.8206	10.1759	9.45304	11.0422	13.1355	10.9516
AT4G01730.1	16.1484	7.84179	14.5774	11.6574	12.5562	10.6494	10.8253	11.6127	11.7775	11.2162	6.44551	7.18341	6.77095	11.1362	7.88401	9.33032	12.2216	10.1241	7.42512	9.77528
AT3G61410.1	9.87124	13.2819	11.5239	15.5519	12.5572	15.5135	11.8019	9.63456	11.8332	12.1958	18.1338	7.1962	10.0652	11.079	11.6186	15.4789	13.0121	16.6766	15.0154	15.0457
AT5G57790.1	9.83155	12.153	15.62	12.6299	12.5586	8.6866	7.85527	5.74754	14.9384	9.30695	7.64745	9.22015	11.0887	6.38191	8.58456	18.2881	6.75949	14.8367	16.0152	13.9749
AT1G52130.1	5.71281	10.2423	17.8321	16.4556	12.5607	80.8635	45.3555	59.2947	34.1495	54.9158	15.1938	5.18691	10.2499	17.517	12.0369	13.3466	11.8284	16.4681	8.23659	12.4699
AT3G44530.2	13.0418	12.1932	9.45301	15.5573	12.5613	4.77533	11.8043	17.455	9.72051	10.9388	16.9463	10.2438	7.89705	11.0897	11.5442	14.6097	17.5732	17.639	7.39417	14.304
AT4G03820.1	13.0794	9.00454	13.6006	14.5628	12.5619	9.64142	19.7083	20.3681	19.2035	17.2303	15.9084	7.20053	6.84657	15.7956	11.4378	11.8571	14.7787	16.6484	13.086	14.0925
AT4G35620.1	8.71363	14.1947	17.628	9.71232	12.5622	9.68761	12.814	9.67479	7.54989	9.93158	7.51706	4.12489	6.72956	6.42453	6.19901	5.81962	6.84199	8.2716	6.49803	6.85781
AT1G34180.1	10.9557	11.1616	13.6011	14.5625	12.5702	27.2436	16.7409	9.62647	20.253	18.466	12.4417	9.23557	14.3953	11.0591	11.7829	9.18912	12.0683	15.7029	14.0393	12.7499
AT1G34180.2	10.9557	11.1616	13.6011	14.5625	12.5702	27.2436	16.7409	9.62647	20.253	18.466	12.4417	9.23557	14.3953	11.0591	11.7829	9.18912	12.0683	15.7029	14.0393	12.7499
AT4G03440.1	8.81429	11.1436	17.7158	12.6103	12.571	19.4228	12.7891	15.4896	20.2335	16.9838	17.0127	12.2814	5.74958	15.8118	12.7139	13.6708	12.0944	10.0596	6.43284	10.5644
AT3G55510.1	16.2936	16.5721	13.6159	3.80666	12.5721	5.73489	11.7927	14.4938	18.185	12.5516	19.4557	20.4216	15.5067	16.7139	18.0245	16.261	12.0258	12.8462	28.3446	17.3694
AT4G28720.1	15.08	12.1119	11.4831	11.6615	12.5841	9.67516	17.7562	9.66184	7.57301	11.1665	9.89016	11.2429	5.68329	7.3489	8.54131	4.00459	9.51403	11.0813	6.47832	7.76956
AT5G47940.1	16.2408	8.98888	11.5276	13.5898	12.5868	9.6466	16.7449	12.5599	12.8901	12.9604	15.8599	15.3285	17.5874	10.1268	14.7257	15.4629	8.49248	14.7774	11.1912	12.481
AT5G47400.1	5.62912	16.55	14.6398	13.5791	12.5995	19.408	7.84377	14.5004	11.8622	13.4036	19.404	7.20281	16.5594	10.1049	13.3178	20.771	13.8526	21.3586	16.8922	18.2186
AT2G18850.1	10.9141	14.3257	12.5445	12.6208	12.6013	8.67895	7.85171	13.5485	9.71463	9.94845	11.1748	12.2736	10.0429	11.0966	11.147	15.5255	14.8637	12.9171	14.0782	14.3461
AT5G54930.2	13.0772	12.2342	11.5346	13.5845	12.6076	5.74163	10.8097	17.4374	13.9533	11.9855	19.3534	12.2848	16.5375	14.8496	15.7564	20.8109	12.0731	9.10826	16.9064	14.7247
AT2G33060.1	11.9387	15.3442	11.495	11.6535	12.6078	7.71273	6.86843	11.6084	7.58726	8.4442	19.0819	13.2789	19.6164	9.22864	15.3014	3.98236	9.48105	8.22598	6.46625	7.03891
AT4G34240.2	15.0838	12.1158	13.5433	9.69986	12.6107	8.69604	16.7653	8.68357	9.67452	10.9548	7.59124	7.18172	20.6451	8.29468	10.9282	7.55389	3.20946	7.29702	6.47664	6.13425
AT4G21270.1	7.68295	18.5015	14.5692	9.70126	12.6137	9.67561	7.86033	9.66231	13.8587	10.2642	9.88722	8.19676	11.0484	8.29789	9.35756	11.149	4.10434	6.35737	9.3432	7.73847
AT5G12360.1	12.0377	14.4136	9.47792	14.5547	12.621	21.3594	16.7362	18.4023	17.1275	18.4064	13.6531	14.3238	12.2691	19.5657	14.9529	12.7097	14.7398	12.8526	12.1168	13.1047
AT5G53060.1	9.87492	17.5732	9.46056	13.5909	12.6249	9.64755	15.7565	13.5376	5.51081	11.1131	11.2341	15.3276	18.653	12.9702	14.5462	22.6583	9.39547	11.0051	12.1471	13.8015
AT1G78970.1	9.84538	17.5189	11.5087	11.6443	12.6293	21.4027	16.7539	10.6212	12.8577	15.4089	20.3143	15.3168	12.1795	12.0529	14.9659	3.95687	4.95058	4.44982	3.60707	4.24108
AT4G13320.1	10.0752	10.31	13.7229	16.4278	12.634	13.461	16.6897	16.3535	27.9327	18.6092	30.787	21.515	32.083	16.5054	25.2226	56.3676	51.8407	58.5615	78.4208	61.2976
AT1G64580.1	8.75585	17.4638	15.608	8.7167	12.6361	11.6268	11.8141	10.6339	5.47578	9.88766	11.072	5.15016	11.0671	14.9391	10.5571	10.2221	5.88121	9.17631	10.2881	8.89193
AT5G40630.1	16.2705	13.3222	7.40267	13.5807	12.644	10.6148	8.83199	11.5744	8.69715	9.9296	7.78944	10.2542	10.0985	10.108	9.56255	22.5775	21.1027	28.9398	24.5441	24.291
AT3G60580.1	9.97665	10.1884	18.8301	11.5927	12.647	15.4577	20.6691	15.4355	25.6391	19.3003	10.3341	22.4838	12.3657	11.9193	14.2757	35.6782	27.1764	27.8228	30.1414	30.2047
AT5G06610.1	10.9997	13.3743	13.6283	12.5875	12.6474	25.2534	15.7411	12.5338	14	16.8821	14.8941	17.3817	13.3826	14.7976	15.114	22.4573	20.097	13.7652	23.5349	19.9636
AT1G66345.1	18.352	10.0627	11.5258	10.654	12.6486	15.5118	10.8127	11.585	7.62432	11.3835	8.90755	14.3118	13.2945	14.8675	12.8454	15.4706	14.816	13.8365	15.9677	15.0227
AT5G08565.2	6.67572	19.7032	13.5868	10.6555	12.6553	16.4921	10.8135	14.5168	16.0311	14.4634	7.73009	14.3104	13.2884	6.35552	10.4211	8.33846	11.2061	19.5176	15.9721	13.7586
AT4G35987.1	12.0121	14.3781	13.5974	10.6496	12.6593	14.5278	9.8221	10.604	7.63277	10.6467	11.2654	8.21701	5.75664	11.0644	9.07586	19.0248	32.0661	17.6005	17.8656	21.6392
AT3G03970.1	16.2753	12.2512	10.5083	11.6221	12.6642	23.3211	8.83141	10.5977	13.9663	14.1791	7.79656	14.3213	19.7766	21.4752	15.8424	14.5086	14.7559	17.5783	12.1233	14.7415
AT5G05310.3	12.0779	12.3108	14.6694	11.6056	12.6659	13.523	17.7147	18.3802	23.4805	18.2746	9.07051	24.4992	19.8633	12.8961	16.5823	20.6354	29.1078	17.5163	12.0856	19.8363
AT1G23180.1	15.1798	10.0644	18.744	6.74206	12.6825	13.5554	10.8125	16.4682	9.7334	12.6424	14.7029	19.3889	10.0708	12.0217	14.0461	7.44352	15.7193	16.6702	12.1464	12.9948
AT4G28410.1	12.0556	15.5145	11.5552	11.6132	12.6846	13.5322	19.6977	20.3454	18.1983	17.9434	14.8651	16.362	9.04857	7.25909	11.8837	18.018	16.5083	22.2642	23.5479	20.0846
AT5G20320.1	13.0799	12.2373	17.7267	7.71453	12.6896	11.594	10.8092	12.5532	19.2041	13.5401	15.9098	12.2855	10.0904	21.491	14.9442	9.18959	19.3067	15.7033	13.0856	14.3213
AT5G20320.2	13.0799	12.2373	17.7267	7.71453	12.6896	11.594	10.8092	12.5532	19.2041	13.5401	15.9098	12.2855	10.0904	21.491	14.9442	9.18959	19.3067	15.7033	13.0856	14.3213
AT1G03580.1	10.0663	11.3925	15.7941	13.5072	12.69	9.57684	8.80288	5.68184	14.1441	9.55142	5.7218	13.3591	12.4939	15.5787	11.7884	66.1928	83.3373	95.2903	67.042	77.9656
AT5G43370.1	14.1174	17.5704	8.42615	10.6544	12.6921	9.64814	12.7902	9.63373	13.9361	11.502	13.5423	8.21394	8.99022	13.9201	11.1666	6.56286	29.3804	20.46	9.28864	16.423
AT5G43370.2	14.1174	17.5704	8.42615	10.6544	12.6921	9.64814	12.7902	9.63373	13.9361	11.502	13.5423	8.21394	8.99022	13.9201	11.1666	6.56286	29.3804	20.46	9.28864	16.423
AT5G46280.1	16.2077	12.1849	15.6368	6.74799	12.6944	9.65533	9.82818	6.71519	10.7668	9.24137	21.4921	21.4086	20.7483	20.5987	21.0619	6.59006	4.05086	8.19843	4.54923	5.84715
AT5G40980.1	10.9626	16.5441	13.6054	9.66724	12.6948	12.5677	13.773	4.75634	6.5838	9.4202	11.2983	13.304	17.6264	19.5811	15.4524	18.9886	20.1949	24.2033	13.0792	19.1165
AT5G40460.1	11.045	15.6003	11.5851	12.57	12.7001	15.4585	9.80542	11.5405	7.6955	11.125	11.5112	9.25665	8.01813	4.41682	8.30069	34.7929	47.0756	37.2607	54.976	43.5263
AT5G58210.3	15.3174	9.10148	16.7616	9.64046	12.7053	8.6361	13.7542	15.4357	12.9904	12.7041	19.7164	18.4164	12.3652	14.7462	16.311	36.5735	30.7867	46.7027	24.4221	34.6212
AT1G04380.1	11.9603	20.7103	9.44316	8.70822	12.7055	8.6832	9.83069	12.5771	7.60071	9.67292	19.1577	16.33	13.2445	12.0573	15.1974	13.7581	10.3542	5.38915	5.50453	8.7515
AT4G09520.1	13.1329	17.6847	7.41879	12.5866	12.7057	10.6001	12.7761	19.3618	7.66721	12.6013	13.7365	15.3496	15.5419	18.5796	15.8019	26.0282	21.8981	20.3577	27.3523	23.9091
AT5G14850.2	8.84857	19.7939	11.5499	10.6389	12.7078	14.5132	17.723	13.5176	10.8211	14.1437	22.9148	12.2929	9.03821	25.2502	17.374	16.2582	15.6274	16.6145	16.8766	16.3442
AT1G24600.1	11.9812	6.81104	13.5795	18.4988	12.7176	21.3931	14.7715	13.5454	8.66734	14.5943	12.3466	16.3371	13.2719	6.36295	12.0796	10.1377	18.485	5.377	5.49458	9.87358
AT5G51050.1	10.8367	9.94811	13.5273	16.5784	12.7226	9.68332	8.85285	12.6058	4.40133	8.88583	9.83711	11.2366	8.88444	7.36489	9.33077	5.80436	8.64021	6.37229	3.63576	6.11316
AT5G02320.1	14.1005	18.6146	10.4855	7.72396	12.7311	19.4343	7.85056	11.5914	9.72045	12.1492	18.0909	6.17631	13.2731	15.8346	13.3437	16.4056	9.41923	11.0204	8.34592	11.2978
AT5G02320.2	14.1074	18.625	10.4884	7.72233	12.7358	19.4309	7.84967	11.5889	9.72494	12.1486	19.2564	6.17739	13.2812	15.8278	13.6357	16.391	10.3121	11.9584	9.29446	11.989
AT1G71330.1	9.90424	7.93769	14.6416	18.4737	12.7393	16.4733	16.7374	13.523	13.9692	15.1758	18.2627	11.2728	15.4899	18.6236	15.9122	13.6103	13.8472	17.5742	12.1208	14.2881
AT1G62590.1	18.3923	13.3249	11.5409	7.71203	12.7425	18.4311	11.7957	11.5736	5.52551	11.8315	11.3029	15.3368	18.7018	12.943	14.5711	16.2988	22.9125	15.6919	16.8941	17.9493
AT2G35430.1	19.4391	13.314	10.5034	7.71421	12.7427	8.66507	5.87063	11.5769	10.801	9.22839	19.3671	13.3021	29.3805	13.898	18.987	19.0057	14.7753	13.8141	12.1311	14.9316
AT4G15330.1	7.77087	13.3309	9.4755	20.4332	12.7526	20.3845	11.7949	11.5718	8.70165	13.1132	19.4136	15.3383	11.1847	20.5218	16.6146	10.9416	12.946	16.6304	21.6662	15.5461
AT1G71750.2	14.1966	16.6082	12.5956	7.70175	12.7755	23.2967	19.6944	23.2679	12.9481	19.8018	13.7351	22.4628	19.8445	11.0181	16.7652	12.653	12.8849	17.5296	20.6689	15.9341
AT3G18850.4	6.6509	15.3713	12.5353	16.5486	12.7766	3.80691	9.83118	9.64741	18.0859	10.3429	12.286	13.2843	22.846	14.9108	15.8318	6.61271	8.55126	6.32975	6.45644	6.98754
AT2G15840.1	13.1313	9.05291	9.49074	19.4361	12.7778	24.275	21.6721	13.5084	23.4642	20.7299	18.3791	8.22814	14.4622	16.6884	14.4394	15.3196	21.9022	11.8839	18.7622	16.967
AT5G49320.1	13.0492	12.2018	7.38873	18.4949	12.7837	8.67432	17.7374	10.6124	12.8789	12.4757	8.88866	7.19513	12.2091	14.8773	10.7925	18.186	13.0221	16.6835	9.29389	14.2964
AT1G77120.1	10.9634	7.93228	16.7014	15.5383	12.7838	16.4762	11.7959	21.34	20.2633	17.4689	11.3003	6.18403	3.58345	3.52298	6.14768	19.8827	17.4744	22.3091	21.6732	20.3349
AT3G57060.1	7.7131	13.2298	15.6235	14.5885	12.7887	11.6177	8.84294	14.5348	8.6495	10.9113	8.81874	7.18858	13.2372	12.0624	10.3267	11.077	9.45804	11.0454	13.1384	11.1797
AT2G17670.2	18.3984	18.6991	6.36879	7.71087	12.7943	10.6125	10.8068	10.5967	7.64518	9.91529	17.108	9.23862	12.2622	12.9388	12.8869	27.9485	22.9003	20.4093	17.8445	22.2756
AT3G63290.2	7.75248	11.1491	17.7192	14.5669	12.7969	13.5522	6.85932	7.6805	7.62999	8.93051	11.2546	21.422	17.5967	15.8066	16.52	11.8755	17.5167	12.883	18.8265	15.2754
AT5G45840.2	10.9102	11.1057	14.6032	14.5823	12.8004	11.612	18.7319	6.7167	10.7625	11.9558	12.3177	12.2724	10.0384	9.20519	10.9584	10.1565	19.4227	9.14467	8.35339	11.7693
AT2G35710.2	7.71542	14.3033	14.5959	14.5872	12.8005	10.6387	14.7767	11.6008	11.8025	12.2047	7.66325	13.2844	16.4487	13.0093	12.6014	5.72622	5.85233	9.15432	12.1796	8.22813
AT5G48950.1	19.2961	7.83408	10.4551	13.6219	12.8018	10.6524	7.85961	9.66059	12.8172	10.2474	7.59196	6.16536	11.0541	6.3999	7.80282	8.44763	7.69736	10.1314	12.2103	9.62166
AT2G17670.1	18.4213	18.7271	6.37454	7.70659	12.8074	11.5826	12.7799	11.5655	8.71265	11.1602	19.4727	10.2597	13.3606	13.8689	14.2405	27.8887	25.575	20.3854	17.8271	22.9191
AT4G40070.1	15.1885	11.1488	7.39568	17.5061	12.8098	13.5524	18.7219	14.5106	8.68487	13.8674	17.0273	8.21602	10.0788	8.233	10.8888	9.20616	28.4342	10.0558	15.9591	15.9138
AT5G66640.2	9.80835	11.0517	19.7145	10.6787	12.8133	19.4671	17.7544	11.6146	9.67733	14.6284	8.7541	11.2447	11.0581	9.24063	10.0744	0	4.99162	6.35195	3.6235	3.74177
AT2G46980.2	9.87314	14.3572	10.4926	16.5309	12.8135	15.5125	10.813	7.68364	10.7835	11.1982	11.2292	12.2798	4.65766	6.35368	8.63009	23.5655	22.0868	16.6739	13.1032	18.8574
AT1G25320.1	15.2134	4.67481	18.7649	12.601	12.8135	9.63797	14.761	17.4307	10.8079	13.1594	21.6973	13.3047	7.93937	10.106	13.2618	16.2977	17.4711	26.093	12.1242	17.9965
AT2G41300.1	19.9607	9.35488	7.53234	14.4226	12.8176	10.4985	10.749	10.4781	7.8523	9.89445	18.2777	9.31197	9.36332	10.777	11.9325	244.423	238.336	254.572	175.987	228.329
AT4G32830.1	11.9091	16.3658	8.38931	14.6072	12.8179	8.69911	11.8182	6.73342	7.56887	8.7049	9.87563	6.16356	6.75524	12.1039	8.72458	13.8649	4.10904	10.1403	7.43582	8.88751
AT3G51180.1	8.7921	14.3275	13.5761	14.5801	12.8189	13.5658	9.82818	11.594	11.8171	11.7013	16.9245	10.2422	11.1188	13.9419	13.0569	13.727	12.1405	10.083	7.39801	10.8371
AT3G23210.1	12.9812	14.2583	10.4579	13.6196	12.8293	13.587	15.7738	9.65858	13.8687	13.222	8.7588	8.19899	5.69044	10.1883	8.20913	12.0292	4.98935	3.53476	7.42662	6.99499
AT3G59950.3	8.78121	13.2391	17.6868	11.6454	12.8382	13.5714	16.7547	14.5315	7.60171	13.1148	6.50282	10.239	14.3169	8.26448	9.83079	11.0643	4.95368	14.8224	11.2209	10.5153
AT5G52547.1	10.9283	10.0529	18.736	11.636	12.8383	20.4093	9.82588	15.4962	14.9778	15.1773	8.88884	15.3245	12.2092	8.24548	11.167	6.57275	14.834	13.8463	10.2469	11.375
AT5G52547.2	10.9283	10.0529	18.736	11.636	12.8383	20.4093	9.82588	15.4962	14.9778	15.1773	8.88884	15.3245	12.2092	8.24548	11.167	6.57275	14.834	13.8463	10.2469	11.375
AT1G79190.1	5.66891	16.6501	11.5751	17.4653	12.8399	22.3024	17.7105	13.4963	29.8086	20.8294	11.4638	20.4418	20.9696	25.1715	19.5117	11.7184	20.9267	21.2616	18.7316	18.1596
AT1G56345.1	16.2039	7.88257	15.6348	11.6419	12.8408	16.5026	11.8062	13.5493	13.9128	13.9427	14.6231	3.11858	13.2602	12.9955	10.9993	12.8366	10.3362	11.9738	5.49884	10.1614
AT5G45720.1	8.81662	15.4416	12.5618	14.5677	12.8469	8.66925	13.7772	6.70695	14.994	11.0369	6.5765	21.4212	13.304	12.0165	13.3296	20.8389	12.0896	15.7179	15.0054	15.9129
AT3G51360.1	8.82877	13.3158	15.666	13.5825	12.8483	26.263	12.7855	22.3213	21.3042	20.6685	14.7632	10.2531	14.3985	12.0031	12.8545	10.0729	5.78674	11.9273	11.1772	9.74104
AT2G30670.1	16.3315	20.9198	7.42116	6.72435	12.8492	24.2699	25.6248	32.0558	8.72966	22.67	18.406	14.3348	18.7811	11.0126	15.6336	19.754	9.29148	18.4633	14.9428	15.6129
AT5G04310.1	13.3674	14.763	12.7151	10.5629	12.8521	13.4375	12.7334	5.66565	16.3393	12.044	22.7709	15.4196	21.3408	31.4232	22.7386	108.762	96.9579	113.596	104.736	106.013
AT5G50170.1	14.0777	12.1683	12.5378	12.6253	12.8523	4.77975	5.87755	9.64588	11.8058	8.02725	15.7379	12.2702	17.5228	16.8084	15.5848	7.49502	7.64433	14.8226	10.2661	10.057
AT3G27220.1	11.9858	12.1977	14.613	12.6165	12.8532	8.67534	16.7489	9.63762	12.8759	11.9844	13.5113	11.2609	11.1309	9.19327	11.2741	16.3968	12.1229	12.9051	14.0678	13.8732
AT2G28160.1	12.9889	9.99198	19.7219	8.7162	12.8547	11.6262	12.8032	8.67922	13.8755	11.746	7.61608	8.20051	7.85117	7.33803	7.75145	4.87038	14.0344	8.23071	12.1999	9.83385
AT3G54970.2	13.1047	10.1087	14.647	13.5746	12.8588	8.65838	9.81727	21.3309	22.3801	15.5467	24.0477	15.3411	24.0847	9.15221	18.1564	17.1601	9.33648	17.563	10.2107	13.5676
AT5G11990.1	13.1206	12.2842	10.5212	15.5256	12.8629	5.73199	6.85296	5.72103	8.71773	6.75593	11.3715	7.20783	15.5248	11.0274	11.2829	22.4849	25.5521	48.7749	29.2819	31.5234
AT4G21140.1	17.2324	12.155	9.43896	12.6293	12.8639	7.70918	11.8102	7.69726	13.8929	10.2774	8.81119	10.2364	6.79056	14.9175	10.1889	13.7774	13.9992	11.9944	5.50897	11.32
AT5G01510.1	12.9956	13.209	14.5842	10.6735	12.8656	8.68987	7.8568	6.72523	7.58732	7.71481	12.2389	21.3935	12.1469	7.33388	13.2783	7.52655	11.2944	12.9533	5.51484	9.32226
AT1G31760.1	12.1857	15.7064	17.8461	5.72535	12.8659	15.4258	18.6744	15.4023	18.3488	16.9628	11.6872	20.4786	16.8033	10.9215	14.9726	43.3458	45.8003	72.8632	52.8665	53.7189
AT1G26520.1	13.0532	11.1323	15.6482	11.6347	12.8671	16.4925	12.791	6.7104	13.9322	12.4815	12.3766	12.2787	7.907	13.9243	11.6217	15.4828	12.1108	14.7873	14.0615	14.1106
AT5G28380.1	11.965	15.3824	11.5086	12.6241	12.87	7.70517	6.86493	9.64477	8.65643	8.21782	9.99825	10.2397	17.5279	11.1043	12.2175	10.1646	17.6115	13.8724	12.1739	13.4556
AT3G18160.3	17.3172	11.1584	9.46807	13.5845	12.882	9.64205	13.7751	13.5304	17.1034	13.5127	12.4348	11.2685	9.00874	12.9543	11.4166	12.752	20.22	15.7061	19.7737	17.113
AT2G46780.1	19.3886	12.1957	6.35201	13.5967	12.8832	6.72409	10.8152	7.68741	12.8745	9.52531	15.8059	8.21125	19.6964	24.3953	17.0272	10.1328	8.51573	4.43982	18.8522	10.4851
AT3G18160.2	17.3209	11.1616	9.46932	13.5834	12.8838	9.64114	13.7745	14.5055	17.1065	13.7569	12.4419	12.2856	9.01152	12.9517	11.6727	12.7467	20.2131	14.7587	20.7267	17.1113
AT1G13940.1	17.3213	11.162	9.46946	13.5833	12.884	10.6172	13.7744	9.62634	12.9051	11.7308	14.7577	15.3339	12.2457	22.4403	16.1944	14.5312	17.4918	16.6469	10.2263	14.724
AT4G26430.1	10.9371	15.4313	12.558	12.6118	12.8845	6.72031	9.82432	15.4917	16.0361	12.0181	18.1468	12.2803	12.2208	12.9705	13.9046	13.6793	15.722	12.8921	11.1936	13.3717
AT3G18160.1	17.3226	11.1632	9.46992	13.5829	12.8846	9.6407	13.7742	14.5049	17.1079	13.7569	12.4453	12.286	9.01285	12.9504	11.6737	12.7441	20.2098	15.7012	20.7251	17.3451
AT5G45580.1	15.0858	18.5119	6.32967	11.6598	12.8968	8.6955	19.7352	8.68301	4.41477	10.3821	0.351545	12.259	9.98536	11.1423	8.43455	6.65939	4.09879	11.0768	13.1671	8.75051
AT1G26760.1	15.0521	16.34	11.4709	8.72779	12.8977	7.72618	11.8214	6.73814	12.7932	9.76973	8.69229	10.2222	2.41224	14.0261	8.83819	8.48833	0.598611	7.31593	6.49086	5.72343
AT1G79580.1	15.0616	14.2241	14.5605	7.74567	12.898	7.72384	6.87357	6.7359	11.7545	8.27196	8.7085	9.2091	7.82146	10.2085	8.9869	10.2737	3.22436	9.20114	9.35269	8.01298
AT3G19570.1	13.0722	12.2284	15.6597	10.65	12.9026	12.5737	16.7428	4.7597	6.57533	10.1629	11.2624	10.2507	11.1598	17.7011	12.5935	17.2342	13.8874	19.4938	22.6496	18.3163
AT3G52260.3	9.91868	12.2754	18.7805	10.6376	12.9031	11.5824	14.7564	10.5905	16.0888	13.2545	18.3196	17.376	29.454	17.6553	20.7012	17.1413	12.9166	19.4405	9.25499	14.6884
AT5G08565.1	5.6201	19.7404	14.6309	11.6271	12.9046	18.4379	11.7981	16.4606	17.1026	15.9498	7.76956	13.3009	13.3162	8.22772	10.6536	10.0823	12.9764	22.3273	15.9517	15.3344
AT5G18630.3	12.0732	13.3845	12.5988	13.5624	12.9047	28.1815	10.7996	19.3587	8.72907	16.7672	14.917	19.4171	10.1499	10.0707	13.6387	22.4339	31.843	25.0688	12.0892	22.8587
AT1G74770.1	12.0312	11.1763	18.7672	9.66561	12.9101	12.5656	6.85622	10.597	7.64461	9.41586	12.4747	11.2725	12.2611	13.8862	12.4736	32.4533	17.4643	18.5205	22.6236	22.7654
AT3G17890.1	12.064	13.3724	13.6275	12.588	12.913	5.73017	15.7414	17.4118	17.1563	14.0099	20.6841	21.4455	18.7638	17.6376	19.6327	14.4355	16.4907	14.7079	26.4025	18.0092
AT1G67650.1	14.1663	13.3417	11.5475	12.5965	12.913	14.5153	11.7933	13.5196	11.8713	12.9249	7.81746	25.4971	15.5016	10.0963	14.7281	18.0557	16.54	15.6769	25.4801	18.9382
AT1G20370.1	12.0007	12.2159	18.7445	8.69677	12.9145	15.5107	7.8479	8.65731	10.7864	10.7006	11.2381	18.3741	14.3706	16.7636	15.1866	11.8882	18.44	15.7238	8.33463	13.5967
AT2G35850.1	14.0033	17.408	12.5014	7.74691	12.9149	0.905064	9.84155	16.5212	8.60952	8.96934	6.39173	8.19282	8.88857	7.36217	7.70882	7.58644	12.2771	4.48682	7.44364	7.94851
AT3G08947.1	13.0505	19.6972	5.31807	13.5943	12.915	11.6043	5.8741	18.4284	13.9297	12.4591	7.72375	17.3553	11.1362	10.1359	11.5878	12.8012	8.50752	16.682	16.9318	13.7306
AT2G37230.1	17.3256	10.0881	13.6032	10.6463	12.9158	7.68895	10.8085	10.6003	10.8032	9.97524	15.9222	20.4128	16.5477	13.8953	16.6945	16.3118	14.7699	19.4781	15.9448	16.6262
AT1G71870.1	19.4103	3.56356	5.32089	23.3925	12.9218	14.5334	15.7565	6.70867	11.837	12.2089	15.8522	12.2804	13.2957	12.9698	13.5995	14.5728	9.39497	15.7254	14.056	13.4373
AT3G51290.2	10.8834	14.2805	20.7566	5.77841	12.9247	10.6446	7.85643	14.5411	10.7402	10.9456	16.8156	13.2796	7.85936	13.9762	12.9827	10.2043	4.08065	6.34006	6.46488	6.77246
AT3G06490.1	15.3074	9.09317	15.7217	11.5957	12.9295	29.1332	34.5115	36.9101	17.2035	29.4396	13.8451	7.21734	10.1862	10.9855	10.5585	11.6962	26.3019	23.1265	24.4335	21.3895
AT5G04940.1	12.0922	16.6466	8.4655	14.5327	12.9342	16.4445	11.7837	14.4719	10.8576	13.3894	19.6311	26.538	12.3365	15.7143	18.555	19.7053	25.4441	27.8671	30.1798	25.7991
AT3G03970.2	17.3455	12.2608	10.512	11.6195	12.9345	23.316	9.81795	11.5699	15.0252	14.9323	7.81123	14.3236	19.7906	21.4642	15.8474	14.492	14.7407	17.5682	14.0229	15.206
AT3G03970.3	17.3455	12.2608	10.512	11.6195	12.9345	23.316	9.81795	11.5699	15.0252	14.9323	7.81123	14.3236	19.7906	21.4642	15.8474	14.492	14.7407	17.5682	14.0229	15.206
AT3G07060.1	20.4549	11.1304	10.4899	9.67771	12.9382	7.69769	7.84924	8.6603	14.9798	9.79675	18.122	17.3556	7.90542	13.926	14.3273	11.9056	13.9237	13.8442	15.9746	13.912
AT5G59590.1	10.0098	10.2293	20.9287	10.6043	12.943	13.4916	9.79895	8.60931	11.9653	10.9663	15.1573	15.3771	11.3256	4.3979	11.5645	53.3292	46.8665	45.6438	61.5429	51.8456
AT4G16745.1	12.0304	16.5511	12.5753	10.6437	12.9501	10.6132	13.772	13.524	6.58637	11.1239	19.4067	16.3536	17.6338	15.7816	17.2939	15.3992	13.8512	18.5216	17.8463	16.4046
AT3G04450.2	13.0462	16.4836	13.5825	8.70082	12.9533	13.5611	16.7487	6.7122	14.9749	12.9993	16.9598	15.3236	12.2056	17.7305	15.5549	4.81318	12.122	8.19025	10.2489	8.84356
AT1G18335.1	17.3478	14.4153	8.44351	11.6189	12.9564	15.493	13.7702	13.5203	12.9229	13.9266	13.6567	15.3404	17.6477	12.9324	14.8943	18.9542	10.2367	21.3446	19.7472	17.5707
AT2G40085.1	13.1726	13.4263	13.6513	11.5963	12.9616	3.7784	18.6958	12.5176	19.3089	13.5752	26.6411	18.4126	25.2948	21.3695	22.9295	18.7821	15.5075	31.6166	33.0219	24.732
AT5G02400.1	18.2684	15.3423	11.4943	6.75723	12.9656	8.6903	11.8128	16.4999	20.1524	14.2889	8.78355	15.3079	4.61711	8.28169	9.24755	7.52846	8.57802	4.46451	5.51551	6.52162
AT4G22270.1	7.77168	7.93845	16.706	19.4529	12.9673	7.68577	9.81858	8.64692	10.8119	9.2408	13.6413	17.3704	17.6386	11.9918	15.1606	27.0448	17.4595	17.5731	20.7091	20.6966
AT1G65350.1	7.7599	21.8847	12.5683	9.66974	12.9707	16.4806	14.7634	11.5776	12.904	13.9314	8.94661	18.3803	22.9658	13.8998	16.0481	12.7485	9.36949	8.16717	19.7716	12.5142
AT4G33400.1	9.8075	12.1193	10.4563	19.5098	12.9732	4.78848	5.88241	17.487	8.62728	9.19629	7.59656	12.2593	8.91486	4.51003	8.32019	21.0789	5.89064	7.295	6.47512	10.1849
AT5G58210.2	16.3892	9.10603	16.7648	9.6391	12.9748	8.63473	13.7533	15.4335	12.9945	12.704	20.8991	18.4181	12.3709	14.7415	16.6074	37.4456	30.7704	46.689	26.3214	35.3066
AT1G35255.1	20.4081	16.4431	6.34349	8.70834	12.9758	12.5939	7.85375	16.4885	10.7547	11.9227	12.2924	12.2697	12.173	9.21266	11.4869	11.0679	4.95564	11.0407	12.178	9.81056
AT5G58210.4	16.3915	9.10778	16.766	9.63858	12.9759	8.6342	13.7529	15.4327	14.0528	12.9681	20.906	18.4188	12.3731	14.7397	16.6094	38.3305	30.7641	46.6836	26.3189	35.5243
AT5G58210.1	16.3936	9.10948	16.7671	9.63808	12.9771	9.60713	13.7526	15.4318	14.0544	13.2115	20.9126	18.4194	12.3752	14.7379	16.6113	39.2156	30.758	46.6785	26.3164	35.7421
AT2G21640.1	14.1971	15.5325	12.5958	9.65462	12.995	7.67612	15.7405	11.5581	10.8387	11.4534	21.854	16.3662	15.5418	10.075	15.9592	26.0285	25.5174	35.4797	12.0934	24.7797
AT2G26820.1	13.0748	17.5962	14.6298	6.73886	13.0099	14.5273	17.7312	26.2383	26.53	21.2567	6.58928	12.2842	7.92562	9.17292	8.99301	7.42574	9.37551	14.7646	14.0438	11.4024
AT2G46060.1	7.73331	13.2651	12.5488	18.4985	13.0114	5.74966	10.8157	8.66331	10.7718	9.00011	12.3482	17.3523	8.97489	11.09	12.4413	16.4062	14.8485	17.6395	10.252	14.7865
AT2G46060.2	7.73437	13.2669	12.5495	18.4978	13.0122	5.74932	10.8154	8.66286	10.7729	9.00012	12.3518	17.3528	7.89804	11.0888	12.1729	16.4028	14.8457	18.5848	11.205	15.2596
AT4G01595.1	18.3744	15.4548	11.5342	6.7385	13.0255	7.69104	15.7529	18.415	6.57753	12.1091	13.5902	13.3008	12.2407	15.7987	13.7326	13.6465	17.5008	15.7072	16.9072	15.9404
AT4G17310.1	13.085	6.8458	15.6674	16.5193	13.0294	11.5922	15.751	13.5273	10.8037	12.9185	10.1261	8.21922	15.4755	10.1102	10.9828	17.205	22.926	14.7538	21.6778	19.1406
AT3G29680.1	8.76516	14.2817	12.527	16.5555	13.0323	12.601	16.7596	9.65268	12.8373	12.9626	16.8183	11.2497	13.2207	19.6902	15.2447	3.97901	2.30805	1.66771	2.67112	2.65647
AT3G18380.1	10.9706	13.3337	7.40603	20.432	13.0356	18.4276	12.7828	11.571	11.8662	13.6619	10.1518	18.3865	18.7132	17.6729	16.2311	19.8616	9.34608	22.2971	10.2155	15.4301
AT2G44890.1	11.9617	11.0964	12.5377	16.5467	13.0356	11.6151	7.85349	9.64592	11.8057	10.2301	7.6704	7.1899	16.4546	16.8085	12.0308	7.49517	12.1637	12.9297	11.2211	10.9524
AT5G13220.2	17.7884	8.24257	11.713	14.4243	13.0421	12.4372	9.76551	10.4795	9.99678	10.6698	14.5969	7.26508	11.5729	1.53745	8.74309	179.952	265.076	223.878	215.742	221.162
AT3G18850.3	6.65088	16.4392	12.5353	16.5487	13.0435	3.80691	9.83119	9.64742	17.0398	10.0813	12.2859	13.2843	22.846	13.96	15.5941	6.61274	9.45432	6.32976	6.45645	7.21332
AT4G31670.1	13.1319	20.9064	9.49099	8.67818	13.0519	15.4801	14.7525	12.5332	17.1595	14.9813	9.04796	11.2815	15.5405	17.6341	13.376	23.347	26.4258	23.1907	20.6695	23.4082
AT1G10270.1	11.9662	10.0282	15.6309	14.5838	13.0523	7.70483	6.86477	7.69274	8.65722	7.72989	13.4581	16.332	7.88233	6.37186	11.0111	16.4431	11.2501	20.505	12.173	15.0928
AT1G48880.1	10.9211	12.1924	13.5797	15.5576	13.0627	9.6533	14.7714	7.6882	7.61386	9.93169	16.9442	11.2598	14.344	13.9358	14.1209	12.8185	13.9419	15.7464	6.44386	12.2377
AT4G02360.1	15.1706	8.97931	12.5545	15.553	13.0643	22.3657	21.6944	15.4947	18.1257	19.4201	19.2704	6.17807	6.82522	12.0286	11.0756	5.68659	7.60689	11.0112	6.43831	7.68576
AT1G05860.1	9.92716	23.0366	12.5909	6.72796	13.0707	10.6032	16.731	6.69262	11.8865	11.4783	13.7115	15.3467	29.4781	28.0763	21.6532	19.7952	15.5999	18.4836	14.9567	17.2088
AT5G65683.1	17.2078	12.1319	7.3668	15.5788	13.0713	7.7146	6.86929	9.65614	9.68414	8.48104	14.5082	12.2622	16.4093	12.0829	13.8156	7.53564	7.68126	5.40563	7.4226	7.01128
AT5G49665.1	16.4582	14.6039	11.6159	9.62307	13.0753	17.3793	12.7552	14.4348	13.0426	14.403	10.4672	13.3465	9.16715	5.3192	9.575	67.4526	55.7684	64.4282	40.5133	57.0406
AT5G07150.1	10.9699	12.2564	12.5771	16.5144	13.0794	20.3838	26.6282	11.5713	13.9702	18.1384	14.8007	12.2897	21.9272	16.7258	16.4359	12.7176	11.1433	10.0335	9.26501	10.7899
AT5G38280.1	11.044	22.0691	10.5482	8.66547	13.0817	29.1286	14.7424	17.3862	12.9882	18.5613	23.1968	21.4659	19.9262	18.524	20.7782	21.4267	23.5804	24.0589	25.3786	23.6111
AT3G50300.1	13.0015	10.0048	17.6744	11.6516	13.0831	9.66564	6.86768	7.69927	8.64246	8.21876	14.5429	8.20299	15.3605	21.5946	14.9252	6.62926	5.86668	7.27927	11.2341	7.75233
AT1G76280.1	8.87403	13.3891	12.6007	17.4736	13.0843	13.5234	17.715	13.5039	20.3262	16.2671	17.2543	24.4987	20.9364	14.7859	19.3688	21.5307	18.2654	14.6937	19.7042	18.5485
AT3G03090.1	12.0202	9.00714	17.7282	13.5827	13.0846	11.5932	8.83282	13.5284	10.8017	11.189	10.1204	13.3024	14.3979	12.95	12.6927	16.3162	24.7513	16.6452	16.9017	18.6536
AT1G74420.1	8.79427	16.4708	11.5153	15.5591	13.0849	20.4157	11.8051	14.5241	12.8691	14.9035	2.96082	15.3209	3.55422	12.99	8.70649	10.143	17.5824	10.0807	9.30115	11.7768
AT5G16770.1	17.3018	7.91155	12.5609	14.5684	13.0856	11.5993	21.6908	11.5828	17.0906	15.4909	15.8664	17.3601	13.3018	18.6593	16.2969	9.21129	8.48972	7.23805	8.33263	8.31792
AT5G16770.2	17.3037	7.91286	12.5617	14.5678	13.0865	12.5758	21.6904	11.5823	17.0922	15.7352	15.8708	17.3606	13.3037	18.6575	16.2981	9.20907	8.48783	7.23706	8.33175	8.31643
AT4G16440.1	7.76646	13.3232	16.7012	14.5593	13.0875	9.63856	20.695	21.3402	18.1647	17.4596	12.4621	10.2544	6.85391	11.998	10.3921	18.9872	13.8587	16.6377	14.0324	15.879
AT3G06910.1	15.2314	11.1902	8.44529	17.4892	13.089	18.4229	12.781	10.5926	12.9267	13.6808	24.0561	17.3739	12.276	13.8743	16.8951	16.2626	14.7291	16.6169	18.7874	16.599
AT1G55540.1	13.0922	11.1745	12.575	15.537	13.0947	12.5662	17.727	18.4067	17.1187	16.4547	15.9455	10.2552	11.1816	17.6786	13.7652	19.8745	12.9506	8.15825	15.9376	14.2302
AT1G55540.2	13.0922	11.1745	12.575	15.537	13.0947	12.5662	17.727	18.4067	17.1187	16.4547	15.9455	10.2552	11.1816	17.6786	13.7652	19.8745	12.9506	8.15825	15.9376	14.2302
AT1G36940.1	17.2453	13.2378	6.34383	15.5664	13.0983	11.6154	7.8536	11.5997	8.65363	9.93058	16.878	20.3883	16.4533	13.9565	16.919	8.38634	4.95469	8.20928	4.55549	6.52645
AT2G29580.1	13.053	11.1321	14.6173	13.5933	13.0989	16.4926	9.82529	10.611	13.932	12.7152	6.55473	15.3256	10.0631	11.0807	10.756	5.68597	19.3675	15.7331	16.9294	14.429
AT2G31270.1	8.75387	17.4599	13.5487	12.6377	13.1	6.73884	7.85832	9.65751	12.825	9.26993	9.91742	10.2309	18.5337	11.1358	12.4544	11.1242	4.09214	10.1236	2.6759	7.00397
AT1G24265.1	9.88718	11.1554	18.7537	12.6065	13.1007	11.5959	7.84614	10.6036	12.9	10.7364	8.93737	21.4243	17.6056	13.9043	15.4679	12.7572	25.6827	10.0509	12.1361	15.1567
AT1G24265.2	9.88718	11.1554	18.7537	12.6065	13.1007	11.5959	7.84614	10.6036	12.9	10.7364	8.93737	21.4243	17.6056	13.9043	15.4679	12.7572	25.6827	10.0509	12.1361	15.1567
AT1G24265.3	9.88718	11.1554	18.7537	12.6065	13.1007	11.5959	7.84614	10.6036	12.9	10.7364	8.93737	21.4243	17.6056	13.9043	15.4679	12.7572	25.6827	10.0509	12.1361	15.1567
AT5G41070.1	9.86681	15.4183	12.5531	14.5742	13.1031	19.4301	13.7806	24.2982	16.0268	18.3839	8.88975	9.22917	11.1354	16.7762	11.5076	10.1237	2.275	7.24785	11.2002	7.7117
AT3G26922.1	15.1798	10.0644	13.5904	13.5906	13.1063	11.6007	10.8124	11.5844	12.8884	11.7215	15.8542	15.3279	14.3697	11.0746	14.1566	12.7826	15.7192	8.18015	16.9221	13.401
AT4G09840.2	13.0868	11.1686	14.6367	13.5811	13.1183	11.5916	11.7963	11.5749	13.9617	12.2311	10.1299	17.3673	20.839	14.8402	15.7941	16.3062	13.8621	18.5295	13.0803	15.4445
AT3G44970.1	19.2635	14.2188	7.35294	11.6684	13.1259	11.6399	12.8104	8.69092	14.8862	12.0069	8.70076	13.2666	13.1609	10.2117	11.335	0	3.22742	1.6845	1.74399	1.66398
AT2G21820.1	16.25	7.91631	17.7203	10.6505	13.1343	14.5291	18.7214	12.5569	11.8452	14.4131	20.4775	23.4525	14.3825	22.4543	20.1917	4.78936	10.2808	3.49508	7.37899	6.48607
AT3G12510.1	11.9654	12.1726	18.7184	9.6856	13.1355	15.5271	8.84129	16.4857	16.0016	14.2139	8.8403	5.15565	8.95842	11.104	8.51459	10.164	6.74107	15.7655	11.2183	10.9722
AT4G23250.1	12.0104	13.3023	14.628	12.6075	13.137	14.5285	21.6889	27.2187	18.1464	20.3956	8.93194	18.3777	18.6723	16.7524	15.6836	3.04414	4.90744	4.42613	8.32875	5.17661
AT3G12070.2	9.92672	13.365	15.6903	13.5681	13.1375	29.1709	16.7312	15.4629	10.8313	18.0491	21.8164	15.3466	11.2149	11.9697	15.0869	18.011	19.2107	14.7142	15.9101	16.9615
AT2G02300.1	16.1828	14.3	9.44095	12.6277	13.1379	20.4287	23.6855	13.5567	6.54397	16.0537	8.8201	5.15408	8.94846	11.1125	8.50878	7.50374	8.55387	6.331	8.36224	7.68771
AT3G12070.1	9.92768	13.3664	15.6911	13.5676	13.1382	29.1701	16.7309	15.4624	10.8322	18.0489	21.8208	15.3469	11.2161	11.9687	15.0881	18.9006	19.2081	14.7129	15.909	17.1827
AT3G21100.1	14.1372	13.3079	11.5342	13.5849	13.141	7.69104	19.7091	17.4378	7.6344	13.1181	20.4981	14.3168	13.3159	11.0622	14.7983	11.8624	10.2726	16.652	16.9072	13.9236
AT5G09270.1	16.2726	12.2486	10.5072	13.58	13.1521	7.6875	16.7387	15.4778	18.1658	14.5175	15.9381	18.3839	16.5557	10.1067	15.2461	10.0622	11.1532	23.2544	13.078	14.387
AT2G41060.1	15.2753	10.1503	13.6368	13.5597	13.1555	16.4503	23.6453	14.4774	18.2265	18.1999	19.5868	13.3196	14.4814	7.2437	13.6579	25.9866	23.6724	18.4554	23.5157	22.9075
AT3G51710.1	9.90347	15.4796	14.6411	12.5997	13.156	17.4513	5.86916	13.5234	9.75642	11.6501	13.6367	19.4011	24.0645	15.7801	18.2206	11.8314	19.2742	10.9756	17.845	14.9815
AT1G79580.2	15.0641	14.2269	15.5897	7.74512	13.1565	7.72324	6.87329	6.73532	11.7563	8.27203	8.71267	9.20957	7.82338	10.2068	8.98811	10.2702	3.22271	9.19945	9.3513	8.01092
AT1G05055.1	13.0494	13.2749	15.6458	10.657	13.1568	9.65071	16.748	17.4512	11.8287	13.9197	14.6723	12.2777	12.2093	10.1367	12.324	17.2866	13.0217	10.071	4.54323	11.2306
AT3G09160.1	15.1674	13.2751	12.553	11.6359	13.1578	6.72269	8.83755	3.79251	12.8792	8.05799	15.8222	14.3091	17.5675	12.031	14.9324	18.1851	13.927	11.9572	14.0646	14.5335
AT4G24910.1	14.1132	11.1328	17.7092	9.67705	13.1581	7.69707	8.83695	5.73653	13.9326	9.05078	11.2209	21.4161	23.9851	11.0802	16.9256	10.1176	13.9197	14.7868	10.2439	12.267
ATCG00130.1	7.71731	11.0949	9.44319	24.397	13.1631	7.70649	17.7447	9.64637	11.8046	11.7256	8.8302	18.3593	11.1015	14.9076	13.2997	7.49695	8.54724	8.20964	7.4065	7.91508
AT3G21100.2	15.204	13.3153	11.5371	12.6039	13.1651	8.66478	19.7075	15.4812	9.74818	13.4004	20.5191	14.3185	13.3232	11.0575	14.8046	10.9623	11.1641	18.5351	17.8569	14.6296
AT1G55620.1	10.9535	14.3836	16.6943	10.6483	13.1699	11.5947	6.85821	12.554	17.1038	12.0277	14.7497	6.1822	13.3177	14.8491	12.2747	14.537	18.4044	18.5408	18.8172	17.5749
AT1G55620.2	10.9547	14.3855	16.6952	10.6479	13.1708	11.5942	6.85803	13.5296	17.1053	12.2718	14.7537	6.18244	13.3195	14.8476	12.2758	14.5341	18.4013	18.539	18.8157	17.5725
AT5G56420.1	13.1221	14.4413	11.5563	13.5683	13.172	24.2808	14.7545	20.3441	12.9395	18.0797	13.7082	13.3131	13.3724	21.4357	15.4574	14.4488	20.1161	19.4287	11.1501	16.2859
AT5G56420.2	13.1221	14.4413	11.5563	13.5683	13.172	24.2808	14.7545	20.3441	12.9395	18.0797	13.7082	13.3131	13.3724	21.4357	15.4574	14.4488	20.1161	19.4287	11.1501	16.2859
AT4G00480.2	21.4409	13.2187	7.37221	10.6711	13.1757	11.621	10.822	8.67476	8.64373	9.94037	7.64163	18.3541	13.226	17.779	14.2502	6.62687	1.43063	7.27796	12.1889	6.88109
AT5G44210.1	18.367	13.3009	8.43121	12.6079	13.1768	17.4626	26.6368	9.62956	18.1453	17.9686	10.0962	15.3309	15.4557	15.8046	14.1719	7.43092	12.9863	10.9957	3.59007	8.75076
AT5G47455.7	14.1091	13.2754	15.6461	9.67816	13.1772	6.72262	7.84945	8.66077	5.50612	7.18474	20.4054	15.3247	17.5679	8.24509	15.3858	16.3875	16.6478	9.12871	17.889	15.0132
AT4G31100.1	13.1153	9.03801	21.8764	8.68253	13.1781	18.4186	10.8034	20.3479	23.443	18.2532	12.5265	16.3606	14.4412	19.548	15.7191	18.0286	16.5173	11.8981	12.1062	14.6375
AT3G19570.2	13.0853	13.319	15.6676	10.646	13.1795	13.5457	16.7397	4.75694	7.63962	10.6705	11.2919	11.2704	11.1741	18.6353	13.0929	18.0996	13.8646	20.4224	24.5475	19.2335
AT1G22540.1	16.3071	13.3602	9.48555	13.5695	13.1806	17.4396	14.7552	15.4646	22.3983	17.5144	17.1818	14.3289	19.8218	13.863	16.2989	18.9129	11.1103	15.6603	16.867	15.6376
AT5G12330.1	11.1132	12.4451	13.6985	15.4705	13.1818	15.4252	30.5239	22.2143	20.4658	22.1573	28.2085	15.3876	17.891	18.433	19.98	48.6675	50.2909	47.4274	29.0744	43.8651
AT4G02730.1	6.73106	9.06179	13.634	23.3475	13.1936	17.4292	16.727	16.4302	21.3755	17.9905	23.0395	14.3352	13.3956	20.4639	17.8085	17.9686	17.3676	22.2336	13.9899	17.8899
AT5G05920.2	7.76637	10.0926	11.5401	23.3766	13.1939	17.4541	10.8078	7.67501	9.75247	11.4223	7.79065	15.3363	14.4062	17.6827	13.804	18.9876	20.1939	15.6937	17.8507	18.1815
AT5G23230.1	17.3752	12.2885	10.5228	12.5895	13.194	14.5068	9.81425	10.5867	18.2031	13.2777	20.6679	17.3797	15.5299	11.9684	16.3865	22.4745	17.4016	17.5394	25.4531	20.7172
AT3G25940.1	9.92971	16.5996	14.6596	11.611	13.2	15.4825	16.7303	17.4129	19.2566	17.2206	14.8834	27.5382	13.3778	17.6402	18.3599	10.0065	11.0993	17.5368	22.5848	15.3069
AT3G61390.1	13.146	14.4724	12.6025	12.5821	13.2008	39.9139	34.5235	22.2831	25.5846	30.5763	13.7704	21.4523	11.2401	12.894	14.8392	13.5149	9.28329	9.05755	6.39334	9.56227
AT2G32390.2	14.0847	17.5236	11.5102	9.68478	13.2008	11.6127	15.7638	7.69219	11.811	11.7199	11.1606	7.19112	18.6007	15.8501	13.2006	7.4865	13.0596	9.1461	7.40214	9.27358
AT2G32390.1	14.0865	17.5262	11.511	9.68429	13.202	11.6121	15.7634	7.69171	11.8124	11.7199	11.1644	7.19143	18.6034	15.8483	13.2019	7.48433	13.0567	10.0879	7.40124	9.50754
AT1G64185.1	15.2115	14.3983	12.5733	10.6449	13.207	6.71302	10.8077	14.5018	23.4082	13.8577	19.3932	11.2713	19.7717	13.8908	16.0818	12.731	11.1542	10.9801	21.6732	14.1346
AT1G62860.1	16.2387	14.3617	12.5588	9.675	13.2086	3.79859	7.84796	6.70844	11.8377	7.54818	10.0759	15.328	16.5139	14.8657	14.1959	17.2601	18.4411	16.6699	16.9219	17.3232
AT3G60400.1	19.4516	12.2495	10.5076	10.6444	13.2133	13.5437	7.844	5.72797	11.8609	9.74413	17.0946	21.4305	15.4832	21.4771	18.8714	10.061	12.9535	23.2532	15.9391	15.5517
AT5G25800.1	11.9969	21.8452	7.39168	11.6333	13.2168	6.72077	13.7791	7.68366	21.2732	12.3642	11.229	8.21387	13.2924	11.0773	10.9532	8.33406	21.1768	12.8939	18.8383	15.3107
AT1G68540.1	14.1569	14.4059	14.6414	9.66533	13.2174	9.63666	18.7153	6.69979	10.811	11.4657	15.9532	18.3857	20.8532	14.8322	17.5061	13.6111	12.9463	15.6867	21.6664	15.9776
AT4G16960.1	15.2755	11.2327	16.7378	9.65089	13.2242	15.4739	22.6565	15.4524	22.4331	19.004	9.07552	11.2849	22.018	16.6725	14.7627	13.5146	25.4799	22.2259	22.5613	20.9454
AT4G17610.1	16.2205	16.4824	11.5192	8.70103	13.2308	10.6289	15.7597	9.63769	11.8256	11.963	13.5108	12.2767	14.3497	12.9828	13.28	11.916	6.71799	11.0172	16.9366	11.647
AT1G61800.1	3.47709	12.2493	18.7647	18.476	13.2418	56.6253	8.83165	18.4077	23.4099	26.8186	15.9399	10.2548	13.3332	8.21886	11.9367	3.02932	12.9538	6.28518	0	5.56707
AT5G43730.1	16.2937	16.5722	9.48076	10.6393	13.2465	12.5605	9.81683	13.5181	17.1344	13.2575	11.342	18.3901	25.1612	13.8735	17.1917	26.1095	15.6298	17.5595	7.35955	16.6646
AT3G56620.1	6.70836	12.2665	13.6147	20.4281	13.2544	22.335	11.7931	18.4	13.9779	16.6265	10.1684	12.292	9.03485	11.0394	10.6337	26.117	11.1304	25.1226	14.0189	19.0972
AT5G54140.1	10.9487	12.2286	8.43189	21.4247	13.2585	16.4838	15.7537	20.372	19.1956	17.9513	7.76212	11.2673	5.7558	8.23046	8.25392	15.4425	15.6968	12.8795	14.0458	14.5161
AT1G71200.1	15.2309	17.6441	10.5147	9.66211	13.2629	13.5375	23.6573	23.2843	19.2338	19.9282	13.6673	10.2583	10.1171	13.8747	11.9794	14.4801	15.6322	20.3939	9.25904	14.9413
AT1G05690.1	13.1408	19.8475	8.45854	11.6064	13.2633	8.64811	10.7992	6.68822	16.1161	10.5629	23.0395	24.498	26.3022	20.4639	23.5759	23.3209	21.8785	10.9366	22.5676	19.6759
AT5G52545.1	9.86485	7.89643	19.7643	15.555	13.2702	11.6054	18.7272	13.5427	11.8271	13.9256	10.0477	13.2929	12.207	12.0329	11.8951	14.5984	5.82127	10.0727	14.0664	11.1397
AT2G41610.1	10.9016	12.1669	11.5064	18.5089	13.2709	5.75473	13.7867	8.67009	5.49121	8.42568	19.1591	7.18972	11.1019	12.057	12.3769	12.8593	5.84931	15.7711	14.0899	12.1424
AT3G44850.1	18.4292	15.5128	9.48539	9.65864	13.2715	13.5327	18.7093	19.3695	10.8282	15.61	16.022	24.4883	18.7473	15.7554	18.7533	18.0209	15.6089	13.7769	12.1038	14.8776
AT2G07815.1	21.643	12.308	9.49488	9.65228	13.2745	9.62252	8.82435	12.5296	19.2732	12.5624	26.502	12.3011	16.6308	11.9544	16.8471	23.3199	24.5893	22.2331	27.3407	24.3707
AT2G10560.1	12.9755	9.97845	14.5725	15.5841	13.2776	19.4688	12.8057	13.5724	7.5755	13.3556	8.74797	6.16543	11.0545	10.1926	9.04014	2.24972	11.3252	3.53731	2.67881	4.94776
AT2G40960.1	10.878	15.3396	8.4004	18.5212	13.2848	3.81117	18.7411	7.70189	6.53268	9.1967	17.9349	12.2631	12.143	13.0307	13.8429	11.1112	7.67704	1.67013	5.51639	6.49368
AT1G78480.1	5.59679	13.2589	18.7271	15.5595	13.2856	7.70172	13.7832	16.4798	4.44067	10.6013	8.86415	8.20979	12.1942	15.8401	11.2771	11.9318	8.52506	13.8594	18.86	13.294
AT1G53025.1	22.6537	15.4993	5.33538	9.66141	13.2875	18.4219	13.7689	10.5919	11.8751	13.6645	11.3448	17.3746	19.8048	11.0367	14.8902	16.2583	16.5302	22.2803	19.7401	18.7022
AT3G15880.2	15.2396	6.86863	12.5862	18.4651	13.2899	10.6062	12.7796	14.491	19.2426	14.2799	10.1871	12.2942	11.2054	15.7599	12.3617	26.0884	21.9449	18.4952	18.7798	21.3271
AT2G37020.2	17.2877	14.3521	17.709	3.81571	13.2911	18.4494	10.8136	11.587	11.8319	13.1705	11.2204	11.2628	11.1395	7.29869	10.2303	19.0746	16.6404	11.0103	11.1976	14.4807
AT1G15570.1	17.19	7.83326	13.543	14.6034	13.2924	9.67427	7.85974	10.6385	11.7697	9.98555	9.89602	9.21321	12.1219	5.45518	9.17158	4.88535	4.99589	10.1321	12.211	8.0561
AT3G18380.3	12.0318	13.3303	7.40506	20.4334	13.3001	17.4512	12.7833	11.572	11.864	13.4176	10.1461	18.3856	17.6361	17.676	15.961	19.8686	9.34963	21.3553	10.2173	15.1977
AT3G18380.2	12.0357	13.3354	7.40655	20.4313	13.3023	18.4269	12.7825	11.5705	11.8673	13.6618	10.1548	18.387	18.7155	17.6713	16.2322	19.8579	9.34421	22.295	10.2146	15.4279
AT3G04950.1	16.196	8.95325	12.5401	15.5642	13.3134	7.7049	10.8185	10.6209	12.8584	10.5007	5.33375	12.2714	11.108	18.7069	11.855	15.5438	8.53981	8.20545	12.1732	11.1156
AT5G01881.1	18.336	5.73291	14.6136	14.5754	13.3145	12.5832	23.6754	14.5201	10.7756	15.3886	19.251	18.369	12.2061	12.9817	15.702	3.93624	9.41264	6.31105	4.54435	6.05107
AT5G43790.1	16.1967	7.87735	14.6012	14.5836	13.3147	8.68127	10.8184	6.7176	10.7599	9.24428	8.84274	13.2869	12.1812	12.0517	11.5906	8.37801	13.9699	14.8172	14.0848	12.8125
AT5G22720.1	20.5069	15.4712	11.54	5.75971	13.3195	13.5446	6.85691	4.75631	13.963	9.7802	10.1331	16.3521	20.8417	19.5809	16.7269	14.5159	20.1946	15.694	17.851	17.0639
AT5G22720.2	20.509	15.4732	11.5407	5.75941	13.3206	13.544	6.85673	4.756	13.9643	9.78026	10.1362	16.3526	21.9151	19.5791	16.9957	14.513	20.1911	15.6924	17.8495	17.0615
AT4G14290.1	15.1673	6.8179	17.7063	13.5946	13.3215	6.72271	12.7917	13.5418	10.7777	10.9585	18.1158	11.2618	11.1351	19.6284	15.0353	9.2337	15.7407	11.0138	9.2937	11.3205
AT4G18760.1	10.9088	13.2475	13.572	15.5632	13.3229	10.635	10.8181	2.82573	10.7613	8.76001	16.902	11.2564	19.6686	16.8008	16.1569	13.7415	6.73764	9.14587	7.40198	9.25673
AT2G41330.1	12.1155	20.9971	10.5495	9.64042	13.3256	7.66287	8.81831	6.67755	8.7573	7.97901	13.869	15.3648	15.6124	16.6326	15.3697	38.3604	55.2253	37.2568	27.2811	39.5309
AT2G32430.1	15.2931	5.81467	15.714	16.4871	13.3272	14.4914	12.7708	7.65501	9.80219	11.1798	14.9813	9.25249	18.817	15.7113	14.6905	33.0861	33.5739	29.7496	31.13	31.8849
AT2G43800.1	11.97	14.3201	10.4796	16.5429	13.3282	12.5899	16.7527	11.5961	8.65981	12.3996	16.9074	11.2568	13.2573	24.4172	16.4597	8.37294	4.94587	5.38349	3.60518	5.57687
AT5G59320.1	17.4307	6.91154	10.5429	18.44	13.3313	14.4885	23.6383	19.3424	9.80701	16.8191	25.4672	12.3081	6.91712	22.3204	16.7532	50.9783	11.0379	26.9059	14.9178	25.96
AT4G36260.1	17.4153	18.7975	8.46462	8.67175	13.3373	15.4695	12.7717	3.77236	12.9681	11.2454	6.71982	12.305	23.1123	13.8282	13.9913	44.763	27.2581	23.1536	30.1833	31.3395
AT1G78540.1	8.84952	10.1141	20.8412	13.5727	13.3444	10.6076	5.8674	15.4687	10.822	10.6914	7.82839	28.5454	21.9519	10.0917	17.1044	18.0411	28.3056	19.4444	12.11	19.4753
AT1G04945.1	10.9963	14.447	9.48871	18.4594	13.3479	22.3226	13.7654	6.69182	11.8889	13.6672	20.6758	14.3311	19.8345	18.5871	18.3571	14.4401	24.6296	18.4797	16.8599	18.6023
AT3G61950.1	20.7868	12.4729	9.55408	10.587	13.3502	4.72709	16.6945	3.7487	9.88442	8.76369	10.5469	12.337	8.10561	11.8388	10.7071	75.1574	79.8273	69.9282	74.6941	74.9018
AT5G67280.1	10.8803	14.276	15.6127	12.6341	13.3508	10.6457	13.7915	7.70116	11.786	10.9811	16.8052	12.2637	11.0756	13.0283	13.2932	8.41999	5.87339	3.52864	4.56539	5.59685
AT3G04020.1	15.2053	9.00824	14.6348	14.5613	13.3524	11.5928	10.8087	17.4343	5.52225	11.3395	22.8171	10.2532	7.93309	12.949	13.4881	12.7411	21.1136	24.2108	13.0829	17.7871
AT5G45330.1	12.9964	14.278	12.5255	13.6141	13.3535	8.68967	5.88026	7.70073	8.63917	7.72746	11.0928	13.2791	6.7808	9.22805	10.0952	4.86284	14.0211	16.7452	12.1943	11.9558
AT4G17895.1	9.83732	13.2313	19.74	10.6679	13.3691	16.5106	15.7666	16.4905	11.8009	15.1422	8.82113	7.1888	11.0963	5.43467	8.13524	6.61454	8.55319	10.0997	10.2702	8.88441
AT2G25355.1	12.0955	10.1668	15.7143	15.509	13.3714	18.3953	13.7584	16.4201	21.402	17.4939	25.4392	18.4091	15.5828	27.0644	21.6239	17.9183	25.4341	17.4938	15.8746	19.1802
AT2G25355.2	12.0955	10.1668	15.7143	15.509	13.3714	18.3953	13.7584	16.4201	21.402	17.4939	25.4392	18.4091	15.5828	27.0644	21.6239	17.9183	25.4341	17.4938	15.8746	19.1802
AT1G28815.1	12.9883	14.2676	14.5799	11.6559	13.3729	5.76169	11.8139	9.65624	8.63406	8.96646	8.77242	13.2769	4.61336	17.7963	11.1147	12.9164	6.77967	8.2311	6.46982	8.59925
AT5G50420.1	12.038	12.2617	14.645	14.5546	13.3748	9.63477	17.7249	16.449	9.76096	13.3924	11.3274	14.3239	18.7193	19.5653	15.984	22.5401	14.7393	16.6234	11.1645	16.2668
AT1G56350.1	13.1118	12.2741	12.585	15.5291	13.375	9.63147	16.7337	7.66863	16.0876	12.5304	16.0024	25.5007	17.6625	11.0342	17.55	18.9304	12.9185	25.112	14.0135	17.7436
AT5G49010.2	16.2483	10.0729	13.595	13.5875	13.3759	14.5296	13.7767	15.4872	12.8954	14.1723	14.7259	7.19869	11.1564	14.8576	11.9847	11.875	16.6092	12.8827	15.0033	14.0926
AT3G58720.1	12.1118	11.269	13.6551	16.4796	13.3789	18.3867	12.7675	18.3616	14.0435	15.8898	28.9882	21.4655	17.7668	14.7499	20.7426	19.6528	27.189	24.0606	32.056	25.7396
AT1G67320.1	14.085	12.1763	15.6323	11.6432	13.3842	17.4835	13.7851	9.64363	9.71046	12.6557	12.3138	13.2874	17.5333	12.9993	14.0335	10.1591	7.63626	9.14589	2.66214	7.40084
AT3G51970.1	8.73511	7.82104	13.5353	23.448	13.3849	7.72242	10.8294	11.6216	10.7119	10.2213	16.7013	8.19481	8.89812	6.40849	10.0507	4.89974	3.22044	6.36341	6.48397	5.24189
AT3G46020.1	14.0565	14.2828	13.5573	11.6521	13.3871	7.7115	4.89221	6.72408	12.838	8.04146	14.539	10.2344	16.4258	10.1739	12.8433	3.97822	15.8365	7.28023	11.2351	9.58251
AT1G67320.3	15.1574	11.1186	15.6405	11.6388	13.3888	18.4559	13.7824	9.63926	9.71969	12.8993	12.3462	15.3219	18.6226	13.9362	15.0567	11.9245	7.62059	10.0781	2.6578	8.07025
AT2G42250.1	16.3007	7.9533	16.717	12.5932	13.3911	11.5822	11.7916	15.4671	11.8788	12.6799	12.5222	18.3922	18.7392	19.5502	17.3009	12.6868	19.2314	19.4398	20.6898	18.012
AT5G33355.1	14.1587	9.02061	18.7691	11.6206	13.3923	17.4502	30.5859	12.5467	25.5144	21.5243	6.62412	10.2562	12.2643	13.8837	10.7571	10.939	19.2691	4.41395	15.9336	12.6389
AT3G04860.1	15.293	10.1661	12.6106	15.5093	13.3947	7.66858	13.7585	10.574	25.6071	14.4021	26.5924	26.5393	24.1974	22.3302	24.9148	22.3691	16.4261	17.4946	19.6837	18.9934
AT4G09840.1	13.0995	12.2599	14.644	13.5765	13.395	13.5402	11.7941	11.5702	13.9729	12.7193	11.3238	18.3873	21.9327	15.7749	16.8547	17.1719	13.8401	18.5135	14.0236	15.8873
AT1G75900.1	15.2182	11.1774	13.6091	13.5781	13.3957	8.66116	13.7716	10.5967	16.0711	12.2751	10.147	14.3221	18.7095	16.7274	14.9765	17.1822	14.7504	6.28246	31.2349	17.3625
AT4G09140.1	8.89377	13.4212	16.7521	14.529	13.399	27.183	10.7947	17.3922	24.5655	19.9838	12.6562	20.4446	29.5842	17.5933	20.0696	25.023	20.9094	19.3684	13.0173	19.5795
AT4G32050.1	19.407	14.3573	4.28238	15.5509	13.3994	16.4906	10.813	18.4247	12.8858	14.6535	13.5418	14.3114	11.1439	7.29626	11.5733	14.5778	8.49882	17.6199	8.33684	12.2583
AT2G07708.2	14.1002	14.3364	12.5488	12.6179	13.4008	13.563	13.7822	10.615	8.66776	11.657	12.3482	10.2438	4.6474	12.0379	9.81932	11.923	17.5739	16.6925	11.206	14.3489
AT1G45231.2	13.1297	12.2948	14.6614	13.5656	13.4129	23.2983	10.801	14.4843	24.5119	18.2739	18.374	15.3487	17.69	18.5833	17.499	18.8865	17.3903	13.7658	12.0957	15.5346
AT4G08990.1	14.129	13.2984	14.6262	11.6297	13.4208	12.575	3.89878	10.6057	5.51513	8.14865	12.4135	8.21605	13.3063	12.9622	11.7245	22.6326	21.1495	22.339	14.0489	20.0425
AT1G80960.3	12.0039	5.74584	12.5608	23.3898	13.4251	7.69412	15.7554	15.4891	7.62769	11.6416	8.91865	12.2817	6.83501	7.29189	8.83181	19.0465	20.2495	20.4503	15.007	18.6883
AT1G80960.1	12.0053	5.74694	12.5616	23.3889	13.4257	7.6937	15.7551	15.4884	7.62859	11.6414	8.92163	13.2981	6.83623	6.34874	8.85117	19.0427	20.2459	21.3951	15.0057	18.9223
AT5G58700.2	12.0797	12.3131	16.7374	12.5823	13.4281	17.427	15.7378	17.4035	18.2261	17.1986	13.7693	16.3702	13.4014	14.7829	14.5809	20.6302	20.9641	25.0577	23.5162	22.542
AT1G80960.2	12.0139	5.7534	12.5663	23.3839	13.4294	7.69128	15.7531	15.4843	7.63387	11.6406	11.2697	13.3006	6.84341	9.17246	10.1465	19.9176	20.2246	21.3823	14.9978	19.1306
AT5G12330.2	11.1216	12.4563	13.7038	16.4424	13.431	15.4211	32.4955	23.1819	20.4774	22.894	28.2553	16.4092	18.9922	19.3622	20.7547	50.3873	52.0372	47.3991	32.8603	45.671
AT5G24910.1	5.68774	15.6168	19.8713	12.5659	13.4354	12.5288	14.7397	15.431	19.333	15.5081	12.7186	17.4028	17.7888	20.3971	17.0768	38.314	29.8502	29.6895	33.9403	32.9485
AT3G02550.1	15.3347	12.3747	10.5563	15.4945	13.4401	36.931	49.3321	40.7926	58.2301	46.3214	12.7308	13.3338	10.2108	15.6738	12.9873	9.02254	4.79675	6.22235	12.9942	8.25896
AT1G78530.1	24.5496	11.046	10.4543	7.74097	13.4477	9.67448	9.83781	13.5732	6.5226	9.90203	13.3278	10.2284	15.3219	10.1942	12.2681	5.7731	3.21036	6.35518	4.57417	4.9782
AT1G31010.1	12.0512	13.3556	17.7502	10.637	13.4485	21.3514	17.7215	11.5645	29.7337	20.0928	18.3267	10.2603	12.2858	8.20292	12.2689	15.353	16.5176	15.6645	16.8706	16.1014
AT4G27630.3	16.3747	13.4306	9.50947	14.5261	13.4602	13.5103	18.695	18.3634	6.63025	14.2997	11.4978	19.4307	24.2261	10.9843	16.5347	31.2432	29.9079	34.4413	25.3847	30.2443
AT2G37680.1	15.2413	11.1998	17.7505	9.65946	13.4628	19.3959	17.7214	12.5394	16.0914	16.437	11.3604	13.3114	13.3645	8.20261	11.5597	21.6037	14.713	26.0514	18.7783	20.2866
AT2G40030.1	17.3484	13.3402	11.5469	11.6187	13.4635	8.65898	22.6693	12.5445	16.0786	14.9878	19.4391	8.22262	12.2711	15.7717	13.9261	16.2717	13.8347	11.9094	26.4382	17.1135
AT3G48940.1	15.1785	15.4316	13.5897	9.67542	13.4688	4.77173	10.8127	11.5848	5.51073	8.16999	12.3915	8.21427	7.91236	10.1292	9.66184	29.8755	9.39568	23.3002	19.7929	20.5911
AT4G34570.1	17.3176	13.3096	13.5997	9.67021	13.4743	12.5716	15.7526	14.5066	16.0542	14.7213	18.206	11.2686	21.8932	19.5939	17.7404	10.9697	9.37165	8.16831	9.27641	9.44653
AT5G38040.1	15.1379	19.6521	9.44512	9.68582	13.4802	9.65887	9.82997	7.6932	10.7584	9.48511	13.454	18.3609	10.0328	8.26257	12.5276	14.6475	7.64079	8.20644	15.0432	11.3845
AT1G73810.1	12.0477	9.03442	9.48241	23.3639	13.4821	47.7815	18.7111	33.0568	21.3394	30.2222	12.5172	7.20622	5.78374	3.51382	7.25523	9.14454	11.1212	18.4985	1.69855	10.1157
AT1G03270.1	14.1165	16.4988	14.6194	8.69799	13.4832	10.6251	15.7572	9.63402	8.6775	11.1734	14.6925	15.3267	17.5785	19.6194	16.8043	9.22304	12.1052	7.24328	13.1037	10.4188
AT4G25600.1	15.3346	12.3746	13.6655	12.5643	13.4847	14.4763	11.7768	9.58899	11.9452	11.9468	19.7695	12.3157	14.5508	14.7315	15.3419	35.6154	41.5683	43.8275	36.7933	39.4511
AT1G53541.1	16.3108	15.5176	10.5218	11.6125	13.4907	26.2368	8.82709	14.4876	11.8855	15.3592	9.02888	23.4742	15.5268	10.0829	14.5282	19.7984	16.504	14.7149	27.3676	19.5962
AT4G35070.2	12.1812	14.6133	14.7326	12.546	13.5183	10.5613	11.7673	19.297	18.3435	14.9923	8.08367	14.3671	17.8815	11.8628	13.0488	67.3968	42.2264	62.5156	48.1161	55.0637
AT5G11230.1	15.2255	15.4893	15.6774	7.70927	13.5254	15.4933	12.782	24.2647	12.9224	16.3656	13.6549	11.2743	12.2699	9.15442	11.5884	27.0274	11.1359	14.7365	17.838	17.6844
ATCG00510.1	12.9789	14.2553	7.36324	19.5092	13.5267	12.6087	9.83694	11.6146	8.62804	10.6721	9.9059	8.19854	6.76691	9.24052	8.52797	8.44226	6.79003	9.18257	8.38225	8.19928
AT1G28100.3	14.1738	18.7245	11.5509	9.66082	13.5275	17.4435	13.7685	17.4207	16.0867	16.1798	21.772	14.3266	19.8083	15.7633	17.9176	17.1461	7.54035	12.843	16.8746	13.601
AT1G21070.1	16.3024	5.78147	12.5866	19.4439	13.5286	10.606	18.7102	10.5898	11.88	12.9465	9.01525	10.2603	12.2856	16.7059	12.0667	30.5744	11.1161	24.1614	25.4654	22.8293
AT5G58970.1	12.082	19.8594	11.5687	10.6271	13.5343	12.5456	7.83638	20.3296	16.123	14.2087	27.6848	18.4041	11.2422	12.8922	17.5558	23.3003	23.6671	25.9977	19.6983	23.1659
AT2G38750.1	13.0178	8.94692	16.656	15.567	13.5469	14.551	8.84219	9.64664	11.804	11.211	19.1553	17.3445	15.3829	16.8109	17.1734	7.49801	4.06459	4.45274	1.72505	4.4351
AT1G11950.1	8.84661	10.1103	17.7442	17.4894	13.5476	15.4912	8.82936	10.5928	13.9788	12.223	24.0539	14.3253	15.5049	11.0387	16.2307	23.4221	16.5353	20.394	12.1128	18.116
AT1G80110.1	11.0024	11.219	11.5618	20.414	13.5493	15.4794	15.7404	16.4337	15.0561	15.6774	25.3164	15.3498	18.7713	15.7401	18.7944	17.095	17.3827	16.5862	18.76	17.456
AT3G20200.1	10.8801	9.99777	19.726	13.6147	13.5547	1.86699	3.90559	8.67747	7.58672	5.50919	15.6653	15.308	18.5497	12.0777	15.4002	7.52788	4.97702	12.0073	10.283	8.69881
AT1G14080.1	13.0519	10.0555	14.6166	16.5332	13.5643	16.4932	15.7582	19.4056	14.9802	16.6593	19.2686	11.2624	4.6541	12.977	12.0405	11.012	4.92516	10.069	9.29222	8.82461
AT4G34360.1	5.57698	15.3533	19.7316	13.6119	13.5684	5.75852	11.8114	9.65169	9.69348	9.22876	7.6394	18.3537	11.0837	11.1214	12.0495	7.518	14.0106	7.2788	7.41527	9.05567
AT2G07723.1	23.7794	10.1552	13.6395	6.72185	13.574	14.4959	8.82298	7.65799	14.0181	11.2487	14.9508	16.3718	10.1622	14.7778	14.0656	31.3382	29.0848	26.937	32.1026	29.8657
AT1G52330.1	12.0265	11.1709	13.6058	17.4971	13.5751	9.63851	16.7389	15.4782	9.75267	12.9021	15.9358	13.3042	11.178	13.8909	13.5772	14.5147	18.3803	21.3633	13.0786	16.8343
AT1G66250.1	15.0845	13.184	10.4552	15.5842	13.577	12.6101	10.8268	9.66052	14.909	12.0016	7.59234	10.2288	6.76404	4.51116	7.27408	11.1398	6.794	9.18534	3.62477	7.68597
AT1G06120.1	14.0464	13.2027	12.5225	14.597	13.5921	2.83851	9.8351	13.5661	10.7345	9.24355	16.7924	10.2323	11.0709	7.33701	11.3581	9.32051	5.8777	9.17364	9.33022	8.42552
AT1G18580.1	11.0091	11.2272	14.6679	17.4742	13.5946	14.4999	13.7625	13.5045	20.3245	15.5229	20.7278	11.2837	12.3158	18.5702	15.7244	24.214	25.4943	13.7547	24.4763	21.9848
AT2G02820.1	17.4759	16.7142	10.5591	9.63445	13.5959	9.6032	8.81528	13.4786	10.8913	10.6971	12.7463	10.2803	18.8872	12.8426	13.6891	55.2382	46.0581	41.9234	32.0147	43.8086
AT5G17210.2	16.3563	16.6491	14.6791	6.71969	13.601	23.2797	12.771	19.347	6.62204	15.5049	19.637	15.3579	10.172	18.5475	15.9286	26.833	19.1269	35.4195	22.5442	25.9809
AT2G43250.1	16.1504	9.98873	16.6356	11.6568	13.6079	9.67062	12.8038	3.8047	11.7788	9.51448	15.6399	8.19987	3.52502	6.39387	8.43965	10.2243	6.78259	11.0688	13.1598	10.3089
AT1G07260.1	10.983	13.3509	13.618	16.5082	13.615	18.4206	20.6888	24.2583	16.0871	19.8637	17.1583	12.2935	6.87172	12.9244	12.312	12.6908	15.6227	15.6687	16.8742	15.2141
AT3G57760.1	10.9155	14.3277	15.6369	13.6	13.62	12.5877	16.7514	8.66534	8.66349	11.667	7.69604	8.20946	10.0445	5.42404	7.84351	11.0404	16.6784	18.5953	14.0769	15.0977
AT2G31870.2	8.88223	13.4024	15.7088	16.4906	13.621	26.2161	21.6659	19.3509	21.3907	22.1559	19.6119	24.5035	15.5701	9.11896	17.2011	18.8292	16.4427	11.8645	19.6927	16.7073
AT2G43720.1	12.0666	12.297	13.629	16.4997	13.6231	15.4802	14.7525	10.5842	11.8929	13.1775	13.733	13.3157	23.0647	16.688	16.7004	18.8819	24.6155	20.3596	21.6241	21.3703
AT1G53770.1	10.9798	13.3464	14.6487	15.5308	13.6264	18.4224	12.7808	16.4459	17.1346	16.1959	11.3423	18.3901	20.8755	11.0375	15.4114	17.1533	16.5324	13.7878	13.0641	15.1344
AT1G53770.2	10.9798	13.3464	14.6487	15.5308	13.6264	18.4224	12.7808	16.4459	17.1346	16.1959	11.3423	18.3901	20.8755	11.0375	15.4114	17.1533	16.5324	13.7878	13.0641	15.1344
AT4G26790.1	13.0944	15.4796	8.44048	17.4946	13.6273	7.68626	10.8068	6.69992	6.58709	7.94503	22.8593	10.2557	14.4138	11.0479	14.6442	17.1835	27.4444	25.1401	16.8902	21.6645
AT1G54310.1	13.0831	10.087	18.7596	12.6036	13.6333	10.6164	7.84499	13.528	18.1587	12.537	12.4485	12.2863	17.6186	21.4869	15.9601	10.961	12.0639	15.6998	16.9009	13.9064
AT5G49010.1	16.2519	10.0759	14.6283	13.5864	13.6356	14.5284	13.7761	16.4628	12.898	14.4163	14.7342	7.19923	11.1597	14.8546	11.987	11.8697	16.6031	12.8798	15.0007	14.0883
AT1G01380.1	13.0822	14.3894	11.5371	15.541	13.6374	10.6167	4.88378	7.67677	11.8544	8.75791	25.1024	12.2861	16.5449	12.95	16.7209	17.2112	11.1642	27.0545	12.1304	16.8901
AT1G58220.1	17.2785	8.97332	16.674	11.637	13.6407	9.65176	6.86213	3.79318	9.72342	7.50762	8.88263	16.3387	11.1313	8.24759	11.1501	17.2944	17.5642	17.6338	17.8929	17.5963
AT1G14590.1	13.0213	13.2404	16.6583	11.6451	13.6413	6.72968	13.7862	10.622	8.65499	9.94823	14.5961	9.22319	14.3182	18.7108	14.2121	9.27499	10.3503	11.9829	3.60795	8.80405
AT3G60720.1	13.1222	11.2068	15.69	14.5466	13.6414	23.3029	14.7545	22.2974	17.1495	19.3761	12.5431	24.4899	14.4502	21.4355	18.2297	15.3385	9.31384	11.892	11.15	11.9236
AT2G45320.1	17.3196	10.0832	13.6006	13.5838	13.6468	17.4585	10.8093	10.602	13.9552	13.2062	17.0605	15.3335	15.4678	10.1144	14.4941	10.967	11.1685	20.4305	14.0401	14.1515
AT5G18070.1	12.0444	13.3467	14.6489	14.552	13.648	11.5842	11.7926	15.4696	9.76561	12.153	15.991	18.3902	9.0374	6.32591	12.4361	16.2601	14.7269	25.1183	32.1717	22.0693
AT2G07699.1	21.5871	5.77325	14.6463	12.5966	13.6508	12.5621	7.84228	7.67094	10.8172	9.72311	11.3327	8.22277	9.03315	14.8239	10.8531	18.9511	22.8784	31.7531	26.4371	25.0049
AT1G51130.1	18.3485	10.06	13.588	12.6128	13.6523	12.5796	9.82477	0.887644	8.6772	7.9923	14.6912	13.2954	20.7861	16.7691	16.3854	9.22372	13.0101	14.7841	17.8826	13.7251
AT1G17230.1	19.304	12.123	12.5175	10.678	13.6556	11.629	11.8152	12.5918	8.62933	11.1663	14.4875	17.3322	4.60859	6.39657	10.7062	7.5457	3.20477	3.53488	9.33624	5.9054
AT1G67320.2	15.1593	12.1939	15.6415	11.6382	13.6582	18.455	13.7821	9.63869	9.72088	12.8992	12.3504	15.3224	18.6254	13.9346	15.0582	11.9215	7.61857	10.0767	2.65723	8.0685
AT5G57230.1	11.9749	16.466	13.5758	12.6205	13.6593	10.6327	13.7837	8.66553	5.49849	9.64509	8.85968	14.3047	16.4749	12.0441	12.9209	14.6254	10.3322	12.9162	10.2569	12.0327
AT5G45720.2	9.91174	16.5677	13.6143	14.5533	13.6618	9.63372	16.7353	10.5934	20.2815	14.311	7.81862	23.4668	15.5025	12.9304	14.9296	20.7385	12.0305	17.5632	16.8806	16.8032
AT1G28310.1	20.4031	8.94381	15.6246	9.68832	13.665	10.6392	5.87819	3.79919	8.65067	7.24181	13.4319	20.3866	11.097	19.6714	16.1467	7.50227	7.65092	8.21256	11.225	8.64768
AT1G80710.1	10.9596	13.3183	18.7608	11.6245	13.6658	6.71405	15.751	6.70235	10.8036	9.99275	19.379	18.3822	16.5486	19.5852	18.4738	21.6883	8.46531	11.9254	14.9898	14.2672
AT1G18040.1	17.3145	12.2319	11.5337	13.5853	13.6663	9.64272	14.7643	9.62809	15.0019	12.2592	15.8962	6.18179	12.2393	14.8516	12.2922	11.8644	17.5032	17.5985	18.8198	16.4465
AT2G27430.1	13.0454	14.3415	15.6434	11.6372	13.6669	16.4961	8.83816	14.5206	14.9742	13.7073	8.8814	10.2447	10.0554	14.881	11.0156	15.4995	12.1233	10.0743	8.34379	11.5102
AT1G77460.1	10.9603	12.2438	20.8226	10.646	13.6681	11.592	12.785	16.4564	7.63973	12.1183	14.7708	11.2704	7.93492	11.0549	11.2578	12.7373	22.9246	24.2075	16.8985	19.192
AT1G77460.2	10.9603	12.2438	20.8226	10.646	13.6681	11.592	12.785	16.4564	7.63973	12.1183	14.7708	11.2704	7.93492	11.0549	11.2578	12.7373	22.9246	24.2075	16.8985	19.192
AT2G35170.1	10.9164	18.6053	12.5458	12.6199	13.6719	8.6782	13.7834	8.66502	10.7677	10.4736	8.86297	8.20967	15.4076	14.8906	11.8427	11.0386	13.0445	13.86	12.1648	12.527
AT4G13990.1	15.1671	13.2748	14.6151	11.636	13.6732	2.82897	13.7807	14.5189	9.72567	10.2136	13.5207	10.2455	14.3548	16.7767	13.7244	17.2869	4.03883	22.3673	8.34154	13.0086
AT4G13880.1	9.93776	17.6898	11.5631	15.5194	13.6775	10.599	11.7876	11.5569	17.1641	12.7769	11.4071	10.265	17.7001	12.9024	13.0687	28.7038	25.5077	28.8519	21.6187	26.1705
AT4G36925.1	14.2473	10.1847	16.7595	13.5475	13.6848	10.5848	12.7674	17.3864	14.0439	13.6956	26.6748	13.3288	29.612	21.3596	22.7438	21.4282	18.1851	26.8866	36.8273	25.8318
AT1G73300.1	14.1361	12.232	17.7236	10.649	13.6852	17.4604	13.7755	9.62805	13.9516	13.7039	11.2695	15.3323	24.0272	15.7998	16.6072	10.0842	10.274	12.8767	10.2298	10.8662
AT1G80820.1	15.1451	7.88113	6.34729	25.3722	13.6864	15.5246	13.7846	17.4611	5.49634	13.0667	16.9095	13.2881	10.0393	6.36919	11.6515	9.26279	8.53355	10.087	9.30597	9.29733
AT1G67720.1	13.1109	15.5022	12.5845	13.5724	13.6925	14.5124	8.82869	12.5413	19.239	13.7803	15.9996	12.2934	13.3585	12.9247	13.6441	24.3049	14.7216	19.4433	20.6928	19.7906
AT3G09370.2	17.3967	11.2277	12.6002	13.5613	13.6965	15.4759	16.7269	22.2857	21.3763	18.9662	11.419	16.3689	14.4756	16.6775	14.7352	17.0769	19.169	19.4034	22.5668	19.554
AT3G24630.1	15.1311	18.5757	9.44251	11.6465	13.6989	7.70693	14.7765	11.6004	15.9949	12.5197	8.82713	20.3875	12.1717	10.1611	12.8869	3.08818	9.45214	12.9326	2.66538	7.03458
AT1G71940.2	10.9665	18.6953	12.5751	12.6003	13.7093	8.66184	20.6939	18.4066	8.70008	14.1156	5.43027	8.22068	13.3359	18.6268	11.4034	19.8737	30.1797	11.9184	10.2186	18.0476
AT1G51540.1	8.88514	17.7215	14.6772	13.5557	13.7099	20.3511	17.7115	19.3488	7.68115	16.2731	17.2999	15.3569	14.496	17.606	16.1897	30.42	20.9366	21.2674	23.5019	24.0315
AT2G13910.1	15.175	15.4274	13.588	10.6548	13.7113	15.5129	13.7793	16.4703	14.9844	15.1867	6.56003	13.2954	10.0665	14.8702	11.198	15.4762	16.6347	8.18316	5.48763	11.4454
AT5G35180.3	15.2189	13.3316	15.6739	10.6429	13.7168	13.5417	11.7948	14.4989	15.0209	13.7141	15.9553	16.3544	14.4154	15.7789	15.626	15.3937	17.4608	18.5184	9.2655	15.1596
AT1G33400.1	13.1371	15.5384	13.632	12.5851	13.7232	17.431	13.7633	11.5566	17.1649	14.9789	16.0764	22.4647	14.4698	15.7364	17.1868	18.8684	20.9842	21.2954	19.7098	20.2145
AT1G27110.1	17.2563	13.2487	16.6626	7.72734	13.7237	16.5041	18.7321	12.5734	16.0056	15.9538	10.0076	8.20816	4.63882	10.1528	8.25183	6.59776	10.3407	11.0321	10.2609	9.55787
AT1G27110.3	17.2563	13.2487	16.6626	7.72734	13.7237	16.5041	18.7321	12.5734	16.0056	15.9538	10.0076	8.20816	4.63882	10.1528	8.25183	6.59776	10.3407	11.0321	10.2609	9.55787
AT1G47720.1	10.9499	20.8054	11.533	11.628	13.7291	14.5277	9.82206	9.62856	15.0006	12.2447	13.5835	14.3161	12.2377	10.1185	12.5639	12.7586	22.955	12.8782	14.9993	15.8978
AT5G45310.1	14.13	17.5884	12.5633	10.6508	13.7331	8.66843	12.7879	4.76025	8.68558	8.72555	19.3278	24.4669	27.2195	18.6538	22.417	9.20454	8.48397	5.36134	14.0481	9.27449
AT4G19865.1	13.1053	17.6426	12.5817	11.6178	13.7368	15.4916	16.7352	15.4708	12.9255	15.1558	15.9834	14.3251	17.6526	20.5088	17.1175	22.5281	8.44034	10.0265	14.9721	13.9918
AT1G68600.1	13.0361	5.72543	17.6974	18.5009	13.74	9.65484	13.7833	11.5934	17.061	13.0231	16.9292	16.3356	12.1939	10.1467	13.9014	4.82316	11.2331	4.44365	12.1646	8.16611
AT1G78810.2	12.0244	18.6859	13.6045	10.6456	13.7401	21.3674	10.8081	14.5028	8.69633	13.8437	14.7738	12.2872	13.3286	10.109	12.6247	18.9925	13.8624	18.5297	14.0341	16.3547
AT4G02140.1	17.3106	12.2282	17.7214	7.71647	13.7442	10.6201	13.7761	5.73226	20.2434	12.593	17.0382	9.23385	14.3846	14.8547	13.8778	12.7618	14.7921	14.7674	14.0461	14.0918
AT1G74390.1	13.0983	19.7764	10.5111	11.6201	13.7515	7.68523	20.6924	9.62071	19.2248	14.3058	15.963	14.3231	21.9305	17.6718	17.4721	17.1747	12.0401	9.0926	14.9782	13.3214
AT1G74390.2	13.0983	19.7764	10.5111	11.6201	13.7515	7.68523	20.6924	9.62071	19.2248	14.3058	15.963	14.3231	21.9305	17.6718	17.4721	17.1747	12.0401	9.0926	14.9782	13.3214
AT4G35070.1	12.1862	14.6204	14.7357	13.5195	13.7655	10.5595	11.7664	19.2941	18.3494	14.9924	9.29587	15.3874	17.8899	11.8585	13.6079	68.2454	44.8985	63.4372	48.1032	56.1711
AT1G34360.1	16.1892	18.5784	13.5674	6.7516	13.7716	10.6378	10.8195	10.6229	8.65337	10.1834	11.1426	16.3301	18.5879	13.0068	14.7668	9.27875	9.44986	8.20957	3.60888	7.63677
AT5G65560.1	13.1045	18.7144	13.6143	9.66261	13.7739	13.5382	18.7129	9.61872	13.9773	13.9618	15.9811	11.275	15.5026	7.26815	12.5067	24.324	18.3467	12.849	22.611	19.5327
AT5G38010.1	10.8393	14.2159	12.5006	17.5592	13.7788	10.6614	9.84178	10.6475	6.50917	9.41495	9.84313	7.17696	8.88721	5.46855	7.84396	6.69349	1.46247	6.37049	11.2719	6.4496
AT3G55990.1	15.116	8.93356	13.5591	17.5348	13.7859	11.621	18.7382	10.6282	7.59193	12.1448	8.80137	10.2352	7.86388	11.1204	9.50521	8.40791	14.0083	5.39741	6.46231	8.56899
AT1G23890.1	14.1017	5.7302	19.761	15.5569	13.7874	3.80189	7.8504	8.66289	7.61488	6.98252	13.5041	12.2761	11.1278	13.9341	12.7105	20.0018	13.9389	13.8528	15.9824	15.944
AT3G24210.1	12.9354	11.0048	16.6036	14.6184	13.7905	8.70763	10.8335	8.69563	5.45068	8.42187	12.096	8.18996	8.8749	6.42256	8.89584	6.70946	4.1333	7.32318	1.74831	4.97856
AT4G32000.2	19.608	12.382	11.5962	11.586	13.793	13.4991	12.7628	7.64332	13.0084	11.7284	22.1278	22.4926	13.4753	16.6099	18.6764	32.0247	37.0262	42.8669	39.6428	37.8901
AT3G24515.1	14.2048	16.6194	15.7008	8.67604	13.8002	9.62285	18.704	9.60743	16.1153	13.5124	32.2494	20.4339	18.7819	17.625	22.2725	17.0801	12.8725	15.6372	24.4775	17.5168
AT1G63440.1	17.3962	13.3875	16.7346	7.69965	13.8045	21.3368	15.7387	19.3574	14.0095	17.6106	9.06579	11.2837	13.396	12.8982	11.6609	24.2137	26.399	23.1768	20.6592	23.6122
AT5G25490.1	11.025	10.1635	14.6783	19.4228	13.8224	12.5415	20.6758	17.3968	17.1876	16.9504	14.9738	12.3056	9.0854	14.7697	12.7837	33.0967	29.0586	25.0358	20.6393	26.9576
AT3G19590.1	10.8922	11.0837	19.7359	13.6097	13.8304	7.70929	10.8212	12.5811	15.9863	11.7745	11.1192	7.18779	8.94368	15.8694	10.78	8.40136	8.56026	11.9948	4.55991	8.37909
AT4G02485.1	7.83841	16.695	8.47833	22.3409	13.8382	15.4542	14.7401	15.4319	20.385	16.5028	27.8881	21.4704	18.8659	16.6237	21.212	27.6199	20.8534	34.4074	26.3164	27.2993
AT1G64450.1	13.1641	9.08346	14.6812	18.4422	13.8427	6.69487	14.7458	10.5732	11.9183	10.983	13.8178	9.25297	17.7428	10.9935	12.9518	30.3943	29.9469	37.3015	37.8122	33.8637
AT4G22950.1	18.5823	12.4174	15.7588	8.65133	13.8525	22.2591	16.7054	25.152	18.324	20.6101	23.4173	32.6764	18.937	24.1162	24.7867	33.6826	19.8558	32.4324	42.4405	32.1028
AT1G79060.1	18.3294	12.193	7.38598	17.5179	13.8566	11.6075	8.83872	6.71339	19.161	11.5801	13.5009	14.3068	8.97505	8.2505	11.2583	8.35556	13.9411	18.5865	10.2519	12.7838
AT3G61380.1	10.9581	11.1646	18.7596	14.5614	13.8609	11.5929	11.797	6.70279	7.63831	9.43274	8.95376	10.2531	14.399	13.8963	11.8755	23.49	18.393	19.4796	20.7237	20.5216
AT5G39980.1	11.9342	17.4695	10.4623	15.5779	13.861	5.76112	6.86902	17.4804	10.7346	10.2113	9.93051	18.3497	15.3458	11.1307	13.6892	6.64212	4.98052	7.28634	0.798436	4.92685
AT5G17210.1	16.384	16.6832	14.6926	7.68936	13.8623	24.2422	13.7541	21.2847	6.63436	16.4789	19.7179	17.3995	12.3657	20.4097	17.4732	26.7563	19.9737	37.2562	31.0951	28.7703
AT5G53290.1	14.1813	11.2023	12.5881	17.4843	13.864	4.75992	10.803	6.69398	7.65852	7.47884	10.1951	13.312	12.289	12.9185	12.1787	27.8703	29.189	20.3781	35.9836	28.3552
AT2G42860.1	13.0906	12.2496	13.6067	16.5169	13.8659	8.66241	10.8075	10.5981	9.75381	9.95546	13.6268	25.4911	16.557	13.8893	17.391	18.9827	22.9115	10.0382	12.1243	16.0142
AT1G31550.1	11.3306	14.9524	13.8324	15.3744	13.8724	32.7544	22.5487	22.0619	17.5546	23.7299	18.4658	15.4615	19.3974	22.7894	19.0285	420.254	480.37	401.737	448.246	437.651
AT2G24645.1	17.2794	7.89594	17.7045	12.6161	13.874	16.4955	17.7379	17.4525	13.9265	16.4031	19.2515	21.4134	7.90139	11.0857	14.913	7.46104	7.61341	3.50553	2.6558	5.30894
AT4G27340.1	13.175	16.6702	20.8907	4.7683	13.8761	15.4615	21.6598	20.3145	17.2041	18.6599	17.356	15.3623	24.224	18.5307	18.8682	33.0339	27.2028	14.6599	17.7658	23.1656
AT3G57760.3	11.974	14.3256	15.6359	13.6006	13.8841	12.5883	15.7624	8.66581	8.6625	11.4197	7.69332	8.20915	10.0429	5.42483	7.84256	11.0429	15.7723	18.5972	14.0782	14.8727
AT3G57760.2	11.9787	14.332	15.6389	13.5988	13.8871	12.5864	16.7506	8.66433	8.66561	11.6667	7.7019	8.21011	10.0479	5.42234	7.84556	11.9289	16.6716	18.591	14.0741	15.3164
AT4G21380.1	16.3554	9.07948	13.6444	16.4879	13.8918	51.6412	39.4629	56.4744	14.026	40.4011	16.1431	4.15511	7.99907	12.8819	10.2948	4.70338	12.8406	6.24471	2.61963	6.60207
AT1G26620.1	19.3598	11.0991	11.5081	13.6045	13.8929	9.65907	7.85315	8.66901	23.3208	12.3755	11.1511	6.17318	7.88037	13.0033	9.55199	14.6488	9.44477	10.0927	9.31033	10.8742
AT4G38210.1	18.3157	10.0344	14.6045	12.6216	13.8941	4.77754	10.8174	8.66647	12.8637	9.28128	12.3231	8.20873	14.3308	13.9453	12.202	14.6317	11.2409	15.7577	8.35208	12.4956
AT2G18938.1	10.9164	17.5371	12.5458	14.5796	13.8947	7.7019	10.8166	4.76742	14.9652	9.56278	12.3345	7.19272	11.1201	17.7424	12.0974	13.7248	13.9514	8.19762	15.9889	12.9657
AT5G59070.1	11.0742	14.5631	10.5637	19.3961	13.8993	23.2467	15.7226	34.92	19.3574	23.3117	8.01504	6.20434	12.4022	9.07714	8.92469	31.9857	44.2034	39.0692	38.6694	38.4819
AT5G02470.3	8.88176	13.4017	18.8082	14.535	13.9067	9.61905	18.7008	28.1376	17.1809	18.4096	19.6097	9.25059	18.8021	14.776	15.6096	34.9142	15.5449	16.5643	18.7404	21.441
AT5G02470.2	8.8826	13.403	18.809	14.5346	13.9073	10.5933	18.7005	28.1368	17.182	18.6532	19.6135	9.25082	18.8039	14.7749	15.6108	34.9096	15.5428	16.563	18.7393	21.4387
AT1G59720.1	11.0085	15.5428	12.5996	16.496	13.9117	22.3145	16.7271	22.2865	21.3748	20.6757	16.0857	22.466	14.474	16.6787	17.4261	19.752	13.7699	12.8153	13.0389	14.8441
AT5G54930.1	14.1977	12.2991	13.63	15.5205	13.9118	6.70225	11.7881	21.3141	17.1611	14.2414	20.7007	17.3828	23.0682	20.4732	20.4062	22.4486	15.5809	11.882	17.8066	16.9295
AT2G07741.1	21.5967	5.77789	15.6825	12.5944	13.9129	12.5597	8.82883	7.66915	10.8219	9.96989	11.3474	8.22403	9.03928	14.8175	10.8571	18.935	23.7681	31.7402	28.3411	25.6961
AT3G20020.1	15.2792	15.5553	6.38659	18.4489	13.9175	16.4487	18.7016	14.4759	16.1245	16.4377	18.4382	18.4046	15.5648	17.6145	17.5055	22.4035	22.76	25.0514	13.0319	20.8117
AT3G20020.2	15.2792	15.5553	6.38659	18.4489	13.9175	16.4487	18.7016	14.4759	16.1245	16.4377	18.4382	18.4046	15.5648	17.6145	17.5055	22.4035	22.76	25.0514	13.0319	20.8117
AT1G53160.1	10.0091	10.2284	20.928	14.5082	13.9184	13.492	23.6216	10.5533	17.2544	16.2303	15.1548	10.2844	8.05406	6.26372	9.93924	58.6923	54.0939	27.7525	47.2335	46.943
AT4G29240.1	14.0878	15.3908	13.5734	12.622	13.9185	11.6117	19.7213	13.55	9.71225	13.6488	6.51775	15.3186	14.3292	12.9969	12.2906	9.26263	10.3384	5.38304	6.44943	7.85837
AT4G22140.1	17.3027	11.1458	14.6246	12.6096	13.9207	10.6222	12.7887	13.5352	16.0424	13.2471	11.2477	9.23251	14.3762	10.1246	11.2453	27.146	11.1888	12.8859	7.38151	14.6506
AT3G23260.1	22.7167	9.06998	7.42474	16.4921	13.9259	12.545	13.7609	17.4015	10.8509	13.6396	11.4374	16.3714	14.4862	17.6143	14.9774	18.838	39.0596	22.2208	23.5111	25.9074
AT1G79080.1	15.2752	11.2325	14.6707	14.5376	13.929	13.5221	15.7377	11.5534	28.7341	17.3868	13.7701	20.436	19.8672	17.6185	17.923	23.3063	17.3573	12.8101	21.6077	18.7703
AT5G54590.1	15.1748	15.427	11.5244	13.5922	13.9296	10.6253	13.7793	18.4255	19.1773	15.5019	8.902	10.2471	14.3637	15.8196	12.3331	12.7909	10.301	6.3054	10.2423	9.90989
AT3G01410.2	11.9594	16.4424	16.6559	10.6667	13.9311	7.70677	15.7658	17.467	11.8038	13.1859	6.49865	12.2696	13.2434	13.0078	11.2548	9.28038	6.74786	6.32842	8.35976	7.67911
AT1G15215.2	9.94285	15.5458	15.7023	14.5388	13.9324	6.70006	7.8371	8.63323	19.2747	10.6113	13.7614	22.4669	12.3175	22.3562	17.7255	26.8921	25.4901	22.2312	24.4744	24.772
AT3G01410.1	11.9628	16.4475	16.6582	10.6656	13.9335	7.70581	15.765	17.4653	11.8066	13.1857	6.50428	13.2858	13.2478	13.9546	11.7481	9.27514	6.74402	6.32628	8.35771	7.67579
AT1G10970.1	17.284	12.2033	14.6158	11.6356	13.9347	13.5595	9.82569	12.5646	5.50641	10.364	11.2136	7.19537	7.9046	18.6763	11.2475	19.0822	15.7388	12.9004	12.1539	14.9688
AT5G09350.1	14.0946	14.3295	16.6677	10.661	13.9382	11.6094	10.8166	12.5702	4.44055	9.85919	13.4869	10.2426	14.3375	12.0424	12.5274	10.145	15.7666	7.2567	15.9885	12.2892
AT4G34020.2	8.82228	18.6661	15.6609	12.6067	13.939	12.5729	15.7533	17.4389	11.8481	14.4033	14.7398	16.3476	21.8868	16.7498	17.431	9.19792	13.884	8.17076	4.53327	8.94649
AT1G61370.1	17.2337	14.2953	13.5625	10.6691	13.9402	12.5971	13.7886	22.3655	9.69858	14.6124	11.1225	10.2366	13.2336	13.0149	11.9019	3.96948	6.75641	3.52199	4.55932	4.7018
AT5G62620.2	16.2983	12.2737	13.618	13.5722	13.9405	20.3757	17.7224	12.541	21.3393	17.9946	10.1815	8.22432	5.78372	12.9242	9.27844	11.8023	20.1408	29.8437	16.8741	19.6652
AT5G62620.1	16.2998	12.2752	13.6187	13.5717	13.9413	20.375	17.7221	12.5406	21.3409	17.9946	10.1841	8.22457	5.78463	12.9231	9.27912	11.8001	20.1378	29.8413	17.8269	19.9015
AT1G28710.1	15.1534	13.2597	17.698	9.68184	13.9482	11.6091	6.86325	14.5242	16.0144	12.2527	11.1834	10.2428	14.3387	16.79	13.1387	10.1435	7.6247	12.9134	7.39669	9.51957
AT4G03230.1	18.4244	14.4319	7.41234	15.5279	13.9491	6.70673	13.7677	8.64138	12.9335	10.5123	19.4808	25.5021	23.033	16.706	21.1804	26.9831	12.9135	10.9583	14.011	16.2165
AT3G17910.1	15.2678	11.2253	16.7334	12.5844	13.9527	14.5007	17.7157	15.4555	26.6248	18.5742	12.5847	7.21113	18.7806	15.7342	13.5777	23.3255	19.174	20.3492	18.7541	20.4007
AT3G09370.1	17.3981	11.229	13.6351	13.5609	13.9558	15.4754	16.7266	22.285	21.3778	18.9662	11.4217	16.3693	14.4771	16.6762	14.7361	17.0742	19.1663	19.4018	22.5654	19.5519
AT1G59620.1	14.2773	12.3858	13.6708	15.4907	13.9561	27.1555	31.5319	19.3212	33.0431	27.7629	26.8018	19.4424	17.8113	22.2669	21.5806	11.6402	22.6095	21.1956	25.3421	20.1968
AT2G41460.1	10.9827	19.7976	10.5168	14.5508	13.962	11.5831	13.7685	13.5167	9.76769	12.159	13.6795	22.4541	17.6612	15.7631	17.3895	20.7213	18.3328	18.4991	12.1094	17.4156
AT5G12080.2	10.8983	21.7699	12.5353	10.6674	13.9677	11.6168	10.82	11.6011	9.70238	10.9351	18.0073	9.22192	11.0978	11.1109	12.3595	10.1776	4.95821	8.21201	11.2244	8.64305
AT5G12080.3	10.8983	21.7699	12.5353	10.6674	13.9677	11.6168	10.82	11.6011	9.70238	10.9351	18.0073	9.22192	11.0978	11.1109	12.3595	10.1776	4.95821	8.21201	11.2244	8.64305
AT5G12080.1	10.8999	21.773	12.5362	10.6669	13.969	11.6162	10.8197	11.6004	9.70359	10.935	18.0129	9.22229	11.0998	11.1095	12.3611	10.1748	4.9566	9.15349	11.2232	8.87702
AT5G42930.1	13.0373	7.88779	12.5466	22.4239	13.9739	12.5867	8.83934	9.64031	9.71747	10.196	16.9328	16.336	6.81325	12.0414	13.0309	12.8254	13.9486	11.9683	7.39654	11.5347
AT1G11410.1	19.3649	16.4549	9.44646	10.664	13.9826	8.68094	1.93137	8.66787	5.49476	6.19373	10.004	16.3325	17.5321	15.8506	14.9298	10.1602	7.63712	12.9237	17.9125	12.1584
AT1G49860.1	15.2496	13.3653	16.7231	10.6346	13.9931	12.5548	13.7661	24.2507	20.3033	17.7187	4.27134	14.3301	9.05156	10.0822	9.43379	7.36584	16.502	26.0392	37.8888	21.949
AT1G27440.1	12.059	18.7447	12.591	12.5898	13.9961	9.62791	14.7542	11.5615	9.7762	11.43	21.8191	16.3632	11.2156	25.2281	18.6565	20.6882	22.8266	15.6553	17.8163	19.2466
AT1G07560.1	18.3692	16.5213	9.46595	11.6285	13.9962	7.6921	11.7989	7.6795	6.57541	8.43648	13.5799	11.2673	19.7439	16.7517	15.3357	11.8693	19.3237	12.8795	21.6924	16.4412
AT3G46890.1	12.4332	9.41759	14.8863	19.25	13.9968	13.3808	5.82236	16.2542	4.65819	10.0289	13.564	6.25336	12.762	5.18817	9.4419	796.629	747.913	693.396	679.51	729.362
AT1G66510.2	13.0691	17.5877	15.6578	9.67265	13.9968	12.5748	18.7217	13.5337	6.57369	12.851	12.4149	12.2828	14.3807	10.122	12.3001	23.531	7.58771	12.8826	14.0485	14.5124
AT5G40150.1	12.0432	18.7178	13.6154	11.6174	13.9984	8.65782	6.85466	14.4942	17.1335	11.785	17.144	7.20537	26.2298	15.7676	16.5867	27.0104	12.0272	18.5045	14.0177	17.8899
AT1G10180.1	12.0068	20.7954	12.5625	10.6513	14.004	11.5982	16.7437	15.4877	14.9952	14.7062	14.7229	10.2497	6.83752	7.28998	9.77504	15.4517	13.8948	16.6617	14.0494	15.0144
AT5G24318.2	14.091	22.867	8.41634	10.6621	14.0091	16.5019	9.82847	8.66593	4.43909	9.85886	5.34529	5.15696	14.3331	12.9942	9.45739	14.6281	16.6823	18.5977	8.35106	14.5648
AT5G11240.1	14.2553	13.4449	16.7643	11.5915	14.014	19.3586	12.766	23.2332	28.8005	21.0396	24.3867	21.4687	21.0165	19.4603	21.583	20.52	20.8637	22.1655	21.5596	21.2772
AT3G56030.1	15.1643	18.6227	13.5828	8.70067	14.0176	18.4528	15.7594	11.5895	12.8769	14.6696	13.5142	11.2611	8.97992	9.19249	10.7369	12.8081	10.3142	11.9597	8.34301	10.8562
AT2G23180.1	15.1262	11.0884	8.40845	21.4557	14.0197	7.70811	11.8095	9.64831	9.70059	9.71663	7.65753	8.20516	16.4439	4.49373	9.20009	11.077	13.9921	20.5216	3.61109	12.3005
AT4G17250.2	15.2472	17.6663	11.5557	11.6128	14.0205	14.5082	16.7316	21.3214	10.8299	15.8478	14.868	10.2616	27.331	18.5937	17.7636	18.0154	19.2149	10.9533	13.0539	15.3094
AT2G36730.1	15.195	17.5953	14.6295	8.69338	14.0283	6.71664	9.82199	5.73176	12.8997	8.79252	8.93669	12.2841	15.4606	21.4986	14.545	24.416	13.8839	14.7652	14.9989	17.016
AT3G49500.1	7.7338	12.1936	17.7014	18.4982	14.0318	9.65298	12.7931	12.5679	10.7723	11.4466	8.87511	11.26	14.3454	13.9348	12.1038	10.1356	13.9401	10.0769	13.1152	11.817
AT1G78810.1	14.1569	18.6991	13.609	9.66533	14.0326	21.3627	11.7949	16.4519	8.70157	14.5778	13.638	12.2894	13.3388	9.15895	12.1063	18.0769	15.6538	19.4641	15.9352	17.2825
AT4G01390.1	19.4789	4.68753	11.5508	20.4254	14.0357	4.76138	15.7454	16.4445	9.76748	11.6797	29.8082	8.22417	7.95665	12.9249	14.7285	24.3055	22.8596	19.4435	14.9675	20.394
AT5G20045.1	15.2224	16.5593	15.6757	8.6869	14.0361	21.3606	25.6381	21.3344	12.92	20.3133	12.4862	21.4337	15.4945	13.8818	15.824	4.7619	12.0395	9.09231	9.26364	8.78934
AT3G12915.2	17.3203	16.5322	13.6009	8.69186	14.0363	14.5252	7.84542	16.4591	12.9044	12.9335	17.0622	15.3337	16.5415	21.491	17.6071	10.0772	11.1677	12.8724	10.2268	11.086
AT3G51760.1	24.6265	15.3789	8.41173	7.72909	14.0366	9.65956	15.765	11.599	10.7568	11.9451	9.99294	9.22313	21.7908	12.0552	13.2655	6.60611	8.54429	3.51697	11.2204	7.47194
AT3G47460.1	8.85028	23.0135	14.6507	9.66076	14.0438	15.4891	17.7225	18.397	15.0352	16.661	19.4677	15.3431	21.9538	15.7631	18.1319	18.9323	3.10951	14.7264	13.0615	12.4574
AT2G46040.1	17.3362	18.6957	10.5086	9.66594	14.0516	15.4971	6.85636	14.5002	18.1691	13.7557	12.4719	16.3535	12.2597	16.7297	14.4537	18.9773	11.1487	18.522	13.0757	15.4309
AT4G14695.2	15.3488	16.7233	12.636	11.584	14.073	5.71208	5.85618	10.5574	4.51593	6.66039	6.80814	12.3188	10.2235	15.6611	11.2529	59.6697	52.3545	55.1188	37.7234	51.2166
AT2G43050.1	9.89347	13.3151	14.6341	18.4797	14.0806	14.5242	14.7628	18.4119	11.8544	14.8883	8.95211	10.2529	18.6891	8.22409	11.5296	12.7433	14.7736	15.7007	17.857	15.2687
AT5G06180.2	13.0786	6.84075	21.8474	14.5632	14.0825	12.5713	8.83335	14.5063	19.2026	13.7784	8.94508	20.4107	16.5395	11.0605	14.2389	10.9684	17.4962	12.8736	11.1801	13.1296
AT4G01895.1	11.0609	9.11693	16.7722	19.4033	14.0883	45.7261	23.6288	40.7913	31.9764	35.5306	16.2624	7.22181	19.959	8.14926	12.8981	17.8308	18.1431	17.449	20.5941	18.5042
AT2G34080.1	10.9429	12.221	16.6866	16.5273	14.0945	12.576	10.8116	17.443	12.8927	13.4308	15.869	13.2979	15.449	10.1245	13.6851	6.55342	16.6158	11.9425	13.0967	12.0521
AT5G48690.2	11.9988	13.2871	13.5897	17.5101	14.0964	9.64761	6.86048	6.70882	5.51071	7.18191	8.90827	14.312	13.2949	8.23888	11.1885	19.959	21.1718	23.3003	13.1017	19.3832
AT4G21600.1	13.0915	12.2507	13.6072	17.4959	14.1113	17.4527	15.7495	21.3386	8.69943	15.8101	14.7873	11.2719	15.4846	16.7311	14.5687	10.0595	10.2514	13.8039	17.8478	12.9906
AT4G16120.1	15.2146	12.2509	10.5082	18.4753	14.1123	18.4303	7.84383	14.5006	17.1182	14.4732	14.7879	10.2551	9.02221	18.6278	13.1732	14.5091	20.1866	14.7467	13.0764	15.6297
ATCG00280.1	9.848	12.176	21.8068	12.623	14.1134	10.635	14.7744	16.4843	12.8603	13.6885	10.0051	13.2874	13.2548	12.0502	12.1494	10.1594	4.05715	7.26271	8.35443	7.45842
AT1G04945.2	12.0667	14.4537	10.5261	19.4359	14.1206	22.3196	13.7644	6.69053	11.893	13.6669	21.8494	14.3326	19.8432	18.5811	18.6516	14.4299	23.7104	19.4162	16.8551	18.6029
AT5G51130.1	10.9466	11.1505	20.8108	13.5871	14.1238	23.3343	11.7993	12.557	14.9971	15.6719	11.2575	11.2667	16.5271	14.8567	13.477	10.0924	12.0844	10.9962	9.28109	10.6135
AT5G02440.1	11.949	14.2911	16.6489	13.6103	14.1248	13.5769	12.7998	10.6271	13.891	12.7237	13.4116	10.2359	17.5021	11.118	13.0669	8.40375	5.86169	2.59184	2.66876	4.88151
AT5G60440.1	13.1776	11.2667	13.654	18.436	14.1336	28.1538	28.5781	22.2639	24.5781	25.8935	9.13653	12.3103	9.10269	13.8089	11.0896	17.8829	35.3257	14.6573	27.2896	23.7889
AT2G24490.2	8.78594	15.3864	19.7491	12.6231	14.1361	13.569	12.7961	9.64383	16.0041	13.0032	11.1598	10.2404	10.0361	11.102	10.6346	11.9492	6.73834	9.14636	10.2619	9.52395
AT5G48950.2	21.4343	10.0022	11.4967	13.6131	14.1366	10.6443	6.86799	10.6298	12.8371	10.2448	8.79276	7.18612	12.1508	6.38634	8.62901	9.30791	7.66905	11.0572	14.1065	10.5352
AT4G36930.1	9.93803	15.5377	13.6317	17.4761	14.1459	24.2717	18.7048	18.3838	22.4209	20.9453	20.7121	17.3838	26.2932	18.5753	20.7411	11.7597	10.1893	8.12783	12.0907	10.5419
AT1G18360.1	16.2792	9.01929	17.7369	13.578	14.1533	15.496	11.7949	9.62168	19.2213	14.0335	14.7975	28.5381	21.925	17.6752	20.7339	10.0538	5.77462	6.28229	15.9349	9.5114
AT5G50300.1	15.2723	12.3104	11.5665	17.4732	14.1556	10.5967	11.7864	12.5288	22.4294	14.3354	23.049	27.5464	15.5562	14.7851	20.2342	24.2073	9.28674	21.2868	20.6569	18.8594
AT1G77170.1	15.2006	9.00433	20.8178	11.6263	14.1622	16.4807	9.82121	8.65198	8.69166	10.9114	17.0601	9.23534	13.3194	17.6932	14.327	15.4281	19.3083	15.7041	13.0862	15.8817
AT4G30980.1	16.1896	13.2377	14.5977	12.6257	14.1627	6.73021	8.84199	14.532	11.805	10.4773	12.2948	12.27	13.2452	6.37504	11.0463	12.8591	16.7099	9.15191	3.60873	10.5824
AT5G45560.1	17.4036	9.06765	14.6714	15.5151	14.1644	9.62071	21.6676	16.4273	21.3832	17.2747	13.7734	15.3539	14.4829	15.7262	14.8341	20.6261	17.3547	26.9433	22.5601	21.871
AT5G41290.1	11.0264	9.0803	23.9772	12.5771	14.1652	39.8997	36.4953	49.6291	34.0069	40.0077	17.3112	6.19561	10.1722	14.7682	12.1118	2.97381	3.94978	5.31269	9.22632	5.36565
AT2G37510.1	12.0061	12.2226	20.8087	11.6302	14.1669	6.71836	13.7771	5.73339	12.8939	9.78068	14.7208	18.3761	15.451	12.9634	15.3778	15.4534	6.69479	23.2885	11.188	14.1562
AT2G40810.1	16.2427	11.1442	16.6856	12.6101	14.1706	10.6226	8.83542	16.4665	8.6822	11.1517	12.4031	9.23221	16.5187	13.914	13.017	14.5642	20.2508	12.8873	10.237	14.4848
AT2G40810.2	16.2427	11.1443	16.6857	12.6101	14.1707	10.6226	8.83541	16.4665	8.68223	11.1517	12.4032	9.23222	16.5188	13.9139	13.017	14.5642	19.342	13.8312	10.237	14.4936
AT5G41690.1	15.1769	16.5006	9.4599	15.5507	14.172	8.67175	8.83632	15.4922	16.035	12.2588	13.5432	14.3116	15.4384	12.9715	14.0662	15.4727	8.49817	11.9495	10.2411	11.5403
AT1G72860.1	13.0967	15.4828	12.5773	15.5352	14.173	12.5645	12.7829	9.6212	9.75801	11.1817	10.1507	12.2898	18.7123	12.9372	13.5225	21.6555	19.2689	14.7415	21.6643	19.3325
AT3G62690.1	18.316	12.181	13.5742	12.6215	14.1732	13.5671	9.82872	18.4385	16.0086	14.4607	20.3402	13.2885	13.2601	13.9451	15.2085	3.07676	3.16762	4.44612	7.39983	4.52258
AT2G03060.1	21.5605	9.01006	12.5714	13.5816	14.1809	14.5229	19.7067	19.3875	10.804	16.1053	6.60613	8.21929	20.8366	11.0551	11.6793	7.41249	18.388	17.5862	14.0351	14.3555
AT2G19690.1	19.3815	8.96641	18.7286	9.68138	14.1895	17.478	11.8049	15.501	12.8701	14.4135	11.1871	13.2906	11.1233	13.9381	12.3848	8.35957	10.3257	8.19556	5.49553	8.09408
AT2G19530.1	13.0689	3.5686	17.7193	22.407	14.191	11.5978	7.84689	17.4415	10.792	11.9195	18.1779	11.2665	11.1563	13.9096	13.6276	17.2417	10.283	17.6061	10.234	13.8412
AT4G20840.1	21.5071	14.3462	6.35369	14.5745	14.1954	7.69835	11.803	4.76461	12.8787	9.28618	12.3663	18.3698	11.1345	12.9797	13.7126	18.1865	16.6496	10.0714	8.34174	13.3123
AT4G34020.1	8.82564	18.6731	16.6948	12.6051	14.1997	12.5713	15.7524	17.4367	11.8516	14.403	14.7519	16.349	21.8948	18.6432	17.9097	9.19154	13.8763	8.16769	4.5315	8.94176
AT4G37670.1	17.3481	12.2632	13.6131	13.5754	14.2	9.63437	12.7818	21.3322	6.59133	12.5849	13.6573	9.24018	15.4996	11.9866	12.5959	21.64	11.1345	28.9135	17.8371	19.8813
AT4G37670.2	17.3564	12.271	13.6168	13.573	14.2043	8.65713	12.7806	21.3283	7.65339	12.6049	14.8355	10.259	15.5089	12.9263	13.3824	23.4137	11.1247	28.9014	17.8305	20.3176
AT4G02460.1	13.0886	14.3977	17.7324	11.6232	14.2105	13.5445	15.7502	10.5988	6.58401	11.6194	22.8369	16.3522	17.627	15.7862	18.1505	14.5154	10.2556	12.8641	14.9865	13.1554
AT1G01660.1	13.0539	15.424	17.7093	10.6556	14.2107	10.6261	20.7044	12.5633	12.8828	14.1941	18.1299	11.2629	22.9179	12.9752	16.3215	8.33876	7.6052	6.30673	5.48873	6.93486
AT5G58700.1	13.1547	13.4043	16.7433	13.5566	14.2147	18.399	17.712	17.399	18.236	17.9365	14.9617	16.3731	13.4129	15.7184	15.1165	20.6061	20.9421	25.0428	23.5048	22.524
AT3G21650.1	16.2257	15.4184	13.5845	11.6358	14.2161	13.5597	13.7806	10.6121	14.9783	13.2327	11.2122	12.2779	11.1355	13.9275	12.1383	9.23315	12.1162	8.18771	15.02	11.1393
AT1G67790.1	17.3383	13.3301	13.6088	12.5997	14.2192	9.63681	11.795	15.4757	12.9165	12.456	18.2597	9.23852	19.7808	15.7801	15.7648	15.3962	21.087	14.7439	11.1691	15.599
AT4G12710.1	17.4371	10.1785	15.7214	13.5497	14.2217	20.342	20.6718	14.4654	23.5212	19.7501	25.489	20.4467	20.9922	11.9274	19.7138	19.667	19.0971	25.0118	19.6706	20.8616
AT5G46400.1	22.6644	7.95515	14.6534	11.6145	14.2218	19.3958	19.6988	16.4421	11.8805	16.8543	12.5274	20.4247	13.3645	14.8119	15.2821	13.5718	8.42778	18.4932	21.6424	15.5338
AT1G27410.1	19.4557	10.0975	16.7043	10.6435	14.2253	14.5195	13.7719	10.5971	8.70071	11.8973	10.144	21.4317	9.02391	16.7289	14.3321	25.2557	21.0891	7.21967	14.9822	17.1367
AT5G41270.1	16.2675	13.319	16.6991	10.646	14.2329	9.63961	9.82027	17.4333	18.1611	13.7636	6.60607	9.23662	9.01618	21.4839	11.5857	19.8922	15.672	13.8101	16.8987	16.5683
AT3G58530.1	14.215	12.318	18.8062	11.6036	14.2357	28.1736	25.6215	17.4014	16.1249	21.8303	12.6104	15.3547	23.0994	15.7235	16.697	12.6222	13.7538	17.5089	20.6497	16.1336
AT5G46640.1	15.2543	14.448	14.66	12.5885	14.2377	6.70375	18.7072	19.3649	17.1547	15.4826	19.5227	19.413	25.2013	12.9104	19.2618	13.5501	18.298	17.5359	12.0975	15.3704
AT2G32390.3	14.1135	18.6342	13.5867	10.6556	14.2475	14.5359	17.7362	7.68459	12.8829	13.2099	11.2215	8.21322	22.9182	14.8725	14.3063	7.45188	13.014	10.0673	8.33885	9.71801
AT3G17350.1	15.2011	13.312	19.7878	8.69192	14.2482	7.69016	10.8093	14.5058	13.9554	11.7402	26.235	10.2524	19.7561	10.1142	16.5894	10.9665	12.0692	14.7594	14.9942	13.1973
AT1G67410.1	14.1904	16.5997	13.6263	12.5888	14.2513	17.436	11.7894	17.4129	17.154	15.9481	14.8836	22.4604	13.3779	11.9666	15.6721	21.574	17.397	17.5367	15.9067	18.1036
AT1G52630.1	12.029	16.549	18.7655	9.66629	14.2524	7.68702	21.6833	13.5246	13.9659	14.2152	11.3059	19.4001	14.41	10.1054	13.8053	10.0595	21.094	16.6344	13.0766	15.2161
AT1G52630.2	12.0303	16.551	18.7665	9.66589	14.2534	7.68665	21.6829	14.5001	13.9671	14.4592	11.309	19.4006	14.4119	10.1043	13.8065	10.0573	21.0906	16.6328	13.0755	15.2141
AT1G24400.1	18.4456	10.1355	18.7933	9.65507	14.2574	19.3878	11.7885	17.4106	19.262	16.9622	19.5365	16.3656	16.6163	11.0191	15.8844	16.2095	17.3873	16.5887	21.6245	17.9525
AT5G03050.1	22.6434	12.2628	10.5128	11.6189	14.2595	8.65914	12.7819	15.4723	11.8699	12.1958	11.3296	18.3882	19.7935	15.7723	16.3209	20.745	16.5436	9.08984	19.7473	16.5314
AT1G23760.1	10.9648	19.7638	16.7025	9.66653	14.2744	13.5436	10.8075	12.549	13.9651	12.7163	8.96841	14.3209	19.7745	7.27639	12.585	27.0631	12.9532	13.8047	16.8937	17.6787
AT5G06190.2	14.2276	16.6506	13.6453	12.5768	14.2751	6.69547	14.7463	8.62763	23.5046	13.3935	9.10547	11.2886	11.2571	10.9955	10.6616	25.0443	27.243	42.9802	35.9059	32.7934
AT4G31400.1	13.0759	6.83865	17.724	19.4626	14.2753	12.5723	16.7419	23.3033	13.9521	16.6424	10.1071	14.3167	13.3153	21.4963	14.8089	6.54169	6.6856	6.29369	16.9077	9.10716
AT1G69370.1	14.3227	15.6962	11.6182	15.4739	14.2777	18.3514	19.6635	21.2457	21.5123	20.1932	16.4153	13.3477	18.9622	20.3256	17.2627	41.6067	45.8359	48.3941	41.4558	44.3231
AT2G16575.1	14.1975	17.6852	13.6299	11.6089	14.2804	12.551	24.638	18.3855	12.9488	17.1308	18.3855	15.3497	27.3582	15.7403	19.2084	15.3156	12.8835	12.8219	18.7602	14.9453
AT3G60040.1	15.2575	16.6048	14.6616	10.6325	14.2891	18.4113	11.7887	11.5591	16.1055	14.4662	17.2162	18.3979	13.3823	14.7979	15.9486	18.8856	21.0011	23.1934	16.8565	19.9842
AT1G12460.1	13.0231	6.79715	21.8038	15.5648	14.2972	7.70529	5.87721	9.64492	6.54918	7.44415	15.7464	13.2864	18.5949	17.7567	16.3461	13.7492	8.54164	5.38665	7.40411	8.77041
AT1G55820.1	21.6008	13.3526	12.5854	9.6603	14.2998	19.3974	11.7918	12.5406	17.1397	15.2174	10.1841	15.3435	17.6638	21.448	16.1599	16.2498	17.4255	15.6672	13.0602	15.6007
AT2G23410.1	15.1687	5.73585	19.7668	16.5337	14.3013	15.5154	11.8027	13.5413	8.67367	12.3833	6.55114	15.3249	7.90484	9.18968	9.74265	17.2835	9.40718	16.6817	13.1084	14.1202
AT1G64890.1	11.0554	6.93097	18.8371	20.3841	14.3019	26.189	11.7776	33.9632	14.0559	21.4964	22.0843	21.4711	14.5443	13.7941	17.9734	27.614	24.4458	23.0976	26.3141	25.3679
AT5G22860.1	9.89391	12.2405	14.6344	20.4393	14.302	19.4129	15.7515	21.3437	19.2073	18.9288	26.2482	19.3969	16.5456	20.5374	20.682	3.03535	1.38494	3.48967	2.64426	2.63856
AT5G65280.1	14.1136	10.0578	13.5868	19.473	14.3078	19.4278	11.8021	12.5632	10.7811	13.6436	22.7053	17.3565	6.82655	10.1332	14.2554	10.117	4.92316	11.9531	10.2437	9.30921
AT3G43210.1	17.4722	11.2933	18.8429	9.63528	14.3109	21.3027	10.7892	10.5604	13.0059	13.9145	19.7813	10.2796	9.1257	16.613	13.9499	38.2768	39.7468	48.5383	29.1605	38.9306
AT1G73770.2	8.80372	12.2025	18.7364	17.5143	14.3142	9.65059	11.8029	9.63628	12.8794	10.9923	13.5219	17.3551	13.2831	11.0833	13.8108	10.1237	12.1163	11.0135	13.1092	11.5907
AT2G44600.1	18.4659	5.80402	12.6029	20.4074	14.3201	27.198	18.7023	16.4274	17.1749	19.8756	25.3729	13.3198	13.403	23.2978	18.8484	9.09472	11.9652	22.2249	17.7935	15.2696
AT4G10910.1	13.2644	16.8009	13.701	13.5176	14.321	7.64215	10.7792	5.68845	14.118	9.55694	11.7008	16.4076	16.812	15.6081	15.1321	52.1943	61.0647	41.771	90.9743	61.5011
AT5G18430.1	13.0957	21.9142	13.6094	8.6877	14.3267	9.63643	10.8066	13.5229	9.75727	10.9308	12.4789	18.386	19.7828	15.7789	16.6066	16.2868	16.5562	16.6297	15.9345	16.3518
AT1G72490.1	29.1912	9.12514	7.44579	11.5848	14.3367	21.2989	10.7881	14.4506	8.77311	13.8277	25.6399	22.4941	26.4483	13.7803	22.0907	33.7908	20.8135	30.6031	47.2679	33.1188
AT5G66000.1	6.67987	17.5748	14.6216	18.4897	14.3415	11.6008	10.8125	12.5607	10.7859	11.4399	13.5497	10.2481	16.5134	16.7644	14.2689	11.8896	9.39415	11.0043	16.9222	12.3026
AT2G31650.1	16.2944	18.7202	14.649	7.70764	14.3428	3.79001	9.81673	11.5671	15.0326	10.0516	17.1487	11.2759	13.3552	15.766	14.3864	23.4163	20.1483	21.3361	21.6511	21.638
AT4G14695.1	15.3509	17.8078	12.6369	11.5834	14.3448	4.74093	5.85598	10.5567	5.58436	6.6845	6.81118	12.3193	10.2254	15.6592	11.2538	58.7626	50.5364	57.0009	39.6268	51.4817
AT1G49630.3	9.83323	12.1553	21.7927	13.6094	14.3477	7.70911	10.8211	7.6972	9.69804	8.98136	16.8474	4.13518	15.3707	14.9172	12.8176	11.0832	10.368	7.27444	6.45965	8.79632
AT4G22850.1	16.2067	10.0371	14.6061	16.5409	14.3477	7.70246	12.7947	17.459	12.866	12.7055	6.52401	8.20925	10.0434	11.0962	8.96822	8.36641	13.048	9.14093	17.9052	12.1151
AT3G58270.1	13.053	11.132	16.6785	16.5328	14.3491	9.6496	5.87382	5.73671	11.8315	8.27292	8.89596	13.2945	7.90676	5.41474	8.87798	24.4806	20.2773	18.5721	14.0618	19.3479
AT3G58270.2	13.053	11.132	16.6785	16.5328	14.3491	9.6496	5.87382	5.73671	11.8315	8.27292	8.89596	13.2945	7.90676	5.41474	8.87798	24.4806	20.2773	18.5721	14.0618	19.3479
AT3G51540.1	8.78616	15.3868	17.6912	15.5634	14.3569	26.3001	13.7852	15.5064	14.9568	17.6371	10.0049	9.22434	10.0364	5.42809	8.67344	5.71442	11.2472	7.26279	2.66225	6.72166
AT1G05100.1	10.9318	12.2065	18.7388	15.5527	14.3574	21.3861	12.791	18.427	8.67523	15.3198	12.3766	12.2787	2.46448	9.18795	9.07693	9.22824	14.8267	9.12619	15.9729	12.2885
AT3G09720.1	10.923	17.5485	10.4862	18.4977	14.3638	13.5623	8.83847	11.5908	10.7731	11.1912	8.87729	13.2918	19.6954	17.7339	14.8996	11.0262	8.51653	8.19233	9.29754	9.25816
AT3G63270.1	8.90792	15.6075	11.5876	21.3654	14.3671	19.3588	14.741	25.1846	21.4328	20.1793	20.8949	25.5349	22.0936	15.6855	21.0522	14.3213	20.8649	24.0489	29.1827	22.1045
AT1G55205.1	14.0115	14.2278	16.6177	12.6471	14.376	6.74559	11.8194	12.601	7.56496	9.68275	11.0066	8.19434	7.82392	7.35738	8.59556	4.0172	6.81352	6.36487	6.48517	5.92019
AT1G76062.1	13.1034	17.6397	6.37157	20.429	14.3859	17.447	21.68	11.5688	6.59187	14.3219	20.5937	12.2915	12.2721	11.9858	14.2858	23.4302	8.44263	15.6774	18.7908	16.5853
AT1G52520.1	15.1933	10.0765	17.7218	14.5654	14.3893	13.5507	8.83419	11.58	13.9493	11.9785	12.4234	10.2508	7.92384	8.23025	9.70708	17.2331	14.791	28.0191	12.1375	18.0451
AT5G48690.1	12.0048	14.3681	15.6558	15.5476	14.3941	10.6221	6.85968	6.70719	6.57193	7.69023	8.9206	13.298	14.3764	8.23471	11.2074	19.044	22.0657	23.2906	14.0512	19.6129
AT2G22610.2	17.2587	13.2511	11.5117	15.5621	14.3959	9.65675	4.88912	11.5957	17.0548	10.7991	12.3208	13.2882	11.1139	9.20427	11.4818	11.0481	10.3379	12.9201	10.2596	11.1414
AT4G21900.1	15.1845	11.1449	16.686	14.5684	14.396	9.64592	3.89912	10.607	18.1391	10.5728	14.7145	8.21533	13.3017	13.9134	12.5362	17.251	11.19	17.611	15.9624	15.5036
AT5G24100.1	11.958	15.3722	16.6549	13.6068	14.398	8.68392	9.83108	9.6472	9.70292	9.46628	7.66347	20.3872	13.2415	16.8128	14.5262	4.84312	10.3578	2.58808	12.1795	7.49213
AT3G44716.1	17.2937	15.4302	7.39206	17.5105	14.4066	13.5563	11.8014	9.6335	12.8866	11.9694	13.5441	11.2639	8.99089	8.23952	10.5096	12.7867	15.7235	14.7819	16.9242	15.0541
AT1G54217.2	14.1197	13.2876	15.6521	14.5704	14.4074	7.69545	15.7565	9.63305	3.38749	9.11813	23.8688	14.3121	11.1463	14.8668	16.0485	11.891	10.2958	19.5102	9.28737	12.7461
AT1G54217.3	14.1197	13.2876	15.6521	14.5704	14.4074	7.69545	15.7565	9.63305	3.38749	9.11813	23.8688	14.3121	11.1463	14.8668	16.0485	11.891	10.2958	19.5102	9.28737	12.7461
AT1G54217.1	14.1212	13.2894	15.653	14.5698	14.4084	7.69506	15.7562	9.63258	3.38805	9.11797	23.8747	14.3125	11.1479	14.8653	16.0501	12.7815	10.2937	19.5082	9.28646	12.9675
AT4G12240.1	10.9962	14.4469	15.6925	16.5019	14.4094	10.6022	17.7188	16.4371	17.1538	15.478	17.2047	17.3804	12.2988	9.13731	14.0053	18.0026	19.2027	23.1991	19.7213	20.0314
AT1G63350.1	14.1918	13.3712	13.627	16.5013	14.4228	21.3443	18.707	8.63754	15.0509	15.9349	13.7233	8.22748	14.4577	15.7459	13.0386	14.4374	27.3439	18.4779	22.5831	20.7106
AT2G39430.1	16.1958	17.5201	8.41308	15.5643	14.4233	10.6359	7.85289	26.273	9.70865	13.6176	6.50942	10.2399	14.3223	10.1555	10.3068	7.48952	8.53998	11.98	6.45202	8.61539
AT1G19370.1	12.1033	10.1751	20.8873	14.5282	14.4235	26.2045	7.83339	8.62499	18.2532	15.229	16.1749	14.3436	15.5942	17.591	15.9259	28.5846	27.216	28.7896	26.3456	27.7339
AT5G26330.1	15.1802	14.3619	13.5906	14.5699	14.4256	12.5778	16.7453	19.4006	11.8378	15.1404	12.3953	8.21458	17.5849	11.0743	12.3173	14.5707	8.4945	12.8904	6.43413	10.5974
AT3G01430.1	9.90233	16.5511	16.704	14.5577	14.4288	16.4744	19.7047	14.5001	11.8628	15.6355	8.97289	11.2722	19.7784	15.7816	13.9513	10.0572	10.2494	9.09651	25.4943	13.7244
AT5G15760.1	8.80561	16.4923	20.7974	11.635	14.4326	8.67342	5.8739	14.5176	20.2202	12.3213	15.83	17.3559	21.8472	11.0813	16.5286	10.1198	6.71067	3.5031	12.1526	8.12155
AT5G09720.1	9.95324	10.1596	26.0363	11.6018	14.4377	40.8833	25.6198	33.9968	18.2365	29.6841	12.6237	10.2692	13.4134	24.2331	15.1349	6.45115	11.0576	17.5024	8.2818	10.8232
AT2G29070.1	9.95041	16.6363	14.6741	16.4913	14.438	24.2623	23.6435	26.185	21.3889	23.8699	9.08641	14.3383	26.3255	17.6119	16.8405	11.7342	21.8514	14.684	8.28372	14.1383
AT2G16440.1	14.1128	18.633	9.45788	15.5527	14.4391	16.4925	12.791	18.427	18.1266	16.4593	16.9811	11.2627	13.2874	14.8732	14.1011	7.45281	6.7096	5.37018	6.4379	6.49262
AT3G52630.1	11.9918	19.6997	11.5224	14.5733	14.4468	13.5588	14.7691	20.3835	18.1252	16.7092	15.8293	13.2942	16.501	12.0289	14.4134	9.22997	4.92503	4.4358	4.54217	5.78324
AT4G08240.1	13.1007	15.4882	14.6447	14.5547	14.4471	12.5631	12.7821	16.4492	13.9739	13.9421	12.491	11.2741	17.6455	13.8799	13.8226	16.2759	14.74	16.6239	19.7487	16.8471
AT5G60880.1	11.9745	20.7363	11.5135	13.6004	14.4562	13.5661	5.87601	7.69027	9.71496	9.21184	6.52403	15.3198	12.1911	11.0962	11.2828	17.323	10.3327	7.25829	17.9052	13.2048
AT1G51405.1	18.3571	13.2915	13.5916	12.6105	14.4627	14.5322	13.7779	17.4444	22.3271	17.0204	8.91516	13.2972	12.2251	15.8126	12.5625	12.7783	4.91523	11.945	5.48469	8.78082
ATMG00090.1	9.98883	17.7855	12.6296	17.4489	14.4632	16.4264	16.7138	17.3773	21.4471	17.9912	12.7307	20.456	14.5509	18.5031	16.5602	41.8636	25.3317	22.1494	35.8393	31.296
AT2G07711.1	14.1538	13.3272	18.7659	11.6221	14.4673	11.5897	24.6509	6.70051	18.1683	15.2774	11.3071	6.18452	14.4107	8.21774	10.03	18.979	18.3735	19.4679	14.0296	17.7125
AT1G24610.1	9.98716	19.9415	9.51808	18.4273	14.4685	24.2342	20.6656	12.5085	21.4446	19.7132	24.4243	26.5559	26.422	28.9014	26.5759	19.61	32.5462	14.6375	11.0992	19.4732
AT5G67210.1	15.1809	12.2161	20.8045	9.6748	14.4691	2.82699	10.8123	20.3781	11.8383	11.4639	12.3967	10.2483	12.2235	11.0739	11.4856	13.6748	14.8113	17.615	14.0547	15.0389
AT5G40270.1	23.6648	11.1601	9.46871	13.5839	14.4694	18.4367	8.83329	15.4827	9.74587	13.1247	7.77363	19.3956	9.01017	14.8479	12.7568	13.6416	13.8757	14.7602	16.9048	14.7956
AT3G63470.1	12.0084	22.9358	7.39611	15.5461	14.4716	22.3556	9.8227	16.4639	20.2405	17.2207	17.0309	13.299	7.92121	18.6537	14.2262	11.874	6.69218	5.3613	8.32992	8.06434
AT1G49570.1	7.97518	12.5961	18.9756	18.3397	14.4716	242.317	113.365	138.843	31.2591	131.446	10.7778	3.16113	3.75831	8.03425	6.43288	8.77133	29.2158	32.1148	12.8525	20.7386
AT4G21720.1	14.204	14.4638	15.7004	13.5621	14.4826	23.2925	19.6926	20.3345	25.5751	22.2237	17.2448	12.3006	11.2329	16.6798	14.3645	11.7551	20.979	10.9379	18.754	15.6065
AT4G21720.2	14.204	14.4638	15.7004	13.5621	14.4826	23.2925	19.6926	20.3345	25.5751	22.2237	17.2448	12.3006	11.2329	16.6798	14.3645	11.7551	20.979	10.9379	18.754	15.6065
ATMG01360.1	24.8287	5.80204	15.7032	11.6054	14.4848	7.6732	5.86362	3.77471	15.0659	8.09435	9.07134	12.3018	11.2379	16.6748	12.3215	28.677	37.2671	23.1725	39.7626	32.2198
AT2G35290.1	18.4562	12.3059	13.6332	13.5621	14.4894	11.5733	15.7391	14.4802	10.8434	13.159	11.4141	6.19217	13.3938	17.6258	12.1565	28.6932	21.8822	29.7915	25.4332	26.45
AT4G29340.1	11.0281	20.9603	9.50387	16.4867	14.4947	17.4188	21.6632	23.2489	12.9732	18.826	13.8141	12.3066	5.8203	8.17272	10.0284	27.7188	28.1433	22.2018	33.9934	28.0143
AT5G47455.6	16.2587	14.3838	16.6943	10.6483	14.4963	7.69064	9.82142	9.62724	4.45855	7.89946	22.7959	15.3331	16.5385	10.1155	16.1958	13.6436	17.4976	12.8743	22.6428	16.6646
AT5G23880.1	15.2024	19.7475	9.46952	13.5832	14.5007	6.71502	8.83302	14.5053	17.107	11.7901	15.9124	14.3181	14.3961	12.0047	14.1578	14.5309	9.36753	19.4825	17.8583	15.3098
AT3G55910.1	15.2811	12.3195	18.8072	11.6032	14.5027	22.3083	27.5987	15.4502	17.1793	20.6341	12.6136	13.321	9.07789	15.7222	12.6837	21.507	20.0491	22.2187	20.6482	21.1057
AT3G59630.1	21.5267	13.2907	12.5595	10.653	14.5075	17.4666	6.86012	17.4448	10.7871	13.1397	12.3984	9.2318	13.2985	14.8643	12.4483	10.1043	10.2923	16.6683	13.0994	12.5411
AT2G19400.1	16.2774	16.5521	13.6084	11.6216	14.5149	11.5891	20.6936	8.64766	10.8101	12.9351	12.4742	22.4471	17.6348	19.5743	18.0326	11.8326	8.45443	20.4109	9.26666	12.4911
AT2G41970.1	12.0154	26.1547	5.326	14.5637	14.515	13.549	16.7416	12.5543	16.0537	14.7246	15.9017	5.16352	9.00848	15.7979	11.4679	18.1191	10.2715	10.0489	18.8179	14.3143
AT5G19160.1	12.0205	20.8205	13.6023	11.6252	14.5171	8.66473	15.7515	10.6009	21.3039	14.0803	12.4471	20.4122	14.3982	17.6895	16.2367	10.962	19.3009	5.35437	9.27349	11.2227
AT1G55970.1	16.3042	16.5851	13.6208	11.6142	14.5311	11.5812	13.7674	14.49	16.0922	13.9827	16.0159	20.4249	9.04542	9.14409	13.6576	16.2415	21.0339	14.7208	27.3754	19.8429
AT3G20960.1	21.6029	14.431	10.5183	11.615	14.5418	26.2421	21.677	24.2565	19.2427	22.8545	17.1671	6.1881	12.2846	10.0887	11.4321	10.0251	12.0155	18.4951	11.1555	12.9228
AT1G19190.1	15.1681	7.89887	15.6463	19.4749	14.547	14.5375	13.7805	10.612	13.9295	13.2149	18.118	14.3093	11.1359	8.24489	12.952	12.8018	13.0204	7.24757	7.38971	10.1149
AT2G31300.1	11.1274	17.9048	13.7073	15.4641	14.5509	22.2356	27.5551	20.258	16.2491	21.5745	23.5822	20.4853	23.3439	17.4747	21.2215	51.2352	59.191	34.2272	47.1109	47.9411
AT5G60930.1	6.71109	13.3486	17.7464	20.426	14.558	21.3545	15.7456	16.445	20.2873	18.4581	22.9175	15.3426	15.5094	20.5035	18.5683	16.2567	6.65033	5.33989	9.2571	9.376
AT2G23910.1	20.6116	13.4132	12.6107	11.5997	14.5588	11.5654	20.6751	19.3462	12.9726	16.1398	31.211	18.409	20.971	11.9373	20.6321	17.9191	17.3243	18.4354	28.2658	20.4862
AT2G37590.1	9.95282	10.1591	16.7433	21.3822	14.5593	4.75256	7.83549	16.4237	16.1297	11.2854	18.4554	19.423	19.8821	15.7185	18.3697	22.3887	20.0408	33.5418	26.3673	25.5846
AT1G28100.5	14.1732	18.7236	15.6828	9.66097	14.5601	14.5126	13.7686	17.4209	18.188	15.9725	22.9207	15.3428	20.8801	14.8172	18.4902	16.2549	7.54098	10.9622	14.0147	12.1932
AT5G45630.1	7.76193	14.3895	15.6658	20.4395	14.5642	11.5932	13.7741	8.65107	7.63784	10.414	8.95221	7.20104	6.8488	10.1122	8.27857	17.2112	24.7512	28.9501	17.8569	22.1923
AT4G28180.1	19.3751	20.7366	9.44965	8.70412	14.5664	8.67875	15.7622	8.66559	10.7663	10.9682	15.7771	13.2893	18.612	12.9932	15.1679	9.25651	3.16562	11.9715	7.39837	7.94799
AT4G25810.1	11.1854	15.8235	15.8234	15.4382	14.5676	24.1429	34.4391	46.4799	24.8112	32.4683	10.6737	6.22445	9.25667	9.92618	9.02025	72.8692	67.7045	125.988	57.3866	80.9871
AT5G47455.5	18.4125	13.344	19.8068	6.7319	14.5738	10.609	11.793	10.593	4.47053	9.36638	20.6019	21.4365	18.7267	11.9839	18.1872	14.4812	20.1541	16.6181	20.6985	17.988
AT2G25740.1	17.4164	14.4874	16.745	9.64773	14.5742	12.5421	14.7472	17.3976	15.0784	14.9413	17.301	15.357	23.114	18.5511	18.5808	26.8431	24.5448	14.6781	23.5015	22.3919
AT4G08620.1	19.288	8.90119	13.5402	16.5684	14.5744	8.6977	12.807	9.66258	13.8579	11.2563	7.58142	6.16435	4.60094	8.29845	6.66129	7.56127	7.70455	10.1363	3.62708	7.25731
AT3G07425.1	12.949	13.1519	16.6123	15.5949	14.577	9.68219	7.86318	11.6257	10.7039	9.96874	16.6689	14.2803	8.88781	11.1646	12.7504	0.553191	0.597195	0	1.74445	0.723709
AT2G43840.2	17.4432	12.3516	19.8603	8.66595	14.5802	22.2921	9.80588	22.2631	22.4752	19.2091	20.8646	14.346	12.3599	23.2527	17.7058	32.1256	18.1878	27.8316	17.7621	23.9768
AT2G43840.1	17.448	12.3561	19.8631	8.66495	14.583	23.2663	9.8053	22.2608	22.4802	19.4532	20.8787	14.3471	12.3644	23.2472	17.7093	32.1107	19.0778	27.8248	19.6613	24.6686
ATCG00630.1	20.4482	19.6908	10.4877	7.72273	14.5873	17.4741	21.696	12.5661	19.1667	17.7257	10.0462	18.369	6.82062	7.30284	10.6347	7.46123	4.04101	8.18996	10.2486	7.4852
AT5G63450.1	19.3758	8.96243	11.5139	18.5017	14.5885	8.6786	7.85154	6.71524	5.49865	7.18601	16.924	20.3941	18.6128	12.0439	16.9937	10.1476	6.72981	5.38048	16.9471	9.80126
AT5G67060.1	11.979	12.1894	16.6692	17.5193	14.5892	12.5863	18.7294	13.5464	14.9677	14.9574	7.70256	9.22679	14.3406	6.36426	9.40854	9.24986	4.93728	11.9673	14.0738	10.0571
AT1G21651.1	16.286	15.4887	20.8344	5.7571	14.5916	21.3593	11.7938	16.449	17.1278	16.6825	8.98839	18.3879	12.2694	11.9877	12.9083	8.27528	22.8844	12.8523	15.9296	14.9854
AT3G14850.1	8.81375	14.3644	17.7153	17.5085	14.6005	7.69461	12.7892	16.4671	5.51242	10.6158	18.1588	8.21496	11.1498	10.1266	11.9125	18.153	9.39105	17.6133	16.9199	15.5193
AT4G00110.1	15.2082	10.09	14.6363	18.478	14.6031	10.6154	14.762	13.5268	9.75072	12.1638	10.1283	15.3355	15.477	15.7888	14.1824	18.9939	13.8634	10.9827	17.8532	15.4233
AT1G48310.1	8.82988	18.682	10.5047	20.4386	14.6138	11.5925	12.7852	16.457	16.0605	14.2238	6.60424	14.319	9.0151	9.16639	9.77619	15.4177	14.77	19.4782	19.7664	17.3581
AT4G01440.1	14.1974	12.2988	11.5616	20.4142	14.618	13.527	15.7404	11.558	10.8389	12.9161	16.0648	16.3663	17.6953	11.961	15.5218	17.0956	19.1875	23.1888	29.2632	22.1838
AT3G22910.1	11.067	10.2116	17.8116	19.4	14.6226	59.405	31.5324	24.1962	22.5115	34.4113	34.9204	23.5103	9.13022	40.2419	26.9507	2.93778	11.874	9.0134	5.42198	7.31178
AT2G41130.1	21.6786	14.4976	13.6473	8.6695	14.6232	6.6946	17.7095	14.4692	19.3004	14.5434	33.533	24.5087	20.9767	27.0599	26.5196	12.5949	16.4193	21.256	17.7754	17.0114
AT5G22690.1	7.77804	16.5689	15.6797	18.4691	14.624	16.4688	16.7352	24.2622	16.0813	18.3868	17.1399	14.3251	11.1959	12.9296	13.8976	9.15328	21.0607	13.7901	8.30973	13.0785
AT2G35340.1	15.3166	9.10076	14.6919	19.4116	14.6302	12.5329	20.6694	19.335	14.0461	16.6459	23.2045	17.3991	17.7715	14.7469	18.2805	18.7578	35.3064	22.1727	31.097	26.8335
AT3G56270.1	20.4446	8.97151	13.5813	15.5564	14.6385	14.54	12.7927	9.63812	11.8246	12.1989	11.1993	14.3076	7.89906	10.1407	10.8867	14.605	10.3179	12.9066	10.2503	12.0199
AT1G74780.1	10.9574	14.3894	16.6971	16.5204	14.6411	12.5699	9.82075	5.7299	16.0586	11.0448	14.7618	14.3185	17.6172	12.9501	14.9119	8.30051	12.0653	22.3191	18.8126	15.3744
AT4G05130.1	11.9915	14.3497	16.6776	15.5533	14.643	14.5369	14.7692	10.6115	17.077	14.2486	15.8282	9.22958	10.0617	16.7741	12.9734	11.9052	13.0179	6.30806	5.48972	9.18021
AT2G22610.1	17.2691	13.2614	11.5158	16.5389	14.6463	10.6312	4.88826	11.5926	18.1106	11.3057	12.341	13.2905	11.123	9.19834	11.4882	11.9283	10.326	13.8573	10.254	11.5914
AT3G51530.1	17.372	10.1258	13.6236	17.4827	14.651	15.4845	13.7664	9.61327	18.2003	14.2661	12.5419	12.2962	20.9	19.5403	16.3196	12.6722	19.2132	12.8328	26.4122	17.7826
AT2G25940.1	18.3221	11.1135	14.6074	14.5795	14.6556	17.4793	10.8166	18.436	8.66425	13.849	12.3349	8.20969	4.64385	13.9407	9.78228	8.36334	8.52568	14.8058	9.30208	10.2492
AT1G50710.1	8.88265	12.3226	21.9069	15.5124	14.6561	16.4468	12.7722	15.449	20.3396	16.2519	18.4524	15.3559	14.4917	11.944	15.061	24.1757	22.7489	21.272	26.3685	23.6413
AT2G02350.1	14.1046	11.124	20.7923	12.6165	14.6594	17.4746	8.83813	13.5434	13.9254	13.4454	14.662	12.2768	11.1309	13.9315	13.0003	8.35008	9.41403	6.31167	12.1575	9.05833
AT3G11760.1	16.3449	10.1553	15.7074	16.4916	14.6748	9.61955	8.82296	9.604	21.3879	12.3586	10.2645	16.3719	16.6451	12.8896	14.0428	32.2332	29.0844	25.9928	23.5095	27.705
AT2G15000.2	17.3242	12.2409	13.6026	15.5407	14.6771	10.6164	15.7514	5.7297	8.6941	10.1979	19.3732	18.3816	11.1717	17.6889	16.6538	17.2093	11.163	16.6442	13.0832	14.5249
AT1G24320.1	11.0313	13.4186	17.7844	16.4852	14.6799	43.8067	37.4817	39.8489	23.5109	36.1621	14.994	6.19651	10.1779	10.0506	10.3547	9.06743	11.0416	19.3711	6.38369	11.466
AT3G45590.1	14.2181	12.3213	15.7085	16.4909	14.6847	18.4001	21.6661	25.2078	20.3383	21.4031	10.2682	20.4386	11.2474	14.7759	14.1825	13.5024	24.5578	17.5054	20.6464	19.053
AT1G06980.1	13.1113	15.5028	13.618	16.5082	14.6851	4.76125	4.88082	3.78085	4.47293	4.47396	10.1812	17.3754	16.5872	20.5012	16.1612	31.4869	13.8197	22.2766	34.0806	25.416
AT4G25020.1	22.4945	10.0074	14.5891	11.6507	14.6854	9.66483	12.8003	17.4738	7.59228	11.8828	13.4055	9.21957	12.1568	11.1199	11.4754	4.85506	5.8641	9.16329	5.51102	6.34837
AT4G23496.1	23.6272	7.90313	14.6185	12.6132	14.6905	18.4486	31.5914	24.2947	19.1762	23.3777	18.1338	13.2951	10.0652	12.0263	13.3801	0	0.543545	0	2.65312	0.799165
AT3G28690.3	14.2064	12.3086	16.735	15.5172	14.6918	16.4523	10.7991	15.4544	15.0637	14.4424	13.7591	23.4825	17.7083	14.7867	17.4341	22.4255	16.4654	23.176	19.705	20.443
AT3G24560.3	8.78806	21.7948	14.6035	13.602	14.6971	9.65698	14.7739	14.5276	11.813	12.6929	18.0515	7.19156	10.039	12.0482	11.8326	11.9443	4.0552	8.20216	10.2601	8.61543
AT5G02470.1	8.89182	15.5781	18.8175	15.5076	14.6987	10.5894	18.6975	31.0573	21.4064	20.4377	19.6555	9.25334	18.8236	14.7631	15.6239	34.8592	15.5201	16.5491	19.6792	21.6519
AT4G23940.1	14.2482	13.4367	13.6559	17.4567	14.6994	18.386	17.7057	7.6498	15.1004	14.7105	20.8724	21.466	22.0822	21.3585	21.4448	24.0941	27.1849	29.7136	19.6631	25.1639
AT2G18210.1	15.2393	15.5063	11.5523	16.5071	14.7013	24.2859	19.6993	24.2566	20.2925	22.1336	21.7831	7.20664	16.5909	11.0327	14.1533	11.7982	6.64579	14.7235	10.2048	10.8431
AT2G35155.1	10.9519	14.3814	21.8454	11.6273	14.7015	11.5953	12.7867	10.6031	19.1997	13.5462	12.4315	17.3638	20.8203	18.6462	17.3154	8.30882	8.47605	11.9333	9.27743	9.49889
AT5G48800.1	16.2847	14.4125	12.5789	15.5339	14.7025	10.6109	13.7706	11.5701	15.0249	12.7441	12.4892	16.3558	10.1107	13.8806	13.2091	16.2775	21.0737	20.4025	14.9767	18.1826
AT5G67160.1	12.0682	15.5331	15.6967	15.5206	14.7047	23.2962	27.6048	20.3378	16.1087	21.8369	20.7002	13.3162	19.846	10.0746	15.9842	18.8778	7.5152	13.7623	12.0931	13.0621
AT5G38070.1	15.1909	13.3009	17.7204	12.6079	14.705	12.5743	17.7322	7.67999	8.68621	11.6682	17.0338	17.362	14.3826	17.703	16.6203	13.6575	9.381	10.0541	11.1857	11.0696
AT3G24150.1	13.134	11.2196	21.8912	12.5862	14.7078	7.67582	8.82537	17.4092	5.54651	9.86423	14.9043	17.383	16.6203	9.13207	14.5099	29.608	26.4196	24.1318	24.4852	26.1612
AT2G01080.1	11.0227	16.6432	14.6768	16.4893	14.708	6.69669	11.7841	7.65644	9.79859	8.98396	12.6268	24.5049	25.2615	19.498	20.4728	26.8461	22.7419	20.3259	34.004	25.9795
AT3G15460.1	17.4122	12.3229	12.6067	16.4903	14.708	25.2381	20.6772	26.1834	12.966	21.2662	11.4475	16.3728	17.7273	15.7192	15.3167	12.6146	21.8458	25.044	13.9792	18.3709
AT1G78430.1	17.2231	13.2157	18.7025	9.69219	14.7084	7.71123	5.87972	16.4966	14.933	11.2551	14.5417	11.2501	12.1532	14.925	13.2175	4.8581	6.76577	6.33838	1.72977	4.92301
AT1G15215.1	12.0971	15.5755	14.6812	16.4861	14.71	9.61558	8.82109	7.6544	23.5078	12.3997	16.1555	23.492	14.5052	23.2735	19.3566	26.8214	27.2356	23.1423	24.4469	25.4115
AT1G15215.3	12.0971	15.5755	14.6812	16.4861	14.71	9.61558	8.82109	7.6544	23.5078	12.3997	16.1555	23.492	14.5052	23.2735	19.3566	26.8214	27.2356	23.1423	24.4469	25.4115
AT4G34860.1	12.0538	6.87162	13.6216	26.2996	14.7117	14.5094	7.84035	15.4651	8.71606	11.6327	12.5328	18.3937	13.3673	11.9737	14.0669	24.2836	21.0304	26.9933	14.0085	21.5789
AT4G34860.2	12.0538	6.87162	13.6216	26.2996	14.7117	14.5094	7.84035	15.4651	8.71606	11.6327	12.5328	18.3937	13.3673	11.9737	14.0669	24.2836	21.0304	26.9933	14.0085	21.5789
AT3G55610.2	9.92924	15.5229	20.8532	12.589	14.7236	24.2784	19.6962	13.5106	19.2559	19.1853	5.47783	15.3475	25.1986	25.2246	17.8121	11.7778	15.5951	9.07226	12.0985	12.1359
AT1G60790.1	14.1437	16.5359	14.6342	13.5826	14.7241	17.457	14.7628	6.70294	15.0087	13.4828	13.6059	18.3814	16.5452	19.588	17.0301	12.7428	11.1639	8.165	11.1774	10.8123
AT4G35985.1	12.3521	13.7525	9.61634	23.1824	14.7258	18.2609	21.5857	24.0461	24.949	22.2104	21.8493	11.3526	12.66	21.9607	16.9557	197.877	162.654	180.259	148.778	172.392
AT1G22990.1	14.1254	15.4395	17.7168	11.6308	14.7281	22.3582	12.7888	18.4208	6.57161	15.0348	11.2467	14.3136	15.4482	14.8614	13.9675	10.9901	17.524	5.36371	3.59203	9.36748
AT3G13800.1	12.1047	17.7445	12.6159	16.4828	14.737	20.343	22.6489	20.3161	19.3082	20.6541	15.0099	18.4125	18.8336	14.7572	16.7533	22.34	26.3091	20.3049	17.7687	21.6807
AT3G13800.2	12.1047	17.7445	12.6159	16.4828	14.737	20.343	22.6489	20.3161	19.3082	20.6541	15.0099	18.4125	18.8336	14.7572	16.7533	22.34	26.3091	20.3049	17.7687	21.6807
AT3G46950.1	9.91302	18.7168	17.7441	12.5957	14.7424	10.6089	12.7811	14.4944	18.1834	14.017	12.5041	16.3577	13.3526	14.8213	14.2589	18.0505	16.5356	14.7317	18.7881	17.0264
AT3G15150.1	21.4333	17.4807	9.43456	10.6727	14.7553	6.73538	10.8229	8.67635	11.7887	9.50584	11.0971	13.2796	11.0794	10.1753	11.4078	11.1009	4.97365	3.52708	12.1928	7.94862
AT2G16770.1	22.614	14.3901	8.43594	13.5825	14.7556	13.5467	18.7183	17.4346	8.6939	14.5984	12.4477	7.20113	14.3986	16.7405	12.697	12.7423	11.1635	17.5894	14.0373	13.8831
AT5G58520.1	12.0818	13.3956	22.9342	10.6272	14.7597	17.4259	15.7373	22.282	21.3839	19.2073	21.9097	8.23129	18.7942	20.4552	17.3476	17.9525	16.4535	17.5113	16.84	17.1893
AT5G02520.1	19.3978	11.1296	20.7962	7.72173	14.7613	6.72241	9.82566	10.6118	17.076	11.059	18.1196	12.2781	8.98362	19.6269	14.7521	12.8008	9.40726	8.18712	11.1995	10.3987
AT4G25090.1	15.2697	14.4659	16.7345	12.5838	14.7635	22.3142	18.7037	20.3336	16.1162	19.3669	12.5888	9.24818	20.9339	9.12734	12.9746	18.8591	15.5668	20.3469	24.4764	19.8123
AT5G06350.1	12.0765	14.4674	21.8976	10.6289	14.7676	20.3592	20.6805	18.381	11.9011	17.8304	7.88498	20.4346	23.0847	21.4094	18.2034	14.4094	14.6654	24.1192	12.0867	16.3202
AT5G05920.1	10.9946	10.1288	13.6252	24.3362	14.7712	17.4369	12.7777	8.63851	11.8874	12.6851	9.03377	15.3471	17.6821	22.3806	16.1109	20.6854	20.1103	18.4821	19.7232	19.7502
AT1G25375.1	9.9656	18.8197	16.7533	13.551	14.7724	17.4152	13.7568	11.5446	19.3063	15.5057	10.3054	20.4453	13.4322	16.6467	15.2074	30.3715	27.2168	27.8467	25.3923	27.7068
AT4G22120.3	18.4935	14.5012	11.5784	14.5292	14.7756	15.4645	14.745	11.5455	15.0882	14.2108	35.8524	20.4444	16.67	15.705	22.168	21.4612	21.8114	22.1941	22.5353	22.0005
AT4G22120.5	18.4935	14.5012	11.5784	14.5292	14.7756	15.4645	14.745	11.5455	15.0882	14.2108	35.8524	20.4444	16.67	15.705	22.168	21.4612	21.8114	22.1941	22.5353	22.0005
AT4G22120.4	18.4974	14.5051	11.5798	14.5281	14.7776	15.4632	14.7444	11.5444	15.091	14.2108	35.8695	20.4455	16.6744	16.6461	22.4089	22.3431	22.7049	22.1898	22.5317	22.4424
AT2G45120.1	15.3292	16.6977	11.5908	15.4965	14.7785	14.4783	16.7149	17.3797	11.9415	15.1286	10.3553	13.3324	11.2922	13.794	12.1935	33.8514	35.2642	36.2899	41.5739	36.7448
AT3G14700.1	13.2184	16.7335	13.6761	15.4868	14.7787	35.9365	19.672	27.1138	24.635	26.8393	15.1398	20.4634	22.1515	21.3098	19.7661	16.0236	33.3707	26.8212	22.4753	24.6727
AT5G63010.1	15.2295	18.7152	12.5815	12.5961	14.7806	14.5148	15.7466	13.5191	23.4294	16.8025	11.3364	4.1479	15.5033	14.8223	11.4525	18.947	10.2327	17.5625	20.6993	16.8604
AT4G15955.1	16.325	16.6106	13.6304	12.5862	14.788	11.5751	10.8003	24.2435	16.1094	15.6821	17.2285	9.24675	19.8473	8.19086	13.6283	22.4468	12.8823	28.856	21.6213	21.4516
AT1G21710.1	16.2976	14.4267	18.779	9.66081	14.791	15.4892	19.7001	10.5912	8.71162	13.623	18.3128	18.3913	13.3586	14.8166	16.2198	10.03	16.526	24.1679	14.9673	16.4228
AT5G17880.1	10.9833	19.7988	17.7479	10.638	14.792	15.4888	12.7801	28.1677	17.1387	18.3938	14.8427	18.3915	17.6623	12.924	15.9551	10.9148	15.6219	10.961	11.1572	12.1637
AT3G52820.1	13.1312	7.96844	15.6954	22.3736	14.7922	36.0134	23.6498	26.1992	21.3636	26.8065	18.3787	7.20971	11.224	11.9627	12.1938	14.4308	8.40912	12.8239	9.24401	11.227
AT3G63090.1	18.5068	15.595	10.5471	14.5254	14.7936	16.4357	11.7803	12.5155	14.0422	13.6934	18.5326	16.3804	26.382	21.3622	20.6643	25.8839	20.8863	33.4931	24.4289	26.173
AT5G04885.1	10.9967	10.1312	16.7256	21.3965	14.8125	14.5057	12.7772	14.4855	19.2571	15.2564	24.1377	15.3478	17.6857	22.3773	19.8871	14.4391	8.41419	16.5936	17.8129	14.315
AT3G20640.1	21.5405	13.3023	17.7212	6.73955	14.8259	12.5738	10.8106	14.5092	8.68695	11.6451	27.3424	9.23378	13.3102	18.6512	17.1344	13.6553	12.0817	9.11232	8.32873	10.7945
AT4G37400.1	9.84471	15.3815	14.5999	19.488	14.8285	18.4647	7.8531	23.3365	14.9532	16.1519	9.99685	9.22352	8.95743	6.37294	8.63769	10.1656	7.64114	5.38678	5.50259	7.17404
AT1G28100.1	14.1892	18.7477	16.7246	9.65671	14.8296	17.4365	14.7538	17.4135	18.2043	16.952	22.9794	15.3474	20.9066	15.7483	18.7454	17.1131	8.41603	11.8891	16.8609	13.5698
AT1G28100.4	14.1892	18.7477	16.7246	9.65671	14.8296	17.4365	14.7538	17.4135	18.2043	16.952	22.9794	15.3474	20.9066	15.7483	18.7454	17.1131	8.41603	11.8891	16.8609	13.5698
AT2G47570.1	9.81766	15.3366	16.6384	17.5408	14.8333	14.5626	5.88099	13.5664	13.8765	11.9716	8.77561	10.2321	9.99913	13.0327	10.5099	7.53386	4.08753	4.46659	4.56736	5.16384
AT1G70530.1	14.2491	10.1864	11.585	23.3247	14.8363	46.7241	29.5651	31.0445	28.7912	34.0312	9.14493	17.3988	14.5286	8.16065	12.3082	16.1009	12.8052	18.4106	13.0071	15.081
AT4G22130.2	10.9289	14.3473	14.6154	19.4751	14.8417	7.69811	11.8029	15.4959	13.9292	12.2315	8.88996	10.2457	21.8428	11.0832	13.0154	13.6974	7.60987	14.7909	6.43957	10.6344
AT2G32280.1	13.2673	16.8053	15.7779	13.5166	14.8418	6.67042	9.79254	11.5102	10.9364	9.72739	23.5463	19.4638	5.89493	14.6662	15.8928	67.2899	58.3456	72.8242	46.1798	61.1598
AT4G22130.1	10.9317	14.3515	14.6173	19.4735	14.8435	7.69725	11.8023	15.4945	13.932	12.2315	8.89611	10.2464	22.9164	11.0807	13.2849	14.5868	7.60617	14.7875	6.43801	10.8546
AT3G44490.1	16.3642	10.1717	9.50576	23.3329	14.8436	17.4167	19.6854	22.2702	14.0325	18.3512	17.3315	15.3599	10.1788	15.7058	14.644	27.7035	30.8409	24.08	15.8703	24.6237
AT4G27660.1	16.2499	17.5896	19.781	5.76341	14.846	12.5743	15.7542	22.3288	13.9472	16.1511	18.1825	10.2503	15.4554	13.9082	14.4491	16.3422	3.13894	4.42679	11.1858	8.77344
AT1G52155.1	15.166	12.2008	12.5523	19.4758	14.8487	10.6279	9.82603	11.5889	9.72498	10.442	19.2566	12.2775	10.0583	12.9802	13.6432	11.911	11.2148	10.0719	13.1103	11.577
AT4G23410.1	20.5749	11.222	21.893	5.74991	14.8599	12.5499	15.7398	24.2421	19.2676	17.9499	14.9104	14.3339	21.9998	14.7919	16.509	18.8706	12.8787	15.6414	19.7108	16.7754
AT3G18620.1	20.4627	8.98352	11.5248	18.4913	14.8656	9.64837	21.6931	11.5858	12.8853	13.9531	12.3855	12.2797	5.74476	10.1311	10.1353	11.896	11.2019	15.7287	12.1491	12.7439
AT2G26480.1	15.1248	12.1583	16.652	15.5695	14.8762	12.5964	15.7671	18.4487	7.59656	13.6022	15.7131	15.3131	7.87076	5.43591	11.0832	5.73112	9.45962	5.39305	2.66718	5.81274
AT3G58180.1	16.3974	15.6187	18.8381	8.66172	14.879	20.3305	27.5833	18.3536	19.3346	21.4005	22.0899	18.4205	21.0299	11.91	18.3626	26.7192	27.1425	19.3337	27.2648	25.1151
AT5G20730.3	16.3756	18.8301	14.6885	9.64231	14.8841	23.2699	21.6593	15.4386	18.26	19.6569	15.0232	21.4644	20.9972	15.696	18.2952	18.772	24.4919	23.123	22.5247	22.2279
AT2G11810.1	12.1159	13.4404	12.622	21.367	14.8863	14.4823	10.7921	17.3845	3.43494	11.5235	18.5521	11.2939	11.2815	8.15927	12.3217	24.085	30.7847	54.2632	41.594	37.6817
AT5G02650.1	17.3106	8.99763	17.7214	15.5451	14.8937	12.5737	12.7875	15.4858	8.68713	12.3835	14.734	10.2507	9.0037	13.9067	11.9738	13.6547	11.1794	15.712	18.8231	14.8423
AT1G10280.1	11.0328	14.5013	13.6488	20.3968	14.895	19.3687	12.7696	18.3676	18.2505	17.1891	11.4795	27.5584	13.4294	17.5938	17.5153	22.3512	22.7123	30.6817	16.8209	23.1415
AT5G62270.2	16.2943	23.0078	12.5831	7.70767	14.8982	16.4675	17.7232	9.6176	18.1856	15.4985	28.6503	13.3094	15.5074	14.8194	18.0716	13.5862	13.8253	13.7874	8.30818	12.3767
AT1G30280.1	10.9937	16.5953	12.591	19.4398	14.905	14.5071	18.7081	19.3669	16.0991	17.1703	20.6653	22.4592	26.2655	17.6435	21.7584	9.12744	5.74747	11.8908	13.0518	9.95438
AT1G71866.1	13.1869	22.0803	15.7292	8.66389	14.9151	6.68943	11.7788	18.3579	9.81916	11.6613	18.5613	16.3832	16.6978	22.2961	18.4846	36.5588	34.3872	34.4184	23.4652	32.2074
ATCG00670.1	15.1237	14.2962	16.6514	13.6089	14.9201	7.7087	11.8099	9.64903	9.69908	9.71668	8.81458	9.2209	14.3041	14.9157	11.8138	9.29097	5.85779	9.15848	10.2725	8.64493
AT3G26932.1	16.1355	16.3783	14.5711	12.6417	14.9316	7.71887	12.8062	8.68409	12.8154	10.5062	15.6038	17.3296	11.0518	8.29581	13.0703	1.38809	1.44829	0.756995	5.52514	2.27963
AT4G16240.1	14.1658	15.4919	12.5807	17.4907	14.9323	23.3142	29.5939	26.2185	25.5239	26.1626	21.7443	12.2915	11.1938	14.8239	15.0134	0.466333	6.6567	3.48062	5.46686	4.01763
AT1G49405.1	15.256	13.3723	13.6275	17.4796	14.9338	16.4581	14.7531	16.4359	12.945	15.148	9.0418	9.24565	6.88546	16.6911	10.466	23.3562	18.2947	32.6494	19.7188	23.5048
AT1G12730.2	14.1258	15.44	14.6245	15.5477	14.9345	8.66958	11.8001	11.5826	12.8925	11.2362	13.5625	21.4208	12.2282	12.0175	14.8072	10.9895	16.6162	6.29977	15.0063	12.2279
AT3G09800.1	6.75771	19.9179	13.6568	19.4115	14.936	10.5839	14.742	16.4105	20.374	15.5276	13.8667	19.4331	17.7717	17.5774	17.1622	32.1106	23.5751	27.8247	31.0969	28.6518
AT1G11100.2	14.1422	13.3137	17.7274	14.5622	14.9364	18.4357	13.7744	13.5289	13.9566	14.9239	17.0656	8.21846	15.4701	14.8459	13.9	9.18803	11.166	17.5914	10.2261	12.0429
AT4G38910.1	18.3649	14.3723	10.4979	16.526	14.9403	16.4853	12.788	11.5813	14.9962	13.9627	12.4146	8.21614	10.0794	11.068	10.4445	15.4495	17.516	8.17432	15.9586	14.2746
AT4G18520.1	14.1976	14.456	13.63	17.4775	14.9403	13.5269	9.81285	7.66274	15.056	11.5146	18.3858	14.3331	18.7711	15.7402	16.8076	18.8776	26.4215	17.5285	25.4411	22.0672
AT5G60880.2	11.9761	20.7392	11.5143	15.5599	14.9474	13.5654	4.88858	7.6898	9.71611	8.96498	6.5267	15.3203	12.193	11.0948	11.2837	17.3192	10.3303	7.25719	17.9035	13.2025
AT3G47200.2	13.2881	22.2683	12.675	11.56	14.9479	10.5503	10.7754	15.3892	18.3812	13.774	20.0859	20.4899	17.9353	11.8353	17.5866	62.689	58.2176	76.4961	57.545	63.7369
AT5G41160.1	12.1021	13.4223	17.7864	16.4839	14.9487	37.9355	30.5584	26.1728	16.1441	27.7027	21.9913	16.3777	18.8292	15.7036	18.2254	13.4714	9.25354	9.04053	18.7233	12.6222
AT3G45590.2	15.2893	12.328	15.712	16.4885	14.9544	18.3972	23.6415	25.204	20.3451	21.8969	11.4575	20.4408	12.3361	14.7704	14.7512	13.4916	24.5421	17.4985	20.6401	19.0431
AT1G52855.1	20.5397	13.3511	8.44714	17.4871	14.9563	33.0939	15.7452	25.2355	21.3394	23.8535	16.0014	8.22433	10.1224	5.38533	9.93337	9.1445	12.0196	7.20825	21.6473	12.5049
AT2G31190.1	14.2766	13.4696	13.6704	18.4223	14.9597	9.60242	16.7118	28.0968	19.3488	18.44	31.4462	21.4766	16.7285	14.7228	21.0935	23.1272	29.8052	33.4314	28.1996	28.6409
AT4G10800.1	11.9439	20.6805	14.5873	12.6319	14.9609	7.71122	12.8009	8.67549	6.53745	8.93125	8.79681	11.2501	14.2919	12.0722	11.6028	11.0962	7.66656	10.11	4.56282	8.35891
AT2G15000.5	16.2651	14.3908	14.6347	14.5614	14.963	10.6164	14.7626	5.72965	9.74885	10.2144	19.3739	17.3662	11.1719	18.6377	16.6374	16.3139	11.1627	16.6439	13.083	14.3009
AT4G13950.1	12.0723	15.5391	16.7324	15.5188	14.9657	17.4307	18.7046	9.6082	15.06	15.2009	11.4102	18.4005	16.6257	15.7358	15.5431	25.1184	17.3741	17.5234	21.6171	20.4083
AT1G72250.1	11.9552	17.503	19.7394	10.6681	14.9664	14.553	16.7564	12.5792	14.9441	14.7082	13.4283	12.2684	2.44481	6.37842	8.62999	6.61549	7.65256	9.15648	5.50698	7.23288
AT2G46630.1	14.2507	15.6023	11.5858	18.4334	14.968	16.4334	17.7052	18.3597	18.2671	17.6913	26.6892	18.4164	15.6121	24.1921	21.2274	35.6802	14.5918	21.2305	19.6606	22.7908
AT4G33130.2	17.2734	13.2657	17.7013	11.6384	14.9697	9.65304	7.85053	18.4329	14.9709	12.7268	6.53709	13.2915	16.4863	5.42037	10.4338	11.0285	6.72176	16.692	11.2057	11.412
AT3G12170.1	13.0249	17.5208	17.69	11.6439	14.9699	15.5267	10.8184	8.66829	13.9072	12.2302	6.51021	13.2869	12.1809	19.6586	12.9091	7.48888	6.73998	6.32404	7.40314	6.98901
AT5G37420.1	11.0268	0.242592	30.1685	18.4435	14.9703	27.1881	4.87579	10.5742	16.136	14.6935	32.3591	14.341	11.2566	19.4924	19.3623	40.2546	23.6322	11.8575	13.0229	22.1918
AT4G33130.1	17.2773	13.2696	17.7034	11.6373	14.9719	9.65204	7.85009	18.4312	14.9739	12.7268	6.54221	13.2923	16.4909	6.36052	10.6715	11.0231	6.7183	17.635	11.2034	11.645
AT4G33130.3	17.2815	13.2738	17.7057	11.6362	14.9743	9.65099	7.84964	18.4294	14.9771	12.7268	7.72024	13.2933	16.4958	7.30171	11.2028	11.0176	6.71469	17.6308	11.2011	11.641
AT1G17640.1	15.2082	16.541	14.6363	13.5813	14.9917	15.5	15.7507	18.41	11.8574	15.3795	11.2935	12.2871	15.477	12.0003	12.7645	15.4138	7.56843	15.6965	14.9887	13.4169
AT1G71210.1	12.0876	14.4828	19.842	13.5569	14.9923	19.3761	17.7122	13.4993	18.2351	17.2057	18.4528	14.3389	19.8807	15.7193	17.0979	19.7177	13.7468	28.8199	19.692	20.4941
AT2G34380.1	15.1886	16.5157	15.6574	12.6086	14.9926	11.598	10.8111	15.4874	14.9957	13.2231	8.92577	14.3146	5.75304	9.17728	9.54266	16.3463	16.6104	12.8832	16.9147	15.6886
AT1G08960.1	17.3115	15.4498	14.6286	12.6071	14.9993	13.5507	10.8104	11.58	9.74166	11.4207	13.5809	11.2674	4.66747	15.8025	11.3295	18.1296	15.696	16.6561	15.0002	16.3705
AT5G10510.3	16.3346	15.5454	12.6006	15.517	14.9994	8.64772	10.799	13.504	15.0642	12.0037	17.2537	20.4346	9.06954	22.3566	17.2786	26.8932	11.9723	32.6222	19.7044	22.798
AT2G44850.1	16.2928	16.5711	13.6155	13.5738	15.0133	11.5846	11.7928	17.4227	10.8197	12.9049	13.6688	14.3255	11.1975	14.8206	13.5031	14.479	18.3417	25.12	16.8784	18.7048
AT5G42690.1	14.2297	13.4152	19.8491	12.5762	15.0176	12.5399	6.84772	16.4195	11.9179	11.9312	25.4446	30.6039	19.8972	17.5987	23.3861	21.473	29.9484	18.4333	16.8251	21.6699
AT5G42690.2	14.2297	13.4152	19.8491	12.5762	15.0176	12.5399	6.84772	16.4195	11.9179	11.9312	25.4446	30.6039	19.8972	17.5987	23.3861	21.473	29.9484	18.4333	16.8251	21.6699
AT5G42690.3	14.2297	13.4152	19.8491	12.5762	15.0176	12.5399	6.84772	16.4195	11.9179	11.9312	25.4446	30.6039	19.8972	17.5987	23.3861	21.473	29.9484	18.4333	16.8251	21.6699
AT2G29170.1	14.1599	22.9885	7.40622	15.5348	15.0224	10.6116	4.88219	12.5463	3.40197	7.86051	12.484	20.4179	23.0006	10.1007	16.5008	19.8603	16.552	24.1883	15.9326	19.1333
AT3G51110.1	10.9829	9.03423	16.7156	23.364	15.0242	6.70761	15.7452	11.5659	15.0354	12.2636	6.6474	16.3593	20.8818	9.14767	13.2591	24.3037	14.7209	15.6687	26.4264	20.2799
AT4G01540.2	17.3109	15.4492	16.6908	10.65	15.0252	20.3968	13.7761	17.4398	12.8981	16.1277	8.93301	16.347	16.5304	16.7518	14.6406	10.9786	5.79688	10.0527	7.37803	8.55155
AT1G32860.1	17.5615	12.4611	12.6676	17.4165	15.0267	4.72908	12.7503	8.59529	15.1866	10.3153	16.4831	17.4291	20.0846	14.6603	17.1643	57.4655	56.5092	80.3322	51.8752	61.5455
AT3G03110.1	17.544	14.6211	9.54411	18.3987	15.027	26.145	25.5857	24.162	27.8607	25.9384	16.4407	18.4428	15.7183	12.7961	15.8495	30.9309	48.4929	50.2515	39.5352	42.3026
AT4G15340.1	16.3791	14.5166	14.6902	14.5247	15.0277	13.5089	22.6467	9.59493	15.0992	15.2124	19.7035	19.432	17.767	14.7497	17.9131	24.0978	29.896	25.0025	31.1017	27.5245
AT4G25090.2	16.3331	14.4659	16.7345	12.5838	15.0294	22.3142	18.7037	20.3335	16.1162	19.3669	12.5889	8.22999	20.9339	9.12732	12.72	18.8591	15.5667	20.3469	24.4763	19.8123
AT2G10450.1	20.5274	14.4162	12.5804	12.5968	15.0302	16.4699	22.6692	13.52	21.3287	18.497	17.1322	11.2746	16.5748	15.7715	15.1883	12.7061	12.9333	10.0285	8.31115	10.9948
AT4G32820.2	18.5405	10.2085	18.8442	12.5626	15.039	18.3747	21.6516	19.3237	20.3991	19.9373	17.4466	30.6254	26.4374	13.7849	22.0736	19.5921	21.723	24.9638	33.9232	25.0505
AT4G32820.1	18.5417	10.2094	18.8448	12.5623	15.0395	18.3743	21.6514	19.3232	20.4001	19.9372	17.4493	30.6259	26.4393	13.7841	22.0747	19.59	21.7208	24.9624	34.8751	25.2871
AT4G29910.1	17.3689	15.5136	15.6881	11.6134	15.046	9.62923	16.732	10.5884	8.71685	11.4166	10.1977	13.3124	17.6738	19.5433	15.1818	20.6996	17.4121	23.2099	21.6384	20.74
AT4G02070.2	14.1904	16.5997	18.79	10.6336	15.0534	10.6022	14.7536	13.5103	12.9431	12.9523	24.1359	20.4287	16.6094	11.0228	18.0492	21.574	17.397	21.3103	12.098	18.0948
AT5G04060.1	8.91354	12.3699	13.6633	25.2741	15.0552	14.478	21.6542	16.4049	14.0567	16.6484	16.2462	21.4714	24.2632	25.1213	21.7755	26.7212	23.5438	20.2745	32.9853	25.8812
AT5G59990.2	16.3359	16.6241	15.7028	11.6056	15.0671	15.4751	23.6461	17.4046	31.8776	22.1008	13.7636	16.3695	13.3987	17.6213	15.2883	12.6336	20.0669	9.99659	17.7968	15.1235
AT4G23950.1	16.3453	17.7127	13.6397	12.5803	15.0695	14.4957	20.678	15.4501	15.0727	16.4241	17.2819	16.372	20.9521	18.5582	18.2911	22.3983	21.8526	24.1048	9.23194	19.3969
AT1G43310.1	14.2667	15.623	18.8403	11.5881	15.0795	36.9314	24.6175	28.1037	23.5539	28.3016	7.98498	11.2973	6.94033	19.4474	11.4175	15.1824	37.0527	24.0315	25.3553	25.4055
AT2G24960.1	13.1176	16.5868	22.9094	7.70533	15.0798	16.4632	6.85331	12.5387	9.77223	11.4068	14.8591	21.4411	14.4443	20.4932	17.8094	20.7036	14.7093	18.4907	17.8221	17.9314
AT2G24960.2	13.1176	16.5868	22.9094	7.70533	15.0798	16.4632	6.85331	12.5387	9.77223	11.4068	14.8591	21.4411	14.4443	20.4932	17.8094	20.7036	14.7093	18.4907	17.8221	17.9314
AT1G07985.1	13.2332	20.0032	11.6096	15.4809	15.0818	25.1869	16.706	30.0278	6.66025	19.6453	15.1817	7.22758	6.96768	16.5803	11.4893	47.0371	35.1161	39.9677	52.9323	43.7633
AT5G46850.1	17.3709	20.887	9.48632	12.5907	15.0837	10.6041	17.7202	17.4158	13.9916	14.9329	13.7049	18.3947	13.3708	17.6466	15.7792	18.0157	10.211	14.7163	25.4577	17.1002
AT5G46850.2	17.3709	20.887	9.48632	12.5907	15.0837	10.6041	17.7202	17.4158	13.9916	14.9329	13.7049	18.3947	13.3708	17.6466	15.7792	18.0157	10.211	14.7163	25.4577	17.1002
AT4G09640.1	15.1733	12.2083	11.5238	21.4338	15.0848	6.72139	12.7907	8.65927	12.8836	10.2637	11.2234	13.295	12.2157	9.18682	11.4802	17.2741	15.7304	12.8963	12.1507	14.5129
AT2G38090.1	8.80756	18.6354	10.4914	22.4145	15.0872	9.64903	12.7907	11.5865	25.4552	14.8704	13.5349	10.2468	19.7146	9.18684	13.1708	11.0072	5.81393	6.30618	11.1967	8.58098
AT4G29690.1	7.76184	16.5354	14.634	21.4197	15.0877	6.7147	7.84512	15.4813	8.6935	9.68365	19.37	10.2529	12.2474	6.34004	12.0526	15.422	20.209	17.5901	22.6377	18.9647
AT4G23790.1	17.44	20.9843	7.43425	14.526	15.0961	16.4366	15.7311	14.4644	12.9845	14.9041	27.8153	14.3453	15.6022	24.2024	20.4913	25.8898	29.9072	18.4175	23.4782	24.4232
AT5G03720.1	13.0921	20.8372	18.7659	7.71155	15.1017	6.71227	12.7837	5.7276	15.0176	10.0603	13.6308	14.3213	19.7769	22.4247	17.5384	12.7254	16.5632	18.5228	12.1232	14.9836
AT3G50430.1	24.7806	14.432	11.5529	9.65966	15.1063	7.68082	12.7795	14.4906	10.8256	11.4441	16.0115	18.3927	13.3636	13.8666	15.4086	19.8165	22.8486	17.5506	18.779	19.7486
AT1G51310.1	6.69256	19.7468	12.5689	21.4205	15.1072	9.64111	12.7859	10.6016	17.1066	12.5338	10.1167	17.3652	18.6863	15.7945	15.4907	10.0764	13.8731	12.8718	13.0852	12.4766
AT3G58100.1	21.74	15.634	9.52205	13.5382	15.1085	11.5502	13.7498	10.5591	16.1804	13.0099	13.9286	12.3176	19.9696	17.5514	15.9418	45.3982	29.81	32.4922	45.3651	38.2664
AT2G21020.1	17.3745	9.04582	13.6247	20.4189	15.116	20.3691	19.6967	26.2044	22.4044	22.1686	7.85249	13.3136	12.2957	9.13913	10.6502	13.5566	18.3054	12.8309	16.8625	15.3889
AT1G02740.1	17.5187	15.6798	14.7244	12.5507	15.1184	26.1585	23.6168	19.3047	16.2129	21.3232	26.9426	13.3446	26.5145	21.2825	22.0211	33.6679	30.6007	37.1288	34.8143	34.0529
AT5G26180.1	15.2511	19.8199	16.724	8.68015	15.1188	15.4833	19.6965	17.414	20.3049	18.2247	16.039	22.4595	24.1235	14.8034	19.3564	13.5554	12.898	6.26525	12.0996	11.2045
AT1G11050.1	13.1112	13.3507	13.6179	20.4251	15.1262	26.2441	13.7684	15.4681	24.4864	19.9917	12.5165	12.2935	16.587	12.9245	13.5804	10.9156	12.9195	12.8427	13.0614	12.4348
AT3G10820.1	9.9377	11.222	21.893	17.4763	15.1322	11.5743	12.7755	22.2889	9.78484	14.1059	24.1752	15.3506	21.9998	17.6293	19.7887	13.5331	15.5757	19.4103	19.7108	17.0575
AT3G14850.2	9.89217	14.3873	18.7579	17.5007	15.1345	7.68991	13.7745	17.4357	5.52092	11.1052	18.2153	8.21838	11.169	11.0588	12.1654	19.9043	11.1666	18.5372	18.8143	17.1056
AT3G54750.1	13.0212	17.5152	11.5075	18.5078	15.1379	8.68243	14.7756	14.5311	15.9989	13.497	7.67244	4.13681	14.3181	19.6632	11.4476	11.0628	5.84711	2.58606	6.4536	6.48738
AT3G54750.2	13.0212	17.5152	11.5075	18.5078	15.1379	8.68243	14.7756	14.5311	15.9989	13.497	7.67244	4.13681	14.3181	19.6632	11.4476	11.0628	5.84711	2.58606	6.4536	6.48738
AT3G54750.3	13.0299	17.5284	11.5117	18.5038	15.1435	9.65676	15.7631	14.5273	16.0075	13.9887	7.68775	5.15654	15.3996	19.6524	11.9741	11.9431	5.83843	2.58261	6.44931	6.70335
AT3G18170.1	16.3013	14.4308	8.44812	21.4032	15.1459	14.5111	12.7796	20.3487	17.1411	16.1951	11.3567	17.3763	16.5911	15.76	15.271	18.0317	12.9149	13.7814	14.9646	14.9232
AT3G09690.2	20.6826	16.7236	11.5993	11.5839	15.1474	16.4206	18.6861	17.371	23.5717	19.0123	22.1527	16.391	21.059	24.1512	20.9385	38.234	16.3293	25.892	35.8163	29.0679
AT3G09690.1	20.6839	16.7249	11.5997	11.5837	15.1481	16.4202	18.6859	17.3706	23.5729	19.0124	22.1561	16.3913	21.0606	24.1499	20.9395	37.3388	16.3276	25.8905	37.7213	29.3195
AT1G48690.1	13.0629	13.2915	17.7153	16.5286	15.1496	19.4232	12.7892	12.5598	13.9407	14.6782	10.0801	9.23194	10.0732	13.9152	10.8251	17.2555	8.49216	15.7221	6.43321	11.9757
AT5G11610.2	13.0827	16.5362	11.5373	19.4593	15.1539	28.221	13.774	18.4117	9.74844	17.5388	14.7631	7.20111	11.1712	9.16742	10.5757	13.6344	12.9664	14.7562	9.27337	12.6576
AT5G42280.1	15.2386	9.036	20.8436	15.5286	15.1617	18.4197	4.88064	17.4195	13.9849	13.6762	21.7806	10.2599	7.9588	16.7078	14.1768	24.2979	21.0418	12.8409	14.9654	18.2865
AT2G47770.1	28.8807	5.73165	10.4869	15.556	15.1638	5.74888	7.85013	10.6139	8.66994	8.2207	21.5296	18.3684	4.6496	16.7815	15.3323	20.8974	8.51452	9.13247	6.44201	11.2466
AT2G17150.2	11.0034	17.6872	11.5623	20.4135	15.1666	12.5506	16.7285	21.3135	16.1099	16.6756	18.3897	6.1914	6.89006	11.9599	10.8578	26.9183	21.8941	17.5271	24.4845	22.706
AT4G12450.1	16.2453	15.4413	10.4967	18.4869	15.1676	15.5085	12.7885	10.6064	18.1408	14.2611	11.2496	16.3452	4.66348	17.7075	12.4915	11.8794	10.2863	10.9992	12.142	11.3267
AT2G26360.1	16.2856	13.3378	12.5793	18.4712	15.1685	12.5631	9.81789	12.5452	10.8152	11.4353	12.491	20.419	15.4972	16.7212	16.2821	15.3832	13.838	15.6804	19.7488	16.1626
AT1G10780.1	8.75418	21.7159	15.6066	14.5992	15.169	7.71563	4.89379	10.6347	10.7303	8.4936	7.60906	18.3476	13.203	11.1355	12.5738	2.24292	8.58983	5.40773	6.47155	5.67801
AT1G19980.1	19.3468	12.1598	14.5941	14.5884	15.1723	5.75612	10.8204	13.5569	18.0832	12.0542	17.9996	13.2836	11.0952	5.43521	11.9534	6.6158	6.75305	4.45521	8.36253	6.54665
AT4G14650.1	18.3308	13.2666	13.5805	15.557	15.1837	3.80192	12.793	20.3888	10.7727	11.9391	15.8023	28.5121	13.2742	16.7839	18.5931	3.93984	2.27964	1.65271	9.29792	4.29253
AT2G24640.1	12.1131	17.7583	9.51156	21.3685	15.1879	15.4589	22.6463	18.3609	18.2646	18.6827	15.0352	25.5321	26.3883	15.6917	20.6618	15.2175	22.6791	23.1166	25.3781	21.5978
AT2G24640.2	12.1131	17.7583	9.51156	21.3685	15.1879	15.4589	22.6463	18.3609	18.2646	18.6827	15.0352	25.5321	26.3883	15.6917	20.6618	15.2175	22.6791	23.1166	25.3781	21.5978
AT2G35710.1	15.2285	14.418	14.6467	16.5112	15.2011	13.5383	20.6908	15.4713	17.131	16.7078	12.4995	17.3731	21.9413	18.6132	17.6068	7.3891	8.44172	11.908	14.0197	10.4396
AT1G05630.2	8.80208	21.8278	15.6448	14.575	15.2124	13.5606	16.7484	13.5426	10.7764	13.657	13.5165	15.324	14.3526	12.0326	13.8064	11.9122	5.82099	10.0725	3.59838	7.851
AT2G25580.1	14.2057	13.3874	17.7674	15.5175	15.2195	13.524	19.6922	17.4058	18.2211	17.2108	17.25	19.418	20.934	9.1273	16.6823	16.1885	13.7688	20.3469	21.6133	17.9794
AT1G03620.1	19.4182	12.221	15.6558	13.5887	15.2209	10.6221	16.7442	15.4887	14.9931	14.462	14.717	14.3138	21.8716	10.1245	15.2567	6.55342	15.7094	5.36339	6.43181	8.5145
AT4G23840.1	18.4549	12.3047	13.6327	16.4969	15.2223	11.5736	12.7751	10.5819	19.27	13.5502	18.402	11.2831	15.5494	17.6269	15.7153	18.8655	20.9814	23.181	24.4797	21.8769
AT2G39830.1	4.57574	19.8318	22.9208	13.5649	15.2233	9.62547	16.7292	12.5333	14.0011	13.2223	10.2236	14.3325	7.97463	15.7421	12.0682	31.4109	13.785	29.8062	21.6242	24.1566
AT3G60490.1	15.1712	18.6324	12.5547	14.573	15.2328	13.5585	15.758	27.2321	9.72814	16.5692	12.3759	17.3561	12.2134	16.7728	14.6795	7.45324	1.40214	3.50281	7.38825	4.93661
AT5G61280.1	11.0171	15.5563	19.8392	14.5359	15.2371	12.5448	18.7014	13.5008	11.9074	14.1636	12.6113	11.2859	12.3264	9.12106	11.3362	24.1866	24.5648	30.7161	32.1037	27.8928
AT5G08210.1	19.5395	7.98897	20.8755	12.579	15.2457	12.543	13.7598	10.5762	16.1301	13.2523	28.8712	21.4559	18.8062	21.3923	22.6314	9.9636	25.4545	19.3857	21.597	19.1002
AT1G69810.1	14.1697	15.4969	17.7447	13.5738	15.2463	16.468	16.7348	29.1489	18.1844	20.134	15.9884	7.20543	10.1179	13.874	11.7964	9.15086	14.7286	13.7884	14.9707	13.1596
AT5G39940.2	19.5415	14.4863	9.50133	17.4673	15.2491	20.3513	12.7717	21.3006	20.343	18.6917	23.1014	26.5369	15.5748	22.337	21.8875	7.32482	14.6394	24.0965	13.0264	14.7718
AT5G49000.2	16.263	17.6065	12.5694	14.562	15.2503	15.5019	18.7186	11.5768	11.8539	14.4128	8.95085	15.3342	15.4708	11.0581	12.7035	10.0747	16.5843	13.8139	13.0844	13.3893
AT1G11350.1	20.5277	13.3407	13.6134	13.5752	15.2642	11.5859	21.6801	11.569	18.1801	15.7538	15.9766	14.3244	17.649	24.3091	18.0648	8.27272	7.54923	7.21366	19.7463	10.6955
AT2G21630.1	16.3889	13.4453	15.7299	15.4988	15.2657	12.5309	12.7659	14.4595	18.2721	14.5071	17.3967	26.5518	14.5368	18.5156	19.2502	26.7427	28.9671	26.8732	32.0424	28.6563
AT3G28520.1	13.2012	11.2922	24.0119	12.5635	15.2672	19.3516	24.6166	25.1753	25.6641	23.7019	7.98986	16.3877	9.12478	10.965	11.1168	38.2813	31.6292	26.8507	26.304	30.7663
AT1G78190.1	14.1756	13.3524	22.9052	10.6378	15.2678	22.3307	21.6774	21.3263	26.5854	22.9799	14.8451	14.3271	15.5137	13.8689	14.6387	9.14296	12.0179	7.20756	6.40926	8.69443
AT1G06050.1	15.264	17.6891	13.6313	14.5413	15.2815	30.1395	21.6708	22.2892	16.1112	22.5527	19.5523	11.2825	10.1471	13.8473	13.7073	12.6469	18.2794	13.7597	13.0423	14.4321
AT2G35750.1	19.4921	13.362	15.6888	12.5909	15.2834	19.3934	17.7203	16.4399	15.0439	17.1494	16.0272	22.4579	13.3702	16.7001	17.1389	16.2332	9.31622	12.8341	14.9592	13.3357
AT2G04450.1	8.90881	16.6897	22.9678	12.5678	15.2835	77.0419	41.4269	50.5722	12.9945	45.5089	15.0555	16.3837	10.2003	9.09517	12.6837	0.416585	15.4783	3.4437	0	4.83464
AT3G48980.1	17.2914	18.6381	13.5881	11.6336	15.2878	11.6022	9.82475	13.5389	17.0819	13.012	13.5391	9.23059	22.9228	13.9213	14.9034	6.56429	13.9149	6.30519	8.33744	8.78045
AT5G14850.1	9.93322	23.0506	13.6285	14.5433	15.2889	15.4806	18.7063	14.4839	11.8923	15.1408	24.153	12.2985	9.0588	26.166	17.9191	16.2106	16.4868	16.5893	16.8559	16.5357
AT5G58690.1	16.3647	15.5805	14.6833	14.5293	15.2895	27.1836	20.6735	21.2942	19.3033	22.1136	19.6617	15.3601	20.9811	18.5392	18.6355	17.9059	11.0396	21.2525	17.773	16.9928
AT1G46480.1	18.3398	16.4885	16.6763	9.67823	15.2957	13.5598	15.7587	18.4289	16.0267	15.9435	14.6729	9.22915	10.0597	18.6773	13.1598	8.34458	6.71349	5.37217	5.49063	6.48022
AT1G11300.1	21.531	16.511	11.5288	11.6308	15.3004	19.422	19.712	11.5827	21.2828	17.9999	12.4055	15.3293	18.662	12.0178	14.6036	7.43768	4.02588	2.56872	8.33243	5.59118
AT2G19620.2	20.5212	17.6321	9.47692	13.5769	15.3018	4.76384	7.84295	11.5706	9.75915	8.48414	22.8748	8.22181	16.5684	9.15653	14.2054	18.9634	21.0773	22.2954	20.7066	20.7607
AT2G19620.1	20.5231	17.6341	9.47748	13.5764	15.3028	4.76357	7.84277	11.5701	9.76005	8.48413	22.8799	8.22207	16.5703	9.15561	14.207	18.9601	21.0741	23.2392	20.7052	20.9946
AT1G79310.1	13.2259	15.661	18.8596	13.5312	15.3194	15.4397	15.7203	22.2348	17.2566	17.6629	29.2121	17.4133	18.9209	14.7056	20.063	33.7225	36.0442	38.1018	32.9333	35.2004
AT4G27370.1	23.744	11.2139	15.6939	10.6329	15.3212	8.65155	8.82614	9.61104	7.66474	8.68837	14.8895	15.3484	15.536	22.375	17.0372	25.1463	23.7182	20.3635	23.537	23.1913
AT4G18460.1	6.67282	17.5581	15.6459	21.4365	15.3283	8.6742	9.82583	12.565	8.67293	9.93448	13.5215	8.21236	6.82297	12.9791	10.384	16.3881	12.1166	16.683	14.0646	14.8131
AT1G42540.1	11.9656	16.4518	10.4775	22.431	15.3315	7.705	10.8185	7.69292	7.60399	8.45512	15.7494	15.3169	17.5289	14.9021	15.8743	7.48986	6.74081	2.58489	13.1293	7.48622
AT1G72420.1	17.4334	13.4243	19.8545	10.6202	15.3331	17.4149	26.6032	10.5709	21.4127	19.0004	23.1583	19.4289	20.987	19.4804	20.7636	14.3527	25.4097	13.7251	21.5788	18.7666
AT5G52230.1	18.5442	17.7976	9.52221	15.4914	15.3389	12.5242	25.603	12.5047	19.3476	17.4949	25.6302	14.3539	17.8086	15.6659	18.3646	35.5818	32.5114	22.138	35.8252	31.5141
AT3G23340.1	12.08	24.1528	11.5677	13.5598	15.3401	11.571	17.7142	17.4034	18.2264	16.2287	12.6007	19.4197	27.3858	24.2467	20.9132	13.5152	13.7606	19.3978	15.8894	15.6407
AT5G46850.3	17.3726	21.962	9.48688	12.5903	15.3529	10.6036	17.7198	17.4151	13.9928	14.9328	13.7083	18.3951	13.3724	17.6451	15.7802	18.0126	10.2092	14.7149	25.456	17.0982
AT3G62540.1	12.0256	11.1699	18.763	19.4568	15.3538	8.66315	8.83199	12.5501	18.1639	12.0523	22.8346	15.3361	16.5532	14.839	17.3907	6.52771	10.2564	15.6944	16.8962	12.3437
AT1G51640.1	18.377	12.2355	8.43424	22.4019	15.3622	14.5258	11.7978	19.3912	5.51984	12.8087	14.7513	15.3332	12.243	17.6942	15.0054	6.5388	16.5906	15.705	9.276	12.0276
AT1G03010.1	17.2357	12.1581	15.6227	16.5504	15.3917	12.5965	14.7777	8.67241	12.8474	12.2235	12.2761	13.2832	8.94654	20.6284	13.7836	6.61762	6.7547	0.745517	1.72689	3.96118
AT1G07300.1	9.91239	15.4945	16.7118	19.4485	15.3918	13.5379	13.7696	16.447	20.2824	16.0092	11.337	18.3893	14.4281	15.769	14.9808	10.925	15.634	19.4506	8.30974	13.5798
AT3G18770.1	16.3432	10.1539	14.6728	20.4061	15.394	20.3552	26.6104	18.3771	20.3346	21.4193	18.4385	18.4046	13.4064	17.6144	16.966	19.7287	14.6521	15.6268	10.1818	15.0474
AT5G19790.1	11.9829	15.4085	16.6718	17.5175	15.3952	9.65283	13.782	9.63861	11.8234	11.2242	13.5035	7.19395	8.97599	12.9854	10.6647	12.8157	11.2234	18.5853	6.44312	12.2669
AT1G62560.1	14.3324	9.17278	15.7736	22.3043	15.3958	10.5592	16.6999	22.214	14.1144	15.8968	28.2108	3.14545	12.4546	11.8575	13.9171	56.6655	50.2884	51.1906	57.6248	53.9423
AT4G31050.1	13.1264	11.2114	18.7899	18.4595	15.3968	11.5778	21.6735	10.586	16.1019	14.9848	17.2048	17.3804	10.1375	18.5873	15.8275	18.0025	16.4954	14.7104	21.6301	17.7096
AT2G01940.2	22.457	11.0523	12.5166	15.5826	15.4021	7.71716	9.83689	10.6367	6.52572	8.67911	12.1998	15.3033	11.0586	13.9944	13.139	3.99726	4.09649	1.67463	6.47435	4.06068
AT1G07380.1	15.2111	15.4716	10.5067	20.4364	15.4065	14.5215	13.7729	14.5019	16.0649	14.7153	14.7793	10.2544	11.1777	21.4796	14.4228	11.8413	13.8589	14.75	9.26975	12.43
AT5G23220.1	16.6075	7.06955	13.7586	24.1935	15.4073	21.2081	25.5488	19.2343	16.3433	20.5836	37.097	10.3165	10.385	17.3714	18.7925	95.4931	92.4527	137.003	82.8948	101.961
AT5G27620.1	18.4495	21.9841	11.5621	9.65423	15.4125	12.5507	15.7402	15.4578	20.3165	16.0163	10.2293	15.35	18.7725	19.525	15.9692	19.7675	12.882	24.1314	15.8998	18.1702
AT4G22160.1	15.3593	17.8193	18.856	9.63015	15.4162	14.4674	13.747	17.3665	15.1374	15.1796	21.0177	17.4116	21.0752	15.6517	18.7891	41.756	36.9648	39.0561	31.037	37.2035
ATMG00690.1	19.4681	7.944	17.7418	16.5118	15.4164	7.68406	11.7935	9.61931	11.8704	10.2418	12.4959	22.4507	10.1135	14.8246	14.9712	12.7063	21.9734	21.3438	18.7916	18.7038
AT1G68825.1	19.4938	23.0333	9.48666	9.65779	15.4179	4.75918	12.7782	9.61329	7.66064	8.70284	10.2028	20.4269	24.1179	11.0266	16.4435	22.482	11.1064	33.6105	22.5906	22.4474
AT1G33480.1	17.6033	17.9524	11.6446	14.4774	15.4194	6.66124	4.86131	7.61642	13.0924	8.05785	8.17925	15.4015	8.12533	9.01697	10.1808	80.2742	96.7021	79.2289	80.3169	84.1305
AT5G41100.2	18.5001	6.91476	18.8225	17.4602	15.4244	29.1343	22.6487	33.9813	20.3624	26.5317	13.8412	11.2913	20.9905	12.8704	14.7483	10.8173	19.9986	24.0709	14.9143	17.4503
AT4G28840.1	16.256	16.5259	9.46731	19.4627	15.428	6.7163	9.82178	12.5549	5.5185	8.65286	26.2176	17.3636	13.315	15.7995	18.1739	7.4247	19.3165	11.9337	12.1353	12.7025
AT1G11630.1	10.9845	14.4296	19.8122	16.5074	15.4334	11.5824	12.7798	16.4433	10.8243	12.9074	14.8466	10.2599	14.4383	8.20423	11.9372	18.9272	17.4246	30.7872	16.8725	21.0029
AT5G49030.2	8.80715	17.5652	20.7989	14.5725	15.4359	17.4705	10.8135	6.71013	23.3625	14.5891	19.2766	8.21327	17.5747	18.6718	15.9341	8.33824	4.03478	1.64868	9.29075	5.82811
AT1G61450.1	13.0655	16.5114	15.6556	16.5275	15.44	8.66961	15.7553	17.4432	16.0423	14.4776	12.4061	20.4058	15.4486	15.81	16.0176	8.32303	5.80349	7.23767	8.33229	7.42412
AT1G69790.1	14.148	14.395	16.6998	16.5186	15.4404	18.4329	13.7733	20.3641	6.58293	14.7883	6.608	12.2872	6.85218	10.1091	8.96412	11.8449	20.1987	14.7522	21.6761	17.118
AT1G75140.1	13.0177	7.87088	13.5669	27.3429	15.4496	7.70675	12.7977	7.69473	7.60021	8.94985	9.98611	12.2696	7.87617	8.26617	9.59952	13.7598	8.54842	9.15299	16.0053	11.8666
AT1G72800.1	12.2739	12.5527	13.7486	23.2295	15.4512	33.8681	34.4346	17.3023	24.8259	27.6077	19.124	23.5729	12.5622	18.3273	18.3966	65.7295	96.2225	93.0651	73.4846	82.1254
AT3G55605.1	19.5579	20.9707	12.6141	8.66862	15.4528	15.4643	11.782	23.2452	20.3572	17.7122	19.6648	15.3603	23.1354	18.5381	19.1747	16.1293	20.9091	28.7932	17.7721	20.9009
AT5G06270.1	16.3316	11.2258	17.7666	16.4963	15.4551	5.72776	19.6925	13.505	12.9541	12.9699	21.8796	22.4658	28.4445	20.4653	23.3138	16.1913	7.50805	19.4057	17.8004	15.2264
AT1G23830.1	13.1817	12.3549	18.8286	17.4564	15.4554	29.1279	24.6227	17.3857	24.5839	23.93	18.5444	17.3987	13.4463	13.8051	15.7986	24.9821	13.6997	26.884	18.7107	21.0691
AT5G67520.1	12.2262	24.4656	11.6422	13.5045	15.4596	14.4347	21.624	17.327	9.89648	15.8205	4.50209	9.28106	8.12105	15.5711	9.36882	74.1118	59.0302	84.8966	81.2887	74.8318
AT1G05630.1	8.80828	21.8423	15.6497	15.5517	15.463	14.5352	17.7358	13.5392	11.8337	14.411	13.5373	16.3418	14.3633	12.0258	14.067	11.898	5.813	10.0659	3.59544	7.8431
AT5G53830.1	20.5775	12.3045	10.5291	18.4541	15.4663	19.3842	37.4945	31.0797	33.9655	30.481	18.4012	17.3843	15.5491	7.24831	14.6457	4.72403	2.21777	8.12681	10.1891	6.31444
AT1G12620.1	26.8809	18.7168	10.5146	5.75608	15.4671	12.5611	9.81706	8.644	9.76434	10.1966	15.9855	15.3416	11.1966	18.611	15.2837	14.4806	24.6857	18.5053	18.7881	19.1149
AT5G22100.1	6.7542	18.8308	18.8255	17.4583	15.4672	14.4851	10.7932	29.0956	16.1518	17.6314	18.5296	18.4142	19.9202	18.5281	18.848	24.1054	20.8885	21.2391	26.3366	23.1424
AT1G78050.1	18.3777	16.5307	9.4687	17.5015	15.4696	13.5483	15.7523	14.5061	5.52009	12.3317	15.9068	19.3955	11.1671	17.6936	16.0408	13.6416	10.269	14.7602	7.37454	11.5113
ATCG00480.1	19.4537	11.1743	16.7033	14.558	15.4723	13.5431	17.7271	8.64816	13.9663	13.4712	34.2848	12.2886	14.4107	11.0498	18.0085	14.5085	8.45648	10.9776	10.2189	11.0404
AT5G37670.1	15.2496	13.3653	17.7554	15.5247	15.4737	24.2802	32.5545	22.2969	21.3536	25.1213	22.97	7.20827	12.2949	9.13959	12.9032	10.0117	8.41893	12.8316	9.24892	10.1278
AT3G48640.1	5.67956	16.677	25.0262	14.5248	15.4769	35.9708	39.4534	35.9286	32.9913	36.086	26.6725	18.4151	11.2768	25.1437	20.377	3.81974	3.9349	9.96832	0	4.43074
AT5G01930.1	15.2002	16.5307	15.6637	14.563	15.4894	10.6178	10.8094	11.5777	10.7993	10.951	15.9068	23.456	21.8954	13.9002	18.7896	14.5347	10.269	10.0474	6.42546	10.3192
AT2G30020.1	13.1115	18.7254	14.6509	15.5293	15.5043	10.6071	18.7111	28.1679	15.0356	18.1304	11.3509	9.24206	13.3593	17.657	12.9023	14.4698	12.0197	15.6685	15.9203	14.5196
AT5G10630.1	14.2083	12.3106	22.9306	12.583	15.5081	16.4515	13.7621	12.5288	17.1714	14.9784	13.7637	19.4189	20.9382	17.6213	17.9355	21.5279	17.3623	12.8124	24.4732	19.044
AT5G07000.1	12.0852	22.0153	10.535	17.4696	15.5263	33.0615	22.655	11.5515	12.9638	20.0579	14.9523	21.4544	24.1769	16.6669	19.3126	20.6149	7.49509	15.6248	13.9814	14.4291
AT2G42980.1	17.2798	17.5543	15.6444	11.6367	15.5288	8.67492	17.7379	9.63715	10.776	11.7065	12.3618	22.4281	18.633	12.0331	16.364	6.57531	7.61306	7.24957	6.44092	6.96972
AT3G26550.1	9.90952	21.9252	16.7096	13.5756	15.53	13.5393	12.7819	14.4963	18.1788	14.7491	14.8154	9.24005	7.94898	11.0421	10.7617	17.1667	18.3526	24.1821	13.0687	18.1925
AT1G12060.1	11.9932	21.8382	16.6788	11.6346	15.5362	4.77295	12.791	6.71035	14.9817	9.81398	13.5313	9.22995	15.432	16.7722	13.7414	14.586	11.2071	7.24545	15.9727	12.2528
AT1G80510.1	16.3659	14.502	16.7522	14.529	15.5373	20.3449	18.6968	28.1258	23.514	22.6704	13.8296	14.3431	15.5915	11.9318	13.924	18.7918	15.515	20.3095	29.2104	20.9567
AT2G28970.1	18.4456	14.4532	15.6954	13.565	15.5398	13.5278	12.7764	13.5084	17.1588	14.2429	6.67924	13.3156	27.3536	13.8516	15.3	15.3198	21.9024	32.6444	9.244	19.7777
AT1G01130.1	18.3279	17.5441	15.6403	10.6597	15.543	5.74989	6.86283	11.5918	9.71955	8.48103	12.3457	13.2911	16.4841	8.25129	12.593	17.3075	6.72339	13.8553	13.1166	12.7507
AT4G01910.1	15.2186	19.7716	13.6093	13.578	15.5444	12.565	18.7151	13.523	15.0206	14.956	13.6392	15.3384	15.4899	18.6235	15.7727	12.7195	7.55784	13.8	14.0269	12.0261
AT3G56900.1	17.3296	16.5431	16.7004	11.6236	15.5492	15.4994	19.7062	15.4789	12.9107	15.8988	13.6187	9.23706	12.2536	11.0534	11.5407	13.6253	14.7641	17.5837	9.27047	13.8109
AT5G46920.1	17.379	16.6008	14.66	13.5664	15.5516	22.3221	10.8014	8.63771	13.9974	13.9397	19.523	22.4607	15.5341	14.8006	18.0796	25.1506	14.692	10.9479	15.906	16.6741
AT1G09300.2	15.2978	15.5782	17.7842	13.5525	15.5532	14.4897	11.7825	22.2709	15.0864	15.9074	13.8227	20.4436	15.5878	16.6514	16.6264	31.2812	21.8163	27.8544	15.8714	24.2058
AT2G40780.2	21.6127	13.3625	14.6563	12.5907	15.5555	14.5083	16.7316	18.392	21.3507	17.7457	20.6553	13.3128	21.9714	16.6997	18.1598	8.24917	13.8035	13.7748	11.151	11.7446
AT4G02330.1	12.0627	9.04925	17.7583	23.355	15.5563	36.0167	35.5206	27.179	24.5086	30.8063	17.2079	11.2804	5.7951	16.6926	12.744	4.73429	6.63174	5.33035	4.51207	5.30211
AT4G11920.1	15.2845	20.9453	10.5363	15.5123	15.5696	7.67055	7.83556	7.65709	18.2353	10.3496	21.9338	20.4391	23.1077	15.7191	20.2999	15.2726	30.8845	23.1572	25.4137	23.682
ATCG00750.1	5.61693	16.5195	18.7513	21.4254	15.5783	17.4624	9.82247	17.4404	7.63137	13.0892	12.4197	18.3775	11.1587	14.8556	14.2029	6.54721	12.0826	17.6034	8.32908	11.1406
AT1G71990.1	14.1426	19.7484	18.7585	9.66916	15.5796	10.617	9.82087	7.677	7.63735	8.93805	14.7596	11.2695	18.6878	13.8979	14.6537	19.9023	13.8714	21.3738	11.1781	16.5814
AT1G20300.1	23.7524	13.3787	13.6303	11.6086	15.5925	12.5508	9.81276	16.4335	22.4175	15.3036	13.739	18.3992	23.0691	15.7397	17.7368	19.7682	13.7809	13.7617	20.6672	16.9945
AT4G04790.1	20.5158	20.8415	9.47531	11.6213	15.6135	11.5888	13.7717	11.572	16.0707	13.2508	17.107	7.20323	13.3384	11.0478	12.1741	15.3959	19.2737	18.5196	14.9813	17.0427
AT2G04380.1	17.3806	20.9007	12.5936	11.6103	15.6213	10.6015	17.7183	13.5095	20.3099	15.5348	19.5276	17.3812	16.6125	18.5846	18.0265	10.0033	14.6896	19.4201	17.8113	15.4811
AT5G58670.1	10.9842	15.5048	13.6188	22.3834	15.6228	33.0929	31.5692	24.2574	18.1906	26.7775	13.6841	16.3598	13.3609	18.6032	15.502	2.15116	3.10828	2.55014	7.35684	3.7916
AT5G09910.1	16.2092	11.1135	16.6675	18.5011	15.6228	13.5653	13.7833	12.5703	12.8678	13.1967	6.52747	17.3504	5.72964	17.7423	11.8375	13.7245	4.9396	5.37969	7.39733	7.86028
AT1G72120.1	8.84364	15.4904	17.7416	20.4295	15.6263	26.25	11.7936	20.3552	12.923	17.8305	12.4949	12.2912	12.2708	19.5639	14.1552	16.2723	4.88039	11.9097	14.0213	11.7709
AT3G06890.1	20.6744	16.7153	11.5966	13.5383	15.6311	16.4232	19.6753	20.2972	19.3467	18.9356	24.4624	17.4067	10.218	17.5518	17.4097	24.02	31.613	36.263	30.1076	30.5009
AT4G38170.1	15.2765	20.9328	15.705	10.6274	15.6354	11.5706	10.7982	17.4028	12.9602	13.1829	18.4303	15.3539	13.4033	22.3501	17.3844	23.3029	27.2865	19.3962	17.7932	21.9447
AT2G39110.1	18.3418	14.349	8.42357	21.4357	15.6375	5.74747	20.7052	16.4727	7.61973	12.6363	22.694	10.246	11.1369	11.0822	13.7898	14.5907	3.15296	8.18681	10.2456	9.04403
AT2G01818.1	17.2707	10.0433	18.7294	16.5384	15.6454	6.72512	12.7936	9.63954	21.2517	12.6025	7.70483	14.3063	21.8245	12.0393	13.9687	9.24796	10.3242	3.50866	5.49506	7.14396
AT5G57740.1	11.012	20.9282	23.9632	6.72328	15.6567	11.5715	13.7619	19.3556	19.2768	15.9915	17.2605	21.4516	15.5578	18.5663	18.209	14.4049	18.2612	20.3423	18.7488	17.9393
AT3G25620.1	13.1494	14.4769	13.6387	21.3849	15.6625	21.3322	14.7489	15.4509	7.67672	14.8022	17.2761	19.421	13.4062	5.36652	13.8675	28.6582	29.0893	19.3931	19.6967	24.2093
AT3G25620.2	13.1494	14.4769	13.6387	21.3849	15.6625	21.3322	14.7489	15.4509	7.67672	14.8022	17.2761	19.421	13.4062	5.36652	13.8675	28.6582	29.0893	19.3931	19.6967	24.2093
AT3G06340.3	16.4116	15.6352	21.9494	8.65865	15.6637	28.1327	26.591	16.399	20.403	22.8814	20.9679	13.336	18.8905	24.1576	19.338	28.4579	28.9068	27.7816	14.8854	25.0079
AT4G18600.1	17.3351	11.1741	15.6716	18.4753	15.664	16.4749	13.7722	9.62276	10.8087	12.6697	11.3067	16.3532	12.2587	13.8881	13.4517	20.7719	12.9513	12.861	15.9379	15.6305
AT4G33330.1	22.597	11.1522	9.46565	19.4646	15.6699	12.5739	16.7429	22.328	4.45588	14.0252	19.3348	5.16271	15.4571	4.46656	11.1053	11.8705	15.6981	14.7679	11.1849	13.3804
AT5G11610.1	14.1559	16.5526	11.5428	20.4337	15.6712	27.2342	16.7377	19.3828	9.75616	18.2777	14.7942	8.22097	11.1836	9.15957	10.8396	13.6128	13.8495	15.6877	9.26647	13.1041
AT5G14130.1	18.4519	10.1403	14.6651	19.4338	15.6728	25.2497	26.6149	27.1728	8.72747	21.9412	17.2347	15.3506	9.06381	14.7921	14.1103	21.5479	10.19	15.6415	9.24107	14.1551
AT4G01575.1	21.6066	10.1208	11.5537	19.4431	15.681	10.6054	12.7792	9.61487	12.9349	11.4836	18.3315	23.472	11.2082	14.811	16.9556	18.0255	15.6126	27.9415	10.203	17.9456
AT5G46570.1	15.2322	13.3462	15.681	18.4681	15.6819	10.6084	15.7461	13.5181	10.8201	12.6732	22.9097	24.4834	10.1183	13.8736	17.8463	17.1538	10.2294	10.9646	18.7867	14.2836
AT2G42430.1	24.1904	11.5067	10.6452	16.389	15.6828	21.1922	13.7127	17.2795	21.7007	18.4713	30.1095	21.5529	17.0141	37.9159	26.6481	168.958	98.378	104.931	110.236	120.626
AT5G45780.1	17.3839	10.1355	17.7609	17.4784	15.6897	15.4804	28.5946	34.9952	35.0011	28.5178	13.7322	12.2986	9.05931	17.6348	13.1812	9.1165	5.74008	11.8839	4.51052	7.81275
AT4G04220.1	14.0786	18.582	13.5687	16.5463	15.6939	20.4245	13.7863	16.4871	12.8555	15.8884	5.32878	4.13679	10.0306	5.431	6.2318	3.08492	10.3507	8.20793	13.1318	8.69382
AT5G10110.1	17.4031	23.0809	13.6372	8.67431	15.6989	10.5956	8.82356	14.477	18.2273	13.0309	13.7723	21.4525	18.7926	20.4565	18.6185	20.6271	25.4782	18.4544	18.7464	20.8266
AT1G73000.1	13.0547	17.5658	15.649	16.532	15.7004	23.3435	18.7253	22.3383	4.44858	17.2139	8.8993	6.17845	5.74317	12.0266	8.21189	11.8998	11.2052	12.8964	4.54109	10.1356
AT5G43570.1	15.2184	16.5543	12.5765	18.4738	15.7057	20.3845	26.6286	13.5231	18.1717	19.677	18.2621	19.4014	22.9957	9.15877	17.4545	6.51941	6.6653	2.55701	7.36601	5.77693
AT5G42350.1	17.4197	10.1644	17.7802	17.4659	15.7075	13.5166	21.664	10.5746	11.9151	14.4176	25.4292	15.3578	16.6584	19.4938	19.2348	21.4828	23.6351	21.2633	20.6383	21.7549
AT2G20480.1	22.6333	17.6276	18.7682	3.80868	15.7095	9.6365	14.7601	8.64715	15.0207	12.0161	15.9547	18.3859	14.4151	14.8317	15.8969	18.0757	13.8471	10.0343	16.8892	14.7116
AT3G19200.1	11.0036	16.6116	17.7633	17.4769	15.7139	15.4789	20.6825	21.3134	29.7655	21.81	14.9063	29.5732	18.7734	14.7933	19.5116	9.11159	4.85196	8.12909	13.9948	9.02186
AT4G28330.1	9.91699	17.6511	18.7791	16.5084	15.7139	15.4892	9.81631	20.3504	11.8768	14.3832	13.6793	19.4071	15.5114	24.2975	18.2238	10.916	9.32839	11.902	18.7831	12.7324
AT4G39510.1	9.83634	27.0848	8.40847	17.5307	15.7151	19.4494	7.85448	12.5794	9.70062	12.396	20.2763	10.2373	7.87184	13.0122	12.8494	2.22278	6.75319	4.45528	5.50716	4.7346
AT4G34770.1	19.5178	12.3058	12.5991	18.4535	15.7191	31.115	36.5048	22.2871	38.1602	32.0168	20.7216	14.3347	19.856	17.6259	18.1346	2.13235	0	2.53979	1.69064	1.5907
AT2G41350.2	14.1529	16.5485	15.6712	16.5167	15.7223	17.4528	16.7384	16.4537	11.8614	15.6266	15.9424	12.2884	17.6309	11.0505	14.228	13.6182	10.2519	10.0377	14.0304	11.9845
AT1G22660.2	22.6602	7.95279	17.7487	14.5501	15.7279	15.4883	22.6663	8.64196	18.1908	16.2468	16.0056	11.277	19.8118	16.7081	15.9506	13.5769	12.0174	10.0205	18.781	13.599
AT4G37630.2	21.6254	11.2146	12.594	17.4793	15.7283	13.5285	17.7181	16.4357	13.9991	15.4204	9.04297	19.4138	13.3814	11.9642	13.4506	17.9956	17.3912	29.8103	13.9992	19.7991
AT2G39725.2	14.2706	13.4626	16.7735	18.4248	15.7329	23.2547	22.6401	27.1255	11.9478	21.242	13.9175	8.24165	14.5552	14.7283	12.8607	32.0364	33.4292	32.5008	27.2552	31.3054
AT3G25020.1	13.2657	12.452	17.851	19.3721	15.7352	42.7249	33.4848	35.849	22.5878	33.6616	29.4094	14.3705	25.4897	26.8992	24.0422	36.2179	33.2009	23.9271	19.5737	28.2299
AT3G51325.1	15.1995	15.4574	17.7256	14.5633	15.7365	12.5714	10.8095	8.65226	10.7988	10.708	12.4369	13.3013	15.4663	17.6943	14.7247	15.43	17.4968	9.10745	14.0409	14.0188
AT2G06005.2	11.0776	15.6518	17.8198	18.4171	15.7416	13.4937	14.7345	16.3934	20.4173	16.2597	21.0119	24.5325	22.1529	20.3655	22.0157	34.6392	32.4677	28.7013	32.9445	32.1882
AT2G06005.1	11.0784	15.6529	17.8203	18.4167	15.7421	14.4677	14.7343	16.3931	20.4183	16.5033	21.015	24.5329	22.1544	20.3645	22.0167	34.6357	32.4648	28.6998	32.9431	32.1859
AT5G50240.3	15.2583	16.6059	13.6286	17.4786	15.7429	6.70288	18.7063	16.435	16.1062	14.4876	20.6913	17.3819	20.9161	17.6353	19.1562	13.5433	12.8875	16.5892	19.7166	15.6841
AT2G21540.3	21.5784	12.2576	13.6104	15.5349	15.7453	9.63587	8.83062	12.5464	12.919	10.983	15.9606	25.4942	24.0705	16.7247	20.5625	12.7157	12.942	11.914	8.31415	11.4715
AT4G13710.1	9.98554	15.618	20.9058	16.4733	15.7457	7.65999	7.83023	13.4828	24.602	13.3938	24.416	23.5051	9.11881	21.3406	19.5951	29.3914	28.9459	34.4015	30.1247	30.7159
AT4G13710.2	9.98554	15.618	20.9058	16.4733	15.7457	7.65999	7.83023	13.4828	24.602	13.3938	24.416	23.5051	9.11881	21.3406	19.5951	29.3914	28.9459	34.4015	30.1247	30.7159
AT1G33420.1	12.088	17.7173	15.7095	17.4684	15.7458	24.2607	14.7478	21.302	14.0211	18.5829	16.1268	14.339	15.5716	18.5547	16.148	13.4993	21.8451	25.9872	15.8818	19.3034
AT4G29930.3	19.409	4.65469	13.5895	25.3547	15.752	6.72036	17.735	15.4917	8.67891	12.1565	22.724	25.4769	7.91201	12.9707	17.2709	15.4706	2.26894	8.18129	2.65186	7.14316
AT3G08840.3	12.0921	19.8774	12.609	18.4447	15.7558	7.66936	4.87604	13.4973	11.914	9.48919	17.3049	20.4409	17.7345	20.4414	18.9804	25.9459	22.7363	31.6442	25.4077	26.4335
AT3G57980.1	16.385	16.6844	10.55	19.4106	15.7575	14.482	17.7049	14.4609	24.5881	17.809	25.5352	18.4168	21.0113	18.5194	20.8707	20.5277	19.0734	25.9366	25.3733	22.7277
AT4G09510.2	12.142	16.7239	15.7443	18.4204	15.7576	10.5746	18.686	13.476	15.1291	14.4664	25.6525	13.3372	21.0593	15.6607	18.9274	40.0161	37.9018	30.5975	31.0511	34.8916
AT4G21760.1	21.5254	12.2159	16.6838	12.611	15.759	10.6236	10.8123	17.4452	22.3251	15.3016	15.8563	19.3892	10.0716	12.021	14.3345	9.21635	7.59656	8.17963	4.53839	7.38273
AT5G43980.1	12.2334	15.7774	13.7253	21.3023	15.7596	39.7536	18.6618	28.9942	14.1577	25.3918	9.39536	10.3031	5.92499	9.01521	8.65967	55.4534	55.398	93.3192	73.6473	69.4545
AT4G32800.1	7.80534	15.5485	28.089	11.6053	15.762	11.5715	13.7619	9.60604	7.67387	10.6533	21.8975	19.4193	29.5276	11.0088	20.4633	17.0702	20.9667	20.3422	25.4264	20.9514
AT1G76320.2	9.95792	19.8812	16.7473	16.4874	15.7684	18.396	18.6987	21.2981	8.74308	16.784	17.312	11.2884	12.339	22.3312	15.8176	21.4803	19.1259	22.2043	28.2674	22.7695
AT2G19130.1	16.3635	16.658	12.6131	17.463	15.7744	33.0491	24.6275	27.1509	29.8175	28.6612	10.2976	18.4106	20.9792	14.7624	16.1124	16.1335	18.2138	7.17351	7.329	12.2125
AT3G01610.1	15.3279	13.4511	18.8364	15.4969	15.7781	19.356	21.6548	20.3045	28.8086	22.531	11.5359	20.4538	28.566	25.1241	21.42	20.5068	22.6493	12.7665	21.5538	19.3691
AT5G10630.2	14.2096	13.3918	22.9316	12.5826	15.7789	16.4509	13.7618	12.5283	17.1727	14.9784	13.7669	19.4193	20.9404	17.6199	17.9366	21.5246	17.3598	12.8113	24.4717	19.0418
AT3G48280.1	16.3971	18.8594	8.47948	19.4057	15.7854	20.3307	13.752	12.5091	18.2797	16.2179	32.5382	31.6369	27.4949	31.7439	30.8535	15.1893	14.5713	26.8612	12.0485	17.1676
AT2G23520.1	6.73671	14.4774	14.6729	27.2594	15.7866	9.61992	10.7977	16.426	21.3864	14.5575	18.4392	18.4047	12.3259	28.9812	19.5378	15.2817	20.0522	9.99161	30.1937	18.8798
AT1G63490.1	16.3969	11.2853	21.9395	13.5423	15.791	12.5285	21.6542	19.3285	27.7597	20.3177	24.4162	16.3857	24.2635	19.4517	21.1293	14.3066	19.9488	27.8035	28.2183	22.5693
AT5G13610.1	15.2221	18.7047	15.6756	13.5768	15.7948	12.5639	8.83048	10.5955	8.7038	10.1734	28.6058	18.387	12.2663	13.882	18.2853	18.0685	16.5507	14.7397	9.26378	14.6556
AT3G26910.2	13.135	10.1393	13.6309	26.2891	15.7986	25.2504	23.6486	31.0822	19.2662	24.8119	14.907	17.3833	12.3088	11.9595	14.1397	9.99365	7.51327	13.7606	13.043	11.0776
AT2G46740.1	17.383	15.5293	16.7279	13.5653	15.8014	11.5763	11.7887	14.484	17.1581	13.7518	16.057	15.3489	21.9894	21.4245	18.705	12.6564	6.62847	27.917	19.7168	16.7297
AT1G06150.1	12.0632	19.8258	17.7587	13.5662	15.8035	11.5772	9.81369	15.4606	18.207	13.7646	22.9889	22.461	20.9109	17.6386	20.9999	15.3267	11.9943	13.7677	14.9528	14.0103
AT2G17580.1	17.3349	21.907	8.43944	15.5372	15.8046	15.4975	16.7383	11.5731	16.0679	14.9692	5.42907	12.2885	7.94027	12.9417	9.64988	17.1896	12.9515	8.15862	29.3248	16.9061
AT4G30840.1	17.3608	17.6537	14.6516	13.5717	15.8095	11.5825	14.7565	12.5406	17.1397	14.0048	27.5248	16.3598	20.8842	18.6033	20.843	10.0274	6.64705	11.9005	15.9192	11.1235
AT4G28020.1	15.2947	15.5744	18.8157	13.5535	15.8096	14.4908	17.71	12.5212	15.0838	14.9515	18.4835	31.6195	22.0494	21.3817	23.3835	22.3647	13.7309	20.3168	14.9226	17.8338
AT2G40780.1	21.611	13.3611	15.6884	12.5911	15.8129	14.5088	16.7319	18.3926	21.3493	17.7456	20.6512	13.3125	21.9694	15.7543	17.9218	8.25067	12.9058	13.7759	11.1518	11.521
AT3G13100.1	7.84651	10.2083	20.9126	24.2906	15.8145	42.7899	24.6158	25.1736	24.6145	29.2984	19.7868	18.4234	19.9651	23.2179	20.3483	20.4785	19.0318	15.5681	11.0945	16.5432
AT1G77520.1	21.5938	4.68582	13.6162	23.3658	15.8154	7.68267	39.4873	25.2378	4.4715	19.2198	25.2094	15.3421	21.9482	14.8195	19.3298	8.26608	5.76237	8.14742	3.57666	6.43813
AT5G11100.1	10.0804	20.1371	13.7265	19.3504	15.8236	8.60079	12.7434	9.55427	18.4068	12.3263	15.4051	14.3834	11.4201	9.94752	12.789	93.5286	58.9684	95.1878	69.8357	79.3801
AT1G09580.1	11.0634	18.8722	18.8435	14.516	15.8238	11.5513	20.6639	16.401	19.3433	16.9899	29.1004	14.3528	23.2015	26.9996	23.4136	26.6941	19.0335	38.1557	18.6891	25.6431
AT2G45550.1	12.1284	18.8631	17.8051	14.5181	15.8287	25.2102	24.6178	29.0803	16.1716	23.77	17.4258	9.25981	11.2959	12.8494	12.7077	24.0455	25.3359	37.2255	24.4044	27.7528
AT3G20090.1	15.2751	17.7043	17.7706	12.5822	15.8331	18.4035	10.7984	13.5025	23.4835	16.547	20.7449	14.3366	19.867	14.7826	17.4328	17.0673	21.8663	14.6902	19.7006	18.3311
AT2G21500.2	18.4206	19.7993	11.5514	13.572	15.8358	30.1574	14.7566	16.4438	13.9839	18.8354	18.3165	12.2937	16.5882	11.9786	14.7942	11.8014	12.9182	11.901	11.157	11.9444
AT3G26090.1	25.8851	14.4672	8.45898	14.539	15.8376	17.4287	18.7035	26.1917	16.1172	19.6103	18.4138	14.3355	15.5544	8.18583	14.1224	15.2976	18.2664	14.6942	22.5663	17.7061
AT4G15955.3	18.4542	16.616	15.6994	12.5849	15.8386	11.5738	11.7874	22.288	15.0601	15.1773	18.4002	9.24753	18.7782	7.2485	13.4186	21.5432	14.6731	29.7945	21.617	21.907
AT4G15955.2	18.4585	16.6208	15.7014	12.5838	15.8411	11.5726	11.7868	22.286	15.0632	15.1772	18.411	9.24821	18.7836	7.24654	13.4223	22.4269	16.4664	29.7882	21.6132	22.5737
AT2G13840.1	19.4169	15.439	20.8069	7.71823	15.8453	8.66979	9.82344	10.607	8.6826	9.4457	18.1649	16.3447	26.1421	8.23532	17.2218	8.32388	14.8053	8.17722	12.1432	10.8624
AT2G47860.1	13.2136	19.9699	14.7096	15.4887	15.8454	10.574	14.7356	17.37	17.2439	14.9809	22.1601	13.3377	12.4002	24.1484	18.0116	41.7912	36.9931	30.5942	32.9538	35.5831
AT1G16780.1	17.4861	14.5605	17.8159	13.5357	15.8495	8.62776	11.7742	14.4487	15.1305	12.4953	16.3019	18.4268	9.13617	13.7763	14.4103	46.2536	36.0924	36.2463	47.2576	41.4625
AT4G21705.1	12.034	26.1959	12.5773	12.5989	15.8515	9.63606	15.7484	19.3812	19.2232	15.9972	15.9589	9.23903	14.417	18.6218	14.5592	11.8272	14.7469	11.9146	10.2157	12.1761
AT4G18610.1	18.4242	17.657	16.7178	10.6371	15.859	9.63058	14.756	12.5398	15.0387	12.9913	12.5251	12.2944	13.3634	12.9213	12.7761	17.1373	25.5686	12.8394	24.5098	20.0138
AT2G40320.1	21.7097	12.3599	17.7976	11.592	15.8648	18.3835	12.7663	8.62049	5.57137	11.3354	18.5586	8.2386	14.5341	10.0363	12.8419	48.1912	23.5665	41.9722	33.9537	36.9209
AT2G36355.1	13.2033	24.2668	9.52081	16.4698	15.8652	12.5254	16.7128	24.1986	17.2333	17.6675	17.4447	18.4233	22.1235	16.6118	18.6508	31.1412	20.8267	35.326	31.0645	29.5896
AT1G54110.1	9.94931	20.9388	22.9364	9.64969	15.8685	14.4961	19.6898	9.60417	7.6773	12.8668	16.1153	21.454	14.4873	21.3985	18.3638	25.0789	20.9525	18.4498	22.5562	21.7593
AT3G05510.2	22.8117	14.5572	12.6357	13.5366	15.8853	12.5226	13.7489	18.3456	23.5706	17.0469	20.9813	17.4084	18.8964	16.6039	18.4725	32.0028	35.2004	37.1945	25.3389	32.4342
AT3G05510.1	22.8132	14.5585	12.6362	13.5362	15.886	12.5223	13.7487	18.3451	23.5719	17.047	22.1533	17.4087	18.898	16.6028	18.7657	31.9991	35.1968	37.1922	25.3377	32.4314
AT3G20040.1	12.0324	18.6994	9.47554	23.3729	15.8951	7.68606	13.7716	11.5718	16.0713	12.2752	25.1559	9.23867	14.4148	11.9927	15.2005	22.557	12.0451	15.6865	9.2658	14.8886
AT1G18290.1	20.6661	17.7875	11.5938	13.5404	15.8969	37.907	53.2869	53.488	31.9764	44.1646	15.0883	14.352	8.03375	9.0873	11.6403	9.02085	9.21482	9.95258	10.1496	9.58447
AT2G31320.1	16.3119	24.108	11.5567	11.6121	15.8972	10.6033	17.7196	14.4872	16.0986	14.7272	20.6635	15.3467	14.4513	5.37959	13.9603	17.1186	16.502	22.2595	19.7249	18.9012
AT1G64670.1	15.1342	8.94879	25.9132	13.6055	15.9004	11.6152	9.83049	11.5994	12.8544	11.4749	15.7369	10.2389	16.4543	13.9559	14.0965	6.60751	2.29455	6.32711	5.50397	5.18329
AT2G37020.1	19.4712	16.5684	20.8373	6.73207	15.9023	19.4014	11.7931	13.5191	13.9777	14.6728	12.5014	14.325	14.4277	8.20944	12.3659	21.6329	17.4414	15.6756	13.0662	16.954
AT1G76510.3	12.0648	11.2149	21.8877	18.458	15.9063	16.4577	14.753	17.4114	10.8363	14.8646	14.8921	18.3977	20.914	15.7441	17.487	12.658	14.6878	16.5906	21.6264	16.3907
AT1G21650.3	17.4255	16.6551	20.8828	8.66963	15.9083	26.2084	18.6978	17.3941	31.9146	23.5537	14.9894	17.3931	15.586	22.3261	17.5737	18.8014	11.0439	23.1413	8.27653	15.3158
AT2G38170.3	13.1948	10.1994	19.8719	20.3835	15.9124	14.4779	9.80346	12.5092	25.6549	15.6114	29.0612	13.3327	16.7095	21.3405	20.111	32.9558	19.9488	22.1551	36.8004	27.965
AT1G61350.1	8.87437	18.7756	13.6351	22.3673	15.9131	15.4754	16.7266	16.4293	25.5801	18.5528	28.8131	15.3526	19.8621	15.7306	19.9396	9.98193	16.463	11.8736	14.94	13.3146
AT1G31950.1	9.87053	13.2808	25.9443	14.5725	15.917	7.69693	8.83687	8.65945	7.62155	8.2037	12.3791	13.2948	5.74284	19.6226	12.7598	19.9722	11.2059	16.6776	9.29076	14.2866
AT3G06778.1	14.1637	16.5632	11.5463	21.4097	15.9207	5.73625	9.81778	15.4726	11.8693	10.724	13.6546	16.3562	13.3468	11.0425	13.6	21.6428	17.4489	13.7941	22.6147	18.8751
AT3G21820.1	25.9265	12.3367	16.7505	8.6693	15.9207	13.5143	20.674	18.3687	19.3013	17.9645	19.6558	22.4765	16.6671	17.5961	19.0989	19.6872	28.1332	19.3716	11.12	19.578
AT1G20070.1	12.0891	14.485	16.7438	20.4031	15.9302	8.64395	11.7843	19.3496	8.7397	12.1294	19.6199	11.2871	6.90659	12.8856	12.6748	25.063	21.8421	37.321	32.0949	29.0802
AT1G73602.1	18.7686	12.5799	17.9253	14.4518	15.9314	22.1774	16.6737	15.3507	9.94625	16.037	27.5932	20.5234	19.1689	13.6314	20.2292	94.5554	177.246	67.6497	93.3045	108.189
AT1G73600.1	18.7721	12.5829	17.927	14.4509	15.9332	22.1759	16.6732	15.3496	9.94798	16.0367	28.801	20.5244	19.1732	14.5622	20.7652	95.4043	180.768	69.509	93.2915	109.743
AT1G73600.2	18.7732	12.5839	17.9276	14.4506	15.9338	22.1754	16.673	15.3492	9.94854	16.0365	28.8053	20.5248	19.1746	14.5614	20.7665	95.3943	182.539	69.5052	94.2356	110.418
AT3G05600.1	17.2506	12.1721	19.7469	14.5843	15.9385	16.5062	12.7966	14.5301	14.9538	14.6967	12.3051	19.3755	7.88115	19.6604	14.8055	0.511782	2.29218	1.65935	2.66331	1.78166
AT2G41050.1	17.3768	13.3683	12.592	20.418	15.9388	3.78688	10.8017	9.61204	7.66292	7.96589	13.7172	16.3638	13.3767	18.5883	15.5115	24.2607	27.3509	24.145	20.6765	24.1083
AT3G12145.1	16.2515	11.1523	20.8121	15.5452	15.9403	11.5969	14.765	22.328	9.74097	14.6077	15.8861	22.4381	14.3841	12.0123	16.1802	7.42956	6.69	8.17246	8.32875	7.65519
AT4G08780.1	17.4481	19.918	16.7612	9.64064	15.942	35.968	36.4855	42.7628	47.6946	40.7277	16.2111	15.3646	11.2802	16.6335	14.8723	5.54965	2.189	8.09657	6.37592	5.55278
AT1G72140.1	14.0752	16.4426	17.6852	15.567	15.9425	8.68343	7.85379	10.6232	6.54633	8.4267	16.8739	10.2384	10.0273	13.0076	12.5368	12.8616	12.1673	6.32834	5.50488	9.21552
AT1G02340.1	29.1414	15.6018	7.43664	11.593	15.9432	15.458	9.80525	19.3348	17.2124	15.4526	11.5138	11.2937	19.9301	16.6332	14.8427	26.759	23.5743	36.3141	33.9587	30.1515
AT4G11090.1	9.96188	18.8124	13.6476	21.3764	15.9496	23.2766	13.7577	18.3687	18.248	18.4127	18.4918	20.4436	19.9008	20.4324	19.8172	17.9103	20.0153	18.4306	16.8231	18.2948
AT2G28260.1	16.3136	15.5209	11.5574	20.4185	15.9526	12.5543	22.6629	14.4866	12.9414	15.6613	25.2784	21.4438	29.4806	12.9128	22.2789	7.36412	8.41724	10.9503	14.0032	10.1837
AT2G01750.2	12.0439	18.719	13.6159	19.4475	15.9566	8.65759	8.82918	15.4698	15.0319	11.9971	21.7594	13.3092	13.3543	6.32617	13.6873	35.1011	11.1271	15.6729	13.0643	18.7414
AT1G20490.1	9.13203	22.653	12.7746	19.2677	15.9569	13.3938	20.5868	8.53643	16.4579	14.7437	14.6942	12.3868	18.2513	24.6818	17.5035	305.797	330.752	297.632	268.987	300.792
AT2G01750.1	12.0492	18.7279	13.6189	19.4448	15.9602	8.656	7.841	15.4673	16.0888	12.0133	25.2306	14.3273	12.2833	5.38456	14.3064	35.078	12.0172	15.6668	14.0125	19.1936
AT4G11860.1	8.89039	20.9626	12.6118	21.3773	15.9605	22.3008	18.698	32.0356	21.4041	23.6096	12.6452	20.4429	8.00267	18.5435	14.9086	17.9144	12.8338	19.3742	19.6812	17.4509
AT5G17370.1	9.95983	11.2513	28.1074	14.531	15.9624	11.565	16.7219	31.0595	12.9737	18.08	14.9854	11.289	18.8194	21.3817	16.6189	23.2557	21.823	18.4338	20.6347	21.0368
AT5G44150.1	13.1296	17.6795	13.6279	19.4369	15.9685	4.75759	13.7648	9.61076	22.4119	12.6363	14.8919	16.3651	21.9876	14.7984	17.0108	19.7793	19.1956	19.4189	17.8104	19.051
AT5G38890.1	16.3676	13.4232	14.6846	19.4176	15.9732	15.4636	14.7446	11.5447	21.4115	15.7911	21.9941	21.4617	17.7521	18.5364	19.9361	23.236	16.4098	22.1911	25.3927	21.8074
AT3G44326.1	16.2363	13.2864	20.8024	13.5912	15.9791	20.4041	11.8013	13.538	10.7846	14.132	16.998	16.3428	17.5816	17.7162	17.1597	3.92535	3.14734	3.5002	10.2406	5.20337
AT1G03960.1	16.4229	9.13245	20.9227	17.4411	15.9798	26.1736	31.5286	18.3425	15.1337	22.7946	25.6742	28.599	18.9061	22.2556	23.8587	25.7615	17.2134	23.063	26.2827	23.0802
AT1G03960.2	16.4229	9.13245	20.9227	17.4411	15.9798	26.1736	31.5286	18.3425	15.1337	22.7946	25.6742	28.599	18.9061	22.2556	23.8587	25.7615	17.2134	23.063	26.2827	23.0802
AT1G68260.1	13.1504	16.6343	15.7071	18.4485	15.9851	13.5203	20.6782	11.5518	18.2313	15.9954	33.4532	15.3549	17.7217	15.7229	20.5632	17.0569	15.549	14.6854	19.6957	16.7468
AT1G02050.1	14.1993	14.4581	18.7959	16.4983	15.9879	14.5024	7.83809	6.68969	16.1103	11.2851	14.9069	23.4797	26.2897	24.2625	22.2347	11.7625	20.0863	17.5266	15.8992	16.3186
AT3G01750.1	11.0622	14.545	20.9109	17.4477	15.9915	21.303	22.6403	19.3249	18.2868	20.3888	20.9471	14.3524	6.94275	10.9647	13.3017	31.148	25.3242	25.9088	43.4669	31.462
AT5G17790.1	11.991	21.8341	14.6162	15.5535	15.9987	15.5152	21.6947	6.71092	9.72695	13.4119	10.0557	12.2782	7.90521	12.9777	10.8042	8.34244	12.1141	10.0696	12.1534	10.6699
AT3G24560.1	8.80969	22.9134	17.7118	14.5712	16.0015	11.6018	15.757	16.4696	11.8352	13.9159	19.2877	8.21392	11.144	12.9719	12.9044	11.8948	4.92002	9.12289	11.1947	9.28311
AT3G24560.2	8.80969	22.9134	17.7118	14.5712	16.0015	11.6018	15.757	16.4696	11.8352	13.9159	19.2877	8.21392	11.144	12.9719	12.9044	11.8948	4.92002	9.12289	11.1947	9.28311
AT5G50240.1	15.2597	16.6077	14.6628	17.4781	16.0021	6.70258	18.706	16.4344	16.1075	14.4876	20.6958	17.3823	20.9183	17.6339	19.1576	13.5409	12.8855	16.5878	19.7152	15.6824
AT5G50240.2	15.2597	16.6077	14.6628	17.4781	16.0021	6.70258	18.706	16.4344	16.1075	14.4876	20.6958	17.3823	20.9183	17.6339	19.1576	13.5409	12.8855	16.5878	19.7152	15.6824
AT1G14770.2	6.75987	18.8452	21.9327	16.4769	16.0037	13.5064	11.7789	16.4089	22.4846	16.0447	24.3804	13.3304	23.1692	16.6299	19.3775	25.8585	39.8138	16.526	21.5614	25.9399
AT4G11640.1	21.5864	12.2638	14.646	15.5327	16.0072	7.68401	17.7244	7.67108	15.0276	12.0268	22.8921	16.3567	15.5003	19.5631	18.5781	16.271	6.65721	18.5092	11.1633	13.1502
AT4G00200.1	13.0963	17.6288	18.7688	14.5564	16.0126	20.3839	9.81857	20.3586	9.75768	15.0797	11.3166	13.3062	19.7838	19.5712	15.9944	10.0522	12.0433	10.974	12.1201	11.2974
AT3G52630.2	14.144	20.8211	12.5701	16.5202	16.0138	15.5014	14.7627	23.299	18.1584	17.9304	15.9181	15.3346	18.69	12.9495	15.7231	10.9614	4.8976	6.28961	4.52981	6.66962
AT3G52540.1	16.2939	17.6462	13.616	16.5097	16.0165	26.2464	17.7233	14.4937	23.4329	20.4741	13.6711	12.2926	9.0372	18.6091	13.4025	7.38471	10.229	9.08563	15.9236	10.6557
AT4G15563.1	11.012	15.5483	23.9631	13.5603	16.0209	19.381	17.7145	25.2135	7.67377	17.4957	14.9327	19.4192	15.5577	21.4065	17.829	15.2928	19.1628	15.6326	14.9387	16.2567
AT1G19860.1	15.266	15.539	17.7652	15.5188	16.0223	21.3388	18.7046	14.4809	14.0064	17.1327	23.0268	17.3841	25.2226	15.7359	20.3424	12.6438	14.6734	11.8783	13.041	13.0591
AT1G72250.2	14.0999	18.6137	19.7597	11.6386	16.028	16.4981	17.7393	13.5453	17.0662	16.2122	13.4997	15.322	2.45853	6.36275	9.41076	8.3562	8.51918	9.1353	5.49443	7.87628
AT5G27610.1	9.93628	16.6112	24.9861	12.586	16.0299	15.479	15.7402	19.361	22.4182	18.2496	13.7405	15.3501	15.544	12.904	14.3847	13.5364	19.1846	27.91	7.34556	16.9942
AT1G79740.1	12.035	17.6313	21.8627	12.5985	16.0319	7.68533	8.83056	16.4505	22.3715	13.8345	10.1531	20.4179	15.4934	17.6722	15.9342	11.8254	13.8428	12.8553	13.0717	12.8988
AT2G24520.1	14.2081	17.7003	16.736	15.5166	16.0402	11.5719	16.7265	12.5289	23.48	16.0768	10.2482	16.3694	16.6338	17.6215	15.2182	17.0731	17.3627	23.1737	22.5648	20.0436
AT3G07980.1	16.3897	17.7701	11.5884	18.4309	16.0448	27.1691	20.6678	33.9675	16.1632	24.4919	23.2286	17.4011	13.455	17.5708	17.9139	17.8569	24.4594	19.3421	16.8016	19.615
AT2G15310.1	10.1041	16.9137	16.862	20.3113	16.0478	55.3119	61.0941	74.7193	70.3	65.3564	14.2886	23.5677	16.9255	21.1515	18.9833	41.1632	47.1805	32.2173	25.1675	36.4321
AT1G66750.1	23.6571	16.5237	9.46665	14.5649	16.0531	6.71668	9.82202	11.5795	16.0506	11.0422	13.5842	15.3319	15.4604	12.0104	14.0967	9.19809	11.1764	15.7098	17.8651	13.4873
AT5G15510.1	15.1976	21.8797	13.599	13.5848	16.0653	11.5952	15.7528	19.3922	13.9527	15.1732	17.052	11.2683	11.1646	10.1165	12.4003	20.8126	9.37315	10.0493	5.47867	11.4284
AT4G13195.1	27.1922	6.99718	12.6702	17.4143	16.0684	24.183	26.5668	24.1496	15.1913	22.5227	14.1209	8.25609	12.476	9.03526	10.9721	52.1068	57.3774	54.8944	61.3802	56.4397
AT1G18850.1	15.3329	18.863	12.6288	17.4496	16.0686	17.4025	22.6416	10.5621	22.4989	18.2763	17.4256	17.4039	38.2529	17.5614	22.6609	20.4953	21.7393	22.1517	29.1678	23.3885
AT5G46690.1	25.7822	12.2395	14.6339	11.6254	16.0703	8.66492	10.8089	8.6512	12.906	10.2578	23.9563	33.6042	20.8304	21.4885	24.9699	7.4169	2.25414	4.42119	6.42405	5.12907
AT5G48740.1	17.3535	16.5709	18.7761	11.6174	16.0795	10.6087	17.7235	14.4942	13.9792	14.2014	14.829	17.3739	10.1176	29.0541	17.8436	15.3706	13.8276	6.27556	13.0648	12.1347
AT3G05390.1	17.3789	15.5248	19.8225	11.6108	16.0842	32.1027	28.596	32.0659	18.2063	27.7427	17.2074	16.3644	13.3788	11.966	14.7291	4.73441	7.52196	8.13422	3.56977	5.99009
AT2G13810.1	8.94416	8.05751	24.0414	23.295	16.0845	48.6175	66.1166	68.0851	25.7136	52.1332	30.4247	13.3435	9.15669	17.5194	17.6111	6.36266	9.17109	1.58538	6.35144	5.86764
AT1G55365.1	10.0113	19.9916	18.8599	15.4836	16.0866	30.0713	28.5605	22.2345	26.7548	26.9053	13.9816	10.285	16.7559	13.7645	13.6967	23.9593	33.3421	39.9846	29.1243	31.6026
AT1G27910.1	12.0839	20.9381	17.7735	13.5583	16.0884	13.5204	18.7015	19.3526	17.1782	17.1882	9.08304	14.3378	13.407	13.8342	12.6655	20.6185	23.6616	17.5086	29.2381	22.7567
AT3G16330.1	14.4693	14.7914	14.8099	20.2876	16.0895	19.2554	10.7595	21.1657	14.2275	16.352	20.4554	19.508	14.8025	12.6883	16.8635	103.193	135.941	124.669	122.63	121.608
AT4G21610.1	14.2371	15.5845	22.953	11.5969	16.0929	17.4151	22.6494	29.1007	27.7223	24.2219	17.342	14.3436	16.6738	10.0475	14.6017	17.8992	20.9044	16.5438	19.6742	18.7554
AT3G54910.2	12.0493	23.0175	16.7168	12.5933	16.0942	4.76087	16.7334	7.66826	20.2917	12.3635	24.082	23.4705	15.5145	18.6027	20.4174	14.4664	8.43082	13.7823	14.9654	12.9112
AT3G54910.3	12.0493	23.0175	16.7168	12.5933	16.0942	4.76087	16.7334	7.66826	20.2917	12.3635	24.082	23.4705	15.5145	18.6027	20.4174	14.4664	8.43082	13.7823	14.9654	12.9112
AT4G23493.1	16.2847	20.8507	14.6443	12.5978	16.0944	17.4487	23.6592	8.64582	12.921	15.6687	18.2773	16.3558	13.345	9.15551	14.2834	10.0467	17.4519	10.971	14.0232	13.1232
AT3G48460.1	22.5184	7.87281	12.5377	21.4519	16.0952	3.80608	6.86538	10.6225	11.8057	8.2749	15.7373	18.3598	18.5898	12.0561	16.1858	4.83926	4.06284	9.15129	6.45422	6.1269
AT3G54910.1	12.0517	23.0223	16.7184	12.5924	16.0962	5.73306	16.7328	7.66756	20.2947	12.607	24.0923	23.4716	15.5181	19.5475	20.6574	14.4614	8.42772	13.7797	14.9632	12.908
AT1G15440.2	18.4838	15.5707	17.7805	12.5772	16.103	10.5911	17.7106	12.5222	16.1354	14.2399	13.8084	25.5228	28.492	30.8591	24.6706	23.2637	23.6338	10.9202	7.33212	16.2875
AT3G18200.1	24.6704	16.486	13.5834	9.67871	16.1046	13.5605	13.7809	23.3208	12.8779	15.885	2.97219	8.21204	11.1334	23.4371	11.4387	12.8059	3.1553	8.18904	3.59827	6.93713
AT3G18200.2	24.6704	16.486	13.5834	9.67871	16.1046	13.5605	13.7809	23.3208	12.8779	15.885	2.97219	8.21204	11.1334	23.4371	11.4387	12.8059	3.1553	8.18904	3.59827	6.93713
AT4G38040.1	13.1778	17.7533	21.926	11.5946	16.1129	19.3637	11.7804	21.2883	15.0974	16.8824	17.3647	19.4313	11.2747	19.4722	16.8857	24.1037	20.8872	19.3563	36.8316	25.2947
AT1G33390.1	17.4667	17.7839	14.7005	14.518	16.1173	24.2336	27.5825	26.153	21.4458	24.8537	16.2553	13.3335	16.7137	24.1713	17.6185	18.7216	23.5357	15.5745	29.167	21.7497
AT2G44020.1	16.3112	18.7429	18.7871	10.6348	16.119	15.4842	17.7198	13.512	7.66111	13.5943	13.7091	30.582	14.4505	13.8597	18.1503	17.12	12.9012	21.3161	10.1992	15.3841
AT2G37585.1	16.3716	19.9023	15.7211	12.5728	16.142	7.6655	15.7317	18.3648	18.2564	15.0046	17.3512	11.2914	14.5176	12.87	14.0075	25.8988	26.3049	31.6149	32.0659	28.9711
AT5G66658.1	14.2115	14.4731	11.568	24.3236	16.144	31.1095	18.7024	16.4276	24.5349	22.6936	17.2669	17.3871	19.8681	12.8935	16.8539	8.21534	14.6576	11.8705	15.8889	12.6581
AT4G39470.1	17.4169	19.8759	15.7116	11.601	16.1513	14.4931	14.7471	14.4723	15.0787	14.6978	21.9476	25.5215	18.8105	10.9984	19.3195	25.0561	18.2326	22.2089	16.8305	20.582
AT2G36870.1	12.1015	14.5021	14.6838	23.3321	16.1549	16.44	12.7695	14.4677	20.3572	16.0086	13.8297	10.2722	14.5112	10.0489	12.1655	22.3495	28.1249	36.3463	27.3021	28.5307
AT3G50400.1	21.5837	3.58667	5.3331	34.154	16.1644	17.4481	25.6373	19.379	7.64875	17.5283	35.475	16.3561	7.94836	11.0427	17.7055	12.7092	1.37435	9.09054	9.2622	8.10908
AT2G44440.1	15.2004	14.3853	14.6323	20.4411	16.1648	6.71546	9.82124	12.5536	9.74594	9.70905	15.9072	21.426	12.2438	20.5421	17.5298	9.19091	14.7794	15.7043	8.3246	11.9998
AT1G54180.2	18.4579	20.9217	14.6677	10.6293	16.1691	12.5483	10.7992	19.3577	11.9	13.6513	17.2489	21.4502	20.9334	17.6243	19.3142	18.8599	19.1709	21.2905	12.0877	17.8522
AT1G54180.1	18.4593	20.9236	14.6683	10.629	16.1701	12.5479	10.799	19.3571	11.9008	13.6512	17.2523	21.4506	20.9353	17.6231	19.3153	19.7484	19.1685	21.2889	12.0869	18.0732
AT1G63370.1	20.7256	16.7674	13.6886	13.5257	16.1768	14.459	20.6535	15.4098	10.9176	15.36	12.8362	12.3264	11.344	14.6907	12.7993	46.1016	44.982	48.4226	53.8641	48.3426
AT1G61430.1	16.3613	7.99722	21.9156	18.4419	16.179	28.1629	20.6743	25.1997	27.7134	25.4376	17.3239	21.4596	25.2786	25.1661	22.307	13.4799	10.151	5.31055	5.44013	8.59539
AT1G54200.1	18.3403	13.2756	14.6155	18.4946	16.1815	10.6274	10.8142	9.63622	18.123	12.3002	18.1174	18.3702	20.775	14.8765	18.0348	4.80947	4.92687	6.30906	2.65477	4.67504
AT2G06510.1	13.093	14.4034	18.7665	18.4748	16.1844	11.5894	10.8071	12.5482	9.75544	11.175	13.633	13.3053	22.9915	11.9945	15.4811	18.0815	16.5616	10.0363	14.9827	14.9155
AT2G06510.2	13.093	14.4034	18.7665	18.4748	16.1844	11.5894	10.8071	12.5482	9.75544	11.175	13.633	13.3053	22.9915	11.9945	15.4811	18.0815	16.5616	10.0363	14.9827	14.9155
AT2G21840.1	18.443	9.05093	18.7918	18.4582	16.186	13.5286	15.7413	20.3402	13.999	15.9023	17.2134	14.3319	14.4594	22.3743	17.0947	20.6732	11.0953	18.4763	11.1452	15.3475
AT3G52640.1	19.5797	23.153	8.47545	13.5459	16.1885	22.2888	18.6928	23.2352	23.5353	21.938	18.5537	22.4841	16.6944	17.5754	18.8269	21.4164	15.4853	32.5363	11.1074	20.1364
AT3G52640.2	19.5797	23.153	8.47545	13.5459	16.1885	22.2888	18.6928	23.2352	23.5353	21.938	18.5537	22.4841	16.6944	17.5754	18.8269	21.4164	15.4853	32.5363	11.1074	20.1364
AT3G52640.3	19.5799	23.1532	8.47549	13.5459	16.1886	22.2888	18.6928	23.2351	23.5354	21.938	18.554	23.5008	16.6945	17.5754	19.0812	20.528	15.4852	32.5361	11.1074	19.9142
AT3G62470.1	14.1492	13.3218	20.8242	16.5181	16.2033	8.66324	7.84438	12.5502	18.1636	11.8054	25.1249	19.3987	18.6978	17.6837	20.2263	10.9536	7.56659	6.28675	11.1738	8.99517
AT3G41762.1	12.0988	15.578	17.7841	19.4196	16.2201	17.4173	16.7213	8.62637	8.74617	12.8778	7.9271	13.3249	13.4266	13.8196	12.1246	29.4943	33.5593	30.6859	29.2145	30.7385
AT2G16660.1	11.0558	12.3694	24.006	17.4509	16.2205	25.2121	22.6424	23.2291	14.0563	21.285	12.7195	12.3145	14.5449	19.4524	14.7578	17.8442	25.3444	35.3457	29.1722	26.9266
AT5G41860.1	16.2645	16.5364	13.6025	18.4794	16.2207	18.4348	10.8088	22.3212	4.46068	14.0064	18.2224	10.2531	6.84925	17.6892	13.2535	11.8513	11.1634	15.7001	11.1772	12.473
AT2G36970.1	17.5077	17.8344	20.9332	8.65266	16.232	7.65078	15.7193	17.3617	15.1465	13.9696	30.4006	21.4856	15.6778	21.294	22.2145	25.718	49.5432	36.2076	37.6873	37.289
AT5G19210.1	8.86526	17.6814	21.8887	16.5	16.2338	13.5279	14.7527	15.4593	16.1062	14.9615	20.6913	18.3982	12.3039	8.19293	14.8966	22.456	15.5858	15.6473	21.625	18.8285
AT5G19210.2	8.86526	17.6814	21.8887	16.5	16.2338	13.5279	14.7527	15.4593	16.1062	14.9615	20.6913	18.3982	12.3039	8.19293	14.8966	22.456	15.5858	15.6473	21.625	18.8285
AT1G77380.1	9.94232	17.6983	19.8331	17.4738	16.2369	18.4054	23.6465	24.2385	43.4041	27.4236	12.5911	10.2663	14.476	8.18591	11.3798	12.6362	17.3655	9.06055	10.1867	12.3122
[truncated: 21,802 more rows]

## Sheet: 2.UP_Col-0DEX_vs_Col-0DMSO
Supplementary Data Set 4_2. Genes up-regulated by DEX treatment compared to DMSO treatment in Col-0 (log2 fold change ≥ 1, FDR ≤ 0.05).
Accession	short_description	logFC	logCPM	LR	PValue	FDR	Col_DMSO_1st	Col_DMSO_2nd	Col_DMSO_3rd	Col_DMSO_4th	Col_DMSO_Average	Col_DEX_1st	Col_DEX_2nd	Col_DEX_3rd	Col_DEX_4th	Col_DEX_Average	HopF2_DMSO_1st	HopF2_DMSO_2nd	HopF2_DMSO_3rd	HopF2_DMSO_4th	HopF2_DMSO_Average	HopF2_DEX_1st	HopF2_DEX_2nd	HopF2_DEX_3rd	HopF2_DEX_4th	HopF2_DEX_Average
AT4G12490.1	Bifunctional inhibitor/lipid-transfer protein/seed storage 2S albumin superfamily protein	3.41756	5.53555	649.242	3.26589e-143	7.77281e-139	70.1085	86.945	144.506	115.353	104.228	1351.7	1135.04	1018.87	957.802	1115.85	101.085	34.905	30.5245	30.1726	49.1718	8.61363	4.52653	7.88018	4.35447	6.3437
AT4G12500.1	Bifunctional inhibitor/lipid-transfer protein/seed storage 2S albumin superfamily protein	3.31147	4.211	510.085	6.07765e-113	7.2324e-109	37.4137	37.0642	50.3944	52.2837	44.289	541.312	431.4	363.181	426.416	440.577	39.3398	12.3925	10.5253	11.6661	18.4809	1.85814	1.96721	3.30237	0.644538	1.94306
AT3G04300.1	RmlC-like cupins superfamily protein	3.20136	1.89721	112.682	2.5331e-26	5.85319e-24	3.54818	3.668	5.37533	8.64913	5.31016	36.8895	41.3987	55.3806	63.6261	49.3237	9.26707	12.3271	10.2569	8.12183	9.99322	23.906	32.3795	34.2954	26.2452	29.2065
AT1G49570.1	Peroxidase superfamily protein	3.18215	2.72581	224.087	1.16117e-50	1.45451e-47	7.97518	12.5961	18.9756	18.3397	14.4716	242.317	113.365	138.843	31.2591	131.446	10.7778	3.16113	3.75831	8.03425	6.43288	8.77133	29.2158	32.1148	12.8525	20.7386
AT5G26170.1	WRKY DNA-binding protein 50	2.74636	4.20076	377.322	4.76372e-84	2.26753e-80	34.1574	58.0098	97.3321	43.5386	58.2595	579.193	343.704	442.703	192.812	389.603	49.1147	28.755	30.4598	46.0108	38.5851	7.77903	19.254	18.9357	9.02951	13.7496
AT5G19890.1	Peroxidase superfamily protein	2.7392	4.00692	346.629	2.29709e-77	9.11181e-74	15.6784	71.155	71.2303	37.7176	48.9453	577.481	183.128	412.81	125.469	324.722	12.2673	7.27356	3.83298	12.5981	8.993	14.6027	78.6674	75.3709	35.2697	50.9777
AT2G02990.1	ribonuclease 1	2.66506	3.20892	119.127	9.82113e-28	2.6867e-25	4.74033	7.12736	5.43424	21.2323	9.63355	61.9616	91.5785	78.3853	14.2768	61.5506	25.5227	2.14263	8.24402	8.00252	10.978	99.8071	189.949	224.007	119.399	158.291
AT2G26400.1	acireductone dioxygenase 3	2.64837	3.8234	306.653	1.1706e-68	2.78602e-65	33.0273	31.491	86.8271	29.9512	45.3242	432.919	249.201	329.515	121.109	283.186	70.7612	5.22413	9.39753	41.4131	31.699	18.0396	21.9011	30.9677	20.274	22.7956
AT2G44130.1	Galactose oxidase/kelch repeat superfamily protein	2.63413	6.30748	401.947	2.07561e-89	1.64665e-85	106.021	136.791	145.602	162.9	137.829	902.496	893.603	677.817	952.402	856.58	103.684	124.91	97.0151	137.705	115.829	1097.95	1144.46	707.986	1292.8	1060.8
AT4G36430.1	Peroxidase superfamily protein	2.60303	3.94926	324.347	1.63669e-72	5.56475e-69	31.9604	34.8187	60.7967	89.2578	54.2084	392.97	340.83	355.613	241.637	332.763	40.4644	19.549	20.4861	39.5336	30.0083	0	1.97643	6.97628	2.50598	2.86467
AT2G18660.1	plant natriuretic peptide A	2.58032	3.92068	312.319	6.82538e-70	1.80493e-66	39.5415	55.7312	66.0047	50.3592	52.9091	543.578	231.435	374.073	112.628	315.429	33.1282	21.5931	20.4833	35.8173	27.7555	2.71078	23.6302	20.7958	8.10112	13.8095
AT4G03450.1	Ankyrin repeat family protein	2.49288	3.00177	143.773	3.98364e-33	1.39427e-30	17.7529	9.32495	25.2495	17.3515	17.4197	100.913	88.646	95.9269	106.725	98.0527	26.632	8.28313	7.11816	25.7099	16.9358	56.4149	95.4296	87.9507	72.2543	78.0124
AT2G14610.1	pathogenesis-related gene 1	2.45403	5.74643	386.358	5.13671e-86	3.05634e-82	109.247	103.554	394.183	253.245	215.057	2326.48	481.236	1642.02	279.19	1182.23	66.6776	45.1342	39.3954	91.361	60.642	14.5667	33.0819	15.2358	0.625482	15.8775
AT5G27420.1	carbon/nitrogen insensitive 1	2.2307	4.31847	263.863	2.46863e-59	3.67209e-56	58.0296	84.4764	68.1453	82.4071	73.2646	398.519	320.022	338.878	317.771	343.798	56.4959	47.1562	72.4082	57.1513	58.3029	45.3975	68.9087	77.1368	81.2326	68.1689
AT3G13310.1	Chaperone DnaJ-domain superfamily protein	2.19031	6.08514	305.501	2.08635e-68	4.5141e-65	235.322	203.119	183.216	246.413	217.018	1053.74	1027.53	894.625	986.447	990.585	124.583	180.123	178.906	160.911	161.131	469.621	466.866	368.464	680.85	496.45
AT1G14880.1	PLANT CADMIUM RESISTANCE 1	2.18422	6.08837	316.425	8.70346e-71	2.58928e-67	219.028	258.393	459.052	222.137	289.653	2049.78	1067.89	1481.97	661.848	1315.37	335.945	140.245	237.537	325.165	259.723	11.1687	18.3593	11.5593	3.42097	11.1271
AT1G52130.1	Mannose-binding lectin superfamily protein	2.11911	1.85961	71.8828	2.28368e-17	2.52798e-15	5.71281	10.2423	17.8321	16.4556	12.5607	80.8635	45.3555	59.2947	34.1495	54.9158	15.1938	5.18691	10.2499	17.517	12.0369	13.3466	11.8284	16.4681	8.23659	12.4699
AT2G44140.2	Peptidase family C54 protein	2.11618	6.54232	282.151	2.55231e-63	4.67269e-60	188.662	223.108	225.055	252.21	222.259	1018.65	992.974	788.996	1055.51	964.031	194.835	215.928	194.466	219.306	206.134	1206.17	1250.97	801.944	1410.63	1167.43
AT2G44140.1	Peptidase family C54 protein	2.1148	6.54273	281.836	2.98822e-63	5.07998e-60	189.749	223.108	225.055	252.21	222.53	1018.65	992.974	789.964	1055.51	964.273	194.835	215.928	194.466	219.306	206.134	1206.16	1250.97	802.867	1410.63	1167.66
AT1G50090.1	D-aminoacid aminotransferase-like PLP-dependent enzymes superfamily protein	2.04611	3.16714	141.081	1.54499e-32	5.17898e-30	26.4275	46.6814	44.0078	30.962	37.0196	167.979	147.802	173.605	119.604	152.247	47.2224	21.5708	21.484	61.1834	37.8651	14.7068	8.05708	21.797	11.876	14.1092
AT2G29350.2	senescence-associated gene 13	2.03966	3.71662	185.966	2.41456e-42	1.74141e-39	42.751	46.8748	74.3034	57.1846	55.2784	331.951	198.955	240.303	138.092	227.325	43.9993	30.7849	29.2899	29.3302	33.3511	26.6349	40.2616	63.4082	25.9101	39.0537
AT4G35180.1	LYS/HIS transporter 7	2.02999	2.26147	86.0721	1.73492e-20	2.54884e-18	10.0849	14.6966	29.2976	22.2739	19.0882	95.3448	70.002	104.011	43.8156	78.2934	15.421	6.22046	9.23298	16.4929	11.8418	14.0758	18.7869	20.1113	6.31401	14.822
AT2G15310.1	ADP-ribosylation factor B1A	2.02214	2.40251	77.576	1.27714e-18	1.59141e-16	10.1041	16.9137	16.862	20.3113	16.0478	55.3119	61.0941	74.7193	70.3	65.3564	14.2886	23.5677	16.9255	21.1515	18.9833	41.1632	47.1805	32.2173	25.1675	36.4321
AT2G29350.1	senescence-associated gene 13	2.00694	3.72685	181.969	1.80095e-41	1.22465e-38	42.7532	49.0761	77.4304	58.1563	56.854	335.83	200.924	239.327	138.099	228.545	45.22	29.7637	31.4961	30.2593	34.1848	28.3516	40.2584	56.9145	26.8478	38.0931
AT2G29350.3	senescence-associated gene 13	2.00067	3.71531	180.436	3.89268e-41	2.57349e-38	42.7508	49.0727	77.4278	58.1575	56.8522	333.895	200.927	238.363	137.026	227.553	45.2132	29.7632	30.392	29.3304	33.6747	27.4945	39.3868	54.1365	25.9102	36.732
AT1G35230.1	arabinogalactan protein 5	1.99348	3.5436	158.649	2.23242e-36	9.16061e-34	29.736	33.6378	58.6465	61.0965	45.7792	287.373	117.165	224.876	102.842	183.064	55.9881	11.3615	19.3376	21.908	27.1488	31.8428	50.8452	66.2515	79.5723	57.1279
AT2G29460.1	glutathione S-transferase tau 4	1.96008	3.52594	163.963	1.54142e-37	7.33717e-35	35.1415	39.129	69.0551	71.8056	53.7828	318.499	168.435	235.567	118.798	210.325	29.3195	23.6266	6.04501	13.5474	18.1346	22.3764	33.3156	31.9348	22.172	27.4497
AT4G12480.1	Bifunctional inhibitor/lipid-transfer protein/seed storage 2S albumin superfamily protein	1.95947	7.67455	248.946	4.40724e-56	6.17014e-53	758.504	715.701	732.149	1109.34	828.924	3661.97	2975.89	3296.37	2968.57	3225.7	331.767	253.785	283.143	271.169	284.966	1171.25	1193.89	1672.76	1158.8	1299.17
AT1G33960.1	P-loop containing nucleoside triphosphate hydrolases superfamily protein	1.95424	5.26234	242.011	1.4329e-54	1.89461e-51	129.808	169.732	255.155	117.31	168.001	1163.94	344.456	816.754	271.497	649.163	230.82	165.764	71.4842	199.138	166.802	33.3177	124.385	85.2962	36.1438	69.7857
AT1G02450.1	NIM1-interacting 1	1.93804	3.02148	126.226	2.74415e-29	8.09548e-27	28.5553	23.6345	65.8068	39.7382	39.4337	192.395	132.049	206.754	74.9153	151.528	36.2846	8.28387	15.9568	34.1098	23.6588	1.92572	3.74549	3.34043	1.60366	2.65383
AT5G22570.1	WRKY DNA-binding protein 38	1.92654	2.15421	71.2665	3.12092e-17	3.39168e-15	18.6649	12.4897	22.0225	16.4305	17.4019	79.7689	51.248	88.4547	44.8255	66.0743	31.9285	6.21751	17.9513	28.7287	21.2065	9.75673	11.7393	11.7389	10.0884	10.8309
AT4G39830.1	Cupredoxin superfamily protein	1.88327	2.06069	71.2863	3.08978e-17	3.37325e-15	19.7114	23.3376	11.632	22.2937	19.2437	88.5941	65.0928	90.4471	39.5069	70.9102	16.5031	10.2967	7.0045	17.4703	12.8187	5.45191	2.12649	4.32647	7.27174	4.79415
AT5G48540.1	receptor-like protein kinase-related family protein	1.86801	4.47962	211.571	6.23822e-48	7.06998e-45	111.153	110.969	118.249	123.216	115.897	438.199	454.947	420.192	379.882	423.305	66.3496	67.6017	70.2476	57.1285	65.3319	8.62007	8.84699	3.29809	7.15816	6.98083
AT2G41231.1		1.85973	3.54976	119.667	7.48203e-28	2.07061e-25	36.2251	24.8338	34.6836	47.4734	35.804	156.145	127.024	111.299	127.32	130.447	17.117	17.4958	24.8514	25.6295	21.2734	114.99	113.307	179.697	87.1128	123.777
AT5G52720.1	Copper transport protein family	1.85271	3.02196	110.558	7.39552e-26	1.62975e-23	17.7582	32.4012	66.8461	30.9737	36.9948	205.05	108.371	137.713	83.4089	133.636	49.4787	23.6062	25.8457	32.2406	32.7928	10.4374	22.0601	14.4056	9.07273	13.9939
AT1G15610.1		1.85249	1.57143	50.2746	1.33665e-12	8.91102e-11	5.67596	12.3453	10.545	19.416	11.9956	56.5165	37.4785	61.3438	19.3098	43.6621	24.3277	1.08692	10.1851	16.6434	13.0608	2.10817	7.47072	6.23688	7.3255	5.78532
AT1G13480.1	Protein of unknown function (DUF1262)	1.84978	3.84076	171.275	3.89624e-39	2.01588e-36	79.5386	73.2898	84.7491	55.2269	73.2011	368.77	204.84	255.753	222.347	262.927	51.3671	37.9415	42.5369	51.6509	45.8741	7.79502	6.27839	5.14307	13.7148	8.23281
AT1G02430.1	ADP-ribosylation factor D1B	1.84821	2.97672	111.59	4.39457e-26	9.77485e-24	19.9129	42.2264	55.4052	37.795	38.8349	174.897	116.272	149.404	119.442	140.004	16.9494	22.5832	23.6404	22.911	21.521	8.7299	10.6905	10.7107	10.0131	10.0361
AT3G23240.1	ethylene response factor 1	1.84555	1.34073	45.05	1.92069e-11	1.08839e-09	5.64373	14.4354	9.48495	12.5918	10.539	41.8993	41.462	37.9415	30.7854	38.022	17.1775	1.08175	6.87663	10.0862	8.80551	1.2961	6.64197	6.26924	6.40689	5.15355
AT5G45000.1	Disease resistance protein (TIR-NBS-LRR class) family	1.84131	1.8748	61.8825	3.64566e-15	3.31171e-13	10.024	13.5117	27.1509	16.4537	16.7851	87.6974	52.2718	65.1451	36.2648	60.3448	12.8373	10.2884	13.521	14.6902	12.8342	4.62676	3.88662	2.49978	4.46723	3.8701
AT2G41231.2		1.82514	3.62758	120.393	5.18868e-28	1.45283e-25	38.4036	29.2519	34.6913	51.3576	38.4261	166.804	129.969	118.07	131.632	136.619	19.5868	19.5418	24.8637	26.551	22.6358	121.832	118.501	187.052	98.3879	131.443
AT1G26420.1	FAD-binding Berberine family protein	1.8072	3.07539	114.743	8.95773e-27	2.15348e-24	28.5683	48.8285	37.7506	60.1893	43.8342	161.213	130.064	169.767	155.595	154.16	33.9203	22.588	12.6582	25.6936	23.715	2.7624	3.74074	5.17288	8.13276	4.9522
AT5G38900.1	Thioredoxin superfamily protein	1.79316	3.75699	156.019	8.38688e-36	3.3268e-33	50.3315	61.1731	78.4795	88.3141	69.5745	309.566	206.831	250.952	200.958	242.077	42.8088	44.066	29.2973	30.2553	36.6068	11.2075	20.1674	21.7311	21.2156	18.5804
AT2G05380.2	glycine-rich protein 3 short isoform	1.77919	8.0062	200.087	1.99919e-45	2.06872e-42	707.465	838.625	1619.75	1414.12	1144.99	4785.02	3568.26	4347.35	3027.94	3932.14	955.187	773.33	1326.35	944.29	999.79	974.513	1228.42	833.642	1068.81	1026.35
AT3G02550.1	LOB domain-containing protein 41	1.77914	1.67846	49.0272	2.52432e-12	1.5852e-10	15.3347	12.3747	10.5563	15.4945	13.4401	36.931	49.3321	40.7926	58.2301	46.3214	12.7308	13.3338	10.2108	15.6738	12.9873	9.02254	4.79675	6.22235	12.9942	8.25896
AT2G05380.1	glycine-rich protein 3 short isoform	1.7789	8.01484	199.802	2.30697e-45	2.28774e-42	710.729	849.695	1624.98	1421.88	1151.82	4812.12	3599.75	4368.62	3038.67	3954.79	957.656	779.467	1337.43	953.561	1007.03	981.344	1233.62	842.858	1071.62	1032.36
AT3G48650.1		1.77584	2.93204	102.946	3.44428e-24	6.55791e-22	28.5342	24.7091	54.355	51.4421	39.7601	160.318	116.281	179.581	91.8383	137.004	22.9835	11.3485	22.5326	25.7198	20.6461	0.267039	11.5702	11.6393	1.60712	6.27092
AT3G60420.2	Phosphoglycerate mutase family protein	1.74704	1.51724	43.6926	3.84213e-11	2.04113e-09	5.66835	13.411	11.5747	17.4658	12.03	41.8565	54.3013	38.8778	27.7064	40.6855	12.636	10.2703	9.08645	9.1142	10.2767	5.57289	8.37442	8.1118	11.124	8.29576
AT4G11890.4	Protein kinase superfamily protein	1.74631	4.29272	175.81	3.98466e-40	2.31305e-37	77.5242	89.9719	103.608	128.107	99.8028	459.689	256.971	436.808	188.609	335.52	94.2699	62.4829	63.5831	101.818	80.5385	4.38598	28.807	30.9232	12.7664	19.2206
AT4G11890.1	Protein kinase superfamily protein	1.74631	4.29342	175.811	3.98223e-40	2.31305e-37	77.5244	89.9721	103.608	128.107	99.8029	459.689	256.971	436.808	188.61	335.519	94.2705	62.4829	64.6857	101.818	80.8143	4.38596	28.8069	30.9231	12.7664	19.2206
AT4G11890.2	Protein kinase superfamily protein	1.74631	4.29342	175.811	3.98223e-40	2.31305e-37	77.5244	89.9721	103.608	128.107	99.8029	459.689	256.971	436.808	188.61	335.519	94.2705	62.4829	64.6857	101.818	80.8143	4.38596	28.8069	30.9231	12.7664	19.2206
AT4G11890.3	Protein kinase superfamily protein	1.74631	4.29342	175.811	3.98223e-40	2.31305e-37	77.5244	89.9721	103.608	128.107	99.8029	459.689	256.971	436.808	188.61	335.519	94.2705	62.4829	64.6857	101.818	80.8143	4.38596	28.8069	30.9231	12.7664	19.2206
AT2G41230.1		1.74029	5.81635	190.185	2.89632e-43	2.46187e-40	166.834	162.159	174.832	244.496	187.08	713.777	612.159	567.676	611.277	626.223	90.078	96.2689	77.0605	117.332	95.1848	506.781	588.192	910.721	529.137	633.708
AT1G57630.1	Toll-Interleukin-Resistance (TIR) domain family protein	1.73896	2.8446	91.8018	9.58069e-22	1.56178e-19	29.5888	26.8745	49.1398	37.81	35.8533	168.16	94.5879	152.395	64.2113	119.838	31.3503	15.4314	18.1236	29.4766	23.5955	1.94152	14.2102	22.7786	8.14681	11.7693
AT4G02520.1	glutathione S-transferase PHI 2	1.73741	9.14123	160.949	7.0197e-37	3.15224e-34	2130.11	2487.07	3822.9	3264.1	2926.05	14201.2	7050.7	11295.1	6482.5	9757.38	2144.86	1874.85	1955.82	2025.14	2000.17	831.639	952.931	1054.72	883.314	930.652
AT4G37370.1	cytochrome P450, family 81, subfamily D, polypeptide 8	1.72763	1.83432	44.2937	2.82621e-11	1.53221e-09	5.70908	8.05387	17.8277	18.4117	12.5006	55.4621	45.3591	45.6383	20.4314	41.7227	12.8102	10.286	10.2434	6.25987	9.89985	16.8781	18.9721	37.1481	29.1174	25.5289
AT3G50480.1	homolog of RPW8 4	1.7245	8.85109	166.569	4.15547e-38	2.01837e-35	1718.96	2380.68	2864.08	2709.89	2418.4	9014.74	7905.94	8473.81	6576.6	7992.77	1512.54	1613.02	1736.44	1961.24	1705.81	529.36	689.11	805.9	584.686	652.264
AT1G64400.1	AMP-dependent synthetase and ligase family protein	1.71869	5.47355	199.504	2.67918e-45	2.55058e-42	202.58	233.846	229.102	348.485	253.503	967.906	694.938	907.59	774.699	836.283	109.664	114.664	131.228	95.0914	112.662	18.8206	22.6828	17.9947	23.9778	20.869
AT4G13395.1	ROTUNDIFOLIA like 12	1.69932	4.42556	158.982	1.88872e-36	7.88625e-34	72.1387	77.9014	79.6362	125.17	88.7115	261.629	348.566	294.238	252.765	289.3	78.5261	58.4017	61.4072	71.0819	67.3542	114.996	140.528	171.525	127.236	138.571
AT1G51913.1		1.69005	3.23935	113.349	1.80953e-26	4.22224e-24	54.4857	36.8532	60.6674	67.9553	54.9904	178.64	161.594	192.026	181.25	178.378	25.554	20.5524	26.9967	15.4258	22.1322	0	0.314288	0	0	0.0785721
AT3G46080.1	C2H2-type zinc finger family protein	1.68303	3.20511	86.4192	1.45568e-20	2.15401e-18	23.1902	39.0279	33.6032	35.8264	32.9119	202.02	64.9516	95.863	57.9868	105.205	33.9951	22.593	34.6674	37.8063	32.2654	66.6871	61.6073	98.0601	70.2752	74.1574
AT2G13810.1	AGD2-like defense response protein 1	1.68182	1.8429	49.1379	2.38586e-12	1.5102e-10	8.94416	8.05751	24.0414	23.295	16.0845	48.6175	66.1166	68.0851	25.7136	52.1332	30.4247	13.3435	9.15669	17.5194	17.6111	6.36266	9.17109	1.58538	6.35144	5.86764
AT3G25882.1	NIM1-interacting 2	1.68011	5.3748	187.29	1.24156e-42	9.8497e-40	166.736	183.022	305.303	228.037	220.775	908.855	661.488	806.015	455.665	708.006	217.488	100.348	132.31	201.889	163.009	40.1439	66.0798	56.691	35.2063	49.5303
AT1G13470.1	Protein of unknown function (DUF1262)	1.67318	4.64656	175.029	5.9015e-40	3.34418e-37	59.1652	118.749	212.169	147.495	134.394	531.231	345.555	568.34	273.244	429.593	51.7216	25.6941	42.666	54.3235	43.6013	55.62	91.4832	109.425	46.4716	75.75
AT4G20000.1	VQ motif-containing protein	1.67167	3.85077	147.002	7.84073e-34	2.82742e-31	88.1842	85.3728	70.1634	98.0287	85.4373	273.556	239.336	345.985	230.879	272.439	40.4226	20.5695	29.312	37.6857	31.9974	1.87245	1.98027	6.97887	1.57902	3.10265
AT1G66700.1	S-adenosyl-L-methionine-dependent methyltransferases superfamily protein	1.65753	2.01835	49.4397	2.04564e-12	1.30177e-10	11.1227	20.0671	14.7424	22.2987	17.0577	97.4068	31.5073	52.4178	34.2123	53.886	21.2035	13.3529	12.4668	7.17185	13.5488	21.1861	20.6684	19.2368	15.7788	19.2176
AT1G66700.3	S-adenosyl-L-methionine-dependent methyltransferases superfamily protein	1.65753	2.01835	49.4397	2.04564e-12	1.30177e-10	11.1227	20.0671	14.7424	22.2987	17.0577	97.4068	31.5073	52.4178	34.2123	53.886	21.2035	13.3529	12.4668	7.17185	13.5488	21.1861	20.6684	19.2368	15.7788	19.2176
AT5G54610.1	ankyrin	1.65625	3.15731	101.459	7.29512e-24	1.37797e-21	38.294	29.1529	82.475	46.5399	49.1154	181.606	151.75	146.398	141.887	155.41	30.3521	17.4851	20.3824	34.0788	25.5746	10.4174	14.1522	7.92914	6.25778	9.68914
AT2G36220.1		1.65606	6.55814	159.047	1.82716e-36	7.76541e-34	157.136	150.088	128.883	156.098	148.051	582.77	374.854	426.262	479.885	465.943	149.285	136.162	141.323	143.257	142.507	1714.69	1841.62	1962.89	1779.88	1824.77
AT2G43620.1	Chitinase family protein	1.65435	5.78052	189.657	3.77768e-43	3.10031e-40	139.672	263.804	409.862	522.296	333.908	1340.79	938.034	1163.85	776.167	1054.71	124.508	81.9521	151.194	143.315	125.243	0.141692	0.223701	0.539701	0	0.226274
AT3G18250.1	Putative membrane lipoprotein	1.64631	6.24561	190.888	2.03521e-43	1.794e-40	387.442	487.234	471.634	473.627	454.984	1800.61	1130.85	1637.62	1128.07	1424.29	250.073	153.542	193.319	197.075	198.502	14.574	18.3619	20.7602	10.8929	16.1472
AT4G02380.2	senescence-associated gene 21	1.64207	6.31719	186.476	1.86863e-42	1.38979e-39	332.067	310.422	448.665	468.76	389.978	1097.21	1306.04	1232.17	1239.59	1218.75	382.836	285.45	351.54	357.582	344.352	207.594	185.003	375.764	215.922	246.071
AT2G02930.1	glutathione S-transferase F3	1.63512	4.90866	171.788	3.01071e-39	1.59233e-36	127.548	122.157	207.04	183.414	160.04	713.383	346.484	604.944	326.902	497.929	108.165	96.2389	120.026	111.887	109.079	59.8546	63.5314	52.1055	49.267	56.1896
AT1G02920.1	glutathione S-transferase 7	1.62448	6.49736	187.055	1.39715e-42	1.07265e-39	442.939	437.631	524.987	733.828	534.846	2001.89	1480.22	1549.38	1574.18	1651.42	320.294	278.302	289.642	195.194	270.858	45.2588	37.4236	33.6505	33.3366	37.4174
AT4G02380.1	senescence-associated gene 21	1.61678	8.40626	157.964	3.15153e-36	1.27129e-33	1379.56	1388.8	1984.71	2071.24	1706.08	5872.13	4768.78	5646.73	4647.11	5233.69	1368.11	1306.18	1408.47	1409.67	1373.11	949.604	847.133	1569.16	895.53	1065.36
AT1G36622.1	PROSCOOP23	1.61239	3.81643	134.19	4.96402e-31	1.61841e-28	91.4092	71.0837	75.3675	95.115	83.2438	203.633	272.859	278.083	265.982	255.139	46.4916	37.9405	48.0359	40.4821	43.2375	4.40337	3.69599	1.4837	1.57974	2.7907
AT4G08770.1	Peroxidase superfamily protein	1.60833	3.09865	90.5183	1.8327e-21	2.90788e-19	37.2001	47.7464	43.9963	52.3913	45.3335	148.55	105.398	154.2	146.075	138.556	43.5597	20.547	32.4472	43.436	34.9975	12.1409	8.064	10.7003	15.6354	11.6351
AT1G15610.2		1.60563	1.99604	49.6814	1.80853e-12	1.17604e-10	11.1195	16.8048	19.925	29.1388	19.247	72.0153	56.2087	78.765	28.9284	58.9794	28.2434	4.16914	6.9942	22.1879	15.3987	5.46488	6.49098	11.7656	11.9973	8.92969
AT2G19190.1	FLG22-induced receptor-like kinase 1	1.60123	3.78205	130.5	3.18602e-30	9.97728e-28	81.676	79.8511	81.6114	83.4438	81.6456	234.734	216.681	270.341	270.196	247.988	57.4006	42.0249	44.7254	38.6255	45.6941	0	0	3.31179	0	0.827949
AT3G46090.1	C2H2 and C2HC zinc fingers superfamily protein	1.60107	6.95748	173.001	1.63566e-39	9.05319e-37	503.94	401.289	404.875	362.863	418.242	1544.41	1212.39	1365.35	946.465	1267.15	458.344	372.4	288.62	560.592	419.989	1274.69	1476.27	1318.26	1195.68	1316.22
AT1G02930.2	glutathione S-transferase 6	1.60018	5.76982	177.383	1.80689e-40	1.16227e-37	288.437	267.113	284.52	489.271	332.335	1070.41	985.294	931.574	1053.48	1010.19	176.102	122.854	158.934	142.388	150.069	12.8656	14.0289	15.236	6.22091	12.0879
AT5G10695.2		1.59462	5.47506	160.602	8.3575e-37	3.61652e-34	145.05	176.431	206.125	193.055	180.165	772.108	490.142	567.814	345.473	543.885	163.653	158.623	144.492	184.216	162.746	274.799	356	363.231	330.495	331.131
AT2G18480.1	Major facilitator superfamily protein	1.59031	1.19761	29.8553	4.65522e-08	1.3528e-06	8.82652	1.36262	10.5027	17.5011	9.54824	35.0787	28.6129	27.213	26.5373	29.3604	8.94737	8.21821	6.84682	11.0595	8.76798	4.78029	7.57559	10.0468	8.32419	7.68171
AT3G47480.1	Calcium-binding EF-hand family protein	1.58849	5.04051	163.515	1.93033e-37	9.00822e-35	147.108	148.681	210.208	192.139	174.534	655.09	437.058	677.484	331.284	525.229	195.09	102.378	142.149	177.838	154.364	31.6183	67.8605	64.0913	36.1484	49.9296
AT1G02930.1	glutathione S-transferase 6	1.5779	7.38153	172.221	2.42115e-39	1.30962e-36	832.337	793.05	947.438	1571.52	1036.09	3619.59	2631.52	2963.88	3169.76	3096.19	513.973	416.39	423.762	394.501	437.157	45.2814	42.6448	36.425	31.4754	38.9567
AT2G04450.1	nudix hydrolase homolog 6	1.57732	1.63548	40.3569	2.11559e-10	9.85345e-09	8.90881	16.6897	22.9678	12.5678	15.2835	77.0419	41.4269	50.5722	12.9945	45.5089	15.0555	16.3837	10.2003	9.09517	12.6837	0.416585	15.4783	3.4437	0	4.83464
AT5G59490.1	Haloacid dehalogenase-like hydrolase (HAD) superfamily protein	1.57507	1.37582	31.5544	1.93929e-08	6.11326e-07	7.7913	6.87663	13.6251	14.5457	10.7097	32.105	44.4273	36.9571	15.0476	32.1342	11.38	6.18975	4.70048	14.8035	9.26843	13.5555	8.41736	14.7126	8.29904	11.2461
AT2G17740.1	VACUOLELESS GAMETOPHYTES (VLG) as a DC1 domain containing protein that is found in the endomembrane system.	1.57097	5.48292	168.499	1.57414e-38	7.80509e-36	338.207	242.684	214.484	299.908	273.821	697.464	766.811	723.653	1069.01	814.234	168.569	142.268	164.39	109.011	146.059	0	2.80425	0	0.627423	0.857917
AT5G10695.1		1.56849	5.81022	160.676	8.05288e-37	3.54923e-34	199.416	220.728	259.456	245.468	231.267	933.749	639.725	707.997	461.328	685.7	205.587	203.625	181.06	227.774	204.512	349.946	445.371	477.543	399.74	418.15
AT1G51920.1		1.56554	2.98687	86.4172	1.45713e-20	2.15401e-18	38.2442	58.6089	42.9363	55.3309	48.7801	155.417	123.175	155.23	144.898	144.68	29.0469	8.28329	20.3505	20.1101	19.4477	0.261651	1.17852	0.606134	0	0.511576
AT5G22555.1		1.56396	2.49612	57.9576	2.67833e-14	2.21334e-12	23.0442	20.2166	25.187	34.9288	25.8441	84.5239	73.9154	98.0563	50.2685	76.691	38.1911	13.3759	14.7607	19.2577	21.3964	14.8694	20.4678	30.3156	30.8192	24.118
AT2G37710.1	receptor lectin kinase	1.56177	5.44393	161.637	4.96513e-37	2.2725e-34	212.336	192.985	225.963	272.714	226	688.765	621.1	763.37	599.145	668.095	206.532	194.398	164.377	157.292	180.65	120.541	113.893	138.805	116.701	122.485
AT1G02440.1	ADP-ribosylation factor D1A	1.56105	1.9928	49.8658	1.64627e-12	1.08235e-10	10.0444	23.3122	33.3845	20.3477	21.7722	76.899	60.1616	75.8372	44.7486	64.4116	16.4636	7.23346	14.641	14.6664	13.2511	1.19971	4.73926	7.11171	0.72741	3.44452
AT2G31865.2	poly(ADP-ribose) glycohydrolase 2	1.55893	4.82026	117.58	2.14241e-27	5.71806e-25	46.1542	71.3736	94.2959	66.8265	69.6626	233.377	196.808	236.941	151.455	204.645	54.2191	49.2145	63.6862	64.5229	57.9107	351.288	421.63	538.763	412.638	431.08
AT2G31865.1	poly(ADP-ribose) glycohydrolase 2	1.55893	4.82067	117.578	2.14526e-27	5.71806e-25	46.1543	71.3737	94.296	66.8265	69.6626	233.377	196.808	236.941	151.455	204.645	54.2192	49.2145	63.6862	64.5229	57.9107	352.148	421.629	538.762	412.637	431.294
AT5G25260.1	SPFH/Band 7/PHB domain-containing membrane-associated protein family	1.55009	4.62471	152.327	5.37402e-35	2.03018e-32	106.868	140.774	176.7	151.385	143.932	522.511	348.513	469.516	346.947	421.872	140.896	61.476	63.6564	108.234	93.5657	11.1668	28.7774	19.8432	10.8923	17.6699
AT2G33580.1	Protein kinase superfamily protein	1.54997	1.40087	28.2248	1.0801e-07	2.91787e-06	9.93323	6.88166	11.5605	10.6323	9.75191	33.0783	23.6499	27.1766	30.8075	28.6781	11.3945	6.19078	11.2235	13.852	10.6652	10.0001	23.7127	15.6474	13.0463	15.6016
AT2G30660.1	ATP-dependent caseinolytic (Clp) protease/crotonase family protein	1.54494	2.27232	50.1247	1.44283e-12	9.56526e-11	21.9114	24.5022	17.8872	24.2236	22.1311	78.7512	65.0611	64.0419	50.1609	64.5038	20.1996	16.4249	21.2533	19.3025	19.2951	21.9328	16.1246	22.9094	17.6262	19.6482
AT3G22231.1	pathogen and circadian controlled 1	1.54493	6.33176	168.741	1.39379e-38	7.05794e-36	323.38	298.265	823.749	448.365	473.44	1483.74	1560.01	1499.19	987.796	1382.68	552.346	151.499	213.252	455.02	343.029	20.5352	36.554	23.5221	18.3714	24.7457
AT1G19610.1	Arabidopsis defensin-like protein	1.54142	4.78377	155.283	1.21417e-35	4.73727e-33	178.437	173.911	137.091	183.434	168.218	475.841	492.279	516.88	474.279	489.82	95.8582	98.2761	102.329	86.82	95.8209	2.68601	5.39196	3.29457	3.42552	3.69951
AT2G28570.1		1.53837	8.01932	151.813	6.96221e-35	2.58907e-32	1114.13	1294.57	1582.12	1412.17	1350.75	4061.67	3896.96	4130.72	3606.12	3923.87	1191.66	1020.82	1056.18	1102.85	1092.88	763.484	842.018	852.076	756.065	803.411
AT4G21380.1	receptor kinase 3	1.53701	1.51653	35.6909	2.31236e-09	8.58569e-08	16.3554	9.07948	13.6444	16.4879	13.8918	51.6412	39.4629	56.4744	14.026	40.4011	16.1431	4.15511	7.99907	12.8819	10.2948	4.70338	12.8406	6.24471	2.61963	6.60207
AT3G26830.1	Cytochrome P450 superfamily protein	1.53367	2.13619	50.3885	1.2613e-12	8.52811e-11	14.369	12.4856	38.5933	27.1669	23.1537	102.233	51.2503	73.8338	42.7058	67.5056	11.7713	13.3593	22.2946	12.7664	15.0479	8.02728	7.34068	9.88089	7.26452	8.12834
AT5G24210.1	alpha/beta-Hydrolases superfamily protein	1.52895	5.83827	153.674	2.72834e-35	1.04733e-32	205.938	215.212	305.425	240.609	241.796	876.559	620.03	753.467	540.609	697.666	217.882	168.866	189.913	246.334	205.749	349.066	496.715	478.448	376.288	425.129
AT2G02230.1	phloem protein 2-B1	1.52783	5.12631	148.215	4.2568e-34	1.55864e-31	142.795	150.92	193.526	179.495	166.684	609.461	411.437	517.643	384.834	480.844	170.728	169.84	181.922	199.186	180.419	128.361	128.786	149.034	114.868	130.262
AT1G68620.1	alpha/beta-Hydrolases superfamily protein	1.52716	3.82351	114.097	1.24119e-26	2.92477e-24	67.6462	45.8054	85.7864	95.1146	73.5881	226.944	234.415	206.283	185.047	213.172	76.8216	54.2827	56.8379	50.7235	59.6664	36.9274	44.6016	31.8919	39.0446	38.1164
AT1G12940.1	nitrate transporter2.5	1.52679	3.88469	126.175	2.81471e-29	8.16953e-27	95.7611	102.955	82.6751	96.0768	94.367	231.769	349.723	237.295	269.265	272.013	29.4528	29.7692	33.7298	37.6809	32.6582	3.55524	2.83499	5.14189	4.36903	3.97529
AT4G11280.1	1-aminocyclopropane-1-carboxylic acid (acc) synthase 6	1.52395	2.16489	50.102	1.45961e-12	9.64967e-11	19.7391	14.6743	33.4233	26.1872	23.506	93.4323	49.2714	75.7738	53.2714	67.9372	12.9824	9.28073	16.8649	17.4486	14.1441	8.02073	13.5044	16.3982	4.44485	10.592
AT3G56710.1	sigma factor binding protein 1	1.52221	4.22003	129.303	5.82234e-30	1.79963e-27	55.8434	72.3309	119.23	132.984	95.097	368.495	254.032	305.975	169.344	274.462	63.7642	31.8221	37.0899	39.5027	43.0447	60.03	98.6775	148.484	64.3467	92.8847
AT3G09270.1	glutathione S-transferase TAU 8	1.51699	3.94806	117.523	2.20564e-27	5.76858e-25	90.3875	72.2362	84.7723	72.722	80.0295	319.147	204.817	218.835	171.297	228.524	107.237	73.6952	65.6814	53.4921	75.0264	31.7403	33.2133	42.9746	40.9073	37.2089
AT3G03640.1	beta glucosidase 25	1.514	3.74331	105.34	1.02886e-24	2.00713e-22	58.9749	49.0819	80.5593	73.7204	65.5841	254.191	194.019	184.004	117.869	187.521	83.9895	46.1077	63.4031	71.2489	66.1873	55.9199	34.1317	45.7894	38.1158	43.4892
AT5G39050.1	HXXXD-type acyl-transferase family protein	1.50939	4.55023	132.909	9.46543e-31	3.01672e-28	86.2565	103.286	115.132	133.9	109.644	367.328	265.788	330.032	288.119	312.817	98.1382	76.802	101.145	100.815	94.2249	103.736	102.869	147.389	135.648	122.411
AT3G57260.1	beta-1,3-glucanase 2	1.50194	1.47828	28.3281	1.024e-07	2.77577e-06	4.58453	6.89554	21.9027	9.65023	10.7582	53.6127	10.7979	46.7105	10.85	30.4928	10.2593	13.3202	0.238667	11.9484	8.94165	18.8408	18.2525	11.8687	22.5585	17.8801
AT5G52810.1	NAD(P)-binding Rossmann-fold superfamily protein	1.50164	4.11421	114.965	8.00952e-27	1.94517e-24	50.4063	67.8928	108.779	82.4294	77.3768	282.155	177.198	263.371	154.337	219.265	58.8256	31.8193	39.2812	49.7434	44.9174	113.513	117.142	172.661	101.962	126.32
AT5G62630.1	hipl2 protein precursor	1.49291	4.32411	125.201	4.59926e-29	1.31882e-26	98.104	87.7821	78.5799	127.13	97.8989	312.134	272.728	239.037	281.496	276.349	93.0799	99.2623	95.5469	83.1947	92.7709	59.1342	101.238	71.5846	85.9272	79.471
AT5G41290.1	Receptor-like protein kinase-related family protein	1.49088	1.51538	33.6474	6.60627e-09	2.29867e-07	11.0264	9.0803	23.9772	12.5771	14.1652	39.8997	36.4953	49.6291	34.0069	40.0077	17.3112	6.19561	10.1722	14.7682	12.1118	2.97381	3.94978	5.31269	9.22632	5.36565
AT5G24200.1	alpha/beta-Hydrolases superfamily protein	1.48983	2.26584	44.8575	2.11906e-11	1.19228e-09	22.983	21.2391	26.1892	14.4727	21.221	72.8982	42.3475	75.736	45.9347	59.2291	46.1723	29.6699	12.5234	31.5133	29.9697	7.99721	21.4429	21.9756	10.0756	15.3728
AT1G18290.1		1.47928	1.68539	35.6404	2.37309e-09	8.79744e-08	20.6661	17.7875	11.5938	13.5404	15.8969	37.907	53.2869	53.488	31.9764	44.1646	15.0883	14.352	8.03375	9.0873	11.6403	9.02085	9.21482	9.95258	10.1496	9.58447
AT5G01100.1	O-fucosyltransferase family protein	1.47905	1.75914	27.9615	1.23755e-07	3.28724e-06	12.1432	8.03858	7.44728	16.4657	11.0237	33.9876	22.6369	33.9462	33.0516	30.9056	4.38629	9.26304	10.2253	10.0169	8.47286	34.6641	38.7985	22.1287	38.6736	33.5662
AT1G13340.1	Regulator of Vps4 activity in the MVB pathway protein	1.47896	4.59622	114.192	1.18269e-26	2.81481e-24	58.0722	76.8436	104.704	90.1582	82.4445	285.82	214.562	283.509	134.266	229.539	94.5035	66.5844	62.5441	70.1252	73.4393	254.355	297.833	285.318	238.981	269.121
AT4G17030.1	expansin-like B1	1.46151	3.66768	96.9537	7.09692e-23	1.21516e-20	77.3044	44.663	62.8361	79.5701	66.0934	257.152	200.937	192.772	77.3318	182.048	73.0273	46.103	41.3924	30.2663	47.6973	27.5047	48.1594	58.7853	55.9947	47.611
AT4G10270.1	Wound-responsive family protein	1.45961	1.85723	36.9668	1.20156e-09	4.77416e-08	20.7211	22.1754	16.7966	10.6003	17.5733	47.6371	32.5081	44.654	67.8091	48.1521	10.4498	13.3443	13.5165	12.8141	12.5312	15.1021	12.7158	15.5308	13.9116	14.3151
AT5G64530.1	xylem NAC domain 1	1.45398	2.76692	61.4963	4.43577e-15	3.96885e-13	29.5663	33.4026	39.7739	42.6941	36.3592	129.239	100.524	113.517	55.6873	99.7417	15.6537	24.6121	15.9114	17.3444	18.3804	26.9379	24.7829	26.5153	22.2644	25.1251
AT3G28510.1	P-loop containing nucleoside triphosphate hydrolases superfamily protein	1.44664	6.04493	142.695	6.85256e-33	2.36364e-30	299.395	251.747	476.798	248.359	319.075	1316.34	747.966	933.349	477.531	868.795	437.758	198.526	274.019	405.012	328.829	278.705	359.873	301.107	263.747	300.858
AT4G34135.1	UDP-glucosyltransferase 73B2	1.44146	3.43168	74.5281	5.97799e-18	7.1138e-16	45.9218	31.4144	50.297	49.4301	44.2658	129.941	116.195	120.067	115.545	120.437	67.938	51.1898	63.2604	46.151	57.1348	63.0267	72.8894	75.587	60.7636	68.0667
AT1G19020.1		1.43207	5.96957	140.125	2.49952e-32	8.26229e-30	279.822	261.668	319.034	404.724	316.312	823.197	771.608	1023.38	801.005	854.799	269.541	168.871	222.019	165.563	206.499	300.15	332.079	425.742	327.496	346.367
AT1G76930.1	extensin 4	1.4266	6.99037	144.935	2.21945e-33	7.88403e-31	598.506	707.686	864.761	954.129	781.271	2669.83	1970.24	2179.75	1585.52	2101.33	537.111	310.022	428.109	465.969	435.303	165.633	138.923	347.028	122.248	193.458
AT1G76930.2	extensin 4	1.42003	7.21425	142.017	9.64069e-33	3.27783e-30	707.273	823.943	998.609	1125.93	913.939	3155.83	2282.17	2529.74	1819.5	2446.81	655.415	352.98	497.907	564.238	517.635	185.267	166.691	401.397	140.97	223.581
AT1G47510.2	inositol polyphosphate 5-phosphatase 11	1.41638	1.49851	23.8383	1.04775e-06	2.25058e-05	4.58743	7.98807	11.5717	16.4903	10.1594	45.7765	28.5865	31.0668	3.42345	27.2133	24.2481	6.19454	5.81416	8.17816	11.1087	12.6145	20.0422	21.2716	30.187	21.0288
AT4G13420.1	high affinity K+ transporter 5	1.4161	2.30222	46.2484	1.04171e-11	6.19817e-10	29.4209	15.7998	22.0445	38.8604	26.5314	93.3732	62.0935	101.064	27.9656	71.124	37.9797	17.4463	14.7183	20.2332	22.5944	12.3209	3.82294	17.302	1.63629	8.77055
AT4G09780.1	TRAF-like family protein	1.41543	2.3959	45.0399	1.93057e-11	1.09139e-09	13.341	24.5466	32.4351	30.0636	25.0966	75.7834	61.0939	81.5372	50.2215	67.159	30.9806	15.4117	20.2016	22.0885	22.1706	21.0012	17.8516	29.4131	24.2213	23.1218
AT1G47510.1	inositol polyphosphate 5-phosphatase 11	1.41001	1.59573	24.9504	5.88254e-07	1.34233e-05	5.67819	8.00795	13.6539	16.4806	10.9551	48.6854	32.5328	32.0246	3.43235	29.1688	26.6619	7.21782	5.83073	9.10264	12.2033	13.4566	22.6887	22.1806	32.0598	22.5964
AT4G10500.1	2-oxoglutarate (2OG) and Fe(II)-dependent oxygenase superfamily protein	1.40256	3.12877	72.884	1.375e-17	1.56579e-15	39.3635	35.721	67.9164	67.9756	52.7441	217.631	127.094	140.58	74.9716	140.069	57.9829	22.5903	19.277	29.4171	32.3168	12.1364	13.2841	10.6981	3.45901	9.89439
AT4G13310.1	cytochrome P450, family 71, subfamily A, polypeptide 20	1.40124	3.37859	80.7399	2.57471e-19	3.52173e-17	29.7092	57.7234	112.703	41.6491	60.4462	228.166	131.979	139.502	138.902	159.637	41.367	38.938	51.1823	34.9674	41.6137	7.82894	32.4813	22.6946	14.6754	19.4201
AT2G04495.1		1.39624	2.11056	43.7745	3.68472e-11	1.96189e-09	20.797	24.4431	27.1983	33.0296	26.367	64.1648	80.8944	78.7177	55.3528	69.7824	20.0953	9.27885	10.3037	16.5201	14.0495	1.18414	2.98229	0.656464	4.44841	2.31783
AT5G50260.1	Cysteine proteinases superfamily protein	1.3883	3.75885	75.6771	3.34051e-18	4.07714e-16	35.1808	28.1717	38.8746	90.2636	48.1227	158.012	159.52	149.077	41.0679	126.919	50.0855	28.7425	11.6127	23.7487	28.5473	73.1999	320.043	170.185	62.5637	156.498
AT3G15518.1		1.38743	4.07677	109.613	1.19101e-25	2.57691e-23	88.277	99.7713	103.561	132.038	105.912	306.443	258.005	316.722	230.047	277.804	52.7184	61.4489	65.7249	56.2605	59.0382	18.868	21.0016	17.0973	13.7069	17.6685
AT4G26200.1	1-amino-cyclopropane-1-carboxylate synthase 7	1.38585	5.45316	132.9	9.50647e-31	3.01672e-28	258.997	269.157	328.299	317.4	293.464	743.038	814.084	728.512	785.373	767.752	131.752	139.199	130.118	165.647	141.679	2.6785	8.8405	5.12525	2.48988	4.78353
AT2G38250.1	Homeodomain-like superfamily protein	1.37588	2.85179	50.9263	9.58988e-13	6.59651e-11	23.1251	26.8741	35.6324	39.7592	31.3477	102.909	63.0141	93.0581	67.3927	81.5936	27.7488	26.6574	25.7972	30.4122	27.6539	48.6798	47.7188	71.2446	30.7385	49.5954
AT1G21240.1	wall associated kinase 3	1.37376	2.91374	63.7382	1.42099e-15	1.32108e-13	36.0673	36.7383	56.4284	61.1928	47.6067	165.196	115.297	129.984	85.4647	123.985	32.6027	19.5181	18.1379	25.7228	23.9954	6.1734	12.4465	4.26318	0.682741	5.89144
AT2G14560.2	Protein of unknown function (DUF567)	1.37018	5.45612	112.464	2.827e-26	6.46948e-24	88.5747	89.1463	272.955	142.551	148.307	535.62	351.323	428.438	219.106	383.622	139.108	64.5633	78.1406	165.649	111.865	460.151	689.114	612.763	448.712	552.685
AT2G05940.1	Protein kinase superfamily protein	1.36217	3.17754	65.1416	6.97063e-16	6.71664e-14	39.3777	49.9682	40.8879	58.2249	47.1147	133.922	103.413	131.813	116.427	121.394	65.2316	33.8215	34.6633	35.9419	42.4145	25.9122	41.3453	31.0702	30.6759	32.2509
AT2G35980.1	Late embryogenesis abundant (LEA) hydroxyproline-rich glycoprotein family	1.36024	2.32975	45.4622	1.55612e-11	8.88378e-10	24.0741	23.4377	35.5335	37.8791	30.2311	112.873	69.0022	58.1788	72.3728	78.1067	22.6227	21.5254	18.0026	17.415	19.8914	1.99675	6.429	5.22486	2.56477	4.05384
AT4G08780.1	Peroxidase superfamily protein	1.35743	1.60574	29.2004	6.52656e-08	1.84043e-06	17.4481	19.918	16.7612	9.64064	15.942	35.968	36.4855	42.7628	47.6946	40.7277	16.2111	15.3646	11.2802	16.6335	14.8723	5.54965	2.189	8.09657	6.37592	5.55278
AT3G60420.1	Phosphoglycerate mutase family protein	1.35451	4.84625	117.562	2.16229e-27	5.71806e-25	98.2519	115.518	266.491	165.931	161.548	535.941	364.224	533.31	220.996	413.618	142.343	71.7053	73.6361	119.337	101.755	64.1495	158.572	136.178	80.2088	109.777
AT1G65690.1	Late embryogenesis abundant (LEA) hydroxyproline-rich glycoprotein family	1.33523	4.36635	107.103	4.22728e-25	8.45456e-23	112.191	84.4941	121.352	168.936	121.743	377.135	260.897	350.481	245.246	308.439	97.9884	77.8128	71.3203	76.6725	80.9485	46.2447	44.4693	62.3285	55.8762	52.2297
AT3G08860.1	PYRIMIDINE 4	1.33211	4.33232	97.6521	4.98753e-23	8.66447e-21	56.9469	73.4657	113	136.854	95.0665	349.986	244.158	289.439	76.4527	240.009	68.706	48.1784	81.2261	79.4731	69.3959	91.8152	248.35	138.235	84.049	140.612
AT1G75000.1	GNS1/SUR4 membrane protein family	1.33048	2.242	36.766	1.33192e-09	5.21378e-08	22.9745	11.4141	37.5838	20.3245	23.0742	89.4963	54.2008	55.2818	33.2379	58.0542	26.1085	29.667	14.7031	22.1247	23.1508	16.6986	25.9005	13.5871	17.6315	18.4544
AT1G43910.1	P-loop containing nucleoside triphosphate hydrolases superfamily protein	1.32495	3.99621	85.1734	2.7332e-20	3.99081e-18	49.3013	68.9531	89.9915	84.3885	73.1586	206.475	193.969	227.546	105.193	183.296	87.8996	69.6136	61.2931	107.521	81.5819	74.7709	97.0712	123.579	79.4295	93.7126
AT4G01895.1	systemic acquired resistance (SAR) regulator protein NIMIN-1-related	1.32358	1.6899	25.7547	3.87682e-07	9.22682e-06	11.0609	9.11693	16.7722	19.4033	14.0883	45.7261	23.6288	40.7913	31.9764	35.5306	16.2624	7.22181	19.959	8.14926	12.8981	17.8308	18.1431	17.449	20.5941	18.5042
AT2G38870.1	Serine protease inhibitor, potato inhibitor I-type family protein	1.32173	6.46847	126.218	2.75518e-29	8.09548e-27	545.044	565.85	621.112	698.876	607.72	1308.31	1477.27	1667.43	1627.72	1520.18	320.276	326.359	284.102	323.215	313.488	10.3235	3.66521	5.1264	1.55429	5.16735
AT4G21730.1		1.32016	1.0792	18.1254	2.0682e-05	0.0003275	8.80274	8.97564	6.35353	11.6362	8.94204	17.4732	31.5939	15.4965	25.4463	22.5025	8.88737	3.1206	7.90288	11.0843	7.7488	9.23512	13.0232	7.24865	15.0212	11.132
AT1G59590.1	ZCF37	1.31892	4.63285	104.586	1.50547e-24	2.91303e-22	152.366	115.439	114.104	125.141	126.762	383.776	292.367	295.115	292.468	315.931	123.831	133.005	144.169	114.743	128.937	83.9366	106.321	134.4	104.639	107.324
AT1G26380.1	FAD-binding Berberine family protein	1.3187	2.64273	52.9671	3.39178e-13	2.49921e-11	32.7559	35.5368	49.0911	54.4164	42.9501	144.889	87.712	105.78	92.6865	107.767	15.6068	22.5652	14.7917	8.03977	15.2509	0	0.362429	0.623921	0.694221	0.420143
AT2G16900.1	Arabidopsis phospholipase-like protein (PEARLI 4) family	1.31346	3.42346	68.994	9.8763e-17	1.03549e-14	64.2578	51.168	50.2966	63.058	57.1951	127.025	139.859	155.021	147.445	142.338	70.3425	46.0864	41.3237	53.6182	52.8427	34.4675	29.8396	49.576	36.2825	37.5414
AT1G21270.1	wall-associated kinase 2	1.30754	3.24167	66.5252	3.45454e-16	3.41153e-14	43.7095	40.1411	58.587	86.4657	57.2258	176.695	142.854	163.847	86.7221	142.529	58.1113	33.8256	35.78	60.2185	46.9838	6.13852	11.5253	8.84542	6.25417	8.19085
AT1G65500.1		1.30699	5.24989	116.925	2.98169e-27	7.63055e-25	201.414	198.421	332.402	279.551	252.947	585.148	607.366	732.522	582.872	626.977	172.068	172.918	166.52	155.476	166.745	2.68007	0.232283	5.12563	0.629544	2.16688
AT1G74710.2	ADC synthase superfamily protein	1.30458	5.23654	111.931	3.7004e-26	8.38758e-24	230.69	202.827	231.137	168.795	208.362	601.638	416.339	634.74	402.044	513.69	251.58	156.563	148.844	203.792	190.195	127.46	150.519	131.458	86.7302	124.042
AT4G28703.1	RmlC-like cupins superfamily protein	1.30263	3.07848	56.1127	6.84339e-14	5.39313e-12	51.1917	38.989	39.8322	46.5491	44.1405	107.691	101.455	126.993	99.3705	108.878	54.3356	67.4726	59.7899	57.4739	59.768	13.8626	14.1647	15.3244	15.637	14.7472
AT2G16900.2	Arabidopsis phospholipase-like protein (PEARLI 4) family	1.30091	3.17929	59.9138	9.91054e-15	8.60843e-13	54.4602	42.3089	44.01	54.3285	48.7769	108.632	120.18	128.897	123.861	120.393	54.4412	33.8216	37.9527	47.1521	43.3419	31.1006	24.6486	44.0744	24.0877	30.9778
AT3G04720.1	pathogenesis-related 4	1.30072	6.06915	115.631	5.72352e-27	1.41896e-24	235.318	289.332	432.929	341.582	324.79	1152.57	629.835	816.257	602.903	800.392	220.479	135.132	146.815	224.008	181.608	521.885	570.443	580.774	475.561	537.166
AT1G67920.1		1.30005	4.85092	108.635	1.95145e-25	4.03864e-23	166.55	161.826	180.936	157.183	166.624	391.428	400.663	508.119	339.685	409.974	157.006	108.5	143.175	134.208	135.722	65.8614	95.7701	84.4262	72.7057	79.6908
AT4G31800.1	WRKY DNA-binding protein 18	1.29631	7.01515	108.934	1.67813e-25	3.50346e-23	276.765	295.088	379.793	269.665	305.328	961.356	673.037	780.179	580.82	748.848	345.151	225.142	318.52	302.731	297.886	2098.43	2247.25	2343.11	2124.1	2203.22
AT1G24320.1	Six-hairpin glycosidases superfamily protein	1.2962	1.54352	25.0794	5.50187e-07	1.26761e-05	11.0313	13.4186	17.7844	16.4852	14.6799	43.8067	37.4817	39.8489	23.5109	36.1621	14.994	6.19651	10.1779	10.0506	10.3547	9.06743	11.0416	19.3711	6.38369	11.466
AT4G36988.1	conserved peptide upstream open reading frame 49	1.2928	7.17817	116.423	3.84043e-27	9.62128e-25	627.914	667.956	783.286	654.095	683.313	2023.7	1536.16	1773.41	1361.59	1673.71	588.933	470.582	417.082	568.884	511.37	1166.61	1179.57	1105.02	1050.35	1125.39
AT4G36990.1	heat shock factor 4	1.2928	7.17817	116.423	3.84043e-27	9.62128e-25	627.914	667.956	783.286	654.095	683.313	2023.7	1536.16	1773.41	1361.59	1673.71	588.933	470.582	417.082	568.884	511.37	1166.61	1179.57	1105.02	1050.35	1125.39
AT4G31800.2	WRKY DNA-binding protein 18	1.2893	6.83818	108.151	2.49086e-25	5.11057e-23	268.049	277.36	359.916	253.168	289.623	910.071	636.636	741.527	538.946	706.795	334.001	212.867	302.992	287.91	284.443	1716.44	1901.69	2022.35	1809.49	1862.49
AT2G16900.3	Arabidopsis phospholipase-like protein (PEARLI 4) family	1.28853	3.18824	59.0877	1.50797e-14	1.27721e-12	55.5406	42.3124	45.0521	54.3272	49.3081	108.629	120.178	128.893	124.931	120.658	56.8515	33.8222	37.9559	48.0839	44.1784	31.0971	24.6461	44.0717	24.0865	30.9754
AT5G25250.1	SPFH/Band 7/PHB domain-containing membrane-associated protein family	1.28571	5.29103	111.63	4.30651e-26	9.66933e-24	158.031	220.509	319.89	262.054	240.121	810.039	450.792	640.515	442.751	586.024	202.71	115.679	157.698	151.752	156.96	66.6464	126.117	134.218	46.4419	93.3557
AT2G38860.3	Class I glutamine amidotransferase-like superfamily protein	1.27889	5.60223	109.424	1.31008e-25	2.809e-23	218.901	236.113	307.457	258.119	255.148	834.058	446.801	670.353	525.434	619.161	196.854	141.251	140.099	141.483	154.922	314.13	317.545	320.666	263.859	304.05
AT2G30750.1	cytochrome P450, family 71, subfamily A, polypeptide 12	1.27862	4.0601	97.5145	5.34634e-23	9.2205e-21	56.895	101.96	174.406	161.229	123.622	505.534	198.883	282.789	218.301	301.377	38.0665	25.6853	20.4955	20.9403	26.2969	1.86362	3.68694	6.05541	2.50385	3.52745
AT4G11170.1	Disease resistance protein (TIR-NBS-LRR class) family	1.27739	1.95781	34.9627	3.36088e-09	1.2212e-07	16.4747	21.133	34.4108	30.1207	25.5348	79.8426	51.272	66.0909	52.1035	62.3272	10.4967	10.2924	15.7194	9.0473	11.3889	0.37289	0.433928	0.666852	3.52269	1.24909
AT4G12120.1	Sec1/munc18-like (SM) proteins superfamily	1.27608	2.14716	31.0906	2.46259e-08	7.5237e-07	19.7336	20.1107	18.909	24.2372	20.7476	50.4959	49.2738	48.4854	53.2599	50.3787	18.9286	19.4742	20.1236	8.09025	16.6542	29.9133	27.7352	25.7518	22.3832	26.4459
AT1G07430.1	highly ABA-induced PP2C gene 2	1.27598	1.81978	13.774	0.000206165	0.00241829	4.6236	1.42611	9.52938	11.5801	6.78979	22.2659	22.6337	11.5255	9.8442	16.5673	11.6075	11.3033	6.96039	6.2636	9.0337	73.8874	51.3832	58.8519	32.9365	54.2647
AT1G26130.1	ATPase E1-E2 type family protein / haloacid dehalogenase-like hydrolase family protein	1.27471	3.08444	32.2816	1.33369e-08	4.37215e-07	16.6812	20.3487	21.0902	19.2932	19.3533	47.401	50.1728	46.3651	41.9842	46.4808	24.2544	15.4388	18.1639	21.0335	19.7227	133.201	128.132	148.559	131.784	135.419
AT1G26130.2	ATPase E1-E2 type family protein / haloacid dehalogenase-like hydrolase family protein	1.2744	3.07712	32.2407	1.36207e-08	4.44071e-07	16.6802	20.3473	21.0896	19.2936	19.3527	47.4021	50.1733	47.337	40.9182	46.4576	24.2508	15.4386	18.1626	21.0345	19.7216	132.341	127.258	145.767	131.79	134.289
AT5G54860.1	Major facilitator superfamily protein	1.27348	2.52862	40.4711	1.99548e-10	9.33052e-09	30.5692	19.1331	30.3842	41.7533	30.46	95.2342	70.9488	80.5166	49.2247	73.9811	31.0987	25.6161	21.3321	34.2468	28.0734	16.5956	18.6901	18.1895	23.2491	19.1811
AT1G74710.1	ADC synthase superfamily protein	1.27213	5.26276	106.923	4.62799e-25	9.17884e-23	237.21	211.667	235.319	178.507	215.676	608.41	419.288	640.533	411.696	519.982	251.617	157.587	155.48	207.5	193.046	129.164	153.122	135.147	89.5395	126.743
AT4G26070.1	MAP kinase/ ERK kinase 1	1.26896	1.8993	29.5416	5.47285e-08	1.57692e-06	8.95313	17.8601	24.0517	28.1748	19.7599	63.2557	45.3502	56.3525	26.7863	47.9362	26.9786	9.27001	15.7011	25.9855	19.4838	8.0862	8.2729	8.98475	8.23133	8.39379
AT5G10625.1		1.26545	4.9275	81.4019	1.84183e-19	2.59381e-17	66.7968	93.4727	83.865	96.9343	85.2672	218.807	200.736	168.169	232.799	205.128	115.51	104.416	107.886	93.3029	105.279	437.123	412.662	471.022	398.441	429.812
AT2G14560.1	Protein of unknown function (DUF567)	1.26402	7.2874	107.911	2.81183e-25	5.67131e-23	306.145	344.919	938.006	510.404	524.869	1791.23	1064.71	1566.4	620.573	1260.73	451.136	201.623	216.669	631.929	375.339	1827.49	2511.63	2378.66	1839.95	2139.43
AT5G35525.1	PLAC8 family protein	1.26305	3.85239	77.9163	1.07502e-18	1.3466e-16	81.7031	67.8015	103.502	60.0887	78.2738	285.213	134.863	205.299	123.26	187.159	109.516	52.2421	66.7445	74.0111	75.6284	56.7305	38.4736	62.4406	48.4361	51.5202
AT2G29480.1	glutathione S-transferase tau 2	1.26241	1.26101	16.7486	4.26742e-05	0.000609632	8.83815	6.85369	9.47551	11.6211	9.19712	22.3409	22.6715	19.3822	24.4643	22.2147	8.97683	4.14659	12.2624	13.8852	9.81774	10.9416	23.8077	12.858	18.7994	16.6017
AT1G29020.1	Calcium-binding EF-hand family protein	1.26104	2.036	31.0111	2.5656e-08	7.78843e-07	23.9806	16.8161	25.1114	21.3203	21.8071	61.261	57.1916	54.3629	36.3302	52.2864	15.2993	9.27558	14.651	18.416	14.4105	10.661	20.6592	21.1036	14.829	16.8132
AT4G38620.1	myb domain protein 4	1.2605	4.60717	91.3036	1.23236e-21	1.99525e-19	109.028	97.7962	113.055	127.088	111.742	241.192	306.163	245.719	279.623	268.174	132.337	103.373	121.01	91.502	112.055	153.584	143.015	160.319	235.209	173.032
AT1G56060.1		1.25346	3.95104	86.9145	1.13318e-20	1.71782e-18	40.6304	60.1417	122.281	184.617	101.917	329.831	173.281	288.674	190.485	245.568	68.4487	29.771	46.9678	62.8037	51.9978	12.0462	16.6678	33.726	22.1413	21.1453
AT5G05900.1	UDP-Glycosyltransferase superfamily protein	1.2496	0.904703	15.9488	6.50801e-05	0.000871642	7.70582	7.8576	10.4675	9.69184	8.9307	19.4548	21.7085	28.2479	15.9805	21.3479	7.63943	8.20313	7.8628	10.1722	8.4694	5.74118	4.97002	5.3981	4.56235	5.16791
AT1G01560.1	MAP kinase 11	1.24797	2.14029	34.0765	5.29869e-09	1.87942e-07	20.8043	23.3683	25.1306	34.9794	26.0706	92.4656	53.2253	72.8566	30.0329	62.1451	27.205	12.34	14.679	13.7022	16.9815	5.4365	11.7429	15.4696	4.44647	9.27389
AT5G35735.1	Auxin-responsive family protein	1.24762	5.23251	98.9544	2.58381e-23	4.62366e-21	163.438	115.627	178.93	258.18	179.044	514.392	400.586	444.976	346.395	426.587	191.63	147.363	180.866	148.98	167.21	210.654	279.526	288.529	248.044	256.688
AT5G42830.1	HXXXD-type acyl-transferase family protein	1.24721	2.97678	54.9767	1.21965e-13	9.42459e-12	44.6962	56.4194	62.6785	49.4858	53.32	151.53	113.311	147.457	93.9929	126.573	26.6289	23.6041	19.2492	33.1848	25.6668	3.61617	6.34199	8.8635	3.46493	5.57165
AT5G52760.1	Copper transport protein family	1.24356	3.54673	66.5397	3.4292e-16	3.41153e-14	56.7519	63.2784	57.6066	81.5366	64.7934	186.269	143.782	177.298	107.105	153.613	65.6557	42.0111	41.3595	56.3837	51.3525	32.7024	49.9639	73.6774	25.9259	45.5674
AT4G40020.1	Myosin heavy chain-related protein	1.24283	1.8057	30.6502	3.08997e-08	9.23885e-07	16.4363	23.2365	27.1375	25.2541	23.0161	68.1722	45.3607	51.4982	54.1157	54.7867	12.8029	9.2661	8.0578	10.0062	10.0332	2.06962	3.02626	0.677598	1.66511	1.85965
AT3G11340.1	UDP-Glycosyltransferase superfamily protein	1.2419	3.72083	69.5031	7.62932e-17	8.07013e-15	58.9664	46.8753	89.9253	74.6972	67.6161	203.681	126.012	217.01	93.3421	160.011	67.031	34.8712	43.6056	68.4599	53.4919	67.1643	76.2049	75.4669	77.6278	74.116
AT2G38860.2	Class I glutamine amidotransferase-like superfamily protein	1.23986	6.71548	109.148	1.50614e-25	3.20055e-23	473.438	520.655	673.432	565.802	558.332	1692.73	1001.8	1417.69	1162.86	1318.77	443.41	282.402	359.415	351	359.057	689.841	716.778	681.9	553.1	660.405
AT2G38860.1	Class I glutamine amidotransferase-like superfamily protein	1.23959	6.71536	109.102	1.5411e-25	3.24585e-23	473.438	520.655	673.432	565.802	558.332	1692.73	1001.8	1416.73	1162.86	1318.53	443.41	282.402	359.414	351	359.057	689.841	716.778	681.9	553.1	660.405
AT4G23210.2	cysteine-rich RLK (RECEPTOR-like protein kinase) 13	1.23554	2.39095	39.0795	4.069e-10	1.82034e-08	25.1637	23.4575	38.6567	45.6797	33.2394	85.5347	75.906	95.1764	58.6788	78.824	23.8541	16.4316	15.8328	15.5324	17.9127	1.98961	11.678	9.8466	8.18129	7.92388
AT2G40095.1	Alpha/beta hydrolase related protein	1.23404	3.76924	69.7765	6.6418e-17	7.08856e-15	62.224	56.7821	65.9796	92.2052	69.2977	192.972	153.601	167.5	140.258	163.583	71.921	52.2364	68.9059	66.5794	64.9107	53.3198	89.3387	83.7972	56.9135	70.8423
AT5G11920.2	6-&1-fructan exohydrolase	1.23401	5.48414	99.0583	2.45181e-23	4.42069e-21	185.216	173.121	279.229	222.195	214.94	628.651	464.542	566.842	362.609	505.661	185.728	114.665	135.651	169.356	151.35	319.389	397.825	360.453	337.995	353.916
AT1G21250.1	cell wall-associated kinase	1.23379	4.13895	88.9078	4.1365e-21	6.31081e-19	64.492	85.5085	167.147	146.616	115.941	337.476	268.829	294.381	194.904	273.898	96.5531	48.1711	49.2146	102.801	74.1851	12.0349	32.3089	14.3306	9.03054	16.9262
AT3G28580.1	P-loop containing nucleoside triphosphate hydrolases superfamily protein	1.23272	3.68356	70.6156	4.34075e-17	4.67465e-15	49.2323	67.7301	106.575	70.8089	73.5865	242.563	153.615	199.556	95.4607	172.799	109.25	31.8055	60.0847	62.873	66.0033	32.6621	43.7719	43.0217	25.9125	36.3421
AT3G07390.1	auxin-responsive family protein	1.23079	6.02523	107.953	2.75168e-25	5.59744e-23	431.863	340.147	375.461	615.472	440.736	1046.02	1019.67	1098.83	979.952	1036.12	311.332	235.333	199.914	231.44	244.505	70.8652	70.3824	77.8729	82.9416	75.5155
AT1G73805.1	Calmodulin binding protein-like	1.23059	3.40107	45.7443	1.34744e-11	7.84083e-10	25.3828	24.8071	48.2065	40.6762	34.7682	116.348	65.9213	86.1049	58.0507	81.6062	25.6119	14.4258	19.3164	22.8553	20.5524	115.201	150.585	180.81	120.205	141.7
AT5G11920.1	6-&1-fructan exohydrolase	1.22942	5.52173	98.6703	2.98236e-23	5.25778e-21	189.569	176.447	285.505	231.904	220.856	649.956	473.396	578.44	370.126	517.98	190.661	116.711	138.976	172.134	154.62	333.932	409.982	368.744	347.357	365.004
AT3G22910.1	ATPase E1-E2 type family protein / haloacid dehalogenase-like hydrolase family protein	1.22771	1.71425	22.2925	2.34121e-06	4.66674e-05	11.067	10.2116	17.8116	19.4	14.6226	59.405	31.5324	24.1962	22.5115	34.4113	34.9204	23.5103	9.13022	40.2419	26.9507	2.93778	11.874	9.0134	5.42198	7.31178
AT1G74010.1	Calcium-dependent phosphotriesterase superfamily protein	1.22393	1.35468	14.2434	0.000160626	0.00194649	8.8547	5.78282	8.44924	9.65912	8.18647	24.284	24.6431	12.539	15.0406	19.1267	6.65636	3.12861	9.0458	8.20182	6.75815	18.918	38.2837	26.0494	26.4188	27.4175
AT3G56400.1	WRKY DNA-binding protein 70	1.22122	7.02869	106.693	5.19798e-25	1.02241e-22	583.304	668.996	1093.65	877.419	805.843	2536.14	1610.99	2029.8	1341.1	1879.51	779.473	412.286	527.738	796.192	628.922	218.593	391.606	398.658	157.822	291.67
AT4G20860.1	FAD-binding Berberine family protein	1.22115	5.18343	100.475	1.19912e-23	2.24718e-21	235.002	206.11	185.187	292.197	229.624	539.62	517.774	535.04	552.837	536.318	162.216	161.669	164.285	162.926	162.774	70.9393	77.4066	78.8438	56.7483	70.9845
AT4G23210.1	cysteine-rich RLK (RECEPTOR-like protein kinase) 13	1.21965	2.39106	38.1489	6.55451e-10	2.79065e-08	25.1637	24.5466	38.6568	45.6797	33.5117	84.5594	75.906	95.1763	58.6789	78.5801	23.8543	16.4316	15.8328	15.5324	17.9128	1.98959	11.678	9.84657	8.18127	7.92385
AT3G48640.1		1.21502	1.59256	22.4624	2.14298e-06	4.30404e-05	5.67956	16.677	25.0262	14.5248	15.4769	35.9708	39.4534	35.9286	32.9913	36.086	26.6725	18.4151	11.2768	25.1437	20.377	3.81974	3.9349	9.96832	0	4.43074
AT5G41280.1	Receptor-like protein kinase-related family protein	1.21419	3.22065	54.1536	1.85416e-13	1.40538e-11	44.7799	37.9415	74.1792	54.3231	52.8059	152.387	103.407	133.739	101.586	122.78	49.675	25.6574	37.9659	62.0979	43.8491	21.5842	30.7789	40.3465	30.6693	30.8447
AT3G61390.1	RING/U-box superfamily protein	1.21257	1.45747	19.8987	8.16541e-06	0.000142895	13.146	14.4724	12.6025	12.5821	13.2008	39.9139	34.5235	22.2831	25.5846	30.5763	13.7704	21.4523	11.2401	12.894	14.8392	13.5149	9.28329	9.05755	6.39334	9.56227
AT2G39200.1	Seven transmembrane MLO family protein	1.20639	4.31636	90.9876	1.44572e-21	2.32487e-19	135.974	160.381	119.256	156.303	142.979	263.61	333.814	370.865	352.988	330.319	62.6037	57.3754	55.8699	52.5023	57.0878	17.9952	11.445	15.246	18.3793	15.7664
AT4G18250.1	receptor serine/threonine kinase, putative	1.20386	2.94862	50.07	1.48355e-12	9.78071e-11	45.7605	54.221	49.1644	58.2619	51.8519	135.967	97.5303	140.665	104.577	119.685	24.2005	18.4987	26.9231	17.3188	21.7353	13.8887	15.0638	11.6375	12.8307	13.3552
AT4G04710.1	calcium-dependent protein kinase 22	1.20284	1.06968	16.5372	4.7706e-05	0.000665535	8.80171	10.0508	14.6139	8.70057	10.5417	38.0471	16.7485	25.2786	17.0724	24.2866	16.9626	5.15909	5.73774	11.0854	9.7362	6.57524	4.92942	4.43821	7.39132	5.83355
AT2G43920.2	S-adenosyl-L-methionine-dependent methyltransferases superfamily protein	1.20156	5.69629	99.8193	1.66953e-23	3.10429e-21	174.414	337.75	451.605	316.385	320.039	1197.43	559.018	551.265	637.947	736.414	237.407	262.909	227.457	277.943	251.429	107.65	142.539	98.1738	132.606	120.242
AT2G43920.1	S-adenosyl-L-methionine-dependent methyltransferases superfamily protein	1.20007	5.7039	99.6236	1.84298e-23	3.37407e-21	176.588	338.859	454.741	317.355	321.886	1204.21	561.97	552.23	641.166	739.893	239.867	265.976	227.46	279.798	253.275	108.504	143.406	98.1732	132.605	120.672
AT3G25610.1	ATPase E1-E2 type family protein / haloacid dehalogenase-like hydrolase family protein	1.19983	1.19677	16.4326	5.04095e-05	0.000695624	3.47202	10.0832	8.43458	19.461	10.3627	23.3287	27.6235	19.3907	26.5366	24.2199	10.1142	5.16383	13.3195	4.46308	8.26516	13.6409	13.8751	16.6486	5.47748	12.4105
AT1G21390.1	embryo defective 2170	1.19747	3.11493	46.5956	8.72561e-12	5.21782e-10	42.5896	32.4286	59.5957	38.7548	43.3422	117.41	109.342	102.688	67.5236	99.2411	54.3661	42.9995	36.8333	45.3033	44.8755	45.8792	50.1938	46.8861	32.5714	43.8826
AT2G43920.3	S-adenosyl-L-methionine-dependent methyltransferases superfamily protein	1.19672	5.70988	99.0995	2.40132e-23	4.36271e-21	178.761	338.863	454.744	320.268	323.159	1205.17	562.953	555.131	641.172	741.107	241.099	271.088	228.568	287.224	256.995	106.792	145.144	97.2504	132.604	120.448
[truncated: 1,955 more rows]

## Sheet: 3.Down_Col-0DEX_vs_Col-0DMSO
Supplementary Data Set 4_3. Genes down-regulated genes by DEX treatment compared to DMSO treatment in Col-0 (log2 fold change ≤ -1, FDR ≤ 0.05).
[truncated: 1,876 more rows]

## Sheet: 4.UP_HopF2DEX_vs_Col-0DEX
Supplementary Data Set 4_4. Genes up-regulated by the expression of HopF2Pto-HA (pDEX:HopF2Pto-HA+DEX vs Col-0+DEX) (log2 fold change ≥ 1, FDR ≤ 0.05).
[truncated: 5,718 more rows]

[truncated: 3 more sheets: 5.Down_HopF2DEX_vs_Col-0DEX, 6.UP_HopF2DEX_vs_HopF2DMSO, 7.Down_HopF2DEX_vs_HopF2DMSO]
