# Supplementary material for: The leucine-rich repeat receptor kinase QSK1 regulates PRR-RBOHD complexes targeted by the bacterial effector HopF2Pto
Source: Plant Cell. 2024 Oct 21;36(12):4932–51. doi: 10.1093/plcell/koae267 (PMC11641854; doi:10.1093/plcell/koae267)
Supplement: koae267_Supplementary_Data [file koae267_supplementary_data.zip › Supplementary Data Set 5.xlsx]

## Sheet: 5_1. Up-regulated by HopF2
	Supplementary Data Set 5_1 Gene ontology (GO) enrichment analysis of the up-regulated genes by HopF2Pto-HA. Highly up-regulated genes (log2 fold change>=2) by HopF2Pto were used for the analysis. GO terms related to immunity and biotic stress responses were highlighted in red.
	GO analyses of up-regulated genes by the expression of HopF2Pto-HA (pDEX:HopF2Pto-HA+DEX vs Col-0+DEX) (log2 fold change>=2, FDR<=0.05) shown in Supplemental Data Set S4-4.					GO analyses of up-regulated genes by DEX treatment in pDEX:HopF2Pto-HA line pDEX:HopF2Pto-HA+DEX vs pDEX:HopF2Pto-HA+DMSO) (log2 fold change>=2, FDR<=0.05) shown in Supplemental Data Set S4-6.
	GO biological process complete	Fold Enrichment	Raw p-value	FDR		GO biological process complete	Fold Enrichment	Raw p-value	FDR
	response to stimulus	1.77	1.25e-18	3.56e-15		response to stimulus	1.61	2.9e-12	1.64e-08
	response to chemical	2.27	7.2e-19	4.09e-15		response to chemical	1.95	1.27e-11	3.62e-08
	response to stress	2.14	4.02e-17	7.6e-14		response to abiotic stimulus	1.94	8.06e-10	1.53e-06
	response to organic substance	2.31	1.64e-16	2.33e-13		response to organic substance	1.94	1.48e-09	2.1e-06
	response to oxygen-containing compound	2.47	2.05e-14	2.33e-11		response to oxygen-containing compound	2.1	4.62e-09	5.25e-06
	response to lipid	2.45	3.42e-11	3.23e-08		response to lipid	2.18	3.91e-08	3.69e-05
	defense response	2.33	2.56e-09	2.08e-06		response to stress	1.71	8.68e-08	7.03e-05
	response to external stimulus	2.08	3.38e-08	2.4e-05		response to hormone	2.01	2.2e-06	0.00156
	response to hormone	2.16	6.97e-08	4.4e-05		response to endogenous stimulus	1.98	2.74e-06	0.00173
	biological process involved in interspecies interaction between organisms	2.14	1.16e-07	6.6e-05		shoot system morphogenesis	4.81	2.9e-05	0.0165
	response to abiotic stimulus	1.79	1.5e-07	7.1e-05		developmental process	1.49	7.17e-05	0.0313
	response to endogenous stimulus	2.14	1.42e-07	7.32e-05		response to inorganic substance	1.94	6.84e-05	0.0323
	response to biotic stimulus	2.11	3.29e-07	0.00011		response to fatty acid	2.77	0.000127	0.0479
	response to other organism	2.11	3.24e-07	0.000115		tissue development	1.93	0.000155	0.0489
	response to wounding	3.12	2.91e-07	0.000118		regulation of multicellular organismal process	2.64	0.000152	0.0509
	defense response to other organism	2.23	2.79e-07	0.000122		response to temperature stimulus	2.25	0.000144	0.051
	response to external biotic stimulus	2.11	3.24e-07	0.000123		anatomical structure development	1.5	0.000126	0.0511
	cellular response to chemical stimulus	2.15	3e-06	0.000895
	response to fatty acid	3.22	3.91e-06	0.00111
	response to inorganic substance	2.08	5.16e-06	0.00139
	response to jasmonic acid	3.06	2.31e-05	0.00596
	response to fungus	2.48	3.03e-05	0.00748

## Sheet: 5_2. Down-regulated by HopF2
	Supplementary Data Set 5_2 Gene ontology (GO) enrichment analysis of the down-regulated genes by HopF2Pto-HA. Highly down-regulated genes (log2 fold change<=-2) by HopF2pto were used for the analysis. GO terms related to immunity and biotic stress responses were highlighted in red.
	GO analyses of down-regulated genes by the expression of HopF2pto (pDEX:HopF2pto+DEX vs Col-0+DEX) (log2 fold change<=-2, FDR<=0.05) shown in Supplemental Data Set S4-5.					GO analyses of down-regulated genes by DEX treatment in pDEX:HopF2pto-HA line (pDEX:HopF2pto+DEX vs pDEX:HopF2pto+DMSO) (log2 fold change<=-2, FDR<=0.05) shown in Supplemental Data Set S4-7.
	GO biological process complete	Fold Enrichment	Raw p-value	FDR		GO biological process complete	Fold Enrichment	Raw p-value	FDR
	response to stimulus	1.78	1.04e-37	5.93e-34		response to stimulus	2.05	1.79e-90	1.02e-86
	response to abiotic stimulus	2.09	4.66e-25	1.32e-21		response to biotic stimulus	3.77	3.79e-81	5.37e-78
	response to external stimulus	2.42	1.36e-24	2.56e-21		response to other organism	3.77	3.01e-81	5.7e-78
	response to radiation	2.72	7.81e-24	1.11e-20		response to external biotic stimulus	3.77	3.01e-81	8.55e-78
	response to light stimulus	2.72	1.31e-22	1.49e-19		biological process involved in interspecies interaction between organisms	3.75	8.74e-81	9.91e-78
	response to stress	1.89	2.44e-22	1.54e-19		response to external stimulus	3.38	5.63e-78	5.32e-75
	response to biotic stimulus	2.5	2.43e-22	1.72e-19		response to stress	2.49	2.2e-73	1.78e-70
	response to other organism	2.5	2.22e-22	1.8e-19		defense response	3.59	7.81e-71	5.54e-68
	response to external biotic stimulus	2.5	2.22e-22	2.1e-19		defense response to other organism	3.81	1.17e-69	7.36e-67
	biological process involved in interspecies interaction between organisms	2.49	5.22e-22	2.96e-19		response to bacterium	4.7	1.21e-62	6.87e-60
	defense response	2.46	7.87e-21	4.06e-18		response to chemical	2.44	1.05e-61	5.39e-59
	defense response to other organism	2.52	2.98e-19	1.41e-16		defense response to bacterium	4.93	1.94e-53	9.19e-51
	response to salicylic acid	5.39	2.44e-18	1.06e-15		response to fungus	4.56	2.34e-49	1.02e-46
	response to chemical	1.84	3.29e-18	1.33e-15		response to organic substance	2.39	5.81e-48	2.36e-45
	response to bacterium	2.99	4.8e-18	1.82e-15		defense response to fungus	5.08	2.72e-47	1.03e-44
	response to organic cyclic compound	3.5	8.75e-18	3.1e-15		response to organic cyclic compound	4.82	2.23e-44	7.93e-42
	response to organic substance	1.83	6.74e-15	2.25e-12		regulation of defense response	4.74	3.02e-39	1.01e-36
	response to fungus	2.93	1.14e-14	3.59e-12		response to oxygen-containing compound	2.52	4.11e-39	1.3e-36
	defense response to fungus	3.14	1.5e-13	4.47e-11		response to salicylic acid	7.11	1.66e-38	4.96e-36
	defense response to bacterium	2.87	4.67e-13	1.32e-10		regulation of response to stress	4.19	1.66e-35	4.7e-33
	photosynthesis	5.78	8.72e-13	2.36e-10		response to inorganic substance	2.88	6.04e-35	1.63e-32
	response to oxygen-containing compound	1.89	2.09e-12	5.4e-10		response to abiotic stimulus	2.13	1.06e-34	2.73e-32
	systemic acquired resistance	8.17	2.11e-11	5.2e-09		response to lipid	2.46	1.28e-28	3.16e-26
	small molecule metabolic process	1.9	2.8e-11	6.61e-09		regulation of response to stimulus	3.07	2.94e-26	6.95e-24
	regulation of defense response	2.89	8e-11	1.82e-08		cellular response to chemical stimulus	2.59	4.92e-25	1.12e-22
	biosynthetic process	1.64	1.94e-10	4.23e-08		response to wounding	3.56	2.6e-23	5.46e-21
	small molecule biosynthetic process	2.72	3.69e-10	7.75e-08		systemic acquired resistance	11.21	2.56e-23	5.59e-21
	response to cold	3.14	7.47e-10	1.51e-07		cellular response to stimulus	2.03	3.07e-23	6.23e-21
	response to temperature stimulus	2.38	1.64e-09	3.2e-07		response to molecule of bacterial origin	9.05	2.08e-22	4.07e-20
	response to molecule of bacterial origin	6.08	1.95e-09	3.68e-07		response to oxidative stress	3.79	3.5e-21	6.62e-19
	organic substance biosynthetic process	1.62	3.42e-09	6.25e-07		response to hormone	2.21	1.09e-20	2e-18
	response to inorganic substance	1.96	5.03e-09	8.92e-07		response to endogenous stimulus	2.19	3.22e-20	5.71e-18
	lipid metabolic process	2.22	7.43e-09	1.28e-06		cell communication	2.22	2.72e-19	4.68e-17
	regulation of response to stress	2.51	7.71e-09	1.29e-06		response to decreased oxygen levels	5.18	6.81e-19	1.14e-16
	response to lipid	1.82	1.27e-08	2.06e-06		response to oxygen levels	5.15	8.37e-19	1.36e-16
	response to light intensity	3.56	4.25e-08	6.7e-06		cellular response to oxygen-containing compound	2.82	3.22e-18	5.08e-16
	oxoacid metabolic process	1.92	9.53e-08	1.42e-05		response to hypoxia	5.11	6.04e-18	9.26e-16
	response to wounding	2.44	9.47e-08	1.45e-05		signal transduction	2.24	1.79e-17	2.67e-15
	cellular biosynthetic process	1.66	1.74e-07	2.53e-05		signaling	2.2	4.75e-17	6.91e-15
	cellular process	1.2	2.49e-07	3.53e-05		cellular response to organic substance	2.47	4.9e-17	6.96e-15
	cellular nitrogen compound biosynthetic process	1.91	4.69e-07	6.19e-05		response to alcohol	2.68	1.11e-16	1.54e-14
	photosynthesis, light reaction	4.96	4.65e-07	6.29e-05		cellular response to decreased oxygen levels	5.37	3.63e-14	4.91e-12
	cellular metabolic process	1.31	5.84e-07	7.53e-05		cellular response to oxygen levels	5.35	4.05e-14	5.34e-12
	response to oxidative stress	2.55	7.26e-07	9.16e-05		leaf senescence	4.93	6.62e-14	8.53e-12
	organic acid metabolic process	1.81	7.55e-07	9.31e-05		plant organ senescence	4.53	7.1e-14	8.95e-12
	carboxylic acid metabolic process	1.97	1.33e-06	0.00016		cellular response to hypoxia	5.26	1.49e-13	1.84e-11
	photosynthetic electron transport chain	9.21	1.75e-06	0.000207		response to oomycetes	7.97	4.38e-13	5.29e-11
	lipid biosynthetic process	2.34	2.25e-06	0.00026		cellular response to salicylic acid stimulus	7.31	6.81e-13	8.05e-11
	monocarboxylic acid metabolic process	2.49	2.97e-06	0.000337		immune system process	4.69	5.59e-12	6.47e-10
	response to hormone	1.64	8.17e-06	0.000909		regulation of response to external stimulus	4.82	6.32e-12	7.17e-10
	NAD(P)H dehydrogenase complex assembly	23.26	9.31e-06	0.00102		cellular response to organic cyclic compound	4.35	8.14e-12	9.06e-10
	indole-containing compound metabolic process	4.04	1.09e-05	0.00117		response to abscisic acid	2.42	1.16e-11	1.26e-09
	positive regulation of defense response	4.99	1.19e-05	0.00125		indole-containing compound metabolic process	5.41	1.36e-11	1.46e-09
	response to endogenous stimulus	1.62	1.27e-05	0.00131		nucleobase-containing compound metabolic process	0.42	1.95e-11	2.05e-09
	regulation of response to external stimulus	3.55	1.41e-05	0.00143		regulation of response to biotic stimulus	4.8	3.28e-11	3.38e-09
	organic cyclic compound biosynthetic process	1.83	1.96e-05	0.00195		cellular process	1.22	3.89e-11	3.95e-09
	response to oomycetes	5.12	2.21e-05	0.00217		response to osmotic stress	2.45	5.76e-11	5.73e-09
	regulation of response to biotic stimulus	3.56	2.43e-05	0.00234		gene expression	0.15	7.26e-11	7.1e-09
	defense response to insect	6.31	2.76e-05	0.00261		response to salt	2.18	9.12e-11	8.77e-09
	regulation of response to stimulus	1.84	3.15e-05	0.00293		response to acid chemical	2.21	9.77e-11	9.24e-09
	cellular lipid metabolic process	1.97	3.98e-05	0.00364		response to radiation	1.89	1e-10	9.31e-09
	cell surface receptor signaling pathway	6.94	4.18e-05	0.00376		positive regulation of defense response	6.5	1.29e-10	1.18e-08
	generation of precursor metabolites and energy	2.75	5.46e-05	0.00484		response to water	2.21	1.83e-10	1.65e-08
	NADH dehydrogenase complex (plastoquinone) assembly	25.59	5.85e-05	0.0051		nucleic acid metabolic process	0.42	3.7e-10	3.28e-08
	tetrapyrrole metabolic process	3.05	8.39e-05	0.00722		response to light stimulus	1.87	8.89e-10	7.76e-08
	immune system process	3.15	9.58e-05	0.00811		response to fatty acid	2.69	1.33e-09	1.14e-07
	metabolic process	1.18	9.79e-05	0.00817		positive regulation of response to external stimulus	6.35	1.4e-09	1.18e-07
	cellular ketone metabolic process	6.02	0.000104	0.00855		protein phosphorylation	2.31	1.86e-09	1.55e-07
	positive regulation of response to biotic stimulus	4.65	0.000109	0.0088		positive regulation of response to biotic stimulus	6.23	4.89e-09	4.02e-07
						phosphorylation	2.24	6.24e-09	5.06e-07
						RNA metabolic process	0.42	9.14e-09	7.3e-07
						cellular response to lipid	2.41	1.51e-08	1.19e-06
						leaf development	2.78	1.75e-08	1.36e-06
						immune response	4.18	1.96e-08	1.5e-06
						response to jasmonic acid	2.59	2.3e-08	1.74e-06
						regulation of biological process	1.33	3.39e-08	2.53e-06
						regulation of immune system process	5.4	3.59e-08	2.61e-06
						regulation of immune response	5.4	3.59e-08	2.64e-06
						defense response to insect	7.31	4.37e-08	3.14e-06
						response to water deprivation	2.07	4.83e-08	3.42e-06
						organic acid metabolic process	1.77	4.96e-08	3.48e-06
						response to temperature stimulus	2.03	5.96e-08	4.12e-06
						RNA processing	0.09	7.7e-08	5.26e-06
						response to insect	9.98	8.15e-08	5.44e-06
						biological regulation	1.31	8.1e-08	5.47e-06
						phyllome development	2.31	8.47e-08	5.59e-06
						secondary metabolic process	2.37	9.05e-08	5.9e-06
						oxoacid metabolic process	1.78	1.07e-07	6.84e-06
						innate immune response	4.09	1.06e-07	6.85e-06
						cellular response to hormone stimulus	2.06	2.59e-07	1.63e-05
						small molecule metabolic process	1.59	2.91e-07	1.82e-05
						cellular response to endogenous stimulus	2.04	3.64e-07	2.24e-05
						regulation of cellular process	1.37	5.18e-07	3.16e-05
						regulation of innate immune response	5.24	6.86e-07	4.14e-05
						salicylic acid mediated signaling pathway	5.97	1.03e-06	6.18e-05
						positive regulation of innate immune response	6.35	1.5e-06	8.88e-05
						positive regulation of immune system process	6.18	1.94e-06	0.000112
						positive regulation of immune response	6.18	1.94e-06	0.000113
						positive regulation of response to stimulus	3.16	2.09e-06	0.00012
						response to salt stress	2.25	2.98e-06	0.000169
						indole glucosinolate metabolic process	8.79	3.06e-06	0.000172
						reproductive process	0.51	3.86e-06	0.000215
						developmental process involved in reproduction	0.47	4.31e-06	0.000238
						defense response to oomycetes	5.64	4.49e-06	0.000245
						reproduction	0.52	5.74e-06	0.00031
						cell wall macromolecule catabolic process	9.24	7.98e-06	0.000427
						indole-containing compound biosynthetic process	4.41	9.97e-06	0.000529
						organelle organization	0.4	2.02e-05	0.00106
						photosynthesis	3.07	2.15e-05	0.00112
						response to cold	2.16	2.44e-05	0.00126
						response to light intensity	2.55	2.84e-05	0.00145
						ncRNA metabolic process	0.07	3.37e-05	0.00171
						cellular component organization or biogenesis	0.62	4.09e-05	0.00205
						cell surface receptor signaling pathway	5.81	5.71e-05	0.00284
						terpenoid catabolic process	10.39	6.39e-05	0.00315
						response to reactive oxygen species	3.4	7.88e-05	0.00382
						respiratory burst	25.4	7.88e-05	0.00386
						reproductive system development	0.52	9.41e-05	0.00449
						reproductive structure development	0.52	9.39e-05	0.00451
						response to herbivore	9.52	9.64e-05	0.00456
						protein-DNA complex organization	< 0.01	0.000101	0.00473
						modification-dependent protein catabolic process	0.14	0.00011	0.00512
						positive regulation of macromolecule metabolic process	0.32	0.000112	0.00516
						phosphate-containing compound metabolic process	1.58	0.000115	0.0052
						modification-dependent macromolecule catabolic process	0.14	0.000115	0.00523
						establishment of localization in cell	0.25	0.000115	0.00527
						macromolecule metabolic process	0.79	0.00012	0.00537
						positive regulation of reactive oxygen species biosynthetic process	21.77	0.000121	0.00538
						toxin metabolic process	5.2	0.000124	0.00546
						small molecule biosynthetic process	1.83	0.000145	0.00632
						hormone-mediated signaling pathway	1.9	0.000149	0.00645
						ubiquitin-dependent protein catabolic process	0.14	0.000157	0.00675
						pattern recognition receptor signaling pathway	8.47	0.000168	0.00718
						cellular response to stress	1.72	0.000171	0.00725
						response to red light	4.03	0.000182	0.00763
						cell death	3.46	0.000197	0.00822
						plant organ development	1.5	0.000201	0.00833
						regulation of macromolecule metabolic process	0.68	0.000205	0.00842
						monocarboxylic acid metabolic process	1.96	0.00021	0.00855
						photosynthesis, light reaction	3.23	0.000221	0.00895
						cellular response to fatty acid	3.07	0.000223	0.00898
						peptidyl-lysine modification	< 0.01	0.000234	0.00935
						jasmonic acid mediated signaling pathway	3.39	0.000238	0.00937
						isoprenoid catabolic process	7.88	0.000236	0.00938
						phosphorus metabolic process	1.54	0.000253	0.00991
						proteolysis	0.31	0.000264	0.0102
						cellular component organization	0.62	0.000296	0.0114
						regulation of protein metabolic process	0.09	0.000301	0.0115
						ncRNA processing	0.09	0.000305	0.0115
						intracellular transport	0.26	0.000304	0.0116
						ribonucleoprotein complex biogenesis	0.09	0.000311	0.0117
						negative regulation of gene expression	< 0.01	0.000319	0.0119
						post-embryonic development	0.58	0.000322	0.012
						chromatin organization	< 0.01	0.000331	0.0122
						indole glucosinolate biosynthetic process	15.24	0.000346	0.0125
						callose localization	5.93	0.000342	0.0125
						positive regulation of reactive oxygen species metabolic process	15.24	0.000346	0.0126
						induced systemic resistance	7.14	0.000377	0.0134
						shoot system development	1.59	0.000375	0.0135
						establishment of protein localization	0.2	0.000421	0.0149
						polysaccharide localization	5.56	0.000486	0.0171
						cellular response to jasmonic acid stimulus	2.96	0.000501	0.0175
						regulation of reactive oxygen species metabolic process	4.69	0.000548	0.0191
						detoxification	3.08	0.000567	0.0196
						protein catabolic process	0.28	0.000574	0.0197
						response to toxic substance	2.91	0.000583	0.0199
						cellular component biogenesis	0.55	0.000609	0.0206
						photosynthetic electron transport chain	5.33	0.000606	0.0206
						protein transport	0.2	0.000617	0.0207
						carboxylic acid metabolic process	1.56	0.000633	0.0211
						photosynthesis, light harvesting in photosystem I	8.28	0.000651	0.0216
						RNA splicing	< 0.01	0.000716	0.0236
						proteolysis involved in protein catabolic process	0.24	0.000732	0.024
						cellular metabolic process	1.18	0.000794	0.0259
						respiratory burst involved in defense response	22.86	0.000848	0.0275
						defense response by callose deposition	7.62	0.000905	0.0292
						RNA modification	0.1	0.000913	0.0293
						regulation of cellular ketone metabolic process	3.07	0.000931	0.0297
						activation of innate immune response	4.85	0.00101	0.032
						chromatin remodeling	< 0.01	0.00104	0.0329
						innate immune response-activating signaling pathway	5.71	0.00107	0.0335
						regulation of defense response to fungus	5.71	0.00107	0.0337
						amide metabolic process	0.32	0.00113	0.0351
						sulfur compound metabolic process	1.89	0.00114	0.0352
						embryo development ending in seed dormancy	0.31	0.00118	0.0361
						embryo development	0.34	0.00121	0.0369
						activation of immune response	4.68	0.00122	0.037
						response to extracellular stimulus	2.23	0.00123	0.0372
						DNA damage response	0.1	0.00133	0.0398
						immune response-activating signaling pathway	5.44	0.00135	0.0401
						immune response-regulating signaling pathway	5.44	0.00135	0.0403
						glutathione metabolic process	4.52	0.00146	0.0433
						heterocycle metabolic process	0.73	0.00152	0.0446
						long-chain fatty acid metabolic process	4.44	0.0016	0.0468

## Sheet: 5_3. Cluster 1
	Supplementary Data Set 5_3 Gene ontology (GO) enrichment analysis of the genes in the cluster 1 Highly up-regulated genes (log2 fold change>= 2) by HopF2Pto-HA were used for the analysis. GO terms related to immunity and biotic stress responses were highlighted in red.
	GO biological process complete	Fold Enrichment	Raw p-value	FDR
	response to chemical	2.21	1.92e-14	5.44e-11
	response to stimulus	1.74	1.7e-14	9.66e-11
	response to stress	2.06	6.52e-13	1.23e-09
	response to organic substance	2.2	8.26e-12	1.17e-08
	response to oxygen-containing compound	2.38	6.27e-11	7.11e-08
	response to lipid	2.44	2.04e-09	1.93e-06
	response to abiotic stimulus	1.89	9.64e-08	7.82e-05
	response to wounding	3.22	1.2e-06	0.000851
	defense response	2.17	1.37e-06	0.000866
	response to external stimulus	2.02	2.06e-06	0.00106
	response to endogenous stimulus	2.11	2.29e-06	0.00108
	response to hormone	2.13	1.97e-06	0.00112
	cellular response to chemical stimulus	2.29	2.91e-06	0.00118
	response to fatty acid	3.53	2.9e-06	0.00127
	response to biotic stimulus	2.07	6.12e-06	0.00204
	defense response to other organism	2.18	6.89e-06	0.00206
	biological process involved in interspecies interaction between organisms	2.06	6.61e-06	0.00208
	response to other organism	2.07	6e-06	0.00213
	response to external biotic stimulus	2.07	6e-06	0.00227
	cellular response to lipid	3.15	8.32e-06	0.00236
	response to jasmonic acid	3.32	2.17e-05	0.00536
	response to inorganic substance	2.11	2.11e-05	0.00544
	response to oxidative stress	3.02	6.83e-05	0.0161
	cellular response to organic substance	2.24	9.52e-05	0.0216
	cellular response to oxygen-containing compound	2.41	0.000156	0.0341

## Sheet: 5_4. Cluster 2
	Supplementary Data Set 5_4 Gene ontology (GO) enrichment analysis of the genes in the cluster 2 Highly down-regulated genes (log2 fold change<=-2) by HopF2Pto-HA were used for the analysis. GO terms related to immunity and biotic stress responses were highlighted in red.
	GO biological process complete	Fold Enrichment	Raw p-value	FDR
	response to external stimulus	3.24	4.92e-12	2.79e-08
	biological process involved in interspecies interaction between organisms	3.37	6.32e-11	7.17e-08
	response to biotic stimulus	3.38	5.65e-11	8.01e-08
	response to other organism	3.38	5.48e-11	1.04e-07
	response to external biotic stimulus	3.38	5.48e-11	1.55e-07
	defense response to other organism	3.38	2.13e-09	2.01e-06
	defense response	3.06	1.05e-08	8.52e-06
	response to stimulus	1.72	1.12e-07	7.95e-05
	response to bacterium	3.5	1.91e-06	0.0012
	defense response to bacterium	3.75	6.02e-06	0.00342
	response to chemical	1.95	1.11e-05	0.00575
	response to stress	1.89	1.26e-05	0.00594
	cell communication	2.46	3.01e-05	0.0132
	protein phosphorylation	3.39	7.16e-05	0.029
	phosphorylation	3.28	0.0001	0.0379
	oxylipin biosynthetic process	33.75	0.000135	0.0479
	GO cellular component complete	Fold Enrichment	Raw p-value	FDR
	membrane	2.24	1.25e-07	0.000123
	cell periphery	2.39	2.15e-06	0.00106
	plasma membrane	2.46	5.28e-06	0.00173
