# Supplementary material for: The leucine-rich repeat receptor kinase QSK1 regulates PRR-RBOHD complexes targeted by the bacterial effector HopF2Pto
Source: Plant Cell. 2024 Oct 21;36(12):4932–51. doi: 10.1093/plcell/koae267 (PMC11641854; doi:10.1093/plcell/koae267)
Supplement: koae267_Supplementary_Data [file koae267_supplementary_data.zip › Supplementary Data Set 6_.xlsx]

## Sheet: Summary
Supplementary Data Set 6. Genes in SOM clusters. The genes in the top 25% of the coefficient of variance values were categorized into 12 clusters depending on their expression patterns. The scaled expression values represent the average principle component scores of all genes within a cluster. All the other tabs show the list of genes in each cluster with average of normalized_expression_values o…
	Col-0 DMSO	Col-0 DEX	HopF2 DMSO	HopF2 DEX	No. of genes
Cluster 1	-0.47981	-0.540517	-0.460763	1.48109	1370
Cluster 2	0.50227	0.610117	0.335773	-1.44816	509
Cluster 3	-0.394108	-0.959217	0.070607	1.28272	325
Cluster 4	0.7346	0.890425	-0.562764	-1.06226	216
Cluster 5	0.172613	1.2049	-0.206787	-1.17073	619
Cluster 6	-0.125491	1.42042	-0.564841	-0.730087	622
Cluster 7	-0.583251	1.15767	-0.942435	0.368012	115
Cluster 8	-0.590536	-0.0179519	-0.77395	1.38244	405
Cluster 9	1.29896	-0.0820204	-0.251997	-0.964945	253
Cluster 10	0.82298	-0.100881	0.617924	-1.34002	606
Cluster 11	0.364321	-0.164881	1.05856	-1.25801	711
Cluster 12	0.194048	-0.799722	1.22849	-0.622814	199

## Sheet: Cluster1
		Average of normalized_expression_values				Fold change
Accession	Description	Col_DMSO	Col_DEX	HopF2_DMSO	HopF2_DEX	HopF2_Dex/HopF2_DMSO
AT1G61810.3	beta-glucosidase 45	9.22843	7.77663	7.75163	961.736	124.069
AT1G61810.1	beta-glucosidase 45	10.8384	11.0306	15.1743	1537.33	101.312
AT3G46890.1		13.9968	10.0289	9.4419	729.362	77.2474
AT1G15010.1		34.8047	61.728	56.5423	2815.25	49.7902
AT1G23730.1	beta carbonic anhydrase 3	68.2155	149.01	33.6857	1478.86	43.9018
AT5G13170.1	senescence-associated gene 29	31.6832	37.1988	11.8181	493.008	41.7163
AT1G64405.1		8.18018	13.3357	8.23501	277.365	33.6812
AT3G29770.1	methyl esterase 11	50.3984	74.4026	56.1713	1702.9	30.3162
AT5G13220.3	jasmonate-zim-domain protein 10	19.4629	14.6837	12.0069	327.125	27.2447
AT5G13220.1	jasmonate-zim-domain protein 10	19.4648	15.44	13.0692	335.394	25.663
AT5G13220.2	jasmonate-zim-domain protein 10	13.0421	10.6698	8.74309	221.162	25.2957
AT5G13220.4	jasmonate-zim-domain protein 10	19.7063	14.9518	13.0675	328.919	25.1708
AT5G05320.1	FAD/NAD(P)-binding oxidoreductase family protein	27.3315	32.4449	28.9197	724.799	25.0625
AT1G18610.1	Galactose oxidase/kelch repeat superfamily protein	39.8119	29.1247	37.0566	926.747	25.0089
AT1G31550.2	GDSL-like Lipase/Acylhydrolase superfamily protein	16.7609	25.7	19.0314	462.28	24.2904
AT1G31550.1	GDSL-like Lipase/Acylhydrolase superfamily protein	13.8724	23.7299	19.0285	437.651	22.9998
AT2G41300.1	strictosidine synthase-like 1	12.8176	9.89445	11.9325	228.329	19.1351
AT1G01720.1	NAC (No Apical Meristem) domain transcriptional regulator superfamily protein	96.1453	196.022	90.3544	1717.62	19.0098
AT4G30520.1	Leucine-rich repeat protein kinase family protein	12.4386	10.1063	14.9092	268.674	18.0207
AT2G40970.1	Homeodomain-like superfamily protein	78.9335	90.9119	61.7039	1075.98	17.4378
AT1G20490.1	AMP-dependent synthetase and ligase family protein	15.9569	14.7437	17.5035	300.792	17.1846
AT1G06160.1	octadecanoid-responsive Arabidopsis AP2/ERF 59	39.6031	78.5988	41.2612	706.357	17.1192
AT4G16620.1	nodulin MtN21 /EamA-like transporter family protein	12.2468	14.2449	11.334	192.553	16.9889
AT2G05510.5	Glycine-rich protein family	530.294	1018.28	362.625	6062.97	16.7197
AT2G05510.6	Glycine-rich protein family	630.992	1213.48	445.673	7339.87	16.4692
AT2G05510.2	Glycine-rich protein family	582.451	1110.91	410.321	6738.97	16.4237
AT2G05510.3	Glycine-rich protein family	582.198	1106.03	408.888	6705.78	16.4001
AT2G05510.1	Glycine-rich protein family	668.346	1287.02	477.87	7829.59	16.3843
AT2G05510.4	Glycine-rich protein family	653.935	1244.59	469.541	7613.78	16.2154
AT1G33102.1		34.4308	24.7021	22.9702	358.965	15.6274
AT3G50410.1	OBF binding protein 1	10.6494	7.1054	12.8519	196.537	15.2924
AT4G36790.1	Major facilitator superfamily protein	85.6077	80.9344	74.5635	1098.06	14.7265
AT3G10500.1	NAC domain containing protein 53	82.1179	90.8534	83.6142	1217.02	14.5552
AT5G09445.1		17.3218	22.2343	22.2297	317.533	14.2841
AT2G41070.2	Basic-leucine zipper (bZIP) transcription factor family protein	50.8575	51.5802	52.0362	716.799	13.775
AT2G41070.1	Basic-leucine zipper (bZIP) transcription factor family protein	50.8574	51.5802	52.036	715.225	13.7448
AT2G41070.3	Basic-leucine zipper (bZIP) transcription factor family protein	50.8573	52.0642	52.0804	713.863	13.7069
AT1G64760.1	O-Glycosyl hydrolases family 17 protein	45.1203	34.1742	45.7071	618.786	13.5381
AT1G28610.2	GDSL-like Lipase/Acylhydrolase superfamily protein	27.5565	18.0911	19.5865	262.519	13.4031
AT1G28610.1	GDSL-like Lipase/Acylhydrolase superfamily protein	27.0194	17.5809	19.5853	260.085	13.2796
AT1G64760.2	O-Glycosyl hydrolases family 17 protein	46.2039	34.6884	48.6438	645.453	13.269
AT5G47500.1	Pectin lyase-like superfamily protein	133.142	91.6689	81.2023	1022.1	12.587
AT3G50800.1		34.0018	32.6583	22.4355	280.204	12.4893
AT5G43810.1	Stabilizer of iron transporter SufD / Polynucleotidyl transferase	57.9562	57.2634	73.0314	905.259	12.3955
AT5G43810.2	Stabilizer of iron transporter SufD / Polynucleotidyl transferase	57.6802	57.0474	74.2912	916.857	12.3414
AT3G61950.2	basic helix-loop-helix (bHLH) DNA-binding superfamily protein	16.5847	11.9534	11.735	143.249	12.207
AT5G47060.1	Protein of unknown function (DUF581)	142.177	167.756	165.848	1988.67	11.9909
AT5G08370.1	alpha-galactosidase 2	57.2848	46.2767	79.8276	953.095	11.9394
AT5G08370.2	alpha-galactosidase 2	57.2848	46.2767	79.8276	953.095	11.9394
AT3G60530.1	GATA transcription factor 4	206.202	220.598	228.525	2703.72	11.8312
AT1G10585.1	basic helix-loop-helix (bHLH) DNA-binding superfamily protein	7.02509	12.1948	7.3156	85.3638	11.6687
AT1G14460.1	AAA-type ATPase family protein	18.9322	20.9733	23.4737	269.584	11.4845
AT4G30940.1	BTB/POZ domain with WD40/YVTN repeat-like protein	24.6761	24.0904	21.9522	249.728	11.376
AT1G49620.1	Cyclin-dependent kinase inhibitor family protein	8.0795	9.21892	12.3387	134.542	10.9041
AT5G49570.1	peptide-N-glycanase 1	67.1817	113.611	51.7079	562.486	10.8782
AT1G64780.1	ammonium transporter 1;2	60.8167	23.9697	72.646	789.119	10.8625
AT2G37760.5	NAD(P)-linked oxidoreductase superfamily protein	63.1329	100.433	58.1364	614.679	10.573
AT4G31380.1	FPF1-like protein 1	9.01034	14.5087	6.94353	73.2815	10.5539
AT2G37760.4	NAD(P)-linked oxidoreductase superfamily protein	63.1328	100.166	58.1362	613.38	10.5507
AT2G37760.1	NAD(P)-linked oxidoreductase superfamily protein	74.4064	127.243	69.6972	734.943	10.5448
AT2G37760.2	NAD(P)-linked oxidoreductase superfamily protein	74.4063	127.243	69.6971	734.08	10.5324
AT2G37930.1	Protein of unknown function (DUF3527)	11.9296	14.4702	12.1694	127.756	10.4982
AT2G37760.3	NAD(P)-linked oxidoreductase superfamily protein	62.3218	97.9618	56.8274	595.179	10.4734
AT2G34655.1		25.398	26.3219	17.7227	181.344	10.2323
AT5G59080.1		89.6661	98.6468	49.07	501.614	10.2224
AT4G35985.1	Senescence/dehydration-associated protein-related	14.7258	22.2104	16.9557	172.392	10.1672
AT4G19420.1	Pectinacetylesterase family protein	262.121	263.456	213.455	2157.64	10.1082
AT4G19420.2	Pectinacetylesterase family protein	261.327	262.239	213.147	2150.23	10.088
AT1G20450.1	Dehydrin family protein	623.509	677.721	705.168	7051.54	9.99979
AT1G20450.2	Dehydrin family protein	600.859	655.41	687.052	6857.91	9.98165
AT3G19970.1	alpha/beta-Hydrolases superfamily protein	44.9099	39.7954	35.311	351.131	9.94395
AT5G61160.1	anthocyanin 5-aromatic acyltransferase 1	8.99234	20.3521	12.2873	121.831	9.91513
AT1G05960.1	ARM repeat superfamily protein	127.538	111.001	140.257	1329.5	9.47903
AT1G05960.2	ARM repeat superfamily protein	127.538	111.001	140.257	1329.5	9.47903
AT1G20160.2	Subtilisin-like serine endopeptidase family protein	18.967	23.4391	12.0308	113.611	9.44333
AT1G20160.1	Subtilisin-like serine endopeptidase family protein	18.9664	23.1724	12.0302	113.148	9.40532
AT4G35720.1	Arabidopsis protein of unknown function (DUF241)	35.6917	25.2162	24.2946	227.859	9.37904
AT1G63300.1	Myosin heavy chain-related protein	38.3987	24.3785	25.1592	234.718	9.32934
AT5G49280.1	hydroxyproline-rich glycoprotein family protein	58.4545	60.8415	55.7478	515.224	9.24206
AT1G27500.1	Tetratricopeptide repeat (TPR)-like superfamily protein	37.364	31.9151	25.2372	230.214	9.12201
AT3G24310.1	myb domain protein 305	10.1958	14.0624	10.384	93.3358	8.98843
AT1G51355.1		17.9814	15.327	15.1448	135.198	8.92702
AT2G34810.1	FAD-binding Berberine family protein	66.748	57.5145	41.1924	365.336	8.86901
AT4G27350.1	Protein of unknown function (DUF1223)	61.8681	49.4196	51.5484	449.824	8.72624
AT2G01913.1		8.71021	7.82318	16.8969	146.12	8.64774
AT4G27240.1	zinc finger (C2H2 type) family protein	48.682	42.686	49.801	422.351	8.48077
AT1G18620.2		126.163	115.256	102.471	860.242	8.39495
AT2G40130.1	Double Clp-N motif-containing P-loop nucleoside triphosphate hydrolases superfamily protein	11.9079	9.85928	11.2844	94.2419	8.35151
AT2G40130.2	Double Clp-N motif-containing P-loop nucleoside triphosphate hydrolases superfamily protein	11.9079	9.85928	11.2844	94.2419	8.35151
AT5G23130.1	Peptidoglycan-binding LysM domain-containing protein	10.1316	8.78263	7.93665	65.9527	8.30989
AT1G33480.1	RING/U-box superfamily protein	15.4194	8.05785	10.1808	84.1305	8.26367
AT1G18620.1		126.433	115.524	102.521	845.723	8.24926
AT5G27000.1	kinesin 4	17.0187	11.9551	8.83916	72.8396	8.24056
AT3G14610.1	cytochrome P450, family 72, subfamily A, polypeptide 7	31.9269	46.6509	26.3913	215.963	8.18311
AT5G65140.1	Haloacid dehalogenase-like hydrolase (HAD) superfamily protein	8.72245	13.5774	7.35879	59.5737	8.09558
AT1G62540.1	flavin-monooxygenase glucosinolate S-oxygenase 2	23.7472	24.064	21.0351	169.76	8.0703
AT3G51895.1	sulfate transporter 3;1	20.7796	25.4456	19.6015	157.619	8.04118
AT5G67520.1	adenosine-5'-phosphosulfate (APS) kinase 4	15.4596	15.8206	9.36882	74.8318	7.98733
AT4G32285.1	ENTH/ANTH/VHS superfamily protein	280.359	289.952	243.863	1883.93	7.72538
AT4G32285.2	ENTH/ANTH/VHS superfamily protein	284.003	295.555	246.966	1904.1	7.70996
AT2G47260.1	WRKY DNA-binding protein 23	26.6896	26.1943	30.3259	231.884	7.6464
AT2G26680.1		21.4206	21.1316	16.9639	128.492	7.57446
AT1G14520.1	myo-inositol oxygenase 1	7.98472	7.06638	8.9226	67.4449	7.55889
AT1G14520.2	myo-inositol oxygenase 1	7.98472	7.06638	8.9226	67.4449	7.55889
AT1G05710.1	basic helix-loop-helix (bHLH) DNA-binding superfamily protein	66.209	73.2795	71.5124	539.808	7.54845
AT1G05710.4	basic helix-loop-helix (bHLH) DNA-binding superfamily protein	65.9329	73.2796	71.512	538.675	7.53265
AT4G36410.1	ubiquitin-conjugating enzyme 17	168.227	142.203	115.786	864.167	7.46349
AT5G04950.1	nicotianamine synthase 1	28.7777	34.5251	33.8151	248.976	7.36286
AT4G15490.1	UDP-Glycosyltransferase superfamily protein	48.688	35.395	32.3206	234.42	7.25295
AT3G10330.1	Cyclin-like family protein	47.7039	46.3518	39.2667	283.403	7.21737
AT3G16330.1		16.0895	16.352	16.8635	121.608	7.21131
AT1G65970.1	thioredoxin-dependent peroxidase 2	766.96	863.509	702.133	5032.38	7.16727
AT2G18193.1	P-loop containing nucleoside triphosphate hydrolases superfamily protein	35.9557	52.6286	34.9195	248.435	7.11452
AT2G45560.1	cytochrome P450, family 76, subfamily C, polypeptide 1	48.0182	34.7577	53.7567	382.092	7.1078
AT1G05710.2	basic helix-loop-helix (bHLH) DNA-binding superfamily protein	77.9775	83.1393	80.8492	569.118	7.03925
AT1G05710.5	basic helix-loop-helix (bHLH) DNA-binding superfamily protein	76.9258	82.655	80.8785	567.779	7.02015
AT1G05710.3	basic helix-loop-helix (bHLH) DNA-binding superfamily protein	76.9258	82.655	80.8785	567.545	7.01726
AT2G23120.1	Late embryogenesis abundant protein, group 6	779.222	618.277	594.393	4169.08	7.01401
AT3G61950.1	basic helix-loop-helix (bHLH) DNA-binding superfamily protein	13.3502	8.76369	10.7071	74.9018	6.99553
AT1G16730.1	unknown protein 6	72.2529	50.2176	47.9883	331.975	6.91783
AT1G60740.1	Thioredoxin superfamily protein	42.3985	45.1722	37.0254	255.163	6.89158
AT1G70750.1	Protein of unknown function, DUF593	74.8217	65.2387	81.6064	555.944	6.8125
AT1G80245.1	Spc97 / Spc98 family of spindle pole body (SBP) component	57.6827	67.3386	66.7769	447.767	6.70542
AT1G80245.3	Spc97 / Spc98 family of spindle pole body (SBP) component	57.4219	68.3115	67.0399	447.984	6.68234
AT1G80245.2	Spc97 / Spc98 family of spindle pole body (SBP) component	57.6828	67.8231	67.0397	447.565	6.67612
AT2G19590.1	ACC oxidase 1	11.5273	11.8859	9.66645	64.3754	6.65968
AT1G03580.1		12.69	9.55142	11.7884	77.9656	6.61377
AT3G61990.1	S-adenosyl-L-methionine-dependent methyltransferases superfamily protein	50.7504	59.6301	57.3244	370.641	6.46568
AT2G39705.1	ROTUNDIFOLIA like 8	633.044	723.488	653.863	4221.64	6.45646
AT1G17460.1	TRF-like 3	9.10858	8.42259	10.6356	68.358	6.42725
AT1G17460.2	TRF-like 3	9.10858	8.42259	10.6356	68.358	6.42725
AT1G55410.1		10.2795	8.20346	11.8323	75.6677	6.395
AT2G28840.1	XB3 ortholog 1 in Arabidopsis thaliana	991.165	952.292	1242.65	7942.25	6.39138
AT5G64370.1	beta-ureidopropionase	153.316	232.436	124.457	792.899	6.37085
AT1G74430.1	myb domain protein 95	25.4335	28.991	24.8842	156.791	6.30083
AT5G23820.1	MD-2-related lipid recognition domain-containing protein	198.967	148.192	166.431	1045.42	6.2814
AT4G30370.1	RING/U-box superfamily protein	18.1275	17.0283	14.543	90.9967	6.25707
AT4G32480.1	Protein of unknown function (DUF506)	853.702	994.667	772.674	4823.7	6.24286
AT5G57070.1	hydroxyproline-rich glycoprotein family protein	54.5982	42.2078	63.6654	396.482	6.22758
AT2G46410.1	Homeodomain-like superfamily protein	35.499	31.9832	34.2684	212.896	6.2126
AT5G11100.1	Calcium-dependent lipid-binding (CaLB domain) family protein	15.8236	12.3263	12.789	79.3801	6.20689
AT1G53170.1	ethylene response factor 8	19.237	24.9564	19.3447	120.025	6.20458
AT1G69260.1	ABI five binding protein	25.8807	28.8091	18.9872	117.656	6.19659
AT3G23550.1	MATE efflux family protein	51.0881	99.7688	59.607	368.933	6.18943
AT1G28570.1	SGNH hydrolase-type esterase superfamily protein	21.2295	20.0741	27.4049	169.591	6.18833
AT2G28840.2	XB3 ortholog 1 in Arabidopsis thaliana	909.118	869.231	1138.04	7038.46	6.1847
AT4G37870.1	phosphoenolpyruvate carboxykinase 1	1856.01	2164.04	1451.09	8940.42	6.16116
AT1G28570.2	SGNH hydrolase-type esterase superfamily protein	20.9533	19.828	27.4032	167.173	6.10049
AT2G46640.1		37.9906	44.1351	46.7646	283.896	6.07075
AT3G23570.1	alpha/beta-Hydrolases superfamily protein	47.7822	70.6597	50.7304	307.942	6.07017
AT5G49525.1		52.1894	54.4208	42.3139	255.458	6.03721
AT1G27690.1	Protein of unknown function (DUF620)	23.2678	16.6173	24.0055	144.846	6.03388
AT1G10530.1		28.5442	13.2845	25.9201	155.544	6.00088
AT1G28600.2	GDSL-like Lipase/Acylhydrolase superfamily protein	182.131	216.55	187.494	1121.86	5.98342
AT5G14700.1	NAD(P)-binding Rossmann-fold superfamily protein	17.1215	14.5166	16.1253	96.3441	5.97471
AT5G49665.1	Zinc finger (C3HC4-type RING finger) family protein	13.0753	14.403	9.575	57.0406	5.95725
AT1G28600.1	GDSL-like Lipase/Acylhydrolase superfamily protein	183.651	217.838	190.532	1129.67	5.92905
AT3G23470.1	Cyclopropane-fatty-acyl-phospholipid synthase	25.9692	18.9578	27.8632	164.911	5.9186
AT5G48330.1	Regulator of chromosome condensation (RCC1) family protein	16.4354	18.3171	21.7018	125.751	5.79451
AT5G48330.2	Regulator of chromosome condensation (RCC1) family protein	16.4354	18.3171	21.7018	125.751	5.79451
AT2G46640.3		48.4047	54.074	58.4693	337.106	5.76553
AT2G46640.2		47.6122	53.3396	58.0738	333.739	5.7468
AT2G46200.1		48.0875	59.0138	59.7441	343.132	5.74337
AT2G46200.2		48.0876	59.0138	59.9768	343.15	5.72138
AT1G75370.2	Sec14p-like phosphatidylinositol transfer family protein	39.9139	45.1928	41.8483	239.282	5.71784
AT4G40010.1	SNF1-related protein kinase 2.7	55.6719	45.4283	48.9966	278.3	5.67999
AT1G77660.1	Histone H3 K4-specific methyltransferase SET7/9 family protein	45.8624	43.3572	39.8767	226.102	5.67002
AT3G01820.1	P-loop containing nucleoside triphosphate hydrolases superfamily protein	82.7683	97.5887	87.8607	494.649	5.62993
AT3G14362.1	ROTUNDIFOLIA like 10	18.0911	13.337	16.0578	90.1362	5.61323
AT1G62620.1	Flavin-binding monooxygenase family protein	18.0419	18.8261	13.3995	75.1344	5.60727
AT4G30910.1	Cytosol aminopeptidase family protein	109.976	133.315	116.557	651.939	5.5933
AT5G10770.1	Eukaryotic aspartyl protease family protein	152.782	199.528	113.709	634.52	5.58023
AT1G64710.2	GroES-like zinc-binding dehydrogenase family protein	41.6058	60.0767	49.0463	273.449	5.57532
AT1G05790.2	lipase class 3 family protein	63.8764	66.9924	57.1554	318.284	5.56876
AT1G64710.1	GroES-like zinc-binding dehydrogenase family protein	41.6061	60.0767	49.2797	274.34	5.567
AT1G05790.1	lipase class 3 family protein	63.6051	66.7251	57.1547	317.607	5.55697
AT1G75370.1	Sec14p-like phosphatidylinositol transfer family protein	86.5331	92.1048	84.7361	469.76	5.5438
AT4G28085.2		93.5801	122.68	68.5667	379.227	5.53077
AT4G36850.1	PQ-loop repeat family protein / transmembrane family protein	328.254	335.015	201.492	1109.97	5.50876
AT5G18590.1	Galactose oxidase/kelch repeat superfamily protein	33.0669	32.4085	34.7821	190.034	5.46356
AT2G41370.1	Ankyrin repeat family protein / BTB/POZ domain-containing protein	17.0282	11.6643	13.9595	76.1229	5.45313
AT5G23220.1	nicotinamidase 3	15.4073	20.5836	18.7925	101.961	5.42562
AT5G18590.2	Galactose oxidase/kelch repeat superfamily protein	32.806	32.1663	35.0145	189.821	5.4212
AT4G36710.1	GRAS family transcription factor	19.0136	22.5923	19.3992	105.146	5.42011
AT4G34950.1	Major facilitator superfamily protein	10.0564	17.6247	25.1411	134.531	5.35107
AT1G73602.1	conserved peptide upstream open reading frame 32	15.9314	16.037	20.2292	108.189	5.34815
AT1G73600.2	S-adenosyl-L-methionine-dependent methyltransferases superfamily protein	15.9338	16.0365	20.7665	110.418	5.31714
AT1G73600.1	S-adenosyl-L-methionine-dependent methyltransferases superfamily protein	15.9332	16.0367	20.7652	109.743	5.28497
AT2G36430.1	Plant protein of unknown function (DUF247)	23.36	26.9552	37.4888	197.302	5.26296
AT5G40460.1		12.7001	11.125	8.30069	43.5263	5.2437
AT4G01030.1	pentatricopeptide (PPR) repeat-containing protein	51.7285	60.1542	53.8092	280.113	5.20567
AT2G24550.1		600.101	657.324	522.349	2715.88	5.19936
AT1G10740.1	alpha/beta-Hydrolases superfamily protein	194.551	178.81	175.774	912.777	5.1929
AT3G62360.1	Carbohydrate-binding-like fold	62.1127	67.7936	59.4285	308.113	5.1846
AT2G43590.1	Chitinase family protein	113.93	181.354	118.055	611.88	5.18301
AT1G67750.1	Pectate lyase family protein	55.6722	44.9776	50.0379	259.275	5.18157
AT1G10740.2	alpha/beta-Hydrolases superfamily protein	186.677	170.839	171.291	886.291	5.17419
AT1G17190.1	glutathione S-transferase tau 26	151.68	67.3973	137.28	710.133	5.17287
AT3G13380.1	BRI1-like 3	19.212	25.9974	20.298	104.552	5.15087
AT2G41705.2	camphor resistance CrcB family protein	77.6107	88.8762	65.5726	337.408	5.14556
AT2G41705.1	camphor resistance CrcB family protein	77.8717	89.1187	65.5728	337.171	5.14194
AT5G07180.1	ERECTA-like 2	8.49074	4.29762	9.87326	50.4963	5.11445
AT2G16890.2	UDP-Glycosyltransferase superfamily protein	32.678	42.3857	32.5804	165.864	5.09091
AT4G34160.1	CYCLIN D3;1	39.7569	23.7711	29.248	147.805	5.05351
AT3G18535.1	tubulin-tyrosine ligases	27.282	27.0256	29.7779	149.617	5.02444
AT2G39370.1		20.0593	10.5064	13.0657	65.4554	5.0097
AT5G62820.1	Uncharacterised protein family (UPF0497)	20.2401	24.2314	24.1507	120.438	4.98696
AT3G09760.1	RING/U-box superfamily protein	105.732	91.8861	114.047	562.609	4.93314
AT1G10740.3	alpha/beta-Hydrolases superfamily protein	67.5329	75.3927	63.24	311.818	4.93071
AT2G30070.1	potassium transporter 1	39.0824	30.753	47.1792	231.003	4.89628
AT5G24300.1	Glycogen/starch synthases, ADP-glucose type	183.914	110.518	170.427	832.63	4.88557
AT2G23100.1	Cysteine/Histidine-rich C1 domain family protein	9.08956	7.69655	13.3671	65.1153	4.87131
AT1G45160.1	Protein kinase superfamily protein	38.8607	39.0138	43.1104	208.911	4.84596
AT3G63200.1	PATATIN-like protein 9	39.8532	34.5107	40.8839	197.232	4.82419
AT5G24300.2	Glycogen/starch synthases, ADP-glucose type	167.454	102.559	158.308	763.513	4.82295
AT1G45160.2	Protein kinase superfamily protein	38.0706	38.7713	43.136	206.937	4.79732
AT5G11020.1	Protein kinase superfamily protein	17.1104	14.2859	15.6538	75.0005	4.7912
AT1G62640.2	3-ketoacyl-acyl carrier protein synthase III	92.4223	87.8168	97.9797	468.501	4.78161
AT1G65980.2	thioredoxin-dependent peroxidase 1	694.484	739.47	689.146	3294.72	4.78087
AT1G62640.1	3-ketoacyl-acyl carrier protein synthase III	92.6984	87.8169	98.2564	469.603	4.77937
AT4G01026.1	PYR1-like 7	59.7945	65.6818	61.349	293.121	4.77792
AT2G47010.1		74.85	63.4013	58.4633	279.067	4.77337
AT5G11890.1		43.9974	51.7082	45.2383	215.826	4.77087
AT4G31510.1		154.281	174.362	145.52	688.906	4.73408
AT1G65980.1	thioredoxin-dependent peroxidase 1	799.438	845.044	790.655	3740	4.73026
AT1G53160.1	squamosa promoter binding protein-like 4	13.9184	16.2303	9.93924	46.943	4.723
AT1G10740.4	alpha/beta-Hydrolases superfamily protein	78.9867	86.4932	67.2528	317.466	4.72049
AT2G47010.2		73.5255	62.3826	58.2031	273.274	4.69518
AT5G04310.1	Pectin lyase-like superfamily protein	12.8521	12.044	22.7386	106.013	4.66224
AT1G20440.1	cold-regulated 47	3847.56	3620.05	3813.75	17639.7	4.62528
AT3G02070.1	Cysteine proteinases superfamily protein	62.044	73.2711	60.03	275.707	4.59283
AT5G67480.1	BTB and TAZ domain protein 4	49.0116	84.2982	89.0095	407.687	4.58027
AT4G14695.1	Uncharacterised protein family (UPF0041)	14.3448	6.6845	11.2538	51.4817	4.57461
AT5G67480.2	BTB and TAZ domain protein 4	48.7401	84.2944	89.0089	406.804	4.57037
AT4G14695.2	Uncharacterised protein family (UPF0041)	14.073	6.66038	11.2529	51.2166	4.55141
AT2G42430.1	lateral organ boundaries-domain 16	15.6828	18.4713	26.6481	120.626	4.52662
AT5G63180.1	Pectin lyase-like superfamily protein	47.7695	26.8582	44.7114	201.629	4.50957
AT5G59590.1	UDP-glucosyl transferase 76E2	12.943	10.9663	11.5645	51.8456	4.48318
AT3G18530.1	ARM repeat superfamily protein	16.2757	12.3295	17.6209	78.7947	4.47167
AT3G15970.1	NUP50 (Nucleoporin 50 kDa) protein	66.8356	59.7533	66.3279	296.197	4.46565
AT1G72800.1	RNA-binding (RRM/RBD/RNP motifs) family protein	15.4512	27.6077	18.3966	82.1254	4.46416
AT5G65890.1	ACT domain repeat 1	29.9576	21.0904	30.6815	136.663	4.45427
AT5G65890.2	ACT domain repeat 1	29.9576	21.0904	30.6815	136.663	4.45427
AT2G45100.1	Cyclin/Brf1-like TBP-binding protein	26.7698	26.506	38.9536	172.572	4.4302
AT1G66200.2	glutamine synthase clone F11	1540.27	1939.85	1491.42	6569.24	4.40469
AT1G75860.1		98.4403	101.936	114.311	503.247	4.40243
AT4G15240.1	Protein of unknown function (DUF604)	26.3198	28.756	24.1741	106.377	4.40046
AT1G66200.1	glutamine synthase clone F11	1572.28	1979.51	1518.34	6653.73	4.38224
AT1G79630.3	Protein phosphatase 2C family protein	35.7294	22.7079	33.0179	143.562	4.348
AT5G18900.1	2-oxoglutarate (2OG) and Fe(II)-dependent oxygenase superfamily protein	237.031	248.829	191.538	828.566	4.32585
AT3G54030.1	Protein kinase protein with tetratricopeptide repeat domain	34.5779	45.9875	30.0546	129.974	4.3246
AT4G37740.1	growth-regulating factor 2	18.8916	12.2777	17.8335	76.9917	4.31726
AT2G20900.2	diacylglycerol kinase 5	57.4982	62.9159	57.7178	248.829	4.31113
AT2G20900.3	diacylglycerol kinase 5	57.4982	62.9159	57.7178	248.829	4.31113
AT1G79630.2	Protein phosphatase 2C family protein	33.9355	21.6855	30.5966	131.87	4.30995
AT4G35550.1	WUSCHEL related homeobox 13	23.1372	25.1728	18.6108	80.1651	4.30744
AT4G21510.1	F-box family protein	31.4038	30.8306	35.7747	154.085	4.30709
AT1G64740.1	alpha-1 tubulin	171.217	176.592	155.449	666.503	4.28759
AT4G29310.1	Protein of unknown function (DUF1005)	20.9572	15.8107	19.5131	83.5905	4.2838
AT1G24575.1		118.053	147.608	100.451	429.401	4.27474
AT5G60160.1	Zn-dependent exopeptidases superfamily protein	88.9941	100.458	105.682	450.066	4.25867
AT1G65920.1	Regulator of chromosome condensation (RCC1) family with FYVE zinc finger domain	12.2899	10.1285	13.5314	57.4765	4.24763
AT2G20720.1	Pentatricopeptide repeat (PPR) superfamily protein	10.4052	15.4154	10.9872	46.6018	4.24147
AT3G59010.1	pectin methylesterase 61	22.7197	29.1737	18.6676	79.1205	4.23838
AT1G79630.1	Protein phosphatase 2C family protein	34.1827	22.1985	31.7545	134.516	4.23612
AT4G35070.2	SBP (S-ribonuclease binding protein) family protein	13.5183	14.9923	13.0488	55.0637	4.21983
AT2G33990.1	IQ-domain 9	100.751	88.0049	95.6039	403.164	4.21702
AT1G27670.1		66.9202	84.2119	70.0933	294.577	4.20264
AT5G27760.1	Hypoxia-responsive family protein	167.938	229.205	175.809	737.271	4.19359
AT4G36730.1	G-box binding factor 1	148.063	144.494	143.019	598.495	4.18471
AT4G36730.2	G-box binding factor 1	148.063	144.002	142.996	598.068	4.18241
AT5G53730.1	Late embryogenesis abundant (LEA) hydroxyproline-rich glycoprotein family	37.1288	34.226	32.9917	137.555	4.16937
AT4G35070.1	SBP (S-ribonuclease binding protein) family protein	13.7654	14.9924	13.6079	56.1711	4.12783
AT1G27200.1	Domain of unknown function (DUF23)	97.2523	84.6704	100.604	414.347	4.11858
AT1G14580.2	C2H2-like zinc finger protein	46.0648	36.0891	47.3285	193.848	4.09579
AT1G18840.2	IQ-domain 30	133.641	104.634	125.672	510.79	4.06447
AT4G10910.1		14.321	9.55694	15.1321	61.5011	4.06427
AT1G18840.1	IQ-domain 30	134.174	105.9	126.138	512.555	4.06344
AT1G14580.1	C2H2-like zinc finger protein	46.0655	36.356	47.8372	194.077	4.05703
AT2G01008.1		25.4338	25.1148	25.8666	104.927	4.05646
AT1G48960.1	Adenine nucleotide alpha hydrolases-like superfamily protein	22.064	20.5669	28.3506	114.131	4.02572
AT5G18550.1	Zinc finger C-x8-C-x5-C-x3-H type family protein	35.3681	34.4142	43.8716	175.666	4.00409
AT1G08160.1	Late embryogenesis abundant (LEA) hydroxyproline-rich glycoprotein family	70.1073	57.7637	76.9744	306.2	3.97794
AT5G04040.1	Patatin-like phospholipase family protein	182.855	187.54	157.526	625.583	3.9713
AT2G31900.1	myosin-like protein XIF	8.09109	6.52124	10.1527	40.2864	3.96804
AT2G45190.1	Plant-specific transcription factor YABBY family protein	30.6551	25.9935	27.9352	110.777	3.96549
AT1G22770.1	gigantea protein (GI)	21.8249	20.4985	21.2484	84.163	3.96091
AT4G18550.1	alpha/beta-Hydrolases superfamily protein	57.5669	49.1922	48.5341	191.39	3.94341
AT5G20010.1	RAS-related nuclear protein-1	538.315	734.744	517.892	2038.12	3.93542
AT3G14230.1	related to AP2 2	934.102	1079.11	828.421	3259.1	3.93411
AT3G14230.2	related to AP2 2	934.102	1079.11	828.421	3259.1	3.93411
AT3G14230.3	related to AP2 2	934.102	1079.11	828.421	3259.1	3.93411
AT4G31820.1	Phototropic-responsive NPH3 family protein	77.0466	80.6975	102.903	403.671	3.92284
AT1G59520.2	CW7	17.3069	17.795	16.0196	62.7988	3.92013
AT2G34660.1	multidrug resistance-associated protein 2	76.2831	69.9921	78.6512	305.479	3.88397
AT5G42750.1	BRI1 kinase inhibitor 1	47.1369	43.3546	50.1231	194.57	3.88184
AT1G62560.1	flavin-monooxygenase glucosinolate S-oxygenase 3	15.3958	15.8969	13.9171	53.9423	3.87598
AT1G15240.2	Phox-associated domain;Phox-like;Sorting nexin, C-terminal	64.5369	63.701	74.8456	289.794	3.87189
AT2G34660.2	multidrug resistance-associated protein 2	76.0114	69.5074	78.6497	303.47	3.8585
AT2G32280.1	Protein of unknown function (DUF1218)	14.8418	9.72738	15.8928	61.1598	3.84828
AT5G57050.2	Protein phosphatase 2C family protein	72.0208	79.1205	79.5115	305.171	3.83807
AT5G57050.1	Protein phosphatase 2C family protein	72.0209	79.3626	79.5117	305.169	3.83804
AT1G15240.3	Phox-associated domain;Phox-like;Sorting nexin, C-terminal	61.6405	62.1857	73.6811	282.403	3.83278
AT5G50720.1	HVA22 homologue E	30.1512	21.0704	32.8097	124.406	3.79175
AT2G47160.1	HCO3- transporter family	40.0138	48.7904	39.3933	148.817	3.77772
AT2G47160.2	HCO3- transporter family	40.0138	48.7904	39.3933	148.817	3.77772
AT1G63370.1	Flavin-binding monooxygenase family protein	16.1768	15.36	12.7993	48.3426	3.77697
AT5G17800.1	myb domain protein 56	9.71213	13.4208	11.0383	41.494	3.75911
AT1G76140.2	Prolyl oligopeptidase family protein	53.809	64.555	51.1703	191.787	3.74801
AT1G08165.1		22.4315	33.5063	26.8609	100.025	3.72382
AT2G32765.1	small ubiquitinrelated modifier 5	36.6781	29.3921	39.0853	145.375	3.71943
AT4G18120.2	MEI2-like 3	174.4	177.722	198.826	737.917	3.71137
AT4G18120.1	MEI2-like 3	174.923	177.722	199.082	738.129	3.70767
AT1G02816.1	Protein of unknown function, DUF538	94.3258	94.94	88.7644	326.653	3.68
AT1G08550.2	non-photochemical quenching 1	327.562	250.95	441.817	1619.8	3.66623
AT1G76140.1	Prolyl oligopeptidase family protein	55.4306	66.3114	53.1255	194.726	3.66538
AT1G08550.1	non-photochemical quenching 1	327.562	250.95	442.581	1621.16	3.66298
AT3G06500.1	Plant neutral invertase family protein	105.457	97.6576	90.8353	332.607	3.66165
AT3G62960.1	Thioredoxin superfamily protein	11.8329	7.71244	11.2593	41.1393	3.65379
AT2G32020.1	Acyl-CoA N-acyltransferases (NAT) superfamily protein	24.7353	19.5805	21.9402	80.0408	3.64813
AT5G53210.1	basic helix-loop-helix (bHLH) DNA-binding superfamily protein	8.06935	8.26213	14.0583	51.2615	3.64636
AT4G31130.1	Protein of unknown function (DUF1218)	165.254	195.457	146.25	533.102	3.64514
AT1G20100.1		365.266	441.045	381.649	1389.08	3.63968
AT1G20100.2		349.946	424.097	367.528	1337.47	3.63909
AT3G47200.2	Plant protein of unknown function (DUF247)	14.9479	13.774	17.5866	63.7369	3.62417
AT5G06190.1		22.8196	19.9006	16.1661	58.1449	3.59672
AT1G31760.1	SWIB/MDM2 domain superfamily protein	12.8659	16.9628	14.9726	53.7189	3.58781
AT1G32860.1	Glycosyl hydrolase superfamily protein	15.0267	10.3153	17.1643	61.5455	3.58567
AT5G45650.1	subtilase family protein	34.0078	25.8267	30.1199	107.791	3.57872
AT1G15240.1	Phox-associated domain;Phox-like;Sorting nexin, C-terminal	28.7141	30.6998	39.3797	140.671	3.57218
AT5G43380.1	type one serine/threonine protein phosphatase 6	42.0367	46.2436	44.3074	157.002	3.54348
AT4G35783.1	ROTUNDIFOLIA like 6	32.7579	34.0521	33.7794	119.222	3.52943
AT5G59550.1	zinc finger (C3HC4-type RING finger) family protein	49.778	54.4424	42.0898	148.232	3.5218
AT2G42040.1		172.034	154.905	137.97	485.642	3.51991
AT3G26200.1	cytochrome P450, family 71, subfamily B, polypeptide 22	104.115	127.765	100.413	353.021	3.51568
AT1G52410.2	TSK-associating protein 1	81.168	75.0009	59.3145	207.684	3.50141
AT1G52410.1	TSK-associating protein 1	81.1678	75.0009	59.3143	207.45	3.49747
AT5G13210.1	Uncharacterised conserved protein UCP015417, vWA	9.52354	10.6489	13.0508	45.6293	3.49628
AT3G03420.1	Ku70-binding family protein	37.7118	52.1425	47.3763	165.175	3.48645
AT1G31750.1	proline-rich family protein	10.8974	14.7635	14.1238	49.1973	3.48329
AT3G21420.1	2-oxoglutarate (2OG) and Fe(II)-dependent oxygenase superfamily protein	31.3117	44.607	36.5784	127.261	3.47914
AT3G60440.1	Phosphoglycerate mutase family protein	24.0583	26.2746	19.5128	67.8257	3.47596
AT3G05320.1	O-fucosyltransferase family protein	55.6504	52.1183	41.3683	143.276	3.46343
AT4G18670.1	Leucine-rich repeat (LRR) family protein	64.0945	49.013	63.2746	219.097	3.46264
AT1G51550.1	Kelch repeat-containing F-box family protein	35.6378	36.3913	34.217	118.158	3.4532
AT3G27770.1		341.733	300.327	372.471	1283.96	3.44714
AT5G04470.1	cyclin-dependent protein kinase inhibitors	80.3321	79.1798	71.1678	245.232	3.44583
AT3G27770.2		341.461	300.059	371.962	1280.89	3.44361
AT3G04520.1	threonine aldolase 2	34.1283	42.2362	29.841	102.646	3.43976
AT3G51860.1	cation exchanger 3	70.8325	86.0887	71.5243	246.017	3.43963
AT3G49940.1	LOB domain-containing protein 38	177.181	238.048	203.517	697.875	3.42908
AT5G62220.1	glycosyltransferase 18	20.3403	14.8321	24.0354	82.4169	3.42898
AT1G48100.1	Pectin lyase-like superfamily protein	35.533	21.6317	21.4583	73.5062	3.42553
AT4G30935.1	WRKY DNA-binding protein 32	32.6472	29.8884	33.9118	116.091	3.42331
AT2G02820.2	myb domain protein 88	43.5939	41.8431	47.9716	163.799	3.4145
AT1G07220.1	Arabidopsis thaliana protein of unknown function (DUF821)	29.2652	39.9649	33.1566	113.073	3.41028
AT1G60960.1	iron regulated transporter 3	140.854	154.791	137.159	466.374	3.40025
AT3G50700.1	indeterminate(ID)-domain 2	31.32	30.7312	48.4574	164.695	3.39875
AT3G01940.1	Protein of unknown function (DUF 3339)	11.8877	10.9648	14.8081	50.2855	3.39581
AT1G27960.1	evolutionarily conserved C-terminal region 9	17.3729	15.3277	19.2078	65.211	3.39503
AT4G08900.1	arginase	42.3325	35.8567	46.8864	159.18	3.39501
AT5G42320.1	Zn-dependent exopeptidases superfamily protein	86.1477	78.2044	78.7936	267.21	3.39126
AT3G04520.2	threonine aldolase 2	31.7636	39.0494	27.8902	94.578	3.39108
AT3G23560.1	MATE efflux family protein	53.6162	71.6686	65.8251	222.229	3.37605
AT3G19870.1		30.4445	31.9053	33.5033	113.087	3.37539
AT3G52905.1	Polynucleotidyl transferase, ribonuclease H-like superfamily protein	11.7069	14.9409	19.7428	66.6252	3.37467
AT3G13970.1	Ubiquitin-like superfamily protein	65.2109	61.2158	64.1792	215.953	3.36485
AT3G11110.1	RING/U-box superfamily protein	43.562	22.6842	57.0139	191.801	3.3641
AT4G36720.1	HVA22-like protein K	94.7507	107.576	96.4325	320.705	3.32569
AT3G27200.1	Cupredoxin superfamily protein	86.2827	61.4293	86.6201	286.627	3.30901
AT2G20500.1		26.6081	18.7115	26.8745	88.8379	3.30565
AT1G09570.1	phytochrome A	191.278	168.029	154.968	511.47	3.30049
AT1G09570.2	phytochrome A	191.278	168.029	154.968	511.47	3.30049
AT1G66200.3	glutamine synthase clone F11	78.6865	100.871	78.6972	259.695	3.29992
AT3G15530.1	S-adenosyl-L-methionine-dependent methyltransferases superfamily protein	86.5308	112.508	84.1192	277.347	3.29707
AT1G04990.2	Zinc finger C-x8-C-x5-C-x3-H type family protein	24.1691	25.791	19.0107	62.651	3.29557
AT3G20800.1	Cell differentiation, Rcd1-like protein	86.4399	94.4556	104.187	343.063	3.29275
AT3G15530.2	S-adenosyl-L-methionine-dependent methyltransferases superfamily protein	86.5306	112.508	84.1189	276.879	3.29152
AT5G66580.1		36.6653	21.4321	23.4648	76.7184	3.26951
AT2G33330.1	plasmodesmata-located protein 3	109.891	63.4093	152.335	496.808	3.26128
AT4G15270.1	glucosyltransferase-related	18.6024	19.8209	14.4153	46.8013	3.24665
AT3G13070.1	CBS domain-containing protein / transporter associated domain-containing protein	114.498	133.812	121.157	393.223	3.24556
AT1G23080.2	Auxin efflux carrier family protein	108.458	72.6989	114.391	369.129	3.2269
AT5G48900.1	Pectin lyase-like superfamily protein	32.314	28.2747	28.6111	92.0203	3.21624
AT2G02820.1	myb domain protein 88	13.5959	10.6971	13.6891	43.8086	3.20026
AT1G70940.1	Auxin efflux carrier family protein	209.542	172.804	207.247	661.173	3.19027
AT1G04990.1	Zinc finger C-x8-C-x5-C-x3-H type family protein	26.7559	27.578	23.0457	72.8882	3.16277
AT1G23080.1	Auxin efflux carrier family protein	106.671	75.4186	116.794	368.85	3.15811
AT1G23080.3	Auxin efflux carrier family protein	106.671	75.4186	116.794	368.85	3.15811
AT3G26180.2	cytochrome P450, family 71, subfamily B, polypeptide 20	167.367	195.64	152.691	481.438	3.15302
AT1G59520.1	CW7	55.5165	66.2725	51.2426	161.294	3.14766
AT5G05440.1	Polyketide cyclase/dehydrase and lipid transport superfamily protein	328.353	325.395	275.54	867.09	3.14688
AT1G80300.1	nucleotide transporter 1	273.985	320.645	243.395	765.193	3.14384
AT1G15000.1	serine carboxypeptidase-like 50	47.1353	41.3394	54.1077	170.088	3.14351
AT5G11880.1	Pyridoxal-dependent decarboxylase family protein	94.681	93.5662	113.693	357.226	3.14201
AT1G59520.3	CW7	55.5159	66.2726	51.242	160.61	3.13434
AT2G35610.1	xyloglucanase 113	116.237	127.671	96.1623	301.066	3.13081
AT3G47080.1	Tetratricopeptide repeat (TPR)-like superfamily protein	46.9734	49.7678	52.1012	162.56	3.12008
AT3G01720.1		88.7278	91.2627	66.8419	208.369	3.11734
AT2G33980.1	nudix hydrolase homolog 22	29.7616	26.484	37.1906	115.767	3.11282
AT2G36810.1	ARM repeat superfamily protein	75.9932	82.1801	71.3319	221.804	3.10947
AT5G64350.1	FK506-binding protein 12	858.169	864.76	799.048	2483.29	3.10781
AT3G47200.1	Plant protein of unknown function (DUF247)	8.53736	6.53173	8.84178	27.4764	3.10757
AT5G11740.1	arabinogalactan protein 15	2588.49	3079.25	2778.19	8623.99	3.10417
AT2G20780.1	Major facilitator superfamily protein	59.5289	62.6698	45.6438	141.581	3.10185
AT3G58620.1	tetratricopetide-repeat thioredoxin-like 4	34.0366	21.6605	28.4233	88.0432	3.09757
AT3G26180.1	cytochrome P450, family 71, subfamily B, polypeptide 20	192.935	224.202	176.952	547.717	3.09528
AT5G62350.1	Plant invertase/pectin methylesterase inhibitor superfamily protein	510.736	378.552	714.835	2211.46	3.09366
AT5G02180.1	Transmembrane amino acid transporter family protein	82.6547	44.9636	51.8556	160.376	3.09273
AT5G14070.1	Thioredoxin superfamily protein	10.2982	4.82353	7.54346	23.2243	3.07874
AT5G06190.2		14.2751	13.3935	10.6616	32.7933	3.07582
AT3G18960.1	AP2/B3-like transcriptional factor family protein	44.6643	42.1119	52.3589	160.51	3.06556
AT5G59880.2	actin depolymerizing factor 3	1401.33	1639.23	1360.58	4166.53	3.06231
AT5G66053.1		427.047	239.791	619.283	1896.32	3.06212
AT1G09100.1	26S proteasome AAA-ATPase subunit RPT5B	35.075	46.6032	40.0129	122.427	3.05969
AT1G67420.1	Zn-dependent exopeptidases superfamily protein	11.1263	10.1711	10.7689	32.9473	3.05948
AT1G67420.2	Zn-dependent exopeptidases superfamily protein	11.1263	10.1711	10.7689	32.9473	3.05948
AT2G11810.1	monogalactosyldiacylglycerol synthase type C	14.8863	11.5235	12.3217	37.6817	3.05816
AT3G18280.1	Bifunctional inhibitor/lipid-transfer protein/seed storage 2S albumin superfamily protein	224.814	281.962	248.488	758.453	3.05227
AT1G09630.1	RAB GTPase 11C	54.7895	57.2186	49.7505	151.217	3.0395
AT5G59880.1	actin depolymerizing factor 3	1548.31	1807.8	1518.79	4610.84	3.03585
AT1G18265.1	Protein of unknown function, DUF593	16.3711	9.52835	20.6332	62.6353	3.03565
AT5G19740.1	Peptidase M28 family protein	35.4333	31.8625	48.9779	148.472	3.03141
AT5G56790.1	Protein kinase superfamily protein	24.3671	21.0253	35.8964	108.649	3.02673
AT5G04250.1	Cysteine proteinases superfamily protein	36.3053	31.9063	39.2908	118.886	3.02579
AT5G04250.2	Cysteine proteinases superfamily protein	36.3053	31.9063	39.2908	118.886	3.02579
AT1G67400.1	ELMO/CED-12 family protein	31.4567	26.6924	31.8943	96.5042	3.02575
AT1G47500.1	RNA-binding protein 47C'	123.053	128.73	140.93	425.909	3.02212
AT2G18570.1	UDP-Glycosyltransferase superfamily protein	24.2459	21.7239	30.9109	93.355	3.02013
AT2G45120.1	C2H2-like zinc finger protein	14.7785	15.1286	12.1935	36.7448	3.01348
AT4G14130.1	xyloglucan endotransglucosylase/hydrolase 15	151.217	113.905	127.409	383.883	3.01301
AT4G21560.2	vacuolar protein sorting-associated protein 28 homolog 1	113.557	135.443	109.074	328.086	3.00791
AT4G21560.1	vacuolar protein sorting-associated protein 28 homolog 1	113.557	135.443	109.35	328.3	3.00228
AT4G21560.3	vacuolar protein sorting-associated protein 28 homolog 1	114.347	135.443	109.351	328.298	3.00224
AT4G35350.2	xylem cysteine peptidase 1	36.3647	36.1524	29.7465	89.2095	2.99899
AT4G39350.1	cellulose synthase A2	184.665	143.109	195.174	585.159	2.99814
AT4G00940.1	Dof-type zinc finger DNA-binding family protein	16.5011	17.7621	21.6332	64.7563	2.99338
AT1G01470.1	Late embryogenesis abundant protein	454.8	451.893	373.7	1116.08	2.98656
AT1G52720.1		402.93	464.752	358.824	1068.61	2.9781
AT5G63190.2	MA3 domain-containing protein	668.584	665.424	665.492	1978.97	2.97369
AT5G63190.1	MA3 domain-containing protein	668.584	665.667	665.492	1978.97	2.97369
AT1G17170.1	glutathione S-transferase TAU 24	51.1629	77.1472	71.2451	211.786	2.97264
AT1G80670.1	Transducin/WD40 repeat-like superfamily protein	26.8315	35.5968	28.5142	84.5259	2.96434
AT4G13340.1	Leucine-rich repeat (LRR) family protein	323.425	350.847	340.746	1006.9	2.95499
AT2G02100.1	low-molecular-weight cysteine-rich 69	1195.86	1259.97	1290.49	3799.42	2.94417
AT2G21060.1	glycine-rich protein 2B	613.213	671.158	574.333	1689.54	2.94175
AT1G29980.2	Protein of unknown function, DUF642	30.5317	35.2922	44.0071	129.402	2.94047
AT1G74670.1	Gibberellin-regulated family protein	270.584	126.946	231.352	679.128	2.93548
AT5G39080.1	HXXXD-type acyl-transferase family protein	125.286	121.141	134.877	395.272	2.9306
AT3G62100.1	indole-3-acetic acid inducible 30	8.98934	9.20449	7.12541	20.8699	2.92894
AT4G11680.1	Zinc finger, C3HC4 type (RING finger) family protein	26.7078	19.0482	22.202	64.9586	2.9258
AT2G41730.1		31.7788	31.3133	22.9616	67.1754	2.92556
AT1G29980.1	Protein of unknown function, DUF642	30.5321	35.5348	44.2632	129.398	2.92337
AT4G20170.1	Domain of unknown function (DUF23)	132.221	162.199	125.425	365.643	2.91524
AT5G13740.1	zinc induced facilitator 1	95.6611	83.1673	94.3101	274.413	2.90969
AT4G35350.1	xylem cysteine peptidase 1	37.6399	36.6134	31.2843	90.9903	2.9085
AT2G20900.1	diacylglycerol kinase 5	47.6981	63.666	59.1321	171.546	2.90106
AT2G20900.4	diacylglycerol kinase 5	47.6981	63.666	59.1321	171.546	2.90106
AT1G01300.1	Eukaryotic aspartyl protease family protein	67.7629	41.722	65.3614	189.348	2.89694
AT5G15520.1	Ribosomal protein S19e family protein	160.732	134.89	146.488	424.112	2.89519
AT3G46540.1	ENTH/VHS family protein	101.012	115.898	101.788	294.352	2.89181
AT1G80310.1	sulfate transmembrane transporters	69.9055	77.8528	64.8669	186.84	2.88036
AT5G41870.1	Pectin lyase-like superfamily protein	11.8033	7.80062	8.37677	24.1242	2.8799
AT3G27027.1	Protein of unknown function (DUF 3339)	10.5155	5.93616	8.76942	25.2455	2.87881
AT1G16780.1	Inorganic H pyrophosphatase family protein	15.8495	12.4953	14.4103	41.4625	2.87728
AT2G40320.1	TRICHOME BIREFRINGENCE-LIKE 33	15.8648	11.3354	12.8419	36.9209	2.87503
AT3G47340.2	glutamine-dependent asparagine synthase 1	1087.2	943.975	758.475	2179.66	2.87374
AT5G67170.1	SEC-C motif-containing protein / OTU-like cysteine protease family protein	32.1758	42.8648	43.018	123.382	2.86815
AT2G29390.4	sterol 4-alpha-methyl-oxidase 2-2	30.3497	20.1194	23.8109	68.1994	2.8642
AT5G67170.2	SEC-C motif-containing protein / OTU-like cysteine protease family protein	32.1756	42.8648	43.0178	123.163	2.86306
AT3G47340.1	glutamine-dependent asparagine synthase 1	1097.06	950.874	765.977	2184.68	2.85215
AT3G47340.3	glutamine-dependent asparagine synthase 1	1098.59	952.106	766.676	2186.29	2.85165
AT2G29390.2	sterol 4-alpha-methyl-oxidase 2-2	30.3531	20.1192	24.3203	69.3333	2.85085
AT2G29390.5	sterol 4-alpha-methyl-oxidase 2-2	30.3487	20.1195	23.8101	67.7569	2.84571
AT2G06255.1	ELF4-like 3	12.0181	12.0053	11.8061	33.5691	2.84337
AT2G29390.3	sterol 4-alpha-methyl-oxidase 2-2	31.1662	20.385	24.1141	68.4086	2.83687
AT5G03610.1	GDSL-like Lipase/Acylhydrolase superfamily protein	132.243	152.289	148.279	418.777	2.82425
AT1G16170.1		55.2036	45.0552	54.4559	153.668	2.82188
AT1G35140.1	Phosphate-responsive 1 family protein	34.1806	21.3979	31.1454	87.6966	2.81571
AT4G18020.6	CheY-like two-component responsive regulator family protein	135.624	147.475	142.583	400.533	2.80912
AT1G12020.1		46.1125	39.3913	66.7068	187.365	2.80878
AT4G18020.2	CheY-like two-component responsive regulator family protein	134.293	146.502	142.305	399.412	2.80672
AT4G18020.1	CheY-like two-component responsive regulator family protein	133.761	146.26	142.305	399.199	2.80524
AT3G50070.1	CYCLIN D3;3	23.2347	24.7918	19.046	53.4274	2.80518
AT3G18970.1	mitochondrial editing factor 20	38.9596	37.8792	45.5564	127.628	2.80155
AT4G18020.3	CheY-like two-component responsive regulator family protein	133.29	144.499	140.211	392.526	2.79954
AT1G62045.1		34.6839	36.8622	33.2396	93.0111	2.7982
AT1G26770.1	expansin A10	42.122	24.5237	27.6428	77.2699	2.7953
AT5G11990.1	proline-rich family protein	12.8629	6.75593	11.2829	31.5235	2.79392
AT1G68500.1		52.0987	50.3681	65.4531	182.79	2.79268
AT1G15415.1		11.0476	9.92216	10.6447	29.7103	2.79109
AT3G43210.1	ATP binding microtubule motor family protein	14.3109	13.9145	13.9499	38.9306	2.79074
AT5G60200.1	TARGET OF MONOPTEROS 6	65.9133	66.3557	69.3668	193.579	2.79066
AT2G29390.1	sterol 4-alpha-methyl-oxidase 2-2	28.7573	19.3867	24.0566	67.0901	2.78884
AT2G17520.1	Endoribonuclease/protein kinase IRE1-like	105.666	124.003	102.73	284.662	2.77097
AT2G11810.2	monogalactosyldiacylglycerol synthase type C	10.4885	7.09857	8.19293	22.6481	2.76435
AT2G23130.1	arabinogalactan protein 17	124.632	46.8902	101.343	280.009	2.76299
AT5G16030.3		711.746	272.258	560.848	1542.44	2.75019
AT5G20510.1	alfin-like 5	35.6649	47.6561	56.1806	154.417	2.74857
AT3G01450.1	ARM repeat superfamily protein	11.6845	10.5312	10.2352	28.1249	2.74786
AT2G34750.1	RNA polymerase I specific transcription initiation factor RRN3 protein	73.5565	66.9302	75.8866	208.453	2.7469
AT1G53180.1		59.7972	54.372	54.5958	149.611	2.74034
AT5G16030.2		720.804	272.932	567.128	1550.75	2.7344
AT5G16030.1		721.352	273.424	567.616	1551.85	2.73398
AT1G12430.1	armadillo repeat kinesin 3	112.773	112.732	117.891	321.6	2.72795
AT5G67200.1	Leucine-rich repeat protein kinase family protein	16.3135	9.51008	12.355	33.6956	2.72729
AT1G12430.2	armadillo repeat kinesin 3	112.53	112.732	117.89	321.37	2.72601
AT3G06650.1	ATP-citrate lyase B-1	223.102	179.135	204.333	556.837	2.72515
AT5G14510.1	ARM repeat superfamily protein	8.87913	8.4896	7.56923	20.5941	2.72076
AT4G12980.1	Auxin-responsive family protein	106.058	40.6581	71.1072	192.954	2.71357
AT1G14210.1	Ribonuclease T2 family protein	165.436	156.83	172.067	466.639	2.71197
AT1G54680.3		18.3014	17.6589	19.721	53.4527	2.71045
AT2G32860.2	beta glucosidase 33	34.489	34.9134	43.2885	117.114	2.70544
AT2G32860.1	beta glucosidase 33	35.3109	35.16	43.2905	117.107	2.70513
AT2G38823.1		17.8745	17.042	15.4145	41.6546	2.70231
AT3G03020.2		64.5228	71.1347	62.822	169.523	2.69846
AT3G03020.1		68.7548	76.8783	65.8952	177.755	2.69754
AT3G28860.1	ATP binding cassette subfamily B19	65.0276	52.1421	70.9552	191.086	2.69305
AT3G15940.1	UDP-Glycosyltransferase superfamily protein	25.8245	23.1015	29.9045	80.3689	2.68752
AT3G05490.1	ralf-like 22	225.593	171.671	220.388	591.97	2.68604
AT4G18130.1	phytochrome E	136.366	119.197	133.451	358.361	2.68533
AT2G39360.1	Protein kinase superfamily protein	54.5718	61.305	52.1089	139.92	2.68515
AT5G45630.1	Protein of unknown function, DUF584	14.5642	10.414	8.27857	22.1923	2.6807
AT4G23060.1	IQ-domain 22	18.564	14.5423	19.2914	51.6561	2.67768
AT1G54680.1		19.089	17.9017	20.2334	54.1261	2.67508
AT4G12290.1	Copper amine oxidase family protein	132.493	159.751	137.055	366.49	2.67403
AT3G15940.2	UDP-Glycosyltransferase superfamily protein	25.8236	22.8589	29.9031	79.9186	2.67259
AT1G62610.1	NAD(P)-binding Rossmann-fold superfamily protein	27.1452	32.4086	29.0064	77.2377	2.66278
AT1G62610.2	NAD(P)-binding Rossmann-fold superfamily protein	27.1452	32.4086	29.0064	77.2377	2.66278
AT1G35460.1	basic helix-loop-helix (bHLH) DNA-binding superfamily protein	59.2321	49.8342	57.2268	152.329	2.66185
AT2G36340.1	DNA-binding storekeeper protein-related transcriptional regulator	54.8647	41.001	54.5344	145.151	2.66165
AT3G45610.1	Dof-type zinc finger DNA-binding family protein	18.3642	11.3236	28.3086	75.3139	2.66046
AT2G35110.1	transcription activators	22.0077	28.0704	31.3445	83.3417	2.6589
AT2G35110.2	transcription activators	22.008	28.3361	31.3451	83.3393	2.65877
AT1G08400.1	RINT-1 / TIP-1 family	11.5778	7.44522	8.21458	21.8283	2.65726
AT1G75490.1	Integrase-type DNA-binding superfamily protein	25.2156	20.0719	14.9252	39.6522	2.65673
AT1G54680.2		19.09	17.9016	20.4696	54.3452	2.65492
AT3G22886.1	MIR167A; miRNA	11.5516	7.20267	14.4679	38.3165	2.64838
AT2G34090.2	maternal effect embryo arrest 18	18.9717	15.1263	16.2588	43.0296	2.64653
ATMG00410.1	ATPase subunit 6-1	16.3108	12.791	12.7593	33.679	2.63956
AT3G58040.1	seven in absentia of Arabidopsis 2	236.721	229.996	250.072	658.761	2.63428
AT3G18773.1	RING/U-box superfamily protein	8.51565	12.2844	14.6188	38.4666	2.63131
AT5G65470.1	O-fucosyltransferase family protein	44.7268	46.2224	41.9793	110.074	2.62211
AT5G61600.1	ethylene response factor 104	98.5206	113.471	94.3738	247.214	2.61952
AT3G20470.1	glycine-rich protein 5	499.528	519.935	516.458	1351.97	2.61777
ATMG01360.1	cytochrome oxidase	14.4848	8.09435	12.3215	32.2198	2.61493
AT4G28230.1		30.2552	31.6595	28.0668	73.3842	2.61463
AT1G64450.1	Glycine-rich protein family	13.8427	10.983	12.9518	33.8637	2.6146
AT1G10020.1	Protein of unknown function (DUF1005)	60.8383	49.128	83.9274	218.718	2.60604
AT5G53420.3	CCT motif family protein	12.0677	13.8311	11.1527	28.963	2.59696
AT4G34710.1	arginine decarboxylase 2	449.926	520.885	460.084	1193.75	2.59463
AT1G55240.1	Family of unknown function (DUF716)	20.1525	14.1787	19.1367	49.5337	2.58841
AT1G65960.2	glutamate decarboxylase 2	2338.64	2208.53	2493.59	6447.44	2.58561
AT1G49650.1	alpha/beta-Hydrolases superfamily protein	43.4558	43.8854	51.854	133.974	2.58368
AT5G56040.2	Leucine-rich receptor-like protein kinase family protein	101.55	77.819	134.857	348.24	2.58229
AT5G56040.1	Leucine-rich receptor-like protein kinase family protein	101.55	77.819	135.162	348.453	2.57804
AT4G34710.2	arginine decarboxylase 2	447.268	516.841	458.783	1182.04	2.57648
AT1G62610.3	NAD(P)-binding Rossmann-fold superfamily protein	25.8469	30.6596	27.6432	71.1887	2.57527
AT2G41330.1	Glutaredoxin family protein	13.3256	7.97901	15.3697	39.5309	2.572
AT4G25600.1	Oxoglutarate/iron-dependent oxygenase	13.4848	11.9468	15.3419	39.4511	2.57147
AT1G69370.1	chorismate mutase 3	14.2777	20.1932	17.2627	44.3231	2.56757
AT5G23170.1	Protein kinase superfamily protein	19.2457	16.3005	18.9514	48.6509	2.56714
AT3G14240.1	Subtilase family protein	144.101	133.458	144.475	370.835	2.56678
AT2G12400.1		103.009	62.0704	98.5982	252.189	2.55775
AT5G47450.1	tonoplast intrinsic protein 2;3	2008.49	1702.8	1263.45	3230.27	2.5567
AT1G59640.2	BIG PETAL P	16.426	20.4061	17.3888	44.4557	2.55657
AT3G18490.1	Eukaryotic aspartyl protease family protein	199.238	173.98	153.591	392.474	2.55532
AT5G64920.1	COP1-interacting protein 8	353.498	326.733	397.981	1016.35	2.55376
AT4G18020.4	CheY-like two-component responsive regulator family protein	17.2037	13.7931	14.8862	37.976	2.55109
AT3G63530.2	RING/U-box superfamily protein	24.8377	17.085	24.3438	62.016	2.54751
AT3G63530.1	RING/U-box superfamily protein	25.1096	17.085	24.3444	62.0135	2.54734
AT3G26340.1	N-terminal nucleophile aminohydrolases (Ntn hydrolases) superfamily protein	38.0877	35.6788	26.925	68.5843	2.54723
AT2G46700.2	CDPK-related kinase 3	37.1519	35.1557	26.9678	68.6916	2.54717
AT3G20083.1		26.1166	27.0319	32.6171	82.9103	2.54193
AT5G40630.1	Ubiquitin-like superfamily protein	12.644	9.9296	9.56255	24.291	2.54022
AT2G46700.1	CDPK-related kinase 3	37.6724	35.395	27.4994	69.8123	2.53869
AT4G18020.5	CheY-like two-component responsive regulator family protein	16.6758	13.5502	14.8825	37.7642	2.5375
AT3G41762.1		16.2201	12.8778	12.1246	30.7385	2.53522
AT5G67190.1	DREB and EAR motif protein 2	52.0197	47.6682	48.7032	123.287	2.53139
AT5G23570.1	XS domain-containing protein / XS zinc finger domain-containing protein-related	41.4524	43.5616	56.8741	143.684	2.52634
AT4G01200.1	Calcium-dependent lipid-binding (CaLB domain) family protein	6.93556	6.97539	10.4002	26.1864	2.51787
AT5G03140.1	Concanavalin A-like lectin protein kinase family protein	8.25908	9.73519	9.09248	22.8732	2.51562
AT3G03720.2	cationic amino acid transporter 4	72.9091	78.151	61.7746	155.139	2.51138
AT1G73590.1	Auxin efflux carrier family protein	18.4491	11.1987	12.116	30.2632	2.49778
AT5G55850.1	RPM1-interacting protein 4 (RIN4) family protein	942.481	1141.1	963.185	2404.51	2.49641
AT5G10580.1	Protein of unknown function, DUF599	91.0706	119.913	107.787	268.977	2.49545
AT2G38080.1	Laccase/Diphenol oxidase family protein	18.8969	13.4218	16.5126	41.1634	2.49285
AT3G03720.1	cationic amino acid transporter 4	72.9093	77.9083	62.2854	155.138	2.49077
AT4G35970.1	ascorbate peroxidase 5	11.0475	9.15999	7.19557	17.9074	2.48866
AT3G30300.1	O-fucosyltransferase family protein	124.23	121.525	104.591	260.213	2.48792
AT5G55850.2	RPM1-interacting protein 4 (RIN4) family protein	910.495	1101.61	929.986	2312.5	2.4866
AT1G62610.4	NAD(P)-binding Rossmann-fold superfamily protein	19.2993	23.9939	22.1035	54.8256	2.48041
AT5G55850.3	RPM1-interacting protein 4 (RIN4) family protein	1062.44	1282.91	1082.01	2683.49	2.4801
AT5G46530.1	AWPM-19-like family protein	37.4	39.8399	36.4338	90.3313	2.47932
AT4G35240.2	Protein of unknown function (DUF630 and DUF632)	36.6522	36.9569	33.944	84.1155	2.47807
AT3G53400.1		147.688	117.185	150.923	371.951	2.46451
AT3G53402.1	conserved peptide upstream open reading frame 46	147.688	117.185	150.923	371.951	2.46451
AT3G20080.2	cytochrome P450, family 705, subfamily A, polypeptide 15	47.5041	45.7877	54.9149	135.143	2.46095
AT5G61280.1	Remorin family protein	15.2371	14.1636	11.3362	27.8928	2.46052
AT1G59640.1	BIG PETAL P	16.4257	21.1604	17.6429	43.3097	2.4548
AT3G50240.1	ATP binding microtubule motor family protein	102.528	68.9298	120.966	296.875	2.45421
AT3G01680.1		37.2974	32.3031	35.6045	87.3522	2.45341
AT1G69680.1	Mog1/PsbP/DUF1795-like photosystem II reaction center PsbP family protein	36.6788	37.956	31.7183	77.7614	2.45162
AT1G64770.2	NDH-dependent cyclic electron flow 1	66.8758	42.1525	79.0008	193.537	2.44982
AT3G13040.1	myb-like HTH transcriptional regulator family protein	336.37	267.954	274.047	671.102	2.44886
AT3G48380.3	Peptidase C78, ubiquitin fold modifier-specific peptidase 1/ 2	42.4765	39.1398	37.6311	91.8697	2.44133
AT2G43710.1	Plant stearoyl-acyl-carrier-protein desaturase family protein	755.16	685.305	777.431	1896.64	2.43963
AT2G43710.2	Plant stearoyl-acyl-carrier-protein desaturase family protein	755.16	685.305	777.431	1896.64	2.43963
AT3G48380.2	Peptidase C78, ubiquitin fold modifier-specific peptidase 1/ 2	52.2329	52.2801	49.4202	120.52	2.43868
AT1G48480.1	receptor-like kinase 1	74.1781	58.4387	75.1831	183.173	2.43636
AT3G48380.1	Peptidase C78, ubiquitin fold modifier-specific peptidase 1/ 2	52.2341	52.7928	49.6549	120.97	2.43621
AT4G13320.1		12.634	18.6092	25.2226	61.2976	2.43027
AT3G13040.2	myb-like HTH transcriptional regulator family protein	330.533	263.819	270.01	655.941	2.42933
AT5G54200.1	Transducin/WD40 repeat-like superfamily protein	25.7016	23.2839	21.3133	51.7247	2.42687
AT1G71710.1	DNAse I-like superfamily protein	84.0396	73.5624	99.8395	242.247	2.42636
AT1G15410.1	aspartate-glutamate racemase family	101.555	73.9554	98.8451	239.832	2.42634
AT4G35500.2	Protein kinase superfamily protein	40.0583	43.479	41.1073	99.5924	2.42274
AT1G71710.2	DNAse I-like superfamily protein	83.535	73.074	99.8383	241.792	2.42183
AT4G35500.1	Protein kinase superfamily protein	39.5358	42.0149	40.3102	97.5977	2.42117
AT3G20080.3	cytochrome P450, family 705, subfamily A, polypeptide 15	47.7484	46.0302	55.7715	134.904	2.41886
AT5G13300.1	ARF GTPase-activating protein	98.8912	93.8508	116.76	282.135	2.41637
AT3G63210.1	Protein of unknown function (DUF581)	222.23	174.306	236.774	570.852	2.41095
AT5G09440.1	EXORDIUM like 4	820.886	814.73	973.155	2346.14	2.41085
AT1G07350.1	RNA-binding (RRM/RBD/RNP motifs) family protein	211.151	244.82	231.789	557.861	2.40676
AT3G07340.1	basic helix-loop-helix (bHLH) DNA-binding superfamily protein	25.1879	24.9475	29.1537	70.1055	2.40468
AT1G07350.2	RNA-binding (RRM/RBD/RNP motifs) family protein	210.113	242.612	230.692	553.843	2.40079
AT3G58100.1	plasmodesmata callose-binding protein 5	15.1085	13.0099	15.9418	38.2664	2.40038
AT4G35630.1	phosphoserine aminotransferase	215.46	235.763	221.121	530.536	2.3993
AT2G30360.1	SOS3-interacting protein 4	256.08	268.547	254.199	609.704	2.39853
AT1G64330.1	myosin heavy chain-related	276.61	237.111	350.132	837.909	2.39313
AT4G35240.1	Protein of unknown function (DUF630 and DUF632)	40.83	44.3835	37.6776	90.0923	2.39114
AT5G43330.1	Lactate/malate dehydrogenase family protein	32.0781	30.7392	29.917	71.3958	2.38646
AT1G65930.1	cytosolic NADP+-dependent isocitrate dehydrogenase	3227.95	3288.31	3310.06	7897.52	2.38591
AT1G05730.1	Eukaryotic protein of unknown function (DUF842)	16.4081	14.5892	13.7948	32.8968	2.38472
AT4G35987.1	S-adenosyl-L-methionine-dependent methyltransferases superfamily protein	12.6593	10.6467	9.07586	21.6392	2.38426
AT1G80080.1	Leucine-rich repeat (LRR) family protein	64.4757	47.5501	54.9213	130.839	2.38229
AT1G17455.2	ELF4-like 4	52.7686	42.5156	60.1505	143.075	2.37862
AT5G10130.1	Pollen Ole e 1 allergen and extensin family protein	58.6429	47.9281	53.2932	126.526	2.37416
AT2G07741.1	ATPase, F0 complex, subunit A protein	13.9129	9.96989	10.8571	25.6961	2.36676
AT3G24300.1	ammonium transporter 1;3	48.9227	51.2048	65.5659	155.158	2.36644
AT1G17455.1	ELF4-like 4	53.0301	42.5157	60.7281	143.506	2.36309
AT3G47570.1	Leucine-rich repeat protein kinase family protein	40.9395	42.5298	50.3336	118.839	2.36102
AT1G48840.1	Plant protein of unknown function (DUF639)	31.017	32.4005	35.8415	84.5504	2.359
AT2G40950.1	Basic-leucine zipper (bZIP) transcription factor family protein	35.4913	34.6941	34.4151	81.156	2.35815
AT1G50110.1	D-aminoacid aminotransferase-like PLP-dependent enzymes superfamily protein	29.5655	27.3499	26.5524	62.5938	2.35737
AT4G18010.1	myo-inositol polyphosphate 5-phosphatase 2	159.06	188.679	156.921	369.583	2.35522
AT5G47650.1	nudix hydrolase homolog 2	45.9885	44.0183	49.9432	117.597	2.35461
AT2G39740.1	Nucleotidyltransferase family protein	69.6469	73.7528	73.1289	172.099	2.35336
AT1G33470.1	RNA-binding (RRM/RBD/RNP motifs) family protein	188.37	163.123	203.899	479.845	2.35334
AT1G33470.2	RNA-binding (RRM/RBD/RNP motifs) family protein	188.37	163.123	203.899	479.845	2.35334
AT1G27680.1	ADPGLC-PPase large subunit	10.3423	11.2831	13.5625	31.8873	2.35113
AT3G29140.1		9.18394	12.4685	12.8796	30.1645	2.34203
AT5G53420.2	CCT motif family protein	141.912	173.177	148.495	347.566	2.34059
AT5G50090.2		21.2037	20.7315	17.8143	41.6628	2.33873
AT5G53420.1	CCT motif family protein	142.45	173.665	148.961	348.008	2.33624
AT4G11600.1	glutathione peroxidase 6	379.717	396.292	390.889	911.863	2.33279
AT4G14713.1	TIFY domain/Divergent CCT motif family protein	44.5125	34.7283	37.5477	87.5242	2.33101
AT4G14713.2	TIFY domain/Divergent CCT motif family protein	44.5125	34.7283	37.5477	87.5242	2.33101
AT1G30400.2	multidrug resistance-associated protein 1	97.9462	99.8599	105.26	245.348	2.33086
AT3G57140.2	sugar-dependent 1-like	11.3079	11.9166	10.1191	23.5723	2.32949
AT5G62390.1	BCL-2-associated athanogene 7	1234.72	1197.41	1270.76	2959.78	2.32914
AT5G43310.1	COP1-interacting protein-related	71.1426	61.0579	76.3314	177.751	2.32868
AT5G53290.1	cytokinin response factor 3	13.864	7.47884	12.1786	28.3552	2.32827
AT3G48360.1	BTB and TAZ domain protein 2	852.163	1583.59	1735.31	4039.98	2.3281
AT4G30350.1	Double Clp-N motif-containing P-loop nucleoside triphosphate hydrolases superfamily protein	70.7382	75.3155	82.0288	190.481	2.32212
AT4G36515.1		107.546	91.717	142.619	331.144	2.32188
AT4G37020.1		88.4657	92.4317	79.0114	183.311	2.32006
AT1G30400.1	multidrug resistance-associated protein 1	97.3988	98.8412	105.258	244.005	2.31815
AT3G14090.1	exocyst subunit exo70 family protein D3	31.0853	28.0602	21.8559	50.665	2.31814
AT5G43310.2	COP1-interacting protein-related	71.6748	61.571	76.892	178.194	2.31746
AT2G37180.1	Aquaporin-like superfamily protein	226.33	208.581	173.256	401.445	2.31705
AT5G43310.4	COP1-interacting protein-related	71.6681	61.7886	76.0784	176.206	2.31611
AT5G50090.1		23.0517	21.4829	19.5731	45.305	2.31466
AT2G34090.1	maternal effect embryo arrest 18	27.429	23.735	26.1131	60.4214	2.31384
AT2G34090.3	maternal effect embryo arrest 18	27.429	23.735	26.1131	60.4214	2.31384
AT2G40815.1	Calcium-dependent lipid-binding (CaLB domain) family protein	12.1233	8.00328	9.37929	21.6885	2.31238
AT1G69250.1	Nuclear transport factor 2 (NTF2) family protein with RNA binding (RRM-RBD-RNP motifs) domain	77.9327	77.8482	70.4041	162.766	2.31189
AT1G23850.1		23.7106	24.7096	19.8257	45.7848	2.30937
AT3G17611.1	RHOMBOID-like protein 14	71.7385	70.5315	62.364	143.919	2.30773
AT2G14900.1	Gibberellin-regulated family protein	179.121	162.08	195.69	451.392	2.30667
AT3G58350.1	RESTRICTED TEV MOVEMENT 3	17.7978	16.9353	15.8263	36.4816	2.30513
AT2G22830.1	squalene epoxidase 2	16.6559	13.9938	16.6807	38.4511	2.30512
AT3G17611.3	RHOMBOID-like protein 14	71.7383	70.5315	62.3638	143.684	2.30397
AT2G07699.1		13.6508	9.72311	10.8531	25.0049	2.30394
AT4G37020.2		89.4696	92.1689	79.1731	182.341	2.30307
AT1G69250.2	Nuclear transport factor 2 (NTF2) family protein with RNA binding (RRM-RBD-RNP motifs) domain	77.1533	78.5511	70.4229	162.182	2.30297
AT5G66320.2	GATA transcription factor 5	53.6466	53.1987	42.2621	97.3245	2.30288
AT3G47910.1	Ubiquitin carboxyl-terminal hydrolase-related protein	107.25	119.051	136.88	315.179	2.30259
AT5G66320.1	GATA transcription factor 5	53.1075	53.4845	42.288	97.344	2.30193
AT2G37380.1		17.8737	19.0356	20.3576	46.7936	2.29858
AT2G42750.1	DNAJ heat shock N-terminal domain-containing protein	589.362	531.388	502.544	1155.11	2.29852
AT3G20450.1	B-cell receptor-associated protein 31-like	23.0155	15.8032	18.4208	42.3195	2.29738
AT3G17611.2	RHOMBOID-like protein 14	71.2139	69.8045	61.7826	141.916	2.29702
AT3G47910.2	Ubiquitin carboxyl-terminal hydrolase-related protein	106.745	118.562	136.623	313.82	2.29698
AT2G31730.1	basic helix-loop-helix (bHLH) DNA-binding superfamily protein	23.6584	21.7669	18.4041	42.2699	2.29677
AT5G22875.2		62.1419	58.5611	58.2176	133.671	2.29606
AT3G53950.1	glyoxal oxidase-related protein	20.0915	16.8108	18.7274	42.9886	2.2955
AT1G20070.1		15.9302	12.1294	12.6748	29.0802	2.29434
AT5G61430.1	NAC domain containing protein 100	32.8565	30.7364	38.1722	87.564	2.29392
AT4G24050.1	NAD(P)-binding Rossmann-fold superfamily protein	16.3789	19.1956	18.8307	43.1657	2.29231
AT1G34550.1	Protein of unknown function (DUF616)	37.6589	37.2956	41.4873	95.0641	2.2914
AT1G72790.1	hydroxyproline-rich glycoprotein family protein	31.8988	33.2197	32.3618	74.139	2.29094
AT2G47015.1	MIR408; miRNA	238.899	246.711	253.209	578.725	2.28556
AT5G59400.1		96.0429	91.0388	81.8071	186.823	2.2837
AT4G23740.1	Leucine-rich repeat protein kinase family protein	7.86578	7.49879	8.77927	20.0437	2.28308
AT4G25970.1	phosphatidylserine decarboxylase 3	109.917	110.591	137.951	314.917	2.28282
AT1G54060.1	6B-interacting protein 1-like 1	198.731	188.918	177.929	405.702	2.28014
AT2G07727.1	Di-haem cytochrome, transmembrane;Cytochrome b/b6, C-terminal	10.5168	7.271	12.5128	28.5275	2.27986
AT5G59400.2		77.7129	76.015	68.4992	156.073	2.27847
AT1G74450.1	Protein of unknown function (DUF793)	32.4745	39.2665	40.68	92.628	2.27699
AT1G49130.2	B-box type zinc finger protein with CCT domain	53.25	67.8048	65.6689	149.273	2.27311
AT5G14480.1	beta-1,4-N-acetylglucosaminyltransferase family protein	560.035	549.21	435.273	987.62	2.26897
AT4G23820.1	Pectin lyase-like superfamily protein	75.0231	53.7516	82.9399	188.092	2.26781
AT5G22875.1		58.1995	56.0633	57.0398	128.996	2.26152
AT2G31300.1	actin-related protein C1B	14.5509	21.5745	21.2216	47.9411	2.25908
AT3G18295.1	Protein of unknown function (DUF1639)	47.2238	46.5014	44.2536	99.9676	2.25897
AT2G37620.1	actin 1	57.8406	62.6557	57.7075	130.319	2.25826
AT2G37620.2	actin 1	57.8406	62.6557	57.7075	130.319	2.25826
AT5G67320.1	WD-40 repeat family protein	271.801	277.594	321.718	726.053	2.2568
AT1G61870.1	pentatricopeptide repeat 336	65.0549	61.6623	59.6585	134.507	2.25462
AT1G78890.1		76.0877	81.1641	73.4518	165.571	2.25415
AT1G49130.1	B-box type zinc finger protein with CCT domain	51.8757	63.3212	60.3736	136.02	2.25297
AT4G13640.2	Homeodomain-like superfamily protein	143.234	131.823	159.12	357.763	2.24838
AT2G41220.1	glutamate synthase 2	47.1567	47.5661	41.116	92.3166	2.24527
AT3G54140.1	peptide transporter 1	359.789	325.498	392.909	882.023	2.24485
AT4G27230.2	histone H2A 2	162.182	141.152	119.856	269	2.24436
AT1G17620.1	Late embryogenesis abundant (LEA) hydroxyproline-rich glycoprotein family	79.8097	72.8826	69.3925	155.679	2.24345
AT1G70710.1	glycosyl hydrolase 9B1	57.2273	48.3409	48.0306	107.752	2.2434
AT3G23030.1	indole-3-acetic acid inducible 2	369.205	364.346	318.64	714.795	2.24327
AT3G01670.1		48.0124	46.6649	43.1897	96.8433	2.24228
AT5G06600.1	ubiquitin-specific protease 12	329.674	392.169	358.029	802.702	2.242
AT5G06600.2	ubiquitin-specific protease 12	329.674	392.169	358.029	802.702	2.242
AT4G36260.1	Lateral root primordium (LRP) protein-related	13.3373	11.2454	13.9913	31.3395	2.23992
AT4G13640.1	Homeodomain-like superfamily protein	143.506	131.823	159.864	357.975	2.23924
AT4G13235.1	embryo sac development arrest 21	19.2492	19.2711	27.5523	61.6445	2.23736
AT1G12010.1	2-oxoglutarate (2OG) and Fe(II)-dependent oxygenase superfamily protein	309.888	312.692	277.946	621.731	2.23688
AT5G48960.1	HAD-superfamily hydrolase, subfamily IG, 5'-nucleotidase	38.1122	40.0851	32.732	73.1224	2.23397
AT1G58100.1	TCP family transcription factor	169.248	159.926	171.171	382.274	2.23329
AT1G45130.1	beta-galactosidase 5	48.7836	38.5105	42.5022	94.8541	2.23175
AT2G28800.3	63 kDa inner membrane family protein	919.187	791.024	959.646	2138.57	2.2285
AT2G28800.1	63 kDa inner membrane family protein	922.588	794.049	964.341	2148.87	2.22833
AT4G26540.1	Leucine-rich repeat receptor-like protein kinase family protein	28.5571	21.8584	28.104	62.509	2.22421
AT1G09155.1	phloem protein 2-B15	9.24316	8.24657	8.13787	18.099	2.22405
AT4G36360.1	beta-galactosidase 3	100.497	66.5417	102.674	228.035	2.22097
AT1G71070.1	Core-2/I-branching beta-1,6-N-acetylglucosaminyltransferase family protein	25.794	32.3492	32.5719	72.2797	2.21908
AT5G08570.1	Pyruvate kinase family protein	81.483	76.3562	82.7481	183.497	2.21754
AT1G58100.2	TCP family transcription factor	163.532	155.625	168.114	372.551	2.21606
AT1G69770.1	chromomethylase 3	31.3176	32.0061	26.1085	57.7883	2.21339
AT3G22440.1	FRIGIDA-like protein	1729.19	1679.4	1753.3	3877.91	2.21178
AT3G13590.1	Cysteine/Histidine-rich C1 domain family protein	10.567	9.72564	8.58633	18.9652	2.20877
AT2G28800.4	63 kDa inner membrane family protein	910.311	781.466	953.742	2104.58	2.20666
AT5G67470.1	formin homolog 6	19.818	21.2014	19.2397	42.4422	2.20597
AT4G27230.1	histone H2A 2	227.534	201.165	179.29	395.483	2.20583
AT2G29510.1	Protein of unknown function (DUF3527)	78.1451	65.3103	75.1059	165.649	2.20554
AT5G12330.2	Lateral root primordium (LRP) protein-related	13.431	22.894	20.7547	45.671	2.20051
AT1G12845.1		84.6902	56.1353	92.68	203.908	2.20013
ATMG01080.1	mitochondrial F0-ATPase subunit 9	21.5005	22.7925	31.5311	69.3461	2.19929
AT5G43310.3	COP1-interacting protein-related	58.3319	52.2141	62.289	136.906	2.19792
AT4G36360.2	beta-galactosidase 3	97.5731	65.7648	100.535	220.741	2.19565
AT1G05780.1	Vacuolar ATPase assembly integral membrane protein VMA21-like domain	51.6382	42.8682	47.4829	104.196	2.19439
AT3G16950.1	lipoamide dehydrogenase 1	260.626	208.484	281.726	618.186	2.19428
AT1G61795.1	PAK-box/P21-Rho-binding family protein	51.2675	38.0386	49.8726	109.427	2.19413
AT4G38800.1	methylthioadenosine nucleosidase 1	465.944	446.925	474.792	1040.14	2.19072
AT1G75800.1	Pathogenesis-related thaumatin superfamily protein	396.148	297.663	490.006	1073.46	2.19071
AT3G02900.1		68.0892	73.0147	62.6771	137.167	2.18848
AT2G46980.2		12.8135	11.1982	8.63008	18.8574	2.18507
AT1G33360.1	ATP-dependent Clp protease	68.736	63.4177	61.2577	133.851	2.18504
AT3G16950.2	lipoamide dehydrogenase 1	234.283	181.933	253.967	554.5	2.18336
AT3G58270.1	Arabidopsis phospholipase-like protein (PEARLI 4) with TRAF-like domain	14.3491	8.27291	8.87799	19.3479	2.17932
AT3G58270.2	Arabidopsis phospholipase-like protein (PEARLI 4) with TRAF-like domain	14.3491	8.27291	8.87799	19.3479	2.17932
AT3G10740.1	alpha-L-arabinofuranosidase 1	202.856	184.588	156.595	341.053	2.17793
AT1G68400.1	leucine-rich repeat transmembrane protein kinase family protein	25.4007	18.8642	32.4162	70.5794	2.17729
AT4G34980.1	subtilisin-like serine protease 2	81.6219	60.7994	103.626	225.49	2.176
AT2G35290.1		14.4894	13.159	12.1564	26.4501	2.1758
AT1G18640.2	3-phosphoserine phosphatase	47.8619	54.8825	54.6203	118.769	2.17445
AT2G47020.2	Peptide chain release factor 1	169.852	159.961	183.375	398.605	2.17372
AT3G14260.1	Protein of unknown function (DUF567)	49.8058	42.3838	45.2614	98.3808	2.17361
AT3G02900.2		67.0052	71.2408	62.1825	135.149	2.17342
AT2G20495.1		23.0237	20.422	22.6838	49.2878	2.17282
AT2G20495.2		23.0237	20.422	22.6838	49.2878	2.17282
AT2G32430.1	Galactosyltransferase family protein	13.3272	11.1798	14.6905	31.8849	2.17044
AT1G31770.1	ATP-binding cassette 14	30.6114	24.5042	29.9881	65.0843	2.17034
AT5G58980.1	Neutral/alkaline non-lysosomal ceramidase	34.2784	31.227	33.5184	72.7039	2.16907
AT2G40010.1	Ribosomal protein L10 family protein	26.2959	23.7819	27.8303	60.2906	2.16636
AT1G20200.1	PAM domain (PCI/PINT associated module) protein	100.479	110.549	96.0548	207.861	2.16399
AT1G60010.1		267.923	204.896	312.495	675.176	2.16059
AT3G61830.1	auxin response factor 18	16.6978	15.6651	19.2261	41.5175	2.15944
AT1G25530.1	Transmembrane amino acid transporter family protein	25.7358	20.6788	22.9316	49.3824	2.15347
AT4G18530.1	Protein of unknown function (DUF707)	27.4355	28.8239	35.2486	75.8941	2.15311
AT5G58210.1	hydroxyproline-rich glycoprotein family protein	12.9771	13.2115	16.6113	35.7421	2.15168
AT2G42490.1	Copper amine oxidase family protein	216.752	220.785	181.069	389.337	2.15021
AT4G34100.2	RING/U-box superfamily protein	143.424	140.772	153.249	329.251	2.14847
AT4G34100.1	RING/U-box superfamily protein	143.424	141.019	153.249	329.036	2.14706
AT1G70090.1	glucosyl transferase family 8	121.495	81.6347	127.798	274.236	2.14586
AT2G39750.1	S-adenosyl-L-methionine-dependent methyltransferases superfamily protein	53.4858	46.1138	57.1315	122.429	2.14294
AT5G58210.4	hydroxyproline-rich glycoprotein family protein	12.9759	12.9681	16.6094	35.5243	2.13881
AT1G21920.1	Histone H3 K4-specific methyltransferase SET7/9 family protein	231.269	209.05	181.661	388.349	2.13777
AT3G01950.1	Protein of unknown function (DUF 3339)	177.719	151.262	181.439	387.873	2.13776
AT1G64770.1	NDH-dependent cyclic electron flow 1	382.193	274.5	439.178	938.838	2.13772
AT1G64770.3	NDH-dependent cyclic electron flow 1	381.517	274.742	436.639	931.885	2.13422
AT2G47020.1	Peptide chain release factor 1	188.248	177.809	206.462	440.544	2.13377
AT1G26665.2	Mediator complex, subunit Med10	220.257	204.737	304.05	648.04	2.13136
AT3G48940.1	Remorin family protein	13.4688	8.16999	9.66184	20.5911	2.13118
AT1G55964.1		32.1085	24.5227	21.4259	45.6412	2.13019
AT1G63090.1	phloem protein 2-A11	167.813	165.271	160.634	341.815	2.12791
AT3G63110.1	isopentenyltransferase 3	22.7075	16.251	21.8167	46.4227	2.12785
AT5G58210.2	hydroxyproline-rich glycoprotein family protein	12.9748	12.704	16.6074	35.3066	2.12596
AT2G36090.1	F-box family protein	41.8828	41.6833	46.8764	99.5375	2.1234
AT2G07723.1		13.574	11.2487	14.0656	29.8657	2.1233
AT5G58210.3	hydroxyproline-rich glycoprotein family protein	12.7052	12.7041	16.311	34.6212	2.12256
AT5G50150.1	Protein of Unknown Function (DUF239)	33.2272	31.6805	40.7968	86.5306	2.12102
AT4G14620.1	Protein of unknown function (DUF506)	34.1002	33.0019	36.3127	76.9358	2.1187
AT4G14622.1	conserved peptide upstream open reading frame 60	34.1002	33.0019	36.3127	76.9358	2.1187
AT1G59750.3	auxin response factor 1	153.985	129.68	159.672	338.143	2.11774
AT5G60020.1	laccase 17	11.2629	10.8961	10.4715	22.1743	2.11758
AT1G48360.1	zinc ion binding;nucleic acid binding;hydrolases, acting on acid anhydrides, in phosphorus-containing anhydrides	20.2057	25.447	23.5336	49.7645	2.11462
AT1G48360.2	zinc ion binding;nucleic acid binding;hydrolases, acting on acid anhydrides, in phosphorus-containing anhydrides	20.2057	25.447	23.5336	49.7645	2.11462
AT1G48360.3	zinc ion binding;nucleic acid binding;hydrolases, acting on acid anhydrides, in phosphorus-containing anhydrides	20.2057	25.447	23.5336	49.7645	2.11462
AT4G03115.1	Mitochondrial substrate carrier family protein	10.61	14.6617	13.812	29.1977	2.11394
AT1G09575.1	Protein of unknown function (DUF607)	11.7252	15.9125	16.8579	35.6339	2.11378
AT4G39330.2	cinnamyl alcohol dehydrogenase 9	334.924	242.95	331.814	701.205	2.11325
AT3G20100.1	cytochrome P450, family 705, subfamily A, polypeptide 19	90.4754	78.2807	79.9078	168.706	2.11126
AT3G59350.3	Protein kinase superfamily protein	103.764	90.2665	130.511	275.508	2.11099
AT5G62690.1	tubulin beta chain 2	761.717	633.689	695.436	1467.57	2.11029
AT1G59750.2	auxin response factor 1	147.467	124.77	153.079	322.908	2.10942
AT1G64110.1	P-loop containing nucleoside triphosphate hydrolases superfamily protein	16.5852	13.9405	20.0881	42.3171	2.10657
AT1G64110.2	P-loop containing nucleoside triphosphate hydrolases superfamily protein	16.5852	13.9405	20.0881	42.3171	2.10657
AT1G48090.1	calcium-dependent lipid-binding family protein	48.1841	55.3192	52.9157	111.327	2.10386
AT5G13370.1	Auxin-responsive GH3 family protein	30.3448	32.4813	45.167	94.8941	2.10096
AT1G07750.1	RmlC-like cupins superfamily protein	93.3932	76.6287	84.7214	177.817	2.09884
AT1G59750.1	auxin response factor 1	147.972	125.254	154.498	324.007	2.09717
AT4G17340.1	tonoplast intrinsic protein 2;2	945.119	834.828	727.189	1524.67	2.09666
AT1G57590.1	Pectinacetylesterase family protein	19.1638	14.7047	12.2513	25.686	2.09659
AT4G39330.1	cinnamyl alcohol dehydrogenase 9	349.058	251.496	348.223	729.775	2.09571
AT3G49160.1	pyruvate kinase family protein	145.851	168.069	159.884	334.927	2.09482
AT1G74800.1	Galactosyltransferase family protein	27.9666	17.2167	20.0534	41.9746	2.09314
AT1G59750.4	auxin response factor 1	146.431	124.04	152.048	317.969	2.09124
AT2G48020.1	Major facilitator superfamily protein	107.431	83.1679	102.82	215.021	2.09123
AT2G48020.2	Major facilitator superfamily protein	107.431	83.1679	102.82	215.021	2.09123
AT2G03500.1	Homeodomain-like superfamily protein	19.8487	12.5334	16.0186	33.4819	2.09019
AT1G80900.1	magnesium transporter 1	16.9303	17.9199	16.9706	35.4527	2.08907
AT5G03530.1	RAB GTPase homolog C2A	123.638	129.223	114.204	238.287	2.0865
AT1G76090.1	sterol methyltransferase 3	291.606	195.839	237.755	495.733	2.08506
AT1G64110.3	P-loop containing nucleoside triphosphate hydrolases superfamily protein	16.5843	13.9405	20.0867	41.8648	2.0842
AT4G19450.1	Major facilitator superfamily protein	164.37	154.117	193.832	403.281	2.08057
AT5G60230.1	splicing endonuclease 2	10.8043	9.80391	9.03713	18.8024	2.08057
AT2G03280.2	O-fucosyltransferase family protein	17.0324	16.3713	13.8666	28.844	2.0801
AT5G60230.2	splicing endonuclease 2	11.0409	9.80402	9.03848	18.7995	2.07994
AT2G03280.1	O-fucosyltransferase family protein	17.2994	16.3712	13.8674	28.8414	2.07979
AT5G03190.1	conserved peptide upstream open reading frame 47	53.5999	40.2968	55.4825	115.202	2.07636
AT5G03190.3	conserved peptide upstream open reading frame 47	53.5999	40.2968	55.4825	115.202	2.07636
AT3G20720.1		18.6729	17.6223	19.2503	39.9546	2.07554
AT4G33240.3	1-phosphatidylinositol-4-phosphate 5-kinases;zinc ion binding;1-phosphatidylinositol-3-phosphate 5-kinases	61.6914	73.6826	71.4252	148.168	2.07445
AT3G25770.1	allene oxide cyclase 2	122.018	97.6724	96.1344	199.283	2.07296
AT5G65870.1	phytosulfokine 5 precursor	55.7511	47.3629	73.0311	151.155	2.06973
AT3G50660.1	Cytochrome P450 superfamily protein	27.3106	25.8298	40.0261	82.813	2.06897
AT3G57180.1	P-loop containing nucleoside triphosphate hydrolases superfamily protein	30.6348	27.6747	43.3738	89.7339	2.06885
AT5G59220.1	highly ABA-induced PP2C gene 1	89.4917	88.0897	76.0515	157.328	2.06871
AT5G67180.1	target of early activation tagged (EAT) 3	16.2567	11.8728	17.2584	35.7	2.06855
AT5G03190.2	conserved peptide upstream open reading frame 47	53.5994	40.2968	55.4818	114.766	2.06853
AT2G37585.1	Core-2/I-branching beta-1,6-N-acetylglucosaminyltransferase family protein	16.142	15.0046	14.0075	28.9711	2.06825
AT3G53750.1	actin 3	118.742	117.483	115.464	238.318	2.06401
AT2G23980.1	cyclic nucleotide-gated channel 6	83.3247	79.4796	102.44	211.015	2.05989
AT4G28640.1	indole-3-acetic acid inducible 11	35.7279	40.1364	36.4408	75.0419	2.05928
AT2G28520.1	vacuolar proton ATPase A1	42.068	44.6833	37.8248	77.8658	2.0586
AT3G55410.1	2-oxoglutarate dehydrogenase, E1 component	58.8684	58.1552	49.5325	101.93	2.05783
AT4G32290.1	Core-2/I-branching beta-1,6-N-acetylglucosaminyltransferase family protein	78.1615	75.4052	95.9368	197.221	2.05574
AT5G40970.1	Protein of unknown function (DUF 3339)	81.1813	69.1476	73.3115	150.683	2.05538
AT1G29520.1	AWPM-19-like family protein	115.163	106.7	109.933	225.651	2.05262
AT1G26665.1	Mediator complex, subunit Med10	259.828	241.727	357.588	733.492	2.05122
AT5G09410.3	ethylene induced calmodulin binding protein	144.945	148.625	149.904	307.167	2.04909
AT1G06800.1	alpha/beta-Hydrolases superfamily protein	33.8164	24.1595	25.0491	51.2249	2.04498
AT4G01580.1	AP2/B3-like transcriptional factor family protein	29.884	24.1775	30.3219	61.9748	2.04389
AT2G34350.1	Nodulin-like / Major Facilitator Superfamily protein	28.3321	20.7706	22.8456	46.6858	2.04353
AT3G20720.2		19.9695	18.3516	20.5374	41.9475	2.04249
AT3G24670.1	Pectin lyase-like superfamily protein	45.2359	43.9613	40.0403	81.7104	2.0407
AT5G09410.2	ethylene induced calmodulin binding protein	146.298	150.382	152.355	310.697	2.0393
AT1G64440.1	NAD(P)-binding Rossmann-fold superfamily protein	72.9805	66.3474	59.7024	121.713	2.03866
AT5G09410.1	ethylene induced calmodulin binding protein	146.298	150.382	152.355	310.479	2.03787
AT4G28640.3	indole-3-acetic acid inducible 11	34.7302	38.6749	34.7474	70.796	2.03745
AT3G59350.2	Protein kinase superfamily protein	138.402	119.163	175.408	357.017	2.03535
AT1G31830.1	Amino acid permease family protein	27.9035	33.2248	33.1387	67.4245	2.03461
AT1G31830.2	Amino acid permease family protein	27.9035	33.2248	33.1387	67.4245	2.03461
AT1G06475.1		23.0971	19.437	23.3918	47.5823	2.03415
AT1G08230.2	Transmembrane amino acid transporter family protein	99.3347	103.792	117.775	239.396	2.03266
AT2G29690.1	anthranilate synthase 2	26.5645	28.3808	30.2036	61.3697	2.03187
AT1G02340.1	basic helix-loop-helix (bHLH) DNA-binding superfamily protein	15.9432	15.4526	14.8427	30.1515	2.0314
AT5G16590.1	Leucine-rich repeat protein kinase family protein	33.1136	23.7775	30.842	62.6192	2.03032
AT5G18620.1	chromatin remodeling factor17	51.4196	46.6414	52.4819	106.494	2.02916
AT3G59350.1	Protein kinase superfamily protein	138.131	119.163	175.713	356.549	2.02916
AT4G32000.2	Protein kinase superfamily protein	13.793	11.7284	18.6764	37.8901	2.02877
AT5G03070.1	importin alpha isoform 9	29.1587	24.7975	27.7167	56.1936	2.02743
AT2G23430.1	Cyclin-dependent kinase inhibitor family protein	388.145	352.581	364.289	738.282	2.02664
AT3G55860.1		19.3277	15.1397	23.5247	47.6542	2.02571
AT5G17250.1	Alkaline-phosphatase-like family protein	23.1355	14.5351	20.2846	41.0671	2.02454
AT1G18720.1	Protein of unknown function (DUF962)	552.228	642.919	601.062	1215.28	2.02189
AT2G37170.1	plasma membrane intrinsic protein 2	1341.41	1158.4	1015.96	2053.97	2.0217
AT2G07717.1		23.7299	22.3507	22.021	44.4721	2.01953
AT3G63440.1	cytokinin oxidase/dehydrogenase 6	25.725	21.6717	25.1247	50.6522	2.01603
AT5G13240.1	transcription regulators	259.497	205.148	304.515	612.68	2.01198
AT1G63020.1	nuclear RNA polymerase D1A	10.5372	9.00018	10.3846	20.8722	2.00993
AT5G50570.2	Squamosa promoter-binding protein-like (SBP domain) transcription factor family protein	71.4925	78.5968	70.5197	141.692	2.00925
AT3G61150.1	homeodomain GLABROUS 1	127.989	130.053	146.848	294.967	2.00866
AT2G34340.1	Protein of unknown function, DUF584	37.3897	32.1676	28.9225	58.0919	2.00854
AT4G40050.1	Protein of unknown function (DUF3550/UPF0682)	193.505	167.174	185.647	371.82	2.00283
AT4G13880.1	receptor like protein 48	13.6775	12.7769	13.0687	26.1705	2.00254
AT2G39830.1	DA1-related protein 2	15.2233	13.2223	12.0682	24.1566	2.00167
AT2G34300.1	S-adenosyl-L-methionine-dependent methyltransferases superfamily protein	94.8915	88.0951	98.8639	197.884	2.00158
AT5G20410.1	monogalactosyldiacylglycerol synthase 2	33.1	16.5608	19.9283	39.8813	2.00123
AT2G45810.1	DEA(D/H)-box RNA helicase family protein	117.267	113.713	126.367	252.68	1.99957
AT3G27020.1	YELLOW STRIPE like 6	132.273	113.894	111.815	223.55	1.99928
AT1G08650.2	phosphoenolpyruvate carboxylase kinase 1	104.344	96.7615	94.011	187.95	1.99923
AT5G48480.1	Lactoylglutathione lyase / glyoxalase I family protein	157.737	157.957	144.784	289.309	1.99821
AT2G34300.2	S-adenosyl-L-methionine-dependent methyltransferases superfamily protein	94.8733	87.6064	98.821	197.439	1.99795
AT4G28050.1	tetraspanin7	53.2112	43.1556	52.5278	104.921	1.99744
AT3G22990.1	ARM repeat superfamily protein	110.147	127.216	119.833	239.329	1.99719
AT3G09770.1	RING/U-box superfamily protein	155.14	145.35	157.938	315.081	1.99497
AT1G01730.1		85.0734	97.9228	88.2111	175.958	1.99474
AT1G33265.1	Transmembrane proteins 14C	31.2953	33.4861	28.9887	57.8243	1.99472
AT5G50570.1	Squamosa promoter-binding protein-like (SBP domain) transcription factor family protein	72.27	80.1034	71.6321	142.814	1.99371
AT1G09960.1	sucrose transporter 4	12.0935	10.9413	10.9944	21.9178	1.99355
AT4G14990.1	Topoisomerase II-associated protein PAT1	135.694	137.993	142.568	284.128	1.99293
AT4G09510.1	cytosolic invertase 2	34.1067	26.8722	36.0031	71.6634	1.99048
AT3G13175.1		24.7346	23.3748	26.9784	53.6709	1.9894
AT1G53633.1		24.469	23.908	24.0112	47.7589	1.98903
AT3G09770.2	RING/U-box superfamily protein	161.5	151.843	162.397	322.463	1.98564
AT1G63020.2	nuclear RNA polymerase D1A	10.799	9.5103	10.6263	21.0966	1.98532
AT5G50670.1	Squamosa promoter-binding protein-like (SBP domain) transcription factor family protein	69.8951	75.8614	70.6231	140.128	1.98417
AT4G22160.1		15.4162	15.1796	18.7891	37.2035	1.98006
AT2G46610.1	RNA-binding (RRM/RBD/RNP motifs) family protein	26.5831	22.3301	28.2478	55.917	1.97952
AT5G66140.1	proteasome alpha subunit D2	107.046	118.002	109.91	217.465	1.97857
AT1G77480.2	Eukaryotic aspartyl protease family protein	89.9464	94.7295	106.812	211.292	1.97815
AT1G08650.1	phosphoenolpyruvate carboxylase kinase 1	134.968	133.762	126.295	249.76	1.97759
AT5G63940.1	Protein kinase protein with adenine nucleotide alpha hydrolases-like domain	32.0617	32.5451	29.5928	58.4802	1.97616
AT3G29330.2		20.3539	18.6049	21.5828	42.6392	1.97561
AT2G47860.1	Phototropic-responsive NPH3 family protein	15.8454	14.9809	18.0116	35.5831	1.97556
AT3G51750.1		42.4811	30.3707	43.2219	85.3855	1.97551
AT2G17150.1	Plant regulator RWP-RK family protein	26.349	26.6945	23.1876	45.7916	1.97483
AT5G61240.1	Leucine-rich repeat (LRR) family protein	89.2671	82.9287	72.3494	142.834	1.97422
AT5G61240.2	Leucine-rich repeat (LRR) family protein	89.2671	82.9287	72.3494	142.834	1.97422
AT3G11760.1		14.6748	12.3586	14.0428	27.705	1.9729
AT3G24770.1	CLAVATA3/ESR-RELATED 41	29.6104	31.582	34.1236	67.3224	1.9729
AT3G20570.1	early nodulin-like protein 9	99.3826	92.6124	94.3849	186.037	1.97104
AT3G05327.1	Cyclin family protein	20.1019	20.6174	23.8182	46.8825	1.96834
AT2G18600.1	Ubiquitin-conjugating enzyme family protein	20.0498	21.6145	20.5212	40.3874	1.96808
AT3G06060.1	NAD(P)-binding Rossmann-fold superfamily protein	44.0925	31.738	36.4157	71.6441	1.96739
AT5G65050.2	AGAMOUS-like 31	56.9874	59.1215	69.7677	137.212	1.9667
AT4G28640.2	indole-3-acetic acid inducible 11	33.9201	38.1595	35.3117	69.4464	1.96667
AT3G51750.2		42.4779	29.8583	42.9625	84.4859	1.9665
AT5G54960.1	pyruvate decarboxylase-2	109.152	113.576	124.782	245.231	1.96527
AT5G65040.1	Protein of unknown function (DUF581)	66.3568	67.4692	96.6956	190.009	1.96502
AT2G26980.5	CBL-interacting protein kinase 3	268.447	299.289	329.262	646.85	1.96454
AT4G27630.2	GPCR-type G protein 2	23.8184	21.9048	25.2762	49.546	1.96018
AT1G55500.2	evolutionarily conserved C-terminal region 4	66.4656	59.7991	89.9929	176.334	1.95942
AT2G46610.2	RNA-binding (RRM/RBD/RNP motifs) family protein	27.3702	22.3294	29.4898	57.7281	1.95756
AT2G44430.1	DNA-binding bromodomain-containing protein	179.739	188.491	182.56	357.208	1.95666
AT4G39050.1	Kinesin motor family protein	264.693	279.654	286.972	561.216	1.95565
AT5G18620.2	chromatin remodeling factor17	51.4715	46.3874	51.9331	101.554	1.95548
AT3G18300.1		44.0534	42.775	49.466	96.6004	1.95287
AT5G09250.2	ssDNA-binding transcriptional regulator	10.3576	13.42	14.6297	28.5683	1.95276
AT5G09540.1	Chaperone DnaJ-domain superfamily protein	11.9529	10.4763	9.75007	19.0339	1.95218
AT3G08040.2	MATE efflux family protein	52.1982	60.2333	65.1007	127.024	1.95119
AT1G30530.1	UDP-glucosyl transferase 78D1	43.789	27.3727	37.8384	73.8287	1.95116
AT1G77480.1	Eukaryotic aspartyl protease family protein	76.6863	82.3739	93.5212	182.463	1.95103
AT1G55500.1	evolutionarily conserved C-terminal region 4	67.7708	60.7724	91.3112	178.078	1.95024
AT1G55500.3	evolutionarily conserved C-terminal region 4	67.7708	60.7724	91.3112	178.078	1.95024
AT3G52180.1	dual specificity protein phosphatase (DsPTP1) family protein	52.599	51.8891	65.756	128.235	1.95017
AT5G53890.1	phytosylfokine-alpha receptor 2	12.4015	8.50362	11.619	22.6571	1.95001
AT2G07698.1	ATPase, F1 complex, alpha subunit protein	31.5328	30.2531	47.5098	92.5262	1.94752
AT3G62130.1	Pyridoxal phosphate (PLP)-dependent transferases superfamily protein	52.5446	54.9962	59.5799	115.918	1.9456
AT1G73930.2		27.277	21.925	19.7719	38.463	1.94533
AT1G35510.1	O-fucosyltransferase family protein	33.3901	28.1749	31.6194	61.4845	1.94452
AT5G23550.1	Got1/Sft2-like vescicle transport protein family	23.4225	27.3278	26.758	52.0159	1.94394
AT3G56430.1		10.0034	9.77618	11.4652	22.2762	1.94294
AT1G21980.1	phosphatidylinositol-4-phosphate 5-kinase 1	66.9945	81.4393	81.4307	157.973	1.93996
AT2G30060.1	Pleckstrin homology (PH) domain superfamily protein	387.077	412.501	373.773	724.929	1.93949
AT3G51770.1	tetratricopeptide repeat (TPR)-containing protein	75.1139	69.7186	60.8866	118.04	1.93869
AT3G51770.2	tetratricopeptide repeat (TPR)-containing protein	75.1139	69.7186	60.8866	118.04	1.93869
AT5G51040.1		190.779	204.477	205.986	398.742	1.93578
AT1G29810.1	Transcriptional coactivator/pterin dehydratase	68.2432	61.4262	61.4476	118.933	1.93552
AT1G47380.1	Protein phosphatase 2C family protein	48.4252	40.346	48.4723	93.6813	1.93268
AT2G30040.1	mitogen-activated protein kinase kinase kinase 14	39.1444	42.3351	41.9347	80.9501	1.93038
AT5G24910.1	cytochrome P450, family 714, subfamily A, polypeptide 1	13.4354	15.5081	17.0768	32.9485	1.92943
AT2G47860.3	Phototropic-responsive NPH3 family protein	16.3844	15.9581	19.1371	36.923	1.92939
AT5G51040.2		190.26	203.989	205.752	396.947	1.92925
AT3G04030.2	Homeodomain-like superfamily protein	11.9238	13.4006	12.1864	23.5099	1.92919
AT3G04030.3	Homeodomain-like superfamily protein	11.9238	13.4006	12.1864	23.5099	1.92919
AT3G08040.1	MATE efflux family protein	51.9293	60.2292	66.1172	127.471	1.92795
AT4G36780.1	BES1/BZR1 homolog 2	155.495	146.488	127.905	246.486	1.92711
AT5G04220.1	Calcium-dependent lipid-binding (CaLB domain) family protein	160.238	147.254	169.644	326.813	1.92646
AT3G25140.1	Nucleotide-diphospho-sugar transferases superfamily protein	87.3897	88.0043	101.929	196.253	1.92539
AT5G04220.2	Calcium-dependent lipid-binding (CaLB domain) family protein	159.962	147.496	168.859	325.016	1.92478
AT2G26980.4	CBL-interacting protein kinase 3	268.691	296.356	329.976	635.104	1.9247
AT5G51040.3		188.104	202.01	205.369	395.173	1.92421
AT1G22060.1		80.6802	69.9293	90.149	173.461	1.92416
ATMG00580.1	NADH dehydrogenase subunit 4	23.3559	22.375	19.6005	37.6949	1.92316
AT2G26980.2	CBL-interacting protein kinase 3	267.145	294.925	332.357	639.033	1.92273
AT3G15030.2	TCP family transcription factor 4	58.4575	59.6644	54.1309	104.07	1.92257
AT3G59430.2		10.1919	10.0684	10.4484	20.0789	1.92171
AT2G26980.1	CBL-interacting protein kinase 3	267.421	295.461	332.664	639.265	1.92165
AT4G18820.1	AAA-type ATPase family protein	39.7267	32.42	35.056	67.3339	1.92076
AT5G12130.1	integral membrane TerC family protein	47.1146	46.7734	53.0559	101.785	1.91844
AT4G35060.1	Heavy metal transport/detoxification superfamily protein	111.406	81.6736	81.4283	156.202	1.91828
AT1G27770.1	autoinhibited Ca2+-ATPase 1	65.5448	69.4561	64.4397	123.461	1.91592
AT3G52180.2	dual specificity protein phosphatase (DsPTP1) family protein	52.0922	49.4368	64.9629	124.425	1.91533
AT3G23510.1	Cyclopropane-fatty-acyl-phospholipid synthase	60.9232	57.2339	54.8301	104.874	1.9127
AT1G27770.2	autoinhibited Ca2+-ATPase 1	65.5446	69.4561	64.4394	123.227	1.91228
AT1G01740.1	Protein kinase protein with tetratricopeptide repeat domain	10.3534	8.97258	10.7851	20.6228	1.91216
AT1G01740.2	Protein kinase protein with tetratricopeptide repeat domain	10.3534	8.97258	10.7851	20.6228	1.91216
AT3G29330.1		19.0584	18.1128	21.0967	40.3188	1.91114
AT1G16820.1	vacuolar ATP synthase catalytic subunit-related / V-ATPase-related / vacuolar proton pump-related	2722.16	3242.07	3792.8	7247.36	1.91082
AT1G79430.1	Homeodomain-like superfamily protein	102.318	85.7343	92.2841	176.329	1.91072
AT1G79430.2	Homeodomain-like superfamily protein	102.318	85.7343	92.2841	176.329	1.91072
AT2G14530.1	TRICHOME BIREFRINGENCE-LIKE 13	42.301	39.6524	50.6895	96.8378	1.91041
AT3G04030.1	Homeodomain-like superfamily protein	11.923	13.4007	12.1855	23.2737	1.90995
AT2G26980.3	CBL-interacting protein kinase 3	271.636	305.553	335.458	640.496	1.90932
AT5G15190.1		103.59	79.4725	80.1168	152.913	1.90863
AT4G35030.1	Protein kinase superfamily protein	24.2929	26.3479	24.1856	46.1496	1.90815
AT4G35030.2	Protein kinase superfamily protein	24.2929	26.3479	24.1856	46.1496	1.90815
AT5G10350.3	RNA-binding (RRM/RBD/RNP motifs) family protein	57.8106	71.7495	65.1408	124.184	1.90639
AT5G60660.1	plasma membrane intrinsic protein 2;4	62.498	32.2189	35.0866	66.8705	1.90587
AT3G57770.1	Protein kinase superfamily protein	2737.26	3262.01	3802.66	7244.82	1.9052
AT1G02950.3	glutathione S-transferase F4	61.2108	52.3969	54.8565	104.479	1.90459
AT5G43745.1	Protein of unknown function (DUF1012)	27.2743	22.2373	32.3435	61.5684	1.90358
AT5G10350.2	RNA-binding (RRM/RBD/RNP motifs) family protein	122.332	147.938	146.669	279.082	1.9028
AT4G17240.2		22.3118	15.8864	16.4584	31.3109	1.90243
AT5G10290.1	leucine-rich repeat transmembrane protein kinase family protein	170.802	178.295	196.385	373.549	1.90213
AT5G66530.1	Galactose mutarotase-like superfamily protein	178.523	148.718	181.359	344.844	1.90144
AT5G59010.1	Protein kinase protein with tetratricopeptide repeat domain	11.6765	10.2562	13.7352	26.1118	1.90109
AT5G59010.2	Protein kinase protein with tetratricopeptide repeat domain	11.6765	10.2562	13.7352	26.1118	1.90109
AT1G62020.1	Coatomer, alpha subunit	113.819	119.427	109.327	207.815	1.90086
AT3G13110.1	serine acetyltransferase 2;2	321.337	356.336	310.817	590.388	1.89947
AT4G35030.3	Protein kinase superfamily protein	24.5384	26.3477	24.4425	46.3806	1.89754
AT4G32150.1	vesicle-associated membrane protein 711	773.385	704.923	879.436	1668.42	1.89714
AT2G28800.2	63 kDa inner membrane family protein	21.3606	24.8938	34.0341	64.5123	1.89552
AT3G52060.1	Core-2/I-branching beta-1,6-N-acetylglucosaminyltransferase family protein	559.117	525.118	486.333	921.677	1.89516
AT5G18640.1	alpha/beta-Hydrolases superfamily protein	103.783	108.975	114.599	216.849	1.89224
AT1G21070.1	Nucleotide-sugar transporter family protein	13.5286	12.9465	12.0667	22.8293	1.89192
AT3G52060.2	Core-2/I-branching beta-1,6-N-acetylglucosaminyltransferase family protein	447.894	430.802	399.699	755.946	1.89129
AT5G66530.2	Galactose mutarotase-like superfamily protein	176.67	147.724	179.032	338.546	1.89098
AT5G10350.1	RNA-binding (RRM/RBD/RNP motifs) family protein	129.444	157.899	154.692	292.478	1.89071
ATMG00090.1	structural constituent of ribosome;protein binding	14.4632	17.9912	16.5602	31.296	1.88983
AT3G16920.1	chitinase-like protein 2	64.0922	43.6002	45.1879	85.3198	1.88811
AT5G22140.1	FAD/NAD(P)-binding oxidoreductase family protein	68.3403	60.7163	61.6396	116.366	1.88785
AT5G22140.2	FAD/NAD(P)-binding oxidoreductase family protein	68.3403	60.7163	61.6396	116.366	1.88785
AT2G47860.2	Phototropic-responsive NPH3 family protein	17.6997	20.0289	21.21	40.0293	1.88728
AT1G31730.1	Adaptin family protein	111.34	119.447	104.583	197.265	1.88621
AT4G22160.2		23.3636	27.6522	29.3179	55.2163	1.88336
AT5G65050.1	AGAMOUS-like 31	253.35	247.229	305.131	573.886	1.88079
AT1G51560.1	Pyridoxamine 5'-phosphate oxidase family protein	57.0305	57.375	50.6388	95.2194	1.88036
AT3G49310.1	Major facilitator superfamily protein	44.6567	46.8531	45.3754	85.3078	1.88004
AT5G44280.1	RING 1A	75.9981	61.1056	78.1292	146.772	1.87858
AT1G62880.2	Cornichon family protein	9.21484	10.1362	9.59719	18.0179	1.87742
AT1G77620.1	P-loop containing nucleoside triphosphate hydrolases superfamily protein	7.44222	8.66732	7.83639	14.7058	1.87661
AT3G56480.1	myosin heavy chain-related	204.46	188.98	203.848	381.802	1.87297
AT5G44280.2	RING 1A	75.9969	61.1055	77.8945	145.869	1.87265
AT3G46900.1	copper transporter 2	314.741	308.989	321.343	601.684	1.87241
AT5G22040.1		33.215	31.0754	29.6276	55.4689	1.8722
AT4G19400.1	Profilin family protein	41.714	33.6456	42.3886	79.3586	1.87217
AT1G72480.1	Lung seven transmembrane receptor family protein	52.2561	50.6843	55.9663	104.762	1.87188
AT4G30710.1	Family of unknown function (DUF566)	18.127	16.6546	22.6061	42.2675	1.86974
AT5G19290.1	alpha/beta-Hydrolases superfamily protein	382.687	293.155	339.014	633.535	1.86876
AT5G47490.1	RGPR-related	20.971	19.3761	22.8849	42.7486	1.86798
AT2G23460.1	extra-large G-protein 1	66.0859	62.7336	59.7846	111.621	1.86706
AT3G15030.1	TCP family transcription factor 4	60.2944	62.6384	57.4288	107.186	1.86642
AT3G57580.1	F-box and associated interaction domains-containing protein	11.8421	7.68874	8.94685	16.6916	1.86564
AT4G38240.3	alpha-1,3-mannosyl-glycoprotein beta-1,2-N-acetylglucosaminyltransferase, putative	193.969	195.366	202.145	376.926	1.86463
AT1G10030.1	homolog of yeast ergosterol28	71.4503	64.9251	61.3086	114.286	1.86411
AT4G12030.2	bile acid transporter 5	26.5076	23.899	24.43	45.5346	1.86388
AT5G65050.3	AGAMOUS-like 31	307.439	301.662	375.925	700.667	1.86385
AT4G18380.1	F-box family protein	69.6501	62.5817	71.0748	132.467	1.86377
AT2G26650.1	K+ transporter 1	46.9736	48.3287	42.3473	78.925	1.86375
AT5G65390.1	arabinogalactan protein 7	181.34	123.253	137.971	257.08	1.86329
AT5G15190.2		96.27	74.5366	75.5145	140.694	1.86313
AT4G38240.1	alpha-1,3-mannosyl-glycoprotein beta-1,2-N-acetylglucosaminyltransferase, putative	193.97	196.831	202.635	377.388	1.86241
AT4G38240.2	alpha-1,3-mannosyl-glycoprotein beta-1,2-N-acetylglucosaminyltransferase, putative	194.534	197.268	203.224	378.269	1.86134
AT3G47590.1	alpha/beta-Hydrolases superfamily protein	53.9267	61.8324	56.0387	104.286	1.86096
AT5G55700.2	beta-amylase 4	90.1775	75.681	72.9408	135.699	1.8604
AT5G55700.1	beta-amylase 4	90.1803	76.2143	73.7065	137.07	1.85968
AT5G08120.1	movement protein binding protein 2C	96.8082	108.905	111.646	207.355	1.85725
AT5G22040.2		32.73	30.829	29.6251	55.0148	1.85703
AT4G11830.1	phospholipase D gamma 2	258.712	275.671	257.296	477.702	1.85662
AT1G53500.1	NAD-dependent epimerase/dehydratase family protein	70.2446	68.965	63.7639	118.361	1.85624
AT3G13300.1	Transducin/WD40 repeat-like superfamily protein	211.451	211.216	204.225	379.087	1.85622
AT3G13300.2	Transducin/WD40 repeat-like superfamily protein	211.451	211.216	204.225	379.087	1.85622
AT1G47271.1	Cystathionine beta-synthase (CBS) family protein	11.4732	11.3304	12.2731	22.7569	1.85421
AT5G15700.2	DNA/RNA polymerases superfamily protein	27.3205	22.0334	22.9274	42.5117	1.85418
AT5G47920.1		17.7423	18.55	17.7488	32.8965	1.85345
AT5G09260.1	vacuolar protein sorting-associated protein 20.2	59.6349	54.892	56.4645	104.562	1.85182
AT5G65660.1	hydroxyproline-rich glycoprotein family protein	247.544	215.47	240.041	444.313	1.85099
AT5G14950.1	golgi alpha-mannosidase II	37.2906	38.3734	37.7372	69.829	1.8504
AT1G67140.1	HEAT repeat-containing protein	44.6427	39.8975	46.4207	85.8705	1.84983
AT3G07510.2		74.8153	60.0703	67.3411	124.537	1.84934
AT5G15700.1	DNA/RNA polymerases superfamily protein	27.8555	22.0337	23.4589	43.3823	1.84929
AT3G15030.3	TCP family transcription factor 4	59.7541	62.6384	57.6607	106.52	1.84736
AT1G77450.1	NAC domain containing protein 32	20.4839	17.0984	22.082	40.7549	1.84562
AT1G15230.1		348.398	340.664	348.119	642.278	1.845
AT2G20840.1	Secretory carrier membrane protein (SCAMP) family protein	73.0271	67.5057	68.6502	126.61	1.84427
AT2G48010.1	receptor-like kinase in in flowers 3	16.9201	13.602	14.1821	26.1546	1.8442
AT4G09510.2	cytosolic invertase 2	15.7576	14.4664	18.9274	34.8916	1.84344
AT1G01030.1	AP2/B3-like transcriptional factor family protein	17.9988	15.9854	17.4306	32.1078	1.84203
AT1G52310.1	protein kinase family protein / C-type lectin domain-containing protein	41.9136	41.2417	51.1872	94.2342	1.84097
AT3G07510.1		74.5407	60.559	67.3405	123.887	1.83972
AT3G27210.1		154.056	192.396	178.686	328.602	1.83899
AT4G18380.2	F-box family protein	45.9498	44.2369	51.3473	94.388	1.83823
AT5G02200.1	far-red-elongated hypocotyl1-like	9.72868	7.65411	10.1083	18.581	1.8382
AT2G01735.1	RING-finger protein for embryogenesis	45.262	43.192	40.4194	74.2788	1.8377
AT4G30890.2	ubiquitin-specific protease 24	76.0186	83.0662	72.8445	133.818	1.83704
AT4G30710.2	Family of unknown function (DUF566)	16.5512	16.1257	22.0463	40.498	1.83696
AT4G11830.2	phospholipase D gamma 2	253.92	273.723	253.452	465.419	1.83632
AT5G08100.1	N-terminal nucleophile aminohydrolases (Ntn hydrolases) superfamily protein	108.234	102.39	109.151	200.346	1.8355
AT5G08100.2	N-terminal nucleophile aminohydrolases (Ntn hydrolases) superfamily protein	108.234	102.632	109.151	200.345	1.83549
AT1G17510.1		35.3773	29.6775	31.2151	57.2775	1.83493
AT5G60640.1	PDI-like 1-4	136.255	128.03	121.854	223.499	1.83416
AT5G60640.3	PDI-like 1-4	129.725	121.535	114.626	210.084	1.83278
AT5G56530.2	Protein of Unknown Function (DUF239)	112.923	82.3772	101.442	185.899	1.83258
AT5G29000.1	Homeodomain-like superfamily protein	27.7688	29.5321	28.5191	52.2477	1.83202
AT5G29000.2	Homeodomain-like superfamily protein	27.7688	29.5321	28.5191	52.2477	1.83202
AT5G29000.3	Homeodomain-like superfamily protein	27.7688	29.5321	28.5191	52.2477	1.83202
AT1G67140.2	HEAT repeat-containing protein	48.3321	44.3974	49.7246	91.0273	1.83063
AT1G67140.3	HEAT repeat-containing protein	48.3321	44.3974	49.7246	91.0273	1.83063
AT3G47600.1	myb domain protein 94	30.4477	23.391	29.8077	54.5504	1.83007
AT4G27630.3	GPCR-type G protein 2	13.4602	14.2997	16.5347	30.2443	1.82914
AT5G56530.1	Protein of Unknown Function (DUF239)	110.331	80.4091	100.947	184.578	1.82847
AT1G24625.1	zinc finger protein 7	67.5213	69.7931	63.8393	116.69	1.82787
AT3G57540.1	Remorin family protein	54.3044	66.374	69.0692	126.226	1.82753
AT5G22040.3		32.1846	30.5863	29.3678	53.6502	1.82684
AT3G19150.1	KIP-related protein 6	59.0839	68.8868	62.0481	113.314	1.82622
AT5G65670.1	indole-3-acetic acid inducible 9	1220.72	1281.82	1178.93	2152.44	1.82575
AT1G74770.1	zinc ion binding	12.9101	9.41586	12.4736	22.7654	1.82509
AT3G29130.2		32.4126	38.8642	42.418	77.3554	1.82365
AT1G25375.1	Metallo-hydrolase/oxidoreductase superfamily protein	14.7724	15.5057	15.2074	27.7068	1.82193
AT3G04880.1	DNA-damage-repair/toleration protein (DRT102)	54.8612	60.6139	56.353	102.614	1.82091
AT1G79830.1	golgin candidate 5	296.835	319.867	334.917	609.795	1.82073
AT1G79830.2	golgin candidate 5	297.111	319.085	334.492	608.693	1.81975
AT2G01130.1	DEA(D/H)-box RNA helicase family protein	38.958	39.5628	48.1811	87.6708	1.81961
AT5G60640.2	PDI-like 1-4	138.95	128.686	126.174	229.434	1.81839
AT3G19150.2	KIP-related protein 6	44.3713	46.3641	44.3666	80.6373	1.81752
AT4G07408.1		19.6465	21.6391	19.1707	34.8354	1.81712
AT1G02950.4	glutathione S-transferase F4	120.998	103.823	124.119	225.517	1.81694
AT3G19180.1	paralog of ARC6	35.5433	29.9127	34.4641	62.6156	1.81684
AT5G40580.3	20S proteasome beta subunit PBB2	73.9415	87.6209	82.1653	149.203	1.81589
AT1G30500.1	nuclear factor Y, subunit A7	114.162	96.2071	123.573	224.214	1.81443
AT4G12030.1	bile acid transporter 5	20.8071	19.6726	21.7379	39.4203	1.81344
AT3G59390.2		20.0273	13.1553	14.5972	26.4681	1.81323
AT1G02950.2	glutathione S-transferase F4	121.273	103.823	124.395	225.516	1.81289
AT3G15220.1	Protein kinase superfamily protein	54.7203	53.1889	56.7603	102.832	1.8117
AT4G25610.2	C2H2-like zinc finger protein	22.0594	22.3438	23.2008	42.0289	1.81152
AT3G28345.1	ABC transporter family protein	10.5828	7.69211	9.11531	16.5103	1.81127
AT1G24450.1	Ribonuclease III family protein	50.6239	44.6199	58.1599	105.332	1.81107
AT5G62560.1	RING/U-box superfamily protein with ARM repeat domain	98.2793	102.159	93.7618	169.807	1.81105
AT1G30500.2	nuclear factor Y, subunit A7	114.162	96.4744	123.806	224.212	1.81099
AT4G16340.1	guanyl-nucleotide exchange factors;GTPase binding;GTP binding	64.3657	55.7936	78.2016	141.595	1.81064
AT5G40580.2	20S proteasome beta subunit PBB2	74.4743	88.8334	82.679	149.658	1.8101
AT1G02950.1	glutathione S-transferase F4	121.273	103.823	124.651	225.515	1.80917
AT1G10210.1	mitogen-activated protein kinase 1	39.8411	39.5788	37.9004	68.5419	1.80848
AT5G40580.1	20S proteasome beta subunit PBB2	74.4741	88.8334	82.6787	149.439	1.80746
AT3G29130.1		31.3364	38.3559	40.5681	73.2907	1.80661
AT4G25610.1	C2H2-like zinc finger protein	25.2025	23.8517	25.7652	46.5404	1.80633
AT4G34450.1	coatomer gamma-2 subunit, putative / gamma-2 coat protein, putative / gamma-2 COP, putative	199.485	208.244	210.223	379.573	1.80557
AT5G18850.1		135.173	133.954	163.838	295.749	1.80513
AT5G02460.1	Dof-type zinc finger DNA-binding family protein	16.5323	11.3119	14.6188	26.3885	1.80511
AT1G77080.5	K-box region and MADS-box transcription factor family protein	150.01	176.393	165.591	298.871	1.80488
AT3G19180.2	paralog of ARC6	36.3295	29.9126	34.7209	62.6262	1.8037
AT1G71410.1	ARM repeat superfamily protein	111.131	117.403	126.424	227.971	1.80322
AT1G07230.1	non-specific phospholipase C1	31.15	34.8607	31.4634	56.7192	1.8027
AT1G10210.2	mitogen-activated protein kinase 1	39.8408	39.5788	37.8998	68.3098	1.80238
AT3G42050.1	vacuolar ATP synthase subunit H family protein	320.129	356.554	320.97	576.895	1.79735
AT5G27680.1	RECQ helicase SIM	17.7908	13.7706	17.1353	30.7973	1.7973
AT5G62100.2	BCL-2-associated athanogene 2	32.1414	24.3567	27.8218	49.9782	1.79637
AT1G53830.1	pectin methylesterase 2	25.2208	15.0715	16.7105	29.9875	1.79453
AT3G58670.1	Protein of unknown function (DUF1637)	74.7889	81.5081	90.7225	162.684	1.79321
AT3G58670.2	Protein of unknown function (DUF1637)	74.7889	81.5081	90.7225	162.684	1.79321
AT3G58670.3	Protein of unknown function (DUF1637)	74.7891	81.7504	90.7228	162.684	1.79319
AT5G62100.3	BCL-2-associated athanogene 2	31.8667	24.0919	26.9905	48.3958	1.79307
AT2G43080.1	P4H isoform 1	161.585	180.407	171.285	307.01	1.7924
AT1G63310.1		22.9497	17.9826	21.5121	38.525	1.79085
AT1G53710.2	Calcineurin-like metallo-phosphoesterase superfamily protein	35.752	38.0091	35.9931	64.4259	1.78995
AT5G42090.1	Lung seven transmembrane receptor family protein	221.936	243.962	229.807	411.258	1.78958
AT5G03260.1	laccase 11	23.2564	21.3429	21.8666	39.1204	1.78905
AT4G13870.2	Werner syndrome-like exonuclease	12.5249	11.3541	11.4298	20.4424	1.78852
AT5G60980.1	Nuclear transport factor 2 (NTF2) family protein with RNA binding (RRM-RBD-RNP motifs) domain	384.101	376.377	396.512	708.203	1.78608
AT5G60980.2	Nuclear transport factor 2 (NTF2) family protein with RNA binding (RRM-RBD-RNP motifs) domain	384.119	376.865	397.284	709.082	1.78483
AT1G01230.1	ORMDL family protein	47.8189	55.8185	52.7048	93.8606	1.78087
AT1G77080.4	K-box region and MADS-box transcription factor family protein	153.07	179.687	170.679	303.887	1.78046
AT1G02145.4	homolog of asparagine-linked glycosylation 12	60.5659	57.0983	65.4018	116.39	1.77961
AT5G12120.1	Ubiquitin-associated/translation elongation factor EF1B protein	301.995	284.031	304.46	541.809	1.77957
AT1G77080.2	K-box region and MADS-box transcription factor family protein	152.78	179.908	169.893	302.328	1.77951
AT2G26110.1	Protein of unknown function (DUF761)	92.6844	96.4546	114.072	202.879	1.77852
AT1G71830.1	somatic embryogenesis receptor-like kinase 1	32.4874	29.3546	36.8003	65.3931	1.77697
AT4G23040.1	Ubiquitin-like superfamily protein	29.3056	28.7165	32.5955	57.8695	1.77538
AT5G60460.1	Preprotein translocase Sec, Sec61-beta subunit protein	91.6055	95.2305	93.2313	165.49	1.77504
AT5G18070.1	phosphoglucosamine mutase-related	13.648	12.153	12.4361	22.0693	1.77461
AT5G10550.1	global transcription factor group E2	106.016	102.3	120.318	213.488	1.77436
AT4G27630.1	GPCR-type G protein 2	8.01108	10.6218	10.4389	18.5206	1.77419
AT1G02145.3	homolog of asparagine-linked glycosylation 12	60.5662	57.0982	65.6356	116.389	1.77326
AT3G17020.1	Adenine nucleotide alpha hydrolases-like superfamily protein	1344.34	1538.5	1426.64	2528.79	1.77256
AT1G79830.3	golgin candidate 5	315.334	335.725	350.271	620.441	1.77132
AT1G79830.4	golgin candidate 5	315.333	335.483	350.271	620.207	1.77065
AT1G02145.2	homolog of asparagine-linked glycosylation 12	60.0563	56.3435	64.1422	113.525	1.7699
AT1G02145.1	homolog of asparagine-linked glycosylation 12	60.0298	55.8777	65.6324	116.162	1.76989
AT4G09020.1	isoamylase 3	35.0434	28.6546	39.0296	69.0416	1.76895
AT1G79990.5	structural molecules	95.3451	102.865	103.531	183.13	1.76884
AT4G19410.2	Pectinacetylesterase family protein	89.7467	77.2741	97.0344	171.509	1.76751
AT3G56470.1	F-box family protein	122.501	112.743	130.718	231.037	1.76745
AT2G30910.1	actin-related protein C1A	31.6191	34.7364	41.2456	72.8939	1.76731
AT2G30910.2	actin-related protein C1A	31.6191	34.7364	41.2456	72.8939	1.76731
AT2G35350.1	poltergeist like 1	11.0259	10.4824	10.556	18.6439	1.76619
AT3G01400.1	ARM repeat superfamily protein	69.7858	64.2941	66.6172	117.65	1.76605
AT5G02200.2	far-red-elongated hypocotyl1-like	9.4516	7.65616	9.21862	16.2738	1.76531
AT5G10750.1	Protein of unknown function (DUF1336)	29.4018	21.7122	25.9237	45.6416	1.76061
AT5G19170.1	Protein of Unknown Function (DUF239)	6.61952	10.1446	12.7217	22.3934	1.76026
AT4G04745.1		129.889	110.731	137.593	242.137	1.75981
AT1G71730.1		156.056	135.578	185.22	325.94	1.75975
AT5G55200.1	Co-chaperone GrpE family protein	34.3466	34.453	41.2504	72.553	1.75884
AT1G16340.1	Aldolase superfamily protein	23.8642	16.9242	21.6645	38.0473	1.75621
AT3G05510.2	Phospholipid/glycerol acyltransferase family protein	15.8853	17.0469	18.4725	32.4342	1.75581
AT3G49720.1		74.3077	72.0177	87.6089	153.811	1.75565
AT3G49720.2		74.3077	72.0177	87.6089	153.811	1.75565
ATMG01170.1	ATPase, F0 complex, subunit A protein	19.1734	18.4132	22.5313	39.5441	1.75507
AT1G79310.1	metacaspase 7	15.3194	17.6628	20.063	35.2004	1.7545
AT3G06890.1		15.6311	18.9356	17.4097	30.5009	1.75194
AT4G27180.1	kinesin 2	48.6573	48.3631	58.0674	101.723	1.7518
AT2G39340.1	SAC3/GANP/Nin1/mts3/eIF-3 p25 family	73.0522	65.1766	83.7696	146.571	1.74969
AT1G05760.1	Mannose-binding lectin superfamily protein	23.7563	24.9458	26.8379	46.9467	1.74927
AT2G16370.1	thymidylate synthase 1	36.7415	38.1858	40.3415	70.5476	1.74876
AT1G79990.3	structural molecules	105.533	112.887	113.451	198.275	1.74768
AT1G71110.1		10.1113	14.5833	15.2845	26.7106	1.74755
AT4G26400.2	RING/U-box superfamily protein	48.4478	50.2255	56.7763	99.1854	1.74695
AT3G11950.1	TRAF-like superfamily protein	18.868	14.5007	15.8147	27.6232	1.74668
AT2G20580.1	26S proteasome regulatory subunit S2 1A	142.209	154.746	147.873	258.227	1.74628
AT1G67300.2	Major facilitator superfamily protein	118.034	112.361	128.703	224.175	1.7418
AT1G67300.1	Major facilitator superfamily protein	118.035	112.607	128.959	224.604	1.74167
AT1G19370.1		14.4235	15.229	15.9259	27.7339	1.74143
AT1G53710.1	Calcineurin-like metallo-phosphoesterase superfamily protein	46.5384	53.1691	49.5843	86.2746	1.73996
AT1G11360.2	Adenine nucleotide alpha hydrolases-like superfamily protein	452.853	418.056	474.897	825.84	1.73899
AT1G05160.1	cytochrome P450, family 88, subfamily A, polypeptide 3	43.0956	47.5282	49.5725	86.197	1.73881
AT1G11360.4	Adenine nucleotide alpha hydrolases-like superfamily protein	457.048	420.022	477.91	830.53	1.73784
AT5G20490.2	Myosin family protein with Dil domain	284.811	273.668	288.539	501.303	1.73739
AT5G49650.1	xylulose kinase-2	93.2667	97.8642	103.862	180.409	1.737
AT5G14500.1	aldose 1-epimerase family protein	47.2527	42.9282	50.7925	88.215	1.73677
AT5G06950.4	bZIP transcription factor family protein	41.2028	50.9789	51.7479	89.8382	1.73607
AT5G43780.1	Pseudouridine synthase/archaeosine transglycosylase-like family protein	199.672	270.159	271.199	470.583	1.73519
AT5G49650.2	xylulose kinase-2	92.745	97.8642	103.862	180.195	1.73495
AT1G11360.1	Adenine nucleotide alpha hydrolases-like superfamily protein	457.863	420.747	479.821	831.708	1.73337
AT5G06950.2	bZIP transcription factor family protein	45.6123	54.6626	56.5424	97.9987	1.73319
AT5G20490.1	Myosin family protein with Dil domain	283.255	272.916	288.005	498.851	1.73209
AT1G11360.3	Adenine nucleotide alpha hydrolases-like superfamily protein	458.315	422.265	480.306	831.475	1.73113
AT3G12680.1	floral homeotic protein (HUA1)	18.4263	21.0773	19.5081	33.7576	1.73044
AT1G49360.1	F-box family protein	23.4515	29.7172	28.5106	49.3193	1.72986
AT3G23260.1	F-box and associated interaction domains-containing protein	13.9259	13.6396	14.9774	25.9074	1.72977
AT2G17670.2	Tetratricopeptide repeat (TPR)-like superfamily protein	12.7943	9.91529	12.8869	22.2756	1.72855
AT3G05510.1	Phospholipid/glycerol acyltransferase family protein	15.886	17.047	18.7657	32.4314	1.72823
AT3G61380.1	Phosphatidylinositol N-acetyglucosaminlytransferase subunit P-related	13.8609	9.43274	11.8756	20.5216	1.72805
AT4G39925.1	AT hook motif DNA-binding family protein	93.7859	100.159	98.284	169.71	1.72673
AT2G31960.1	glucan synthase-like 3	87.8727	78.3628	82.7298	142.75	1.7255
AT2G31960.2	glucan synthase-like 3	87.8727	78.3628	82.7298	142.75	1.7255
AT2G22620.1	Rhamnogalacturonate lyase family protein	8.38969	6.96521	8.51785	14.6952	1.72523
AT2G22620.2	Rhamnogalacturonate lyase family protein	8.38969	6.96521	8.51785	14.6952	1.72523
AT5G62100.1	BCL-2-associated athanogene 2	31.0774	22.5594	27.5503	47.4928	1.72386
AT5G55760.1	sirtuin 1	24.8066	22.4172	23.8237	41.0535	1.72322
AT5G06950.1	bZIP transcription factor family protein	46.3915	55.1555	57.0134	98.2217	1.72278
AT5G06950.3	bZIP transcription factor family protein	46.3915	55.1555	57.0134	98.2217	1.72278
AT3G10490.1	NAC domain containing protein 52	82.3502	80.7355	85.9314	147.877	1.72087
AT1G33110.1	MATE efflux family protein	233.671	190.621	245.066	421.221	1.71881
AT2G35620.1	Leucine-rich repeat protein kinase family protein	37.5416	26.718	33.9429	58.3038	1.7177
AT1G64370.1		2422.31	2230.18	2386.46	4098.69	1.71748
AT5G52230.1	methyl-CPG-binding domain protein 13	15.3389	17.4949	18.3646	31.5141	1.71602
AT5G38460.2	ALG6, ALG8 glycosyltransferase family	9.74338	11.4041	11.5616	19.8352	1.71561
AT3G58790.1	galacturonosyltransferase 15	16.6183	18.0295	21.4097	36.7288	1.71552
AT1G74940.1	Protein of unknown function (DUF581)	140.096	139.032	175.337	300.772	1.7154
AT1G16340.3	Aldolase superfamily protein	23.1046	16.9244	21.6583	37.1279	1.71426
AT5G38460.1	ALG6, ALG8 glycosyltransferase family	9.46867	10.673	11.3167	19.3801	1.71251
AT3G48750.1	cell division control 2	146.792	159.693	155.139	265.255	1.70979
AT2G36130.1	Cyclophilin-like peptidyl-prolyl cis-trans isomerase family protein	202.586	174.944	200.757	343.031	1.70868
AT1G79990.1	structural molecules	116.218	123.147	121.797	208.084	1.70845
AT1G79500.1	Aldolase-type TIM barrel family protein	31.7122	24.3977	29.9086	51.0881	1.70814
AT4G26400.1	RING/U-box superfamily protein	49.5323	52.4878	58.9363	100.541	1.70593
AT4G18830.1	ovate family protein 5	26.0262	27.7207	32.4654	55.3744	1.70565
AT5G05480.1	Peptide-N4-(N-acetyl-beta-glucosaminyl)asparagine amidase A protein	36.1911	35.428	45.8301	78.0866	1.70383
AT1G76260.1	DWD (DDB1-binding WD40 protein) hypersensitive to ABA 2	11.0102	11.4407	14.3262	24.4009	1.70324
AT1G79500.3	Aldolase-type TIM barrel family protein	31.7113	24.1544	29.9069	50.8576	1.70053
AT2G41520.1	Heat shock protein DnaJ with tetratricopeptide repeat	21.6192	21.6532	22.5516	38.297	1.6982
AT1G33110.2	MATE efflux family protein	236.119	195.299	252.227	428.016	1.69695
AT3G06720.2	importin alpha isoform 1	148.451	175.117	166.281	281.953	1.69564
AT3G10490.2	NAC domain containing protein 52	82.3483	80.7357	85.9288	145.594	1.69436
AT1G79500.2	Aldolase-type TIM barrel family protein	31.7108	24.1545	29.9062	50.6362	1.69317
AT3G06720.1	importin alpha isoform 1	147.964	174.365	166.28	281.519	1.69304
AT4G14230.1	CBS domain-containing protein with a domain of unknown function (DUF21)	56.2336	52.7749	60.8569	102.724	1.68797
AT5G14100.1	non-intrinsic ABC protein 14	20.812	23.1805	22.7052	38.2931	1.68653
AT5G65760.1	Serine carboxypeptidase S28 family protein	48.5892	46.9395	53.8871	90.8474	1.68588
AT5G56980.1		143.372	143.218	149.482	252	1.68583
AT2G41520.2	Heat shock protein DnaJ with tetratricopeptide repeat	21.6163	21.4099	22.3125	37.6127	1.68573
AT1G50020.1		656.788	640.063	710.392	1196.24	1.68392
AT5G18970.1	AWPM-19-like family protein	283.894	234.108	274.796	462.147	1.68178
AT5G46150.2	LEM3 (ligand-effect modulator 3) family protein / CDC50 family protein	62.653	59.3442	71.2371	119.543	1.67809
AT1G49840.1	Protein of unknown function (DUF620)	28.8341	19.4346	23.839	39.845	1.67142
AT3G09800.1	SNARE-like superfamily protein	14.936	15.5276	17.1622	28.6518	1.66947
AT4G22758.1		6.54385	7.12971	8.87375	14.7934	1.6671
AT3G27030.1		286.943	253.674	313.904	523.142	1.66657
AT1G19220.1	auxin response factor 19	17.113	15.7319	17.4804	29.1123	1.66542
AT1G68580.2	agenet domain-containing protein / bromo-adjacent homology (BAH) domain-containing protein	197.016	182.79	210.577	350.634	1.66511
AT2G47850.3	Zinc finger C-x8-C-x5-C-x3-H type family protein	27.8134	23.9808	31.3372	52.1429	1.66393
AT1G19396.1		163.591	157.085	194.631	323.8	1.66366
AT5G14430.1	S-adenosyl-L-methionine-dependent methyltransferases superfamily protein	61.284	60.5341	67.4896	112.243	1.66312
AT1G14685.2	basic pentacysteine 2	167.865	178.656	191.021	317.344	1.66131
AT1G14685.3	basic pentacysteine 2	167.865	178.903	191.254	317.561	1.66042
AT1G14685.1	basic pentacysteine 2	167.085	178.147	190.976	316.885	1.65929
AT3G25500.1	formin homology 1	60.9709	50.0609	61.3843	101.847	1.65917
AT2G39280.2	Ypt/Rab-GAP domain of gyp1p superfamily protein	77.9732	82.018	92.4013	153.22	1.6582
AT2G47850.1	Zinc finger C-x8-C-x5-C-x3-H type family protein	27.813	23.9808	31.3366	51.9104	1.65654
AT2G47850.2	Zinc finger C-x8-C-x5-C-x3-H type family protein	27.813	23.9808	31.3366	51.9104	1.65654
AT5G14430.2	S-adenosyl-L-methionine-dependent methyltransferases superfamily protein	61.5279	60.5341	67.7916	112.241	1.65568
AT4G14740.2	Plant protein of unknown function (DUF828) with plant pleckstrin homology-like region	22.6109	26.4037	34.0308	56.3024	1.65446
AT3G11420.1	Protein of unknown function (DUF604)	260.983	220.538	258.835	428.077	1.65386
AT1G10170.1	NF-X-like 1	40.0798	49.8966	47.7012	78.8539	1.65308
AT3G04580.2	Signal transduction histidine kinase, hybrid-type, ethylene sensor	38.8836	42.378	46.1954	76.1428	1.64828
AT5G17210.1	Protein of unknown function (DUF1218)	13.8623	16.4789	17.4732	28.7703	1.64654
AT1G19396.3		172.782	168.572	207.863	342.239	1.64646
AT3G15180.2	ARM repeat superfamily protein	30.0858	30.3231	35.2398	57.9781	1.64525
AT3G59430.1		11.5334	9.29555	11.3559	18.6829	1.64521
AT3G15180.1	ARM repeat superfamily protein	30.3548	30.323	35.2403	57.9763	1.64517
AT2G32900.1	centromere/kinetochore protein, putative (ZW10)	31.6511	27.0034	31.7214	52.1343	1.6435
AT1G64980.1	Nucleotide-diphospho-sugar transferases superfamily protein	147.593	136.502	158.617	260.579	1.64282
AT1G08530.1		22.6036	28.4463	27.6482	45.3902	1.6417
AT3G04580.1	Signal transduction histidine kinase, hybrid-type, ethylene sensor	39.3712	44.0962	47.0586	77.2513	1.6416
AT1G19396.2		40.5925	43.5217	58.1889	95.5102	1.64138
AT5G01600.1	ferretin 1	1233.42	1510.17	1520.66	2493.24	1.63958
AT3G55005.1	tonneau 1b (TON1b)	73.1445	58.7275	72.4863	118.643	1.63677
AT1G03560.1	Pentatricopeptide repeat (PPR-like) superfamily protein	24.7087	22.5142	27.5045	44.9458	1.63412
ATMG00080.1	ribosomal protein L16	8.76187	8.4667	9.92809	16.2199	1.63374
AT5G17210.2	Protein of unknown function (DUF1218)	13.601	15.5049	15.9286	25.9809	1.63108
AT3G24120.2	Homeodomain-like superfamily protein	93.6856	85.3154	102.959	167.612	1.62795
AT3G24120.1	Homeodomain-like superfamily protein	92.9056	85.0692	102.682	166.922	1.62562
AT3G55760.1		32.9134	35.6198	39.3948	64.0221	1.62514
AT5G04460.2	RING/U-box superfamily protein	9.20157	8.76772	9.87959	16.047	1.62426
AT3G55760.3		32.6529	35.6198	39.3933	63.8089	1.61979
AT3G05000.1	Transport protein particle (TRAPP) component	95.7601	125.387	123.881	200.459	1.61815
AT1G52710.2	Rubredoxin-like superfamily protein	137.946	159.756	173.48	280.547	1.61717
AT3G55760.2		32.6529	35.87	39.3934	63.5721	1.61378
AT1G52710.1	Rubredoxin-like superfamily protein	137.189	159.756	173.449	279.888	1.61366
AT3G50000.1	casein kinase II, alpha chain 2	219.826	227.111	248.319	399.675	1.60952
AT2G17670.1	Tetratricopeptide repeat (TPR)-like superfamily protein	12.8074	11.1602	14.2405	22.9191	1.60943
AT5G21020.2		3033.71	2920.9	3443.79	5530.63	1.60597
AT2G44150.1	histone-lysine N-methyltransferase ASHH3	44.0221	53.5047	54.805	87.9605	1.60497
AT5G04940.2	SU(VAR)3-9 homolog 1	17.6036	19.1511	21.7283	34.8204	1.60253
AT4G16180.2		101.562	105.823	117.733	188.126	1.59791
AT3G14410.1	Nucleotide/sugar transporter family protein	47.7857	58.4126	58.5406	93.5092	1.59734
AT1G61690.1	phosphoinositide binding	29.9383	31.8913	35.6133	56.7252	1.59281
AT5G59570.1	Homeodomain-like superfamily protein	49.4978	63.9545	68.1036	108.436	1.59222
AT1G74920.1	aldehyde dehydrogenase 10A8	224.841	216.106	256.231	406.002	1.58451
AT1G74920.2	aldehyde dehydrogenase 10A8	224.034	215.379	253.859	401.926	1.58326
AT2G39280.1	Ypt/Rab-GAP domain of gyp1p superfamily protein	60.3287	64.4642	78.1085	122.225	1.56481
AT3G03380.1	DegP protease 7	112.585	105.002	125.841	196.04	1.55784
AT1G19397.1		140.182	131.262	162.11	251.769	1.55307
AT1G02740.1	MRG family protein	15.1184	21.3232	22.0211	34.0529	1.54638
AT4G15340.1	pentacyclic triterpene synthase 1	15.0277	15.2124	17.9131	27.5245	1.53656
AT1G72990.1	beta-galactosidase 17	20.6144	22.8007	28.5373	43.6816	1.53068
AT1G72990.2	beta-galactosidase 17	20.6144	22.8007	28.5373	43.6816	1.53068
AT3G20830.1	AGC (cAMP-dependent, cGMP-dependent and protein kinase C) kinase family protein	12.3955	12.9735	15.6787	23.861	1.52187
AT1G24310.1		21.7588	25.1229	28.1239	42.7738	1.52091
AT5G08185.3	microRNA162A	97.2505	109.823	128.07	192.162	1.50045
AT4G14270.1		299.248	309.064	373.522	558.369	1.49488
AT4G14270.2		285.541	295.357	358.119	532.723	1.48756
AT1G25053.1		6.84762	8.2982	9.51468	14.0252	1.47405
AT5G63200.1	tetratricopeptide repeat (TPR)-containing protein	38.9266	44.8025	54.3362	79.9352	1.47112
AT1G24879.1		6.57619	8.29795	9.51221	13.7911	1.44983
AT1G24792.1		5.51031	7.78896	9.24721	13.3613	1.4449
AT1G25141.1	F-box associated ubiquitination effector family protein	5.51031	7.78896	9.24721	13.3613	1.4449
AT1G25209.1		5.51031	7.78896	9.24721	13.3613	1.4449

## Sheet: Cluster2
		Average of normalized_expression_values				Fold change
Accession	Description	Col_DMSO	Col_DEX	HopF2_DMSO	HopF2_DEX	HopF2_Dex/HopF2_DMSO
AT5G52860.1	ABC-2 type transporter family protein	16.8908	17.2535	17.5273	0	0
AT5G50335.1		263.219	258.502	222.903	2.176	0.00976213
AT1G29720.1	Leucine-rich repeat transmembrane protein kinase	38.5605	28.3242	26.8282	0.279874	0.0104321
AT2G32530.1	cellulose synthase-like B3	311.909	295.864	256.397	7.62496	0.0297389
AT1G50180.1	NB-ARC domain-containing disease resistance protein	42.0302	48.0505	38.4116	1.16608	0.0303576
AT1G65870.1	Disease resistance-responsive (dirigent-like protein) family protein	20.124	22.0804	16.8789	0.523742	0.0310294
AT4G37800.1	xyloglucan endotransglucosylase/hydrolase 7	483.881	376.056	373.964	15.531	0.0415307
AT4G23160.1	cysteine-rich RLK (RECEPTOR-like protein kinase) 8	11.7624	13.9603	10.9149	0.481085	0.0440759
AT1G43180.1		11.4763	12.2563	10.762	0.487483	0.0452965
AT5G49630.1	amino acid permease 6	30.6855	30.9608	24.6261	1.23379	0.0501008
AT5G44574.1	PROSCOOP7	47.346	46.1294	34.5388	1.83845	0.0532284
AT1G69870.1	nitrate transporter 1.7	144.75	149.823	166.475	9.51593	0.0571613
AT4G18210.1	purine permease 10	29.7297	40.257	29.0945	1.6751	0.0575744
AT5G55930.1	oligopeptide transporter 1	218.784	249.966	156.802	9.87538	0.06298
AT4G01460.1	basic helix-loop-helix (bHLH) DNA-binding superfamily protein	76.1271	99.5288	91.235	5.81491	0.0637355
AT4G25750.1	ABC-2 type transporter family protein	54.874	40.4828	36.2342	2.31881	0.0639949
AT1G24148.1		109.258	98.1013	102.886	6.73261	0.0654376
AT1G24148.2		109.278	98.3638	101.848	6.7328	0.0661065
AT5G58660.1	2-oxoglutarate (2OG) and Fe(II)-dependent oxygenase superfamily protein	39.4894	38.2795	38.8263	2.73273	0.0703837
AT5G50790.1	Nodulin MtN3 family protein	82.2654	91.6393	91.5326	6.55974	0.0716656
AT5G64570.1	beta-D-xylosidase 4	2801.87	2688.62	2843.37	212.218	0.074636
AT1G59730.1	thioredoxin H-type 7	24.9472	30.3482	36.5909	2.96398	0.0810031
AT1G73830.1	BR enhanced expression 3	247.999	224.281	212.691	17.6532	0.0829991
AT3G14210.1	epithiospecifier modifier 1	836.284	794.838	848.33	71.2498	0.0839883
AT1G73830.2	BR enhanced expression 3	235.508	212.075	202.96	17.2045	0.0847681
AT4G23260.1	cysteine-rich RLK (RECEPTOR-like protein kinase) 18	115.347	135.857	126.108	11.2102	0.088894
AT3G22120.1	cell wall-plasma membrane linker protein	13410.8	12652.5	14437.4	1284.09	0.0889422
AT5G02760.1	Protein phosphatase 2C family protein	55.0109	55.3237	35.1028	3.1338	0.0892748
AT5G36220.1	cytochrome p450 81d1	177.208	207.997	162.652	14.7888	0.0909227
AT1G14600.1	Homeodomain-like superfamily protein	35.9027	34.4668	41.7472	3.82907	0.0917204
AT4G23260.2	cysteine-rich RLK (RECEPTOR-like protein kinase) 18	114.641	135.909	124.73	11.6642	0.0935159
AT4G00970.1	cysteine-rich RLK (RECEPTOR-like protein kinase) 41	10.316	14.1808	14.2021	1.35851	0.0956558
AT5G44580.1		3701.04	3692.44	2920.51	280.289	0.0959726
AT1G27020.1		1573.78	2150.37	1680.94	162.311	0.0965599
AT5G05960.1	Bifunctional inhibitor/lipid-transfer protein/seed storage 2S albumin superfamily protein	199.872	200.268	200.895	19.6632	0.0978779
AT5G10180.1	slufate transporter 2;1	128.542	115.388	134.383	13.6542	0.101607
AT1G22250.1		19.3206	19.3681	21.3761	2.19765	0.102809
AT1G08630.1	threonine aldolase 1	217.643	211.61	203.675	23.5753	0.11575
AT1G08630.3	threonine aldolase 1	217.124	211.61	203.675	23.5754	0.11575
AT1G08630.4	threonine aldolase 1	217.124	211.61	203.675	23.5754	0.11575
AT1G08630.2	threonine aldolase 1	217.125	211.61	203.675	23.8095	0.1169
AT1G08630.5	threonine aldolase 1	200.015	198.668	187.541	22.4473	0.119693
AT3G05600.1	alpha/beta-Hydrolases superfamily protein	15.9385	14.6967	14.8056	1.78166	0.120337
AT4G23290.1	cysteine-rich RLK (RECEPTOR-like protein kinase) 21	94.4282	89.877	77.0134	9.45594	0.122783
AT4G23290.2	cysteine-rich RLK (RECEPTOR-like protein kinase) 21	94.4282	89.877	77.0134	9.45594	0.122783
AT2G24160.1		33.4838	38.6726	27.5821	3.40665	0.123509
AT4G18195.1	purine permease 8	19.5533	17.963	21.0857	2.62176	0.124339
AT4G28350.1	Concanavalin A-like lectin protein kinase family protein	42.6126	56.3155	40.2225	5.09141	0.126581
AT4G11521.1	Receptor-like protein kinase-related family protein	53.8601	47.4788	42.4673	5.38715	0.126854
AT5G22580.1	Stress responsive A/B Barrel Domain	386.463	403.19	338.077	42.9753	0.127117
AT5G22860.1	Serine carboxypeptidase S28 family protein	14.302	18.9288	20.682	2.63856	0.127577
AT5G56870.1	beta-galactosidase 4	1545.71	1346.54	1172.49	150.311	0.128198
AT3G16770.1	ethylene-responsive element binding protein	21877.5	22636.8	18209.6	2352.24	0.129176
AT1G19330.2		90.2465	79.1104	74.9754	10.0487	0.134026
AT1G19330.1		89.9765	78.8675	74.9741	10.0489	0.134032
AT1G19330.3		89.9758	78.8676	74.6738	10.0491	0.134573
AT2G16430.1	purple acid phosphatase 10	122.352	163.484	111.546	15.3262	0.137398
AT2G16430.2	purple acid phosphatase 10	122.352	163.484	111.546	15.3262	0.137398
AT2G35150.1	EXORDIUM like 7	12.0331	10.4807	9.57711	1.35814	0.141811
AT2G34070.1	TRICHOME BIREFRINGENCE-LIKE 37	84.3799	99.5367	88.5161	12.6674	0.143109
AT3G44970.1	Cytochrome P450 superfamily protein	13.1259	12.0069	11.335	1.66398	0.1468
AT3G13470.1	TCP-1/cpn60 chaperonin family protein	148.553	168.708	147.684	21.9592	0.14869
AT1G80760.1	NOD26-like intrinsic protein 6;1	20.9695	21.9368	19.1856	3.03807	0.158352
AT4G23300.1	cysteine-rich RLK (RECEPTOR-like protein kinase) 22	90.4918	110.738	77.1295	12.2421	0.158721
AT4G27730.1	oligopeptide transporter 1	63.7861	82.9037	61.2122	9.76407	0.159512
AT1G16110.1	wall associated kinase-like 6	67.5036	78.162	51.4804	8.25812	0.160413
AT1G55490.1	chaperonin 60 beta	499.406	474.001	554.551	89.8227	0.161974
AT1G55490.2	chaperonin 60 beta	499.406	474.001	554.551	89.8227	0.161974
AT5G41761.1		151.586	171.438	128.592	20.8632	0.162243
AT1G10657.4	Plant protein 1589 of unknown function	66.871	61.5299	54.2389	8.94035	0.164833
AT3G53960.1	Major facilitator superfamily protein	39.6762	45.9784	53.9042	8.98158	0.166621
AT3G56060.1	Glucose-methanol-choline (GMC) oxidoreductase family protein	30.7456	23.3332	19.5041	3.25397	0.166835
AT1G10657.3	Plant protein 1589 of unknown function	67.8666	62.8193	56.6546	9.5861	0.169203
AT1G10657.1	Plant protein 1589 of unknown function	73.6676	67.2735	57.7207	9.82627	0.170238
AT1G10657.2	Plant protein 1589 of unknown function	73.1788	67.2734	57.7196	9.82665	0.170248
AT3G11090.1	LOB domain-containing protein 21	276.602	269.397	220.01	37.935	0.172424
AT3G44450.1		140.535	119.128	110.165	19.111	0.173477
AT3G29680.1	HXXXD-type acyl-transferase family protein	13.0323	12.9627	15.2447	2.65647	0.174255
AT1G21326.1	VQ motif-containing protein	20.2215	15.3817	12.6073	2.21111	0.175383
AT1G30110.2	nudix hydrolase homolog 25	123.187	115.993	117.585	20.9812	0.178435
AT4G24240.1	WRKY DNA-binding protein 7	193.019	173.43	182.565	33.9893	0.186176
AT1G66970.2	SHV3-like 2	281.746	391.886	284.48	53.2608	0.187221
AT1G66970.1	SHV3-like 2	281.199	391.886	284.48	53.2609	0.187222
AT4G30250.1	P-loop containing nucleoside triphosphate hydrolases superfamily protein	22.0447	27.5872	20.7086	3.90845	0.188735
AT1G07570.3	Protein kinase superfamily protein	68.8528	67.6301	46.592	8.82808	0.189476
AT3G04110.1	glutamate receptor 1.1	29.622	30.9814	28.5938	5.43945	0.190231
AT1G16090.1	wall associated kinase-like 7	18.662	29.2527	27.3898	5.28023	0.192781
AT5G24660.1	response to low sulfur 2	263.939	212.204	168.722	32.613	0.193294
AT1G21320.1	nucleotide binding;nucleic acid binding	32.4473	30.0679	24.6502	4.78471	0.194104
AT5G46330.1	Leucine-rich receptor-like protein kinase family protein (FLS2)	69.8579	73.8327	69.1482	13.5052	0.195309
AT3G15850.1	fatty acid desaturase 5	588.476	539.766	649.26	126.945	0.195523
AT1G30410.1	multidrug resistance-associated protein 13	35.9672	42.6819	43.4624	8.58798	0.197596
AT2G03750.1	P-loop containing nucleoside triphosphate hydrolases superfamily protein	142.413	132.475	144.909	29.0255	0.200301
AT1G16370.1	organic cation/carnitine transporter 6	17.7494	17.1763	18.4961	3.70563	0.200347
AT3G48350.1	Cysteine proteinases superfamily protein	18.8176	14.6586	14.4569	2.90964	0.201263
AT4G18205.1	Nucleotide-sugar transporter family protein	114.74	126.984	127.35	25.8521	0.203
AT1G07570.2	Protein kinase superfamily protein	127.631	131.72	100.557	20.5304	0.204167
AT4G22980.1		30.8076	35.9782	40.8878	8.4073	0.205619
AT5G44582.1	PROSCOOP11	71.293	72.4712	54.6477	11.288	0.20656
AT1G32540.2	lsd one like 1	80.7743	90.4888	79.0793	16.3386	0.206611
AT5G14920.1	Gibberellin-regulated family protein	317.385	433.216	429.513	89.0274	0.207275
AT1G30110.1	nudix hydrolase homolog 25	249.953	233.63	236.075	48.9997	0.20756
AT5G14920.2	Gibberellin-regulated family protein	317.343	431.962	427.685	88.8308	0.207702
AT1G32540.3	lsd one like 1	79.4587	89.7146	78.2216	16.3258	0.208712
AT3G60390.1	homeobox-leucine zipper protein 3	59.6444	64.8833	62.6889	13.1176	0.209249
AT2G24580.1	FAD-dependent oxidoreductase family protein	424.317	377.123	383.109	81.1865	0.211915
AT2G17780.3	PLAC8 family protein	50.466	48.9957	44.4572	9.45263	0.212623
AT5G66480.1		26.638	30.1287	23.3334	5.04419	0.216179
AT3G48100.1	response regulator 5	31.332	29.0569	29.2523	6.33424	0.216538
AT2G17780.2	PLAC8 family protein	44.509	43.2887	39.7925	8.79361	0.220986
AT3G53235.1		23.7116	21.361	18.143	4.01012	0.221029
AT1G32540.1	lsd one like 1	82.8503	91.2201	79.9297	17.7034	0.221487
AT3G16470.3	Mannose-binding lectin superfamily protein	324.445	326.147	361.425	80.3927	0.222433
AT3G16470.1	Mannose-binding lectin superfamily protein	328.958	331.283	369.447	82.3624	0.222934
AT3G16470.2	Mannose-binding lectin superfamily protein	328.438	331.283	368.602	82.3627	0.223446
AT5G34780.1	Thiamin diphosphate-binding fold (THDP-binding) superfamily protein	167.98	196.455	130.346	29.275	0.224594
AT3G14770.1	Nodulin MtN3 family protein	668.546	670.287	542.401	122.09	0.225091
AT4G30270.1	xyloglucan endotransglucosylase/hydrolase 24	6985.81	8075.17	6102.76	1378.42	0.225869
AT5G07475.1	Cupredoxin superfamily protein	29.8405	39.695	29.9436	6.79178	0.226819
AT5G66490.1		280.273	277.576	303.318	69.0553	0.227666
AT1G07570.1	Protein kinase superfamily protein	145.822	153.52	113.811	26.0428	0.228824
AT4G34290.1	SWIB/MDM2 domain superfamily protein	84.2054	84.677	87.6626	20.0931	0.22921
AT1G10480.1	zinc finger protein 5	18.3967	23.9479	18.9825	4.36432	0.229913
AT5G38990.1	Malectin/receptor-like protein kinase family protein	182.469	225.1	206.686	47.5752	0.230182
AT1G61380.1	S-domain-1 29 (LORE)	107.745	128.767	93.8023	21.6328	0.230621
AT1G64590.1	NAD(P)-binding Rossmann-fold superfamily protein	121.767	111.42	86.8831	20.1317	0.231711
AT4G14640.1	calmodulin 8	20.9065	24.9734	22.6466	5.25183	0.231904
AT5G05180.1	myosin heavy chain,	23.0048	30.4129	30.7512	7.13636	0.232067
AT1G23090.1	sulfate transporter 91	118.181	151.754	132.715	31.0737	0.234139
AT5G64330.1	Phototropic-responsive NPH3 family protein	55.8381	49.6437	57.5035	13.635	0.237116
AT2G17780.1	PLAC8 family protein	55.7738	52.5095	46.5556	11.0469	0.237285
AT5G05180.2	myosin heavy chain,	22.7416	30.166	29.986	7.13952	0.238095
AT4G24120.1	YELLOW STRIPE like 1	144.656	160.513	149.952	35.984	0.23997
AT5G64330.2	Phototropic-responsive NPH3 family protein	55.8394	49.8867	57.5054	13.8696	0.241188
AT1G76360.1	Protein kinase superfamily protein	87.1921	84.4708	82.8922	20.3326	0.245289
AT1G78490.1	cytochrome P450, family 708, subfamily A, polypeptide 3	30.31	25.2114	23.2795	5.77162	0.247927
AT3G50440.1	methyl esterase 10	80.4565	104.056	92.4506	22.926	0.247981
AT1G17420.1	lipoxygenase 3	26.6885	26.319	24.7214	6.16191	0.249254
AT3G55130.1	white-brown complex homolog 19	66.7488	63.9842	47.8203	12.083	0.252674
AT5G39000.1	Malectin/receptor-like protein kinase family protein	114.23	137.885	124.35	31.475	0.253118
AT1G66940.3	protein kinase-related	160.343	153.346	179.455	46.0982	0.256879
AT5G15210.1	homeobox protein 30	120.985	114.9	122.909	31.6857	0.257798
AT3G47510.1		151.921	181.879	158.543	40.969	0.258409
AT1G66940.1	protein kinase-related	158.757	150.102	174.618	45.8913	0.26281
AT5G58650.1	plant peptide containing sulfated tyrosine 1	991.149	978.561	841.992	223.028	0.264881
AT1G69730.1	Wall-associated kinase family protein	52.3289	64.958	59.0926	15.6602	0.265012
AT1G62380.1	ACC oxidase 2	5861.24	5948.57	4485.56	1200.25	0.26758
AT1G51270.3	structural molecules;transmembrane receptors;structural molecules	68.7155	85.0329	73.2216	19.6269	0.268047
AT1G51270.4	structural molecules;transmembrane receptors;structural molecules	68.715	84.7899	73.2209	19.6271	0.268053
AT1G74790.1	catalytics	214.344	246.642	171.378	46.1996	0.269577
AT1G07650.2	Leucine-rich repeat transmembrane protein kinase	48.1988	47.8801	43.1738	11.6559	0.269977
AT3G25190.1	Vacuolar iron transporter (VIT) family protein	276.288	335.702	301.891	81.6348	0.270411
AT1G28230.1	purine permease 1	73.0733	68.2934	80.1372	22.2704	0.277903
AT1G09420.2	glucose-6-phosphate dehydrogenase 4	102.06	126.801	94.4063	26.299	0.278572
AT5G06290.1	2-cysteine peroxiredoxin B	762.445	668.564	733.344	204.417	0.278747
AT1G10360.1	glutathione S-transferase TAU 18	131.036	126.852	145.864	40.72	0.279165
AT1G62780.1		590.162	572.716	641.829	179.329	0.279404
AT1G09420.1	glucose-6-phosphate dehydrogenase 4	101.818	127.047	94.8958	26.5298	0.279567
AT2G37660.1	NAD(P)-binding Rossmann-fold superfamily protein	354.035	331.616	370.94	104.115	0.28068
AT2G25200.1	Plant protein of unknown function (DUF868)	87.9801	93.5354	76.0421	21.3963	0.281374
AT5G63800.1	Glycosyl hydrolase family 35 protein	213.332	178.509	175.048	49.5389	0.283002
AT2G32487.1		29.0328	26.041	20.1218	5.70111	0.28333
AT1G78970.1	lupeol synthase 1	12.6293	15.4089	14.9659	4.24108	0.283384
AT1G07650.1	Leucine-rich repeat transmembrane protein kinase	51.3235	50.6337	45.8227	13.0148	0.284026
AT2G19650.1	Cysteine/Histidine-rich C1 domain family protein	28.568	24.9341	27.1179	7.72182	0.28475
AT3G50740.1	UDP-glucosyl transferase 72E1	625.69	665.36	445.347	126.876	0.284892
AT1G21590.1	Protein kinase protein with adenine nucleotide alpha hydrolases-like domain	136.968	154.56	114.393	32.6283	0.28523
AT2G24600.2	Ankyrin repeat family protein	49.5074	54.0803	36.2288	10.3349	0.285268
AT2G45450.1	protein binding	260.826	272.314	242.83	69.5855	0.286561
AT5G01870.1	Bifunctional inhibitor/lipid-transfer protein/seed storage 2S albumin superfamily protein	89.9227	94.5529	79.5176	23.0108	0.28938
AT1G68590.2	Ribosomal protein PSRP-3/Ycf65	909.721	839.054	923.733	268.137	0.290276
AT1G68590.1	Ribosomal protein PSRP-3/Ycf65	917.185	849.326	934.239	271.239	0.290331
AT5G49800.1	Polyketide cyclase/dehydrase and lipid transport superfamily protein	25.4181	24.6217	28.6379	8.33722	0.291125
AT2G24600.4	Ankyrin repeat family protein	49.7534	54.3447	36.231	10.5658	0.291624
AT1G79700.2	Integrase-type DNA-binding superfamily protein	162.322	139.704	152.959	44.7116	0.29231
AT5G02720.1		32.2519	32.3828	36.2467	10.6057	0.292598
AT1G79700.1	Integrase-type DNA-binding superfamily protein	160.759	138.945	151.306	44.4958	0.294077
AT5G63310.1	nucleoside diphosphate kinase 2	742.494	602.277	614.082	181.658	0.29582
AT2G38540.1	lipid transfer protein 1	2322.93	1986.73	1541.29	457.436	0.296788
AT3G62690.1	AtL5	14.1732	14.4607	15.2085	4.52258	0.297373
AT1G73330.1	drought-repressed 4	2175.27	1798.24	1642.36	489.191	0.297858
AT5G63850.1	amino acid permease 4	292.868	334.781	262.182	78.4163	0.299091
AT1G78970.2	lupeol synthase 1	12.3776	14.9206	14.1813	4.24836	0.299574
AT1G51270.2	structural molecules;transmembrane receptors;structural molecules	122.246	137.521	115.517	34.7605	0.300914
AT5G56270.1	WRKY DNA-binding protein 2	32.1635	34.8324	30.6698	9.23185	0.301008
AT1G75770.1		34.1171	33.9514	33.5584	10.137	0.302071
AT2G02080.1	indeterminate(ID)-domain 4	103.753	105.876	102.185	30.9198	0.302586
AT1G34060.1	Pyridoxal phosphate (PLP)-dependent transferases superfamily protein	44.0102	45.2331	45.4969	13.7688	0.302633
AT4G36500.1		328.618	407.855	327.078	98.9909	0.302652
AT2G05540.1	Glycine-rich protein family	1058.89	1034.14	1015.22	307.57	0.302959
AT4G33560.1	Wound-responsive family protein	78.0043	71.0347	69.6311	21.1011	0.303041
AT4G16146.1	cAMP-regulated phosphoprotein 19-related protein	48.1811	75.6279	73.3113	22.4513	0.306246
AT2G02080.2	indeterminate(ID)-domain 4	102.164	100.196	98.2326	30.2644	0.308089
AT5G12110.1	Glutathione S-transferase, C-terminal-like;Translation elongation factor EF1B/ribosomal protein S6	26.0973	23.6651	22.2202	6.87043	0.309198
AT1G36060.1	Integrase-type DNA-binding superfamily protein	122.874	144.335	106.099	33.0635	0.31163
AT3G27650.1	LOB domain-containing protein 25	26.504	26.5184	30.0324	9.36175	0.311722
AT2G37540.1	NAD(P)-binding Rossmann-fold superfamily protein	142.073	161.616	162.245	50.7528	0.312816
AT3G04320.1	Kunitz family trypsin and protease inhibitor protein	23.928	23.3495	23.8714	7.53291	0.315562
AT3G14840.2	Leucine-rich repeat transmembrane protein kinase	185.252	229.995	197.672	62.3979	0.315664
AT1G66910.1	Protein kinase superfamily protein	43.1377	54.2345	43.735	13.9553	0.319088
AT3G29250.1	NAD(P)-binding Rossmann-fold superfamily protein	135.317	116.75	112.027	35.841	0.319933
AT1G75880.2	SGNH hydrolase-type esterase superfamily protein	16.5893	23.4528	25.0074	8.01166	0.320371
AT5G35480.1		825.332	807.877	870.711	279.637	0.32116
AT1G75880.1	SGNH hydrolase-type esterase superfamily protein	16.5885	23.4528	24.7521	8.01265	0.323716
AT4G01883.1	Polyketide cyclase / dehydrase and lipid transport protein	30.6989	27.8165	29.1713	9.46075	0.324317
AT3G29250.2	NAD(P)-binding Rossmann-fold superfamily protein	105.312	87.0444	86.3104	28.033	0.324792
AT2G27360.1	GDSL-like Lipase/Acylhydrolase superfamily protein	43.0183	45.9393	49.169	15.9758	0.324917
AT1G13270.2	methionine aminopeptidase 1B	59.6636	69.792	66.536	21.6334	0.325139
AT5G57345.1		590.422	554.303	450.165	146.424	0.325267
AT1G66725.1	MIR163; miRNA	334.007	428.777	336.693	109.715	0.325861
AT5G38780.1	S-adenosyl-L-methionine-dependent methyltransferases superfamily protein	20.7832	25.7209	20.8217	6.80366	0.326758
AT3G08740.1	elongation factor P (EF-P) family protein	224.869	217.556	213.951	70.011	0.32723
AT1G52565.1		24.8666	27.0635	24.1386	7.92637	0.32837
AT1G09480.1	NAD(P)-binding Rossmann-fold superfamily protein	24.3831	24.4284	20.9489	6.87924	0.328382
ATCG00300.1	YCF9	16.2393	15.7078	14.9121	4.90456	0.328899
AT2G46535.1		57.1245	57.8075	57.4337	18.8938	0.328967
AT1G55910.1	zinc transporter 11 precursor	163.343	202.809	146.042	48.0605	0.329086
AT4G25050.2	acyl carrier protein 4	2822.12	2235.61	2157.41	712.491	0.330253
AT2G32230.1	proteinaceous RNase P 1	56.8408	58.7971	52.2822	17.2907	0.330718
AT1G68585.1		79.0061	94.5417	83.8925	27.7544	0.330833
AT5G43570.1	Serine protease inhibitor, potato inhibitor I-type family protein	15.7057	19.677	17.4545	5.77693	0.330971
AT1G51270.1	structural molecules;transmembrane receptors;structural molecules	50.2444	56.7882	48.6247	16.1149	0.331414
AT1G13270.1	methionine aminopeptidase 1B	59.9131	71.0522	67.0512	22.3165	0.332827
AT1G77520.1	O-methyltransferase family protein	15.8154	19.2198	19.3298	6.43813	0.333068
AT1G12320.1	Protein of unknown function (DUF1442)	87.4061	86.7505	89.4871	29.8351	0.333401
AT3G53310.1	AP2/B3-like transcriptional factor family protein	10.069	13.1265	12.5809	4.19806	0.333686
AT1G77060.1	Phosphoenolpyruvate carboxylase family protein	23.1512	19.1828	18.5092	6.21195	0.335615
AT3G60490.1	Integrase-type DNA-binding superfamily protein	15.2328	16.5692	14.6795	4.93661	0.336292
AT3G26740.1	CCR-like	3461.99	3199.02	2765.87	932.09	0.336997
AT3G62930.1	Thioredoxin superfamily protein	16.5995	19.242	20.407	6.89309	0.337781
AT1G65800.1	receptor kinase 2	141.036	192.603	171.602	58.0037	0.338013
AT2G26170.1	cytochrome P450, family 711, subfamily A, polypeptide 1	53.7018	63.5207	56.0049	18.9845	0.33898
AT2G26170.2	cytochrome P450, family 711, subfamily A, polypeptide 1	53.4567	63.0344	56.0027	18.9857	0.339015
AT1G79360.1	organic cation/carnitine transporter 2	25.6658	25.8793	19.7008	6.68441	0.339296
AT3G01060.2		220.544	178.104	177.036	60.2968	0.340591
AT5G63300.1	Ribosomal protein S21 family protein	36.0871	33.0955	25.093	8.5598	0.341122
AT3G45050.4		265.538	309.325	287.319	98.0736	0.341341
AT3G45050.2		266.586	311.513	286.424	98.0695	0.342393
AT4G37470.1	alpha/beta-Hydrolases superfamily protein	219.719	234.474	236.108	81.234	0.344055
AT4G04990.1	Protein of unknown function (DUF761)	19.0414	26.4589	20.6388	7.11667	0.344819
AT5G14230.1		27.7258	27.804	29.9218	10.4067	0.347797
AT5G02750.1	RING/U-box superfamily protein	29.5044	28.2407	24.7129	8.61525	0.348614
AT1G10930.1	DNA helicase (RECQl4A)	12.489	10.254	10.3894	3.63488	0.349865
AT4G27657.1		78.3055	97.7649	102.169	35.7708	0.350114
AT2G29450.1	glutathione S-transferase tau 5	634.168	718.702	714.557	250.419	0.350453
AT3G16450.1	Mannose-binding lectin superfamily protein	349.382	314.796	286.241	100.493	0.351081
ATCG00650.1	ribosomal protein S18	52.1508	49.8364	46.2719	16.28	0.351832
AT3G16450.2	Mannose-binding lectin superfamily protein	350.106	314.796	286.009	100.728	0.352184
AT3G45050.3		292.494	338.967	310.999	109.75	0.352894
AT3G09940.2	monodehydroascorbate reductase	101.685	115.92	106.962	37.7693	0.353109
AT3G16450.3	Mannose-binding lectin superfamily protein	348.589	312.792	283.627	100.281	0.353566
AT5G64410.1	oligopeptide transporter 4	565.437	675.55	497.261	176.178	0.354297
AT1G24020.2	MLP-like protein 423	138.549	126.889	106.956	37.924	0.354575
AT1G24020.1	MLP-like protein 423	138.549	126.869	106.956	37.924	0.354575
AT3G09940.1	monodehydroascorbate reductase	101.946	116.186	106.964	38	0.355261
AT2G24645.1	Transcriptional factor B3 family protein	13.874	16.4031	14.913	5.30894	0.355994
AT1G22350.1		29.2377	33.7207	33.9094	12.0793	0.356224
AT3G02170.1	longifolia2	99.0548	102.422	87.3138	31.1038	0.35623
AT5G50740.2	Heavy metal transport/detoxification superfamily protein	62.6879	61.2023	65.5662	23.3713	0.356454
AT5G03360.2	DC1 domain-containing protein	11.7934	15.4814	13.0951	4.7056	0.35934
AT4G25700.1	beta-hydroxylase 1	142.385	149.062	145.714	52.4595	0.360017
AT5G49910.1	chloroplast heat shock protein 70-2	231.203	255.095	241.505	86.9946	0.360219
AT1G35680.1	Ribosomal protein L21	519.368	449.795	442.536	159.747	0.360979
AT4G29930.4	basic helix-loop-helix (bHLH) DNA-binding superfamily protein	38.4029	38.1591	42.083	15.2208	0.361686
AT4G19645.2	TRAM, LAG1 and CLN8 (TLC) lipid-sensing domain containing protein	54.491	64.1201	53.6536	19.4825	0.363115
AT2G48121.2		41.8895	48.545	49.6047	18.0159	0.363188
AT4G18280.1	glycine-rich cell wall protein-related	405.22	431.241	456.471	166.271	0.364254
AT4G22490.1	Bifunctional inhibitor/lipid-transfer protein/seed storage 2S albumin superfamily protein	670.97	641.524	665.573	242.447	0.364268
AT3G55740.2	proline transporter 2	83.1927	115.311	94.2014	34.3491	0.364635
AT3G45050.1		247.901	287.985	264.214	96.3546	0.364683
AT3G55740.1	proline transporter 2	82.6882	115.311	93.9445	34.3498	0.36564
AT5G49030.2	tRNA synthetase class I (I, L, M and V) family protein	15.4359	14.5891	15.9341	5.82811	0.365764
AT1G56190.2	Phosphoglycerate kinase family protein	357.028	333.629	353.893	129.669	0.366407
AT4G19645.1	TRAM, LAG1 and CLN8 (TLC) lipid-sensing domain containing protein	55.2906	64.5842	53.6584	19.6959	0.367061
AT1G56190.1	Phosphoglycerate kinase family protein	358.001	334.601	354.995	130.343	0.36717
AT4G29930.1	basic helix-loop-helix (bHLH) DNA-binding superfamily protein	37.8801	37.1865	41.368	15.2296	0.36815
AT4G05120.1	Major facilitator superfamily protein	77.7469	87.2994	70.0567	25.7916	0.368154
AT4G29930.2	basic helix-loop-helix (bHLH) DNA-binding superfamily protein	37.6327	35.8986	41.3609	15.2338	0.368314
AT1G48510.1	Surfeit locus 1 cytochrome c oxidase biogenesis protein	16.4365	12.95	12.0291	4.44252	0.369315
AT1G78030.1		17.2978	17.6566	19.5758	7.23595	0.369638
AT4G15550.1	indole-3-acetate beta-D-glucosyltransferase	679.837	764.996	631.437	233.663	0.37005
AT2G44300.1	Bifunctional inhibitor/lipid-transfer protein/seed storage 2S albumin superfamily protein	23.5886	23.2908	22.7947	8.4637	0.371301
AT5G66640.2	DA1-related protein 3	12.8133	14.6283	10.0744	3.74177	0.371415
AT5G02440.1		14.1248	12.7237	13.0669	4.88151	0.373578
AT1G52050.1	Mannose-binding lectin superfamily protein	117.444	93.7194	81.6884	30.8298	0.377408
AT4G28210.1	embryo defective 1923	50.4056	54.001	51.8388	19.6554	0.379164
AT2G28000.1	chaperonin-60alpha	390.988	360.343	399.409	151.587	0.379529
AT3G22750.1	Protein kinase superfamily protein	267.565	292.638	249.786	94.8752	0.379826
AT2G48121.1		29.7427	33.1097	30.5076	11.5943	0.380047
AT1G26920.1		164.658	160.872	155.382	59.0958	0.380327
AT5G54370.1	Late embryogenesis abundant (LEA) protein-related	89.7969	71.3063	63.4433	24.1732	0.38102
AT1G11300.1	protein serine/threonine kinases;protein kinases;ATP binding;sugar binding;kinases;carbohydrate binding	15.3004	17.9999	14.6036	5.59118	0.382862
AT5G13130.2	Histidine kinase-, DNA gyrase B-, and HSP90-like ATPase family protein	64.317	60.3778	53.7627	20.6045	0.383248
AT5G23190.1	cytochrome P450, family 86, subfamily B, polypeptide 1	29.7681	35.0115	31.9154	12.2538	0.383948
AT2G33480.1	NAC domain containing protein 41	493.142	494.527	448.645	172.318	0.384085
AT1G61430.1	S-locus lectin protein kinase family protein	16.179	25.4376	22.3071	8.59539	0.385322
AT5G01881.1		13.3145	15.3886	15.702	6.05107	0.38537
AT5G63700.1	zinc ion binding;DNA binding	50.71	51.0818	56.9113	22.0033	0.386625
AT2G22330.1	cytochrome P450, family 79, subfamily B, polypeptide 3	93.1547	80.8162	77.1183	29.866	0.387275
AT2G33480.2	NAC domain containing protein 41	480.22	480.368	433.111	167.751	0.387315
AT1G28400.1		182.98	178.056	187.267	72.9867	0.389747
AT1G58190.1	receptor like protein 9	69.0903	82.2642	61.1202	23.8353	0.389974
AT2G46750.1	D-arabinono-1,4-lactone oxidase family protein	134.708	119.771	130.583	51.0364	0.390835
AT3G20860.1	NIMA-related kinase 5	48.389	47.2402	45.5949	17.8508	0.391509
AT2G27920.2	serine carboxypeptidase-like 51	80.8354	93.2607	69.6535	27.2891	0.391784
AT4G33110.2	S-adenosyl-L-methionine-dependent methyltransferases superfamily protein	115.986	129.441	118.472	46.4856	0.392375
AT4G16780.1	homeobox protein 2	23.0607	21.7566	16.9782	6.67965	0.393424
AT3G06840.1		20.6936	16.8981	14.2238	5.61154	0.394517
AT1G61370.1	S-locus lectin protein kinase family protein	13.9402	14.6124	11.9019	4.7018	0.395046
AT2G27920.1	serine carboxypeptidase-like 51	81.3578	93.989	69.656	27.5194	0.395076
AT2G39310.1	jacalin-related lectin 22	169.748	176.416	142.856	56.6272	0.396392
AT4G29140.1	MATE efflux family protein	20.818	25.0112	18.9741	7.53051	0.396883
AT5G61520.1	Major facilitator superfamily protein	91.2866	100.908	86.549	34.3676	0.397089
AT2G39310.2	jacalin-related lectin 22	169.233	175.664	142.6	56.6281	0.397113
AT5G61520.2	Major facilitator superfamily protein	87.0934	96.199	81.8249	32.5153	0.397376
AT2G27920.3	serine carboxypeptidase-like 51	80.8504	93.4803	68.5861	27.29	0.397895
AT1G48280.1	hydroxyproline-rich glycoprotein family protein	34.2656	38.4332	31.4769	12.5746	0.399487
AT2G39310.3	jacalin-related lectin 22	167.654	175.155	141.529	56.6299	0.400129
AT3G52630.1	Nucleic acid-binding, OB-fold-like protein	14.4468	16.7092	14.4133	5.78324	0.401242
AT5G63090.1	Lateral organ boundaries (LOB) domain family protein	19.561	17.6129	18.5586	7.45229	0.401554
AT5G63090.2	Lateral organ boundaries (LOB) domain family protein	19.561	17.6129	18.5586	7.45229	0.401554
AT5G63090.3	Lateral organ boundaries (LOB) domain family protein	19.561	17.6129	18.5586	7.45229	0.401554
AT5G63090.4	Lateral organ boundaries (LOB) domain family protein	19.561	17.6129	18.5586	7.45229	0.401554
AT3G52380.1	chloroplast RNA-binding protein 33	370.491	397.668	382.918	153.933	0.401999
AT1G70250.1	receptor serine/threonine kinase, putative	45.973	58.7456	48.3851	19.4607	0.402204
AT5G61440.1	atypical CYS HIS rich thioredoxin 5	106.341	148.624	157.413	63.3798	0.402633
AT1G49320.1	unknown seed protein like 1	159.78	136.963	134.714	54.286	0.402973
AT5G16980.2	Zinc-binding dehydrogenase family protein	60.8208	78.0477	65.6599	26.4721	0.40317
AT4G24275.1		30.2173	36.2429	35.139	14.2206	0.404696
AT1G05340.1		1054.94	1047.85	901.923	365.087	0.404787
AT1G02300.1	Cysteine proteinases superfamily protein	188.97	201.592	206.417	83.6985	0.405484
AT5G49160.1	methyltransferase 1	31.9428	33.6655	35.1759	14.2908	0.406267
AT4G37510.1	Ribonuclease III family protein	90.8714	91.4755	97.9382	39.8359	0.406745
AT3G17609.3	HY5-homolog	219.852	230.766	234.09	95.5759	0.408287
AT1G13360.2		68.6909	74.5221	74.1204	30.3631	0.409645
AT1G14190.1	Glucose-methanol-choline (GMC) oxidoreductase family protein	10.2379	11.2107	9.94062	4.07959	0.410396
AT4G05110.1	equilibrative nucleoside transporter 6	54.0715	59.7125	52.2383	21.483	0.411249
AT5G16980.1	Zinc-binding dehydrogenase family protein	58.9794	76.5904	63.2857	26.0459	0.41156
AT3G17609.2	HY5-homolog	218.067	226.057	230.197	94.9249	0.412364
AT4G33110.1	S-adenosyl-L-methionine-dependent methyltransferases superfamily protein	128.447	144.968	129.36	53.4169	0.412931
AT5G65925.1		276.873	290.981	276.775	114.384	0.413275
AT5G35970.1	P-loop containing nucleoside triphosphate hydrolases superfamily protein	442.367	358.254	323.966	133.923	0.413387
AT1G45545.1	Plant protein of unknown function (DUF827)	87.7084	83.7595	81.9622	33.9795	0.414575
AT1G30260.1		277.077	307.105	301.399	125.328	0.415821
AT3G17609.1	HY5-homolog	209.044	213.065	219.697	91.3767	0.415921
AT1G53920.1	GDSL-motif lipase 5	74.1961	82.4438	60.3437	25.1195	0.416273
AT5G57887.1		550.191	620.825	564.501	235.034	0.416357
AT1G52342.1		475.444	500.318	486.743	203.119	0.417304
AT5G22310.1		81.7548	89.653	65.4971	27.3489	0.417559
AT3G17609.4	HY5-homolog	208.767	211.557	218.718	91.3782	0.417789
AT1G55990.1	glycine-rich protein	148.767	154.868	132.812	55.5857	0.418529
AT2G43330.1	inositol transporter 1	99.2281	106.599	104.372	43.9233	0.420836
AT4G09040.1	RNA-binding (RRM/RBD/RNP motifs) family protein	126.551	110.815	115.671	48.6861	0.420902
AT1G78290.2	Protein kinase superfamily protein	247.028	302.418	264.486	111.438	0.421338
AT1G73530.1	RNA-binding (RRM/RBD/RNP motifs) family protein	72.047	75.6752	55.5397	23.4267	0.4218
AT1G57990.1	purine permease 18	649.858	700.912	515.667	217.788	0.422342
AT5G20720.3	chaperonin 20	526.316	596.193	547.613	231.461	0.422673
AT5G09990.1	elicitor peptide 5 precursor	81.2262	87.691	89.8105	38.0122	0.423249
AT1G78290.3	Protein kinase superfamily protein	246.293	300.881	263.006	111.453	0.423765
AT3G52630.2	Nucleic acid-binding, OB-fold-like protein	16.0138	17.9304	15.7231	6.66962	0.424194
AT5G20720.2	chaperonin 20	528.934	601.594	550.009	233.509	0.424556
AT1G74460.1	GDSL-like Lipase/Acylhydrolase superfamily protein	126.803	157.915	124.226	52.7803	0.424874
AT5G20720.1	chaperonin 20	528.934	601.594	550.009	233.723	0.424944
AT3G28910.1	myb domain protein 30	35.7837	37.099	36.8336	15.6799	0.425696
AT1G66890.1		207.104	191.992	191.195	81.4162	0.425829
AT5G13580.1	ABC-2 type transporter family protein	105.531	116.864	96.951	41.6467	0.429565
AT5G25130.1	cytochrome P450, family 71, subfamily B, polypeptide 12	23.0685	23.917	24.8455	10.6772	0.429743
AT3G62700.1	multidrug resistance-associated protein 10	114.499	111.729	120.955	52.1626	0.431256
AT4G09040.2	RNA-binding (RRM/RBD/RNP motifs) family protein	121.203	105.996	108.724	46.919	0.431543
AT3G52790.1	peptidoglycan-binding LysM domain-containing protein	46.2503	46.3508	34.8493	15.0693	0.432414
AT1G09415.1	NIM1-interacting 3	212.713	243.096	269.168	116.579	0.433108
AT5G57880.1	multipolar spindle 1	520.263	583.628	526.553	228.114	0.433222
AT4G01770.1	rhamnogalacturonan xylosyltransferase 1	23.716	23.9567	17.7947	7.73983	0.434952
AT5G58570.1		63.6084	81.5501	83.3863	36.3393	0.435795
AT1G76410.1	RING/U-box superfamily protein	56.978	57.8686	52.558	22.9207	0.436103
AT2G39010.1	plasma membrane intrinsic protein 2E	2008.54	1774.73	1858.47	813.638	0.437801
AT3G54880.1		1093.16	1051.75	1090.75	479.292	0.439415
AT3G48320.1	cytochrome P450, family 71, subfamily A, polypeptide 21	85.4781	114.848	104.033	45.724	0.439513
AT1G13360.1		686.465	758.082	603.156	265.661	0.440452
AT5G06510.3	nuclear factor Y, subunit A10	19.5177	22.686	21.7911	9.61625	0.441292
AT2G46870.1	AP2/B3-like transcriptional factor family protein	18.5765	21.1291	22.8418	10.0838	0.441463
AT4G09890.1	Protein of unknown function (DUF3511)	171.114	155.786	167.417	73.9387	0.441645
AT5G16190.1	cellulose synthase like A11	40.9626	35.9648	33.6907	14.9074	0.442479
AT5G20950.1	Glycosyl hydrolase family protein	77.3708	83.9099	68.3163	30.3242	0.443879
AT5G20950.2	Glycosyl hydrolase family protein	77.3708	83.9099	68.3163	30.3242	0.443879
AT1G49730.3	Protein kinase superfamily protein	38.6945	39.9886	42.3439	18.8208	0.444475
AT1G49730.4	Protein kinase superfamily protein	36.5788	39.4748	40.2127	17.909	0.445357
AT4G28030.1	Acyl-CoA N-acyltransferases (NAT) superfamily protein	260.52	238.35	259.714	115.807	0.445903
AT3G29370.1		18.8634	20.4655	18.9245	8.46259	0.447176
AT2G32560.1	F-box family protein	114.961	107.972	84.9438	38.0684	0.44816
AT4G08870.2	Arginase/deacetylase superfamily protein	34.7839	35.0257	34.6856	15.5472	0.448232
AT1G03590.1	Protein phosphatase 2C family protein	167.469	141.009	131.444	58.9351	0.448366
AT5G55510.1	Mitochondrial import inner membrane translocase subunit Tim17/Tim22/Tim23 family protein	24.7879	27.1237	27.9833	12.5469	0.44837
AT1G76405.1		31.9018	39.6279	36.6367	16.439	0.448702
AT5G43160.1	Family of unknown function (DUF566)	23.1874	27.2634	22.4506	10.0803	0.449
AT3G18710.1	plant U-box 29	18.8235	19.807	15.4146	6.92345	0.449148
AT4G15120.1	VQ motif-containing protein	16.5553	18.3405	13.9489	6.27041	0.449526
AT3G61680.1	alpha/beta-Hydrolases superfamily protein	10.2176	10.7111	10.5884	4.76443	0.449968
AT5G01750.1	Protein of unknown function (DUF567)	199.784	215.193	203.854	92.0524	0.45156
AT1G53620.1		33.2705	37.8496	27.4999	12.419	0.451603
AT1G67480.1	Galactose oxidase/kelch repeat superfamily protein	312.737	298.736	297.024	134.292	0.452127
AT3G45650.1	nitrate excretion transporter1	33.1284	40.4169	34.2423	15.4905	0.452379
AT1G67480.2	Galactose oxidase/kelch repeat superfamily protein	312.737	298.468	296.791	134.292	0.452482
AT5G43470.1	Disease resistance protein (CC-NBS-LRR class) family	267.49	273.793	261.163	118.182	0.452521
AT1G65490.1		675.699	559.857	537.611	243.708	0.453316
AT2G19810.1	CCCH-type zinc finger family protein	167.486	157.755	137.972	62.6533	0.454102
AT5G08250.1	Cytochrome P450 superfamily protein	17.4623	21.5226	17.664	8.0248	0.454303
AT4G34240.1	aldehyde dehydrogenase 3I1	111.903	118.446	118.411	53.8443	0.454724
AT2G46150.1	Late embryogenesis abundant (LEA) hydroxyproline-rich glycoprotein family	18.5897	21.4076	17.2513	7.86604	0.455967
AT3G14740.1	RING/FYVE/PHD zinc finger superfamily protein	23.2815	19.3523	18.5844	8.49818	0.457274
AT4G33610.1	glycine-rich protein	660.962	647.212	619.976	284.346	0.458641
AT1G69890.1	Protein of unknown function (DUF569)	108.179	112.618	87.2474	40.0271	0.458777
AT1G12370.1	photolyase 1	19.4438	16.4912	16.5968	7.61548	0.458851
AT2G16440.1	Minichromosome maintenance (MCM2/3/5) family protein	14.4391	16.4593	14.1011	6.49262	0.460434
AT4G09900.1	methyl esterase 12	22.3464	18.8957	18.0065	8.29739	0.4608
AT3G19200.1		15.7139	21.81	19.5116	9.02186	0.462386
AT5G43470.2	Disease resistance protein (CC-NBS-LRR class) family	275.517	282.524	267.107	123.564	0.462601
AT2G28790.1	Pathogenesis-related thaumatin superfamily protein	123.117	108.657	103.076	47.8902	0.464611
AT5G54600.1	Translation protein SH3-like family protein	1162.87	1031.64	1018.04	473.508	0.465115
AT4G16370.1	oligopeptide transporter	47.7214	60.8364	50.3055	23.4153	0.465462
AT2G44670.1	Protein of unknown function (DUF581)	3610.28	3693.19	3531.98	1644.61	0.465635
AT1G02150.1	Tetratricopeptide repeat (TPR)-like superfamily protein	161.138	144.235	141.574	65.9824	0.466061
AT5G43170.1	zinc-finger protein 3	30.2767	35.382	31.5236	14.7293	0.467246
AT3G03150.1		665.398	600.379	598.743	280.714	0.468839
AT5G54600.2	Translation protein SH3-like family protein	1124.89	999.826	974.962	457.751	0.469506
AT3G62530.1	ARM repeat superfamily protein	345.043	360.326	306.247	143.81	0.46959
AT3G11210.1	SGNH hydrolase-type esterase superfamily protein	36.4416	35.098	27.6638	12.9969	0.469815
AT4G04850.1	K+ efflux antiporter 3	127.613	115.683	119.195	56.0115	0.469913
AT1G70430.1	Protein kinase superfamily protein	26.8882	22.85	18.2308	8.58591	0.470958
AT5G59730.1	exocyst subunit exo70 family protein H7	187.421	161.949	155.986	73.5734	0.471667
AT5G65200.1	plant U-box 38	38.2248	47.5378	37.5542	17.7986	0.473945
AT4G22505.1	Bifunctional inhibitor/lipid-transfer protein/seed storage 2S albumin superfamily protein	41.7823	60.1399	56.1659	26.6349	0.474218
AT4G04850.2	K+ efflux antiporter 3	127.885	116.172	119.453	56.7112	0.474757
AT3G23810.1	S-adenosyl-l-homocysteine (SAH) hydrolase 2	500.125	444.947	377.496	179.8	0.476295
AT5G10410.1	ENTH/ANTH/VHS superfamily protein	27.5873	33.5937	28.9943	13.8167	0.476533
AT2G33180.1		204.064	185.238	186.087	88.9504	0.478005
AT1G76405.2		34.0254	42.8429	38.2736	18.4426	0.481862
AT5G09320.1	Vacuolar sorting protein 9 (VPS9) domain	10.498	13.1786	12.2073	5.89201	0.482662
AT3G44310.3	nitrilase 1	545.745	570.317	427.954	208.594	0.487423
AT1G70170.1	matrix metalloproteinase	49.7403	54.0812	39.4641	19.3008	0.489073
AT1G73680.1	alpha dioxygenase	165.134	158.751	142.039	69.4699	0.489091
AT3G14740.2	RING/FYVE/PHD zinc finger superfamily protein	19.6962	18.38	15.1142	7.39756	0.489446
AT5G23420.2	high-mobility group box 6	92.239	98.1852	77.2603	37.8775	0.490257
AT1G79470.1	Aldolase-type TIM barrel family protein	10.2203	15.1059	15.3062	7.50972	0.490631
AT1G74300.1	alpha/beta-Hydrolases superfamily protein	29.4705	37.1859	30.2056	14.8363	0.491176
AT5G58250.1		185.929	204.168	170.606	83.7978	0.491177
AT5G59730.2	exocyst subunit exo70 family protein H7	154.399	136.019	132.897	65.3621	0.491824
AT4G03110.2	RNA-binding protein-defense related 1	330.548	351.94	267.571	131.602	0.491842
AT1G46480.1	WUSCHEL related homeobox 4	15.2957	15.9435	13.1598	6.48022	0.492427
AT2G46510.1	ABA-inducible BHLH-type transcription factor	23.253	20.7571	20.7765	10.2929	0.49541
AT1G73680.2	alpha dioxygenase	81.89	73.6477	61.8561	30.6676	0.49579
AT4G26260.2	myo-inositol oxygenase 4	47.1263	50.2715	39.321	19.5086	0.496137
AT1G10230.1	SKP1-like 18	26.0217	28.7009	22.6986	11.2863	0.497227
AT5G01750.2	Protein of unknown function (DUF567)	738.962	841.66	695.502	346.531	0.498245
AT5G51190.1	Integrase-type DNA-binding superfamily protein	20.4463	17.1295	16.2222	8.08289	0.49826
AT5G66390.1	Peroxidase superfamily protein	74.6637	77.492	68.029	34.0044	0.499851
AT4G03110.1	RNA-binding protein-defense related 1	319.082	342.887	250.216	125.294	0.500742
AT5G23420.1	high-mobility group box 6	138.248	133.548	112.79	56.5205	0.501114
AT4G16840.1		60.223	73.3713	63.9857	32.133	0.502191
AT1G04530.1	Tetratricopeptide repeat (TPR)-like superfamily protein	264.923	251.381	201.598	101.379	0.502876
AT5G18290.2	Aquaporin-like superfamily protein	53.8284	48.2463	45.8747	23.0851	0.503222
AT2G41950.1		24.091	24.4607	21.4333	10.8788	0.507567
AT5G09760.1	Plant invertase/pectin methylesterase inhibitor superfamily	46.5578	43.3778	40.0817	20.3683	0.508171
AT4G23270.1	cysteine-rich RLK (RECEPTOR-like protein kinase) 19	159.758	193.845	156.444	79.5131	0.508253
AT4G36930.1	basic helix-loop-helix (bHLH) DNA-binding superfamily protein	14.1459	20.9453	20.7411	10.5419	0.508259
AT3G26680.2	DNA repair metallo-beta-lactamase family protein	47.9089	56.5143	48.147	24.5341	0.509567
AT4G26260.1	myo-inositol oxygenase 4	49.1944	51.9946	39.566	20.1627	0.509597
AT4G14440.1	3-hydroxyacyl-CoA dehydratase 1	159.299	148.732	131.745	67.181	0.509931
AT4G15510.2	Photosystem II reaction center PsbP family protein	49.8645	50.101	44.3745	22.6798	0.511099
AT4G15510.1	Photosystem II reaction center PsbP family protein	65.7514	62.9224	54.2112	27.775	0.512348
AT4G15510.3	Photosystem II reaction center PsbP family protein	65.4912	62.9224	54.2106	27.7756	0.512364
AT3G11430.1	glycerol-3-phosphate acyltransferase 5	27.0575	26.6591	22.9973	11.8058	0.513357
AT4G32915.1		54.1147	67.3958	56.8727	29.2125	0.513647
AT5G23580.1	calmodulin-like domain protein kinase 9	50.7518	56.3393	47.2284	24.3538	0.51566
AT4G16990.1	disease resistance protein (TIR-NBS class), putative	894.666	999.517	744.708	386.274	0.518691
AT2G30600.4	BTB/POZ domain-containing protein	978.567	815.345	780.637	406.442	0.520654
AT2G30600.3	BTB/POZ domain-containing protein	983.64	818.136	781.755	407.357	0.52108
AT2G30600.2	BTB/POZ domain-containing protein	979.053	816.339	781.498	407.575	0.521531
AT2G30600.1	BTB/POZ domain-containing protein	980.178	816.075	781.703	408.227	0.522227
AT4G16990.2	disease resistance protein (TIR-NBS class), putative	888.283	989.526	737.244	385.418	0.522783
AT4G16990.5	disease resistance protein (TIR-NBS class), putative	889.411	990.506	738.258	386.243	0.523181
AT4G16990.3	disease resistance protein (TIR-NBS class), putative	888.816	990.77	738.347	386.758	0.523816
AT4G16990.4	disease resistance protein (TIR-NBS class), putative	881.968	980.852	733.086	384.128	0.523988
AT2G30600.5	BTB/POZ domain-containing protein	981.485	817.073	784.093	410.903	0.524049
AT2G26480.1	UDP-glucosyl transferase 76D1	14.8762	13.6022	11.0832	5.81274	0.524463
AT2G30615.1		971.509	812.183	767.548	403.064	0.525132
AT1G63860.2	Disease resistance protein (TIR-NBS-LRR class) family	27.4672	29.8971	25.2327	13.2574	0.525406
AT1G11260.1	sugar transporter 1	8704.84	9208.92	7490.96	3938.81	0.525808
AT5G24850.1	cryptochrome 3	75.0487	69.9978	62.749	33.2498	0.529887
AT4G32940.1	gamma vacuolar processing enzyme	1427.31	1347.6	1172.2	623.077	0.531544
AT1G72450.1	jasmonate-zim-domain protein 6	135.62	114.617	109.56	58.2433	0.531612
AT2G29670.1	Tetratricopeptide repeat (TPR)-like superfamily protein	159.872	141.358	120.823	64.652	0.535095
AT5G10390.1	Histone superfamily protein	111.159	116.163	93.7382	50.1795	0.535316
AT2G03810.4	18S pre-ribosomal assembly protein gar2-related	78.8979	87.2633	67.0205	36.3853	0.542898
AT2G03810.1	18S pre-ribosomal assembly protein gar2-related	78.3181	87.0207	66.4704	36.168	0.544122
AT5G59500.1	protein C-terminal S-isoprenylcysteine carboxyl O-methyltransferases	95.3815	87.2579	74.7915	40.7243	0.544504
AT5G11650.1	alpha/beta-Hydrolases superfamily protein	142.348	152.264	112.369	61.2347	0.544942
AT2G03810.3	18S pre-ribosomal assembly protein gar2-related	78.8683	87.2633	67.0209	36.6364	0.546641
AT4G13690.1		17.8178	16.6963	13.9209	7.66594	0.550677
AT5G62070.1	IQ-domain 23	54.7581	51.0344	43.375	24.0877	0.555334
AT3G54750.3		15.1435	13.9887	11.9741	6.70335	0.559823
AT2G03810.2	18S pre-ribosomal assembly protein gar2-related	87.2996	96.2212	72.9998	41.1286	0.563407
AT4G21740.1		58.0833	50.3686	45.35	25.56	0.563615
AT1G69230.1	SPIRAL1-like2	45.5833	46.2185	35.7931	20.2381	0.565418
AT3G54750.1		15.1379	13.497	11.4476	6.48738	0.566701
AT3G54750.2		15.1379	13.497	11.4476	6.48738	0.566701
AT1G69230.2	SPIRAL1-like2	45.8528	46.4651	35.7955	20.4682	0.571809
AT5G10400.1	Histone superfamily protein	270.44	262.732	209.372	120.996	0.577898
AT1G11210.1	Protein of unknown function (DUF761)	54.4649	56.3947	43.9946	25.8873	0.58842

## Sheet: Cluster3
		Average of normalized_expression_values				Fold change
Accession	Description	Col_DMSO	Col_DEX	HopF2_DMSO	HopF2_DEX	HopF2_Dex/HopF2_DMSO
AT5G07680.1	NAC domain containing protein 80	20.2016	10.7445	19.0809	44.5231	2.33339
AT5G07680.2	NAC domain containing protein 80	20.4755	11.0095	19.3388	44.9723	2.3255
AT3G16570.1	rapid alkalinization factor 23	432.645	257.831	455.485	1012.42	2.22274
AT3G04140.1	Ankyrin repeat family protein	47.6772	27.9248	49.3499	107.238	2.17302
AT4G28190.1	Developmental regulator, ULTRAPETALA	84.5303	48.1261	76.5922	166.113	2.1688
AT3G15095.1		231.616	172.642	304.905	651.431	2.13651
AT3G15095.3		247.502	181.302	329.5	702.009	2.13052
AT3G15095.2		222.357	165.739	294.427	625.979	2.12609
ATMG01190.1	ATP synthase subunit 1	19.3556	15.4212	32.2317	68.1951	2.11578
AT4G16515.1		25.5791	14.2132	21.5453	44.9779	2.08759
AT1G17200.1	Uncharacterised protein family (UPF0497)	418.38	272.061	506.413	1053.44	2.0802
AT1G17200.2	Uncharacterised protein family (UPF0497)	416.053	271.308	503.954	1034.71	2.05317
AT5G66770.1	GRAS family transcription factor	38.2533	24.7834	43.5961	86.7589	1.99006
AT5G66052.1		1592.27	997.672	2500.87	4976.25	1.98981
AT1G55850.1	cellulose synthase like E1	89.0558	75.8786	126.199	247.116	1.95814
AT5G14450.1	GDSL-like Lipase/Acylhydrolase superfamily protein	11.12	7.76058	15.2983	29.9176	1.95561
AT1G24735.2	S-adenosyl-L-methionine-dependent methyltransferases superfamily protein	18.3378	12.3655	19.8255	38.7148	1.95278
AT2G23130.2	arabinogalactan protein 17	30.6562	12.7864	26.2445	51.08	1.94631
AT4G35100.1	plasma membrane intrinsic protein 3	1703.19	943.015	1400.53	2716.59	1.93969
AT2G34150.1	SCAR family protein	12.1192	7.20374	11.3292	21.9028	1.9333
AT2G34150.2	SCAR family protein	12.1192	7.20374	11.3292	21.9028	1.9333
AT5G66400.2	Dehydrin family protein	22.2466	14.3022	31.1602	60.1526	1.93043
AT1G75710.1	C2H2-like zinc finger protein	65.5601	51.5815	81.1715	155.644	1.91748
AT5G23280.1	TCP family transcription factor	162.921	102.576	163.035	312.404	1.91618
AT5G66400.1	Dehydrin family protein	21.9754	14.0588	31.9659	61.0406	1.90955
AT3G48410.1	alpha/beta-Hydrolases superfamily protein	20.2354	14.4298	22.6932	43.1858	1.90303
AT4G28190.2	Developmental regulator, ULTRAPETALA	95.9861	52.1178	88.5105	168.168	1.89998
AT3G54690.1	Sugar isomerase (SIS) family protein	37.6497	24.9331	39.1618	73.5133	1.87717
AT5G64380.1	Inositol monophosphatase family protein	30.3489	25.2948	38.5165	71.5803	1.85843
AT1G70090.2	glucosyl transferase family 8	30.4038	22.5098	38.732	71.8961	1.85625
AT3G17520.1	Late embryogenesis abundant protein (LEA) family protein	18.6703	10.9294	27.5057	50.841	1.84838
AT4G36910.1	Cystathionine beta-synthase (CBS) family protein	38.9285	39.2676	67.3306	124.058	1.84251
AT1G11545.1	xyloglucan endotransglucosylase/hydrolase 8	32.5823	21.3891	34.25	62.6485	1.82915
AT3G02910.1	AIG2-like (avirulence induced gene) family protein	205.472	152.095	249.694	451.617	1.80868
AT2G20362.1		10.2567	8.49714	12.6657	22.8901	1.80725
AT3G24150.1		14.7078	9.86423	14.5099	26.1612	1.80299
AT3G53760.1	GAMMA-TUBULIN COMPLEX PROTEIN 4	18.1726	11.7032	18.0005	32.3344	1.79631
AT1G76460.1	RNA-binding (RRM/RBD/RNP motifs) family protein	155.048	114.641	159.768	286.605	1.79389
AT3G25710.1	basic helix-loop-helix 32	61.6561	51.3937	79.6622	142.727	1.79165
AT4G35100.2	plasma membrane intrinsic protein 3	1057.74	569.795	891.82	1597.79	1.7916
AT4G01670.1		40.0071	32.1231	46.1372	82.4996	1.78814
AT3G20810.3	2-oxoglutarate (2OG) and Fe(II)-dependent oxygenase superfamily protein	44.1408	44.8405	101.07	180.206	1.78298
AT5G40610.1	NAD-dependent glycerol-3-phosphate dehydrogenase family protein	57.8611	39.4558	59.6233	106.209	1.78134
AT1G16410.1	cytochrome p450 79f1	35.1589	18.9849	23.1594	41.1779	1.77803
AT4G30560.1	cyclic nucleotide gated channel 9	18.3085	11.3774	21.2603	37.7666	1.77639
AT4G30560.2	cyclic nucleotide gated channel 9	18.3085	11.3774	21.2603	37.7666	1.77639
AT3G06770.1	Pectin lyase-like superfamily protein	44.7463	28.0117	44.9636	79.8611	1.77613
AT3G06770.3	Pectin lyase-like superfamily protein	44.7463	28.0117	44.9636	79.8611	1.77613
AT3G06770.2	Pectin lyase-like superfamily protein	44.7468	28.2776	44.9643	79.8594	1.77606
AT5G48690.1		14.3941	7.69023	11.2074	19.6129	1.74999
AT1G71866.1		14.9151	11.6613	18.4846	32.2074	1.74239
AT5G48690.2		14.0964	7.18191	11.1885	19.3832	1.73242
AT5G18410.1	transcription activators	19.5769	13.7049	19.3605	33.1567	1.71259
AT3G06895.1		10.0517	11.4877	18.5046	31.6468	1.71021
AT4G08990.1	DNA (cytosine-5-)-methyltransferase family protein	13.4208	8.14865	11.7245	20.0425	1.70945
AT3G20810.1	2-oxoglutarate (2OG) and Fe(II)-dependent oxygenase superfamily protein	92.8419	92.163	236.874	403.74	1.70445
AT3G20810.2	2-oxoglutarate (2OG) and Fe(II)-dependent oxygenase superfamily protein	92.8419	92.163	236.874	403.74	1.70445
AT5G18410.2	transcription activators	20.3539	13.948	19.6032	33.3807	1.70282
AT1G63050.1	MBOAT (membrane bound O-acyl transferase) family protein	16.2749	9.55575	11.4909	19.5586	1.70209
AT2G01070.2	Lung seven transmembrane receptor family protein	65.5624	47.9875	76.2261	129.707	1.70161
AT1G30360.1	Early-responsive to dehydration stress protein (ERD4)	749.78	535.635	890.693	1508.45	1.69357
AT2G01070.1	Lung seven transmembrane receptor family protein	68.4526	49.7826	79.6627	134.612	1.68978
AT1G22370.2	UDP-glucosyl transferase 85A5	32.5513	20.8038	38.7299	65.401	1.68864
AT5G23830.2	MD-2-related lipid recognition domain-containing protein	312.384	171.939	365.414	615.78	1.68516
AT5G23830.1	MD-2-related lipid recognition domain-containing protein	313.18	172.938	367.474	617.732	1.68102
AT4G15450.1	Senescence/dehydration-associated protein-related	18.1871	11.1711	15.9824	26.8378	1.67921
AT2G36970.1	UDP-Glycosyltransferase superfamily protein	16.232	13.9696	22.2145	37.289	1.67859
AT1G17665.1		22.3693	25.1186	43.0059	72.0328	1.67495
AT5G23750.2	Remorin family protein	113.96	65.998	80.6793	134.683	1.66937
AT5G23750.1	Remorin family protein	116.382	68.5065	82.8492	138.014	1.66585
AT5G65810.1		26.0992	24.9936	35.2307	58.5201	1.66105
AT3G62860.1	alpha/beta-Hydrolases superfamily protein	42.6156	30.0007	41.5163	68.9404	1.66056
AT3G08840.1	D-alanine--D-alanine ligase family	9.67586	5.74988	8.20475	13.6141	1.6593
AT1G10760.1	Pyruvate phosphate dikinase, PEP/pyruvate binding domain	102.257	91.0593	122.066	201.804	1.65324
AT1G16340.4	Aldolase superfamily protein	30.3643	22.7549	30.1452	49.7354	1.64986
AT1G16340.2	Aldolase superfamily protein	29.6305	22.7548	30.1422	49.5088	1.64251
AT1G56170.2	nuclear factor Y, subunit C2	25.048	17.501	28.831	47.3262	1.6415
AT5G03650.1	starch branching enzyme 2.2	96.5876	74.3822	98.5569	161.39	1.63753
AT2G38170.1	cation exchanger 1	114.153	94.4213	137.9	225.685	1.63658
AT2G22970.3	serine carboxypeptidase-like 11	79.4621	61.3086	91.4689	149.577	1.63527
AT2G38170.2	cation exchanger 1	113.892	94.1788	137.899	225.253	1.63346
AT1G56170.1	nuclear factor Y, subunit C2	25.0491	18.2338	28.8326	47.0872	1.63313
AT5G23670.2	long chain base2	59.0073	42.4012	58.1483	94.9191	1.63236
AT2G20300.1	Protein kinase superfamily protein	47.0037	27.5544	47.0535	76.7627	1.63139
AT5G01890.1	Leucine-rich receptor-like protein kinase family protein	25.2085	14.9074	26.3975	43.0436	1.63059
AT2G17020.1	F-box/RNI-like superfamily protein	186.573	160.722	207.998	338.645	1.62812
AT2G19600.1	K+ efflux antiporter 4	25.9763	20.4248	28.3808	46.1651	1.62663
AT5G03860.1	malate synthase	23.0875	11.075	16.9909	27.5934	1.62401
AT1G64380.1	Integrase-type DNA-binding superfamily protein	27.5707	16.3428	26.9393	43.697	1.62205
AT1G71900.1	Protein of unknown function (DUF803)	26.709	13.9448	20.1061	32.5253	1.61768
AT2G27140.1	HSP20-like chaperones superfamily protein	44.2878	35.4351	49.5852	79.9606	1.61259
AT1G08660.1	MALE GAMETOPHYTE DEFECTIVE 2	91.2918	79.2888	106.05	170.762	1.61021
AT5G49960.1		12.1573	9.72608	13.1451	21.1404	1.60824
AT1G24764.1	microtubule-associated proteins 70-2	141.531	111.408	145.759	233.935	1.60495
AT2G22970.1	serine carboxypeptidase-like 11	84.5192	63.5254	96.1619	154.025	1.60173
AT3G51750.3		24.6008	18.9166	29.9912	48.0375	1.60172
AT3G48820.1	Glycosyltransferase family 29 (sialyltransferase) family protein	48.1034	37.4283	51.1725	81.8895	1.60026
AT3G48820.2	Glycosyltransferase family 29 (sialyltransferase) family protein	48.1034	37.4283	51.1725	81.8895	1.60026
AT2G45400.1	NAD(P)-binding Rossmann-fold superfamily protein	66.0081	43.1313	57.7093	92.3351	1.6
AT3G27750.1		157.916	136.69	176.246	281.37	1.59646
AT1G58235.1		223.309	181.81	325.174	518.424	1.5943
AT3G57800.1	basic helix-loop-helix (bHLH) DNA-binding superfamily protein	48.6162	41.582	62.7799	100.08	1.59415
AT5G03860.2	malate synthase	29.0471	14.7608	18.967	30.2106	1.5928
AT5G66920.1	SKU5 similar 17	115.357	83.3088	107.734	171.513	1.59201
AT1G73850.1	Protein of unknown function (DUF1666)	28.5956	32.2418	44.7081	71.1713	1.59191
AT1G11090.1	alpha/beta-Hydrolases superfamily protein	59.7076	41.5048	55.2508	87.9282	1.59144
AT3G57800.2	basic helix-loop-helix (bHLH) DNA-binding superfamily protein	49.1382	41.0691	63.3817	100.544	1.58632
AT1G08660.2	MALE GAMETOPHYTE DEFECTIVE 2	93.6985	82.533	110.58	174.953	1.58213
AT5G05980.1	DHFS-FPGS homolog B	100.215	88.8382	117.931	186.47	1.58119
AT5G05980.2	DHFS-FPGS homolog B	100.215	88.571	117.93	186.24	1.57924
AT1G58220.1	Homeodomain-like superfamily protein	13.6407	7.50762	11.1501	17.5963	1.57814
AT2G45460.2	SMAD/FHA domain-containing protein	11.8262	14.2747	19.079	30.0499	1.57502
AT2G45460.1	SMAD/FHA domain-containing protein	11.3193	13.537	18.8186	29.622	1.57408
AT2G45460.3	SMAD/FHA domain-containing protein	11.8232	13.5371	18.8203	29.6164	1.57364
AT1G06980.1		14.6851	4.47396	16.1612	25.416	1.57265
AT2G01850.1	endoxyloglucan transferase A3	776.59	553.767	750.286	1178.98	1.57137
AT2G25790.1	Leucine-rich receptor-like protein kinase family protein	20.2997	11.4387	31.235	49.0618	1.57073
AT1G01640.2	BTB/POZ domain-containing protein	56.1851	53.4684	68.6724	107.829	1.57019
AT1G53000.1	Nucleotide-diphospho-sugar transferases superfamily protein	60.7568	53.4113	73.3157	115.113	1.5701
AT4G13710.1	Pectin lyase-like superfamily protein	15.7457	13.3938	19.5951	30.7159	1.56753
AT4G13710.2	Pectin lyase-like superfamily protein	15.7457	13.3938	19.5951	30.7159	1.56753
AT1G01640.1	BTB/POZ domain-containing protein	56.1854	53.4684	68.9064	107.828	1.56484
AT4G37260.1	myb domain protein 73	367.887	304.958	385.106	601.728	1.5625
AT2G16750.1	Protein kinase protein with adenine nucleotide alpha hydrolases-like domain	85.3556	74.3256	109.457	170.745	1.55993
AT4G19410.1	Pectinacetylesterase family protein	200.192	187.417	266.799	415.906	1.55888
AT2G35620.2	Leucine-rich repeat protein kinase family protein	23.6615	13.7627	19.6502	30.6146	1.55798
AT4G14740.1	Plant protein of unknown function (DUF828) with plant pleckstrin homology-like region	69.9373	52.8404	79.0354	123.105	1.55759
AT5G52450.1	MATE efflux family protein	162.569	157.819	204.123	317.703	1.55643
AT1G72470.1	exocyst subunit exo70 family protein D1	19.3191	13.3076	19.4494	30.2322	1.5544
AT2G41050.1	PQ-loop repeat family protein / transmembrane family protein	15.9388	7.96589	15.5115	24.1083	1.55422
AT2G28780.1		48.9614	45.793	88.3344	137.27	1.55398
AT3G23255.1		26.766	23.9219	31.1893	48.4483	1.55336
AT2G45470.1	FASCICLIN-like arabinogalactan protein 8	330.979	193.112	383.018	594.838	1.55303
AT2G21640.1		12.995	11.4534	15.9592	24.7797	1.55269
AT2G40690.1	NAD-dependent glycerol-3-phosphate dehydrogenase family protein	10.8942	9.86819	13.7422	21.2605	1.5471
AT2G38570.1		28.1016	18.5384	27.4318	42.3586	1.54414
AT5G15920.1	structural maintenance of chromosomes 5	21.5337	17.074	22.7393	35.0986	1.54352
AT5G23210.4	serine carboxypeptidase-like 34	74.754	50.3335	74.5062	114.987	1.54332
AT5G23210.1	serine carboxypeptidase-like 34	75.3208	52.0955	78.1611	120.548	1.5423
AT1G79500.4	Aldolase-type TIM barrel family protein	25.4151	20.1851	26.6745	41.0412	1.53859
AT1G22370.1	UDP-glucosyl transferase 85A5	45.223	28.4621	57.322	88.1164	1.53722
AT1G65370.1	TRAF-like family protein	182.095	151.135	243.812	374.396	1.53559
AT1G67195.2	MIR414 (MICRORNA 414)	170.897	142.451	201.09	308.255	1.53292
AT2G23950.1	Leucine-rich repeat protein kinase family protein	16.8452	16.9145	24.5626	37.5945	1.53056
AT4G18340.1	Glycosyl hydrolase superfamily protein	21.8981	15.77	21.8834	33.3947	1.52603
AT1G67195.1	MIR414 (MICRORNA 414)	172.123	144.45	203.153	309.589	1.52392
AT1G58080.1	ATP phosphoribosyl transferase 1	256.399	221.114	314.217	478.053	1.52141
AT5G23210.2	serine carboxypeptidase-like 34	73.9883	51.8522	75.6603	114.948	1.51926
AT4G14740.3	Plant protein of unknown function (DUF828) with plant pleckstrin homology-like region	69.3962	50.8757	76.9558	116.847	1.51837
AT5G23210.3	serine carboxypeptidase-like 34	76.3803	51.5784	78.5779	119.179	1.5167
AT4G09520.1	Cofactor-independent phosphoglycerate mutase	12.7057	12.6013	15.8019	23.9091	1.51305
AT5G14390.1	alpha/beta-Hydrolases superfamily protein	101.154	93.9197	124.038	187.543	1.51198
AT5G56780.1	effector of transcription2	11.503	9.02993	14.0952	21.3067	1.51162
AT1G19394.1		24.6228	25.1619	38.2835	57.8499	1.51109
AT1G55152.1		91.1529	80.8955	109.674	165.552	1.5095
AT2G38460.1	iron regulated 1	16.6437	10.5449	19.6224	29.6034	1.50865
AT1G07420.2	sterol 4-alpha-methyl-oxidase 2-1	125.916	99.9468	143.033	215.753	1.50841
AT3G23255.2		28.3283	24.6545	32.2818	48.666	1.50754
AT2G31650.1	homologue of trithorax	14.3428	10.0516	14.3864	21.638	1.50405
AT1G07420.1	sterol 4-alpha-methyl-oxidase 2-1	125.919	100.991	144.921	217.775	1.50272
AT5G23860.1	tubulin beta 8	244.3	189.694	265.905	399.529	1.50252
AT4G38380.1	MATE efflux family protein	9.00654	9.16932	13.2628	19.9179	1.50179
AT1G72490.1		14.3367	13.8277	22.0907	33.1188	1.49922
AT4G00560.4	NAD(P)-binding Rossmann-fold superfamily protein	54.4037	41.3481	58.8592	88.1618	1.49784
AT4G15930.1	Dynein light chain type 1 family protein	167.54	135.665	181.613	271.813	1.49666
AT5G12250.1	beta-6 tubulin	584.9	412.162	629.086	940.01	1.49425
AT1G29355.1		11.1605	11.521	17.5195	26.1233	1.4911
AT1G28620.1		36.2017	39.2411	55.1363	82.2105	1.49104
AT2G21630.1	Sec23/Sec24 protein transport family protein	15.2657	14.5071	19.2502	28.6563	1.48862
AT4G20890.1	tubulin beta-9 chain	336.3	318.671	402.089	598.39	1.48821
AT3G14150.2	Aldolase-type TIM barrel family protein	60.6603	45.0493	75.7481	112.662	1.48733
AT3G57010.1	Calcium-dependent phosphotriesterase superfamily protein	44.5979	29.6307	43.7434	65.057	1.48724
AT2G34020.1	Calcium-binding EF-hand family protein	36.9492	25.5881	36.9749	54.8669	1.48389
AT4G29000.1	Tesmin/TSO1-like CXC domain-containing protein	24.9841	25.7274	33.8242	50.1314	1.48212
AT3G23610.1	dual specificity protein phosphatase 1	6.81482	7.46041	9.45868	14.006	1.48076
AT1G10660.2		56.6088	54.4892	68.8133	101.895	1.48075
AT3G62750.1	beta glucosidase 8	194.393	117.75	360.06	532.916	1.48007
AT4G09810.1	Nucleotide-sugar transporter family protein	17.5956	8.73017	17.4023	25.7545	1.47995
AT4G26790.1	GDSL-like Lipase/Acylhydrolase superfamily protein	13.6273	7.94503	14.6442	21.6645	1.4794
AT3G14150.1	Aldolase-type TIM barrel family protein	61.4752	45.0494	76.3073	112.888	1.47938
AT3G06270.1	Protein phosphatase 2C family protein	47.5193	39.2556	56.951	84.2022	1.4785
AT4G00560.1	NAD(P)-binding Rossmann-fold superfamily protein	60.8288	44.4115	64.3657	95.1291	1.47795
AT2G19620.1	N-MYC downregulated-like 3	15.3028	8.48413	14.207	20.9947	1.47777
AT1G05750.1	Tetratricopeptide repeat (TPR)-like superfamily protein	33.4241	33.4111	41.9313	61.8736	1.47559
AT5G23670.1	long chain base2	77.2892	60.9669	87.0682	127.79	1.4677
AT4G00560.3	NAD(P)-binding Rossmann-fold superfamily protein	60.5273	44.1652	64.3231	94.2473	1.46522
AT2G01910.1	Microtubule associated protein (MAP65/ASE1) family protein	348.146	294.112	419.92	614.597	1.4636
AT3G06440.2	Galactosyltransferase family protein	16.3666	12.4198	17.538	25.6642	1.46334
AT2G06005.2	FRIGIDA interacting protein 1	15.7416	16.2597	22.0157	32.1882	1.46205
AT2G06005.1	FRIGIDA interacting protein 1	15.7421	16.5033	22.0167	32.1859	1.46189
AT2G01910.2	Microtubule associated protein (MAP65/ASE1) family protein	347.337	294.112	419.687	613.504	1.46181
AT2G19620.2	N-MYC downregulated-like 3	15.3018	8.48414	14.2054	20.7607	1.46147
AT4G00560.2	NAD(P)-binding Rossmann-fold superfamily protein	60.5571	44.1653	64.3624	94.0121	1.46067
AT4G32910.1		41.8898	41.6951	57.3128	83.5995	1.45865
AT2G38120.1	Transmembrane amino acid transporter family protein	356.951	278.578	411.893	600.608	1.45816
AT4G04340.1	ERD (early-responsive to dehydration stress) family protein	109.658	76.9374	121.689	176.964	1.45423
AT4G04340.3	ERD (early-responsive to dehydration stress) family protein	109.658	76.9374	121.689	176.964	1.45423
AT4G04340.2	ERD (early-responsive to dehydration stress) family protein	109.387	76.9374	121.688	176.746	1.45245
AT5G49640.1		433.667	333.821	499.307	724.882	1.45178
AT3G21250.2	multidrug resistance-associated protein 6	227.103	165.712	249.384	361.275	1.44867
AT1G27630.1	cyclin T 1;3	81.8069	69.997	102.859	148.868	1.4473
AT2G07815.1		13.2745	12.5624	16.8471	24.3707	1.44658
AT4G16140.1	proline-rich family protein	62.6454	30.696	54.5986	78.9699	1.44637
AT3G21250.1	multidrug resistance-associated protein 6	225.524	163.661	247.033	356.779	1.44426
AT2G28660.1	Chloroplast-targeted copper chaperone protein	80.4586	75.4036	102.782	148.151	1.44141
AT5G10060.1	ENTH/VHS family protein	41.158	42.241	56.0518	80.7011	1.43976
AT2G38370.1	Plant protein of unknown function (DUF827)	57.3742	63.0293	78.5678	112.708	1.43453
AT1G45163.1		72.7547	59.8509	100.621	144.08	1.4319
AT1G60390.1	polygalacturonase 1	25.8991	15.3422	25.4883	36.4959	1.43187
AT5G61570.1	Protein kinase superfamily protein	10.7768	8.63827	14.0507	20.0963	1.43026
AT1G05820.1	SIGNAL PEPTIDE PEPTIDASE-LIKE 5	12.2913	8.2937	13.2871	18.9692	1.42765
AT2G39920.2	HAD superfamily, subfamily IIIB acid phosphatase	11.6815	9.41709	15.8907	22.6797	1.42724
AT2G44900.1	ARABIDILLO-1	10.4155	8.72754	12.9654	18.4834	1.4256
AT2G32100.1	ovate family protein 16	12.4601	8.77739	15.122	21.5221	1.42323
AT2G38980.1		73.1293	47.4597	81.3273	115.333	1.41813
AT1G49520.1	SWIB complex BAF60b domain-containing protein	24.6227	20.2186	29.5887	41.9013	1.41612
AT3G30110.1		7.16423	6.2324	9.77676	13.7895	1.41044
AT2G22920.2	serine carboxypeptidase-like 12	10.5498	7.75959	14.8399	20.8886	1.4076
AT3G08840.2	D-alanine--D-alanine ligase family	17.6202	11.2408	20.0358	28.1828	1.40662
AT3G62080.1	SNF7 family protein	40.0352	35.9838	50.3252	70.5397	1.40168
AT3G62080.2	SNF7 family protein	40.0352	35.9838	50.3252	70.5397	1.40168
AT3G46970.1	alpha-glucan phosphorylase 2	76.0408	60.5235	133.094	186.212	1.39911
AT1G15215.2		13.9324	10.6113	17.7255	24.772	1.39753
AT3G61160.1	Protein kinase superfamily protein	24.9061	14.2117	30.2748	42.2997	1.39719
AT3G33520.1	actin-related protein 6	45.2758	43.5542	61.7862	86.2514	1.39597
AT5G51200.1	Protein of unknown function (DUF3414)	56.6992	54.3045	92.4771	128.947	1.39437
AT2G37590.1	DNA binding with one finger 2.4	14.5593	11.2853	18.3697	25.5846	1.39276
AT3G08840.3	D-alanine--D-alanine ligase family	15.7558	9.48919	18.9804	26.4335	1.39267
AT3G61160.2	Protein kinase superfamily protein	25.4468	14.2117	30.5502	42.5257	1.39199
AT4G37300.1	maternal effect embryo arrest 59	455.741	338.026	733.09	1020.14	1.39156
AT5G04940.1	SU(VAR)3-9 homolog 1	12.9342	13.3894	18.555	25.7991	1.39041
AT2G22920.1	serine carboxypeptidase-like 12	10.0555	7.51237	14.565	20.2051	1.38723
AT3G10190.1	Calcium-binding EF-hand family protein	92.1966	80.0188	113.761	157.617	1.3855
AT2G27340.3	N-acetylglucosaminylphosphatidylinositol de-N-acetylase family protein	28.9933	22.4323	33.8324	46.8032	1.38338
AT2G22840.1	growth-regulating factor 1	72.9304	57.1298	85.8762	118.627	1.38137
AT1G18320.1	Mitochondrial import inner membrane translocase subunit Tim17/Tim22/Tim23 family protein	9.42405	10.4861	14.3005	19.7389	1.38029
AT3G46640.3	Homeodomain-like superfamily protein	37.8053	31.4833	51.4327	70.9096	1.37869
AT2G39920.1	HAD superfamily, subfamily IIIB acid phosphatase	11.9623	9.43357	16.5059	22.6711	1.37351
AT2G39920.3	HAD superfamily, subfamily IIIB acid phosphatase	11.9623	9.43357	16.5059	22.6711	1.37351
AT1G53230.1	TEOSINTE BRANCHED 1, cycloidea and PCF transcription factor 3	89.6653	72.4626	108.73	149.266	1.37282
AT1G62480.1	Vacuolar calcium-binding protein-related	10114.9	7798.27	12963.9	17771.5	1.37085
AT4G22270.1	Protein of unknown function (DUF3537)	12.9672	9.2408	15.1606	20.6966	1.36516
AT1G68825.1	ROTUNDIFOLIA like 15	15.4179	8.70284	16.4435	22.4474	1.36512
AT3G57300.2	INO80 ortholog	171.677	150.433	230.515	314.354	1.3637
AT5G16630.2	DNA repair protein Rad4 family	30.8682	32.1887	42.7375	58.2437	1.36283
AT3G57300.1	INO80 ortholog	171.677	150.433	230.791	314.353	1.36207
AT4G27370.1	P-loop containing nucleoside triphosphate hydrolases superfamily protein	15.3212	8.68837	17.0372	23.1913	1.36121
AT3G27670.1	ARM repeat superfamily protein	18.8645	18.7788	25.5651	34.696	1.35717
AT1G49530.1	geranylgeranyl pyrophosphate synthase 6	11.9212	10.9831	16.9648	22.9422	1.35234
AT1G45165.1	Expressed protein	71.646	57.8821	97.883	130.289	1.33107
AT2G06850.1	xyloglucan endotransglucosylase/hydrolase 4	333.455	258.261	403.431	535.883	1.32831
AT4G32295.1		27.8028	15.7408	31.3638	41.5786	1.32569
AT4G32295.2		27.8028	15.7408	31.3638	41.5786	1.32569
AT5G20670.1	Protein of unknown function (DUF1677)	22.4193	11.4727	26.4741	34.8916	1.31795
AT1G15215.1		14.71	12.3997	19.3566	25.4115	1.31281
AT1G15215.3		14.71	12.3997	19.3566	25.4115	1.31281
AT1G03440.1	Leucine-rich repeat (LRR) family protein	19.017	18.2257	30.0563	39.4263	1.31175
AT1G35516.1	myb-like transcription factor family protein	718.924	647.094	960.634	1258.5	1.31007
AT3G22142.1	Bifunctional inhibitor/lipid-transfer protein/seed storage 2S albumin superfamily protein	37.5328	23.8697	49.1454	64.0575	1.30343
AT4G22950.1	AGAMOUS-like 19	13.8525	20.6101	24.7867	32.1028	1.29516
AT2G13550.1		40.0711	38.262	57.9475	74.4729	1.28518
AT3G24760.1	Galactose oxidase/kelch repeat superfamily protein	49.0454	42.9353	69.5203	89.2056	1.28316
AT5G01370.1	ALC-interacting protein 1	10.9852	5.71238	10.924	13.9862	1.28032
AT4G27720.1	Major facilitator superfamily protein	24.9617	19.4662	34.7969	44.4942	1.27868
AT1G19950.1	HVA22-like protein H (ATHVA22H)	9.9685	5.027	12.1783	15.5604	1.27771
AT3G46640.2	Homeodomain-like superfamily protein	72.0274	60.3571	96.0758	122.246	1.27239
AT4G10600.1	RING/FYVE/PHD zinc finger superfamily protein	10.4551	6.44867	11.9885	15.2422	1.2714
AT2G01080.1	Late embryogenesis abundant (LEA) hydroxyproline-rich glycoprotein family	14.708	8.98396	20.4728	25.9795	1.26897
AT2G18050.2	histone H1-3	1327.55	1029.29	1841.4	2330.02	1.26536
AT2G18050.1	histone H1-3	1374.57	1071.05	1903.81	2406.5	1.26405
AT5G49730.1	ferric reduction oxidase 6	775.265	388.503	771.59	975.229	1.26392
AT3G57190.1	peptide chain release factor, putative	39.1462	31.7235	57.8754	72.8401	1.25857
AT2G17430.1	Seven transmembrane MLO family protein	11.8473	12.4715	20.7045	26.0127	1.25638
AT1G23890.1	NHL domain-containing protein	13.7874	6.98252	12.7105	15.944	1.25439
AT5G45290.2	RING/U-box superfamily protein	24.3992	23.167	37.0593	46.4571	1.25359
AT4G25580.1	CAP160 protein	18.9852	6.61116	36.7271	46.0136	1.25285
AT2G43550.1	Scorpion toxin-like knottin superfamily protein	58.008	25.2333	91.6925	114.5	1.24874
AT1G34245.1	Putative membrane lipoprotein	7.64182	8.24731	16.7207	20.6559	1.23535
AT5G45290.1	RING/U-box superfamily protein	24.6721	22.6369	37.1106	45.5614	1.22772
AT2G47930.1	arabinogalactan protein 26	108.37	55.3311	126.35	155.113	1.22764
AT1G62860.1		13.2086	7.54818	14.1959	17.3232	1.2203
AT3G54830.1	Transmembrane amino acid transporter family protein	33.15	17.2906	49.4097	60.0966	1.21629
AT5G20540.1	BREVIS RADIX-like 4	10.8135	9.01852	15.2918	18.5634	1.21395
AT5G65460.1	kinesin like protein for actin based chloroplast movement 2	17.9944	10.9794	20.408	24.6802	1.20934
AT1G77600.1	ARM repeat superfamily protein	27.5705	24.6177	41.7039	50.4097	1.20875
AT4G23750.1	cytokinin response factor 2	41.0288	27.6295	63.4063	76.6069	1.20819
AT4G23750.2	cytokinin response factor 2	39.7161	26.6042	62.2927	75.2514	1.20803
AT1G77600.2	ARM repeat superfamily protein	25.7704	24.1087	40.5537	48.8179	1.20378
AT1G77600.3	ARM repeat superfamily protein	25.7704	24.1087	40.5537	48.8179	1.20378
AT1G34040.1	Pyridoxal phosphate (PLP)-dependent transferases superfamily protein	17.1308	8.85834	20.0527	24.003	1.19699
AT5G40480.1	embryo defective 3012	19.4545	23.7439	34.6685	41.4851	1.19662
AT5G04230.2	phenyl alanine ammonia-lyase 3	37.9075	21.5225	42.4637	50.2287	1.18286
AT4G11920.1	cell cycle switch protein 52 A2	15.5696	10.3496	20.2999	23.682	1.16661
AT1G05540.1	Protein of unknown function (DUF295)	8.00475	7.23645	12.4155	14.4169	1.16121
AT2G29170.1	NAD(P)-binding Rossmann-fold superfamily protein	15.0224	7.86051	16.5008	19.1333	1.15954
AT2G22000.1	elicitor peptide 6 precursor	49.9188	43.9494	79.8012	92.1168	1.15433
AT2G34510.1	Protein of unknown function, DUF642	182.583	103.302	204.451	233.421	1.1417
AT4G36925.1		13.6848	13.6956	22.7438	25.8318	1.13577
AT2G01175.1		16.3043	10.9863	21.3875	24.0168	1.12294
AT2G17036.1	F-box family protein with a domain of unknown function (DUF295)	9.40828	7.49238	14.3783	15.9471	1.10911
AT5G26570.1	catalytics;carbohydrate kinases;phosphoglucan, water dikinases	88.3263	93.4996	163.122	180.6	1.10714
AT5G26570.2	catalytics;carbohydrate kinases;phosphoglucan, water dikinases	88.326	93.4996	162.818	180.148	1.10644
AT2G40085.1		12.9616	13.5752	22.9295	24.732	1.07861
AT2G22190.1	Haloacid dehalogenase-like hydrolase (HAD) superfamily protein	21.141	11.8816	29.228	31.2391	1.06881
AT4G30990.1	ARM repeat superfamily protein	45.4101	44.0339	80.5461	84.4242	1.04815
AT4G30990.2	ARM repeat superfamily protein	45.4101	44.0339	80.5461	84.4242	1.04815
AT5G47950.1	HXXXD-type acyl-transferase family protein	20.6217	5.52113	17.4925	18.0299	1.03073
AT4G31910.1	HXXXD-type acyl-transferase family protein	84.3986	74.65	143.845	147.154	1.02301
AT2G06040.1		16.8891	10.7943	22.3711	22.742	1.01658
AT1G09710.2	Homeodomain-like superfamily protein	11.9106	10.4353	21.7289	21.8285	1.00458
AT1G50460.1	hexokinase-like 1	124.825	72.2387	167.191	166.632	0.996659
AT2G22980.3	serine carboxypeptidase-like 13	154.847	64.309	196.261	195.139	0.994284
AT2G22980.1	serine carboxypeptidase-like 13	155.118	64.5552	196.262	195.138	0.994274
AT3G48720.1	HXXXD-type acyl-transferase family protein	29.5098	13.1997	31.0888	30.5207	0.981727
AT2G22980.4	serine carboxypeptidase-like 13	146.814	62.3159	186.793	183.271	0.981144
AT2G22980.2	serine carboxypeptidase-like 13	180.75	78.0833	226.793	220.581	0.97261
AT2G41480.1	Peroxidase superfamily protein	32.3941	60.3657	77.6128	73.8487	0.951501
AT3G13840.1	GRAS family transcription factor	8.40622	5.68023	14.3864	13.5618	0.942676
AT4G18510.1	CLAVATA3/ESR-related 2	41.4128	16.7289	46.7855	43.8125	0.936455
AT1G09710.1	Homeodomain-like superfamily protein	21.4126	18.4231	37.9314	35.204	0.928095
AT1G64600.1	methyltransferases;copper ion binding	42.5036	36.4902	76.1104	68.2332	0.896504
AT5G47455.3		8.74916	5.66318	12.6319	10.9996	0.870779
AT2G13430.1		11.0558	7.996	17.4343	14.9959	0.860136
AT3G30720.1	qua-quine starch	98.3615	83.5166	246.051	210.768	0.856604
AT1G05690.1	BTB and TAZ domain protein 3	13.2633	10.5629	23.5759	19.6759	0.834577

## Sheet: Cluster4
		Average of normalized_expression_values				Fold change
Accession	Description	Col_DMSO	Col_DEX	HopF2_DMSO	HopF2_DEX	HopF2_Dex/HopF2_DMSO
AT5G44575.1	PROSCOOP8	366.297	517.184	117.543	0	0
AT5G43290.1	WRKY DNA-binding protein 49	217.596	229.01	98.3181	0.253809	0.00258151
AT4G36670.1	Major facilitator superfamily protein	223.153	196.471	100.189	2.56088	0.0255606
AT4G22470.1	protease inhibitor/seed storage/lipid transfer protein (LTP) family protein	280.955	423.483	42.0746	1.72134	0.0409116
AT3G55240.1	Plant protein 1589 of unknown function	343.598	269.741	49.2991	3.52728	0.0715485
AT1G65730.1	YELLOW STRIPE like 7	179.907	178.911	93.5712	12.6074	0.134736
AT3G08770.2	lipid transfer protein 6	67.8703	56.5199	25.3566	3.74358	0.147637
AT3G08770.1	lipid transfer protein 6	82.5531	68.5829	32.5902	4.84445	0.148647
AT5G05250.1		20.1848	24.1806	11.177	1.75165	0.156719
AT2G44383.1		19.8025	22.9897	12.6337	2.16349	0.171247
AT2G43140.1	basic helix-loop-helix (bHLH) DNA-binding superfamily protein	38.5817	44.6269	24.9654	5.30829	0.212626
AT3G20395.1	RING/U-box superfamily protein	84.4175	98.0574	53.05	12.2792	0.231464
AT1G64170.1	cation/H+ exchanger 16	35.3635	43.5838	14.9606	3.67771	0.245827
AT2G29500.1	HSP20-like chaperones superfamily protein	76.8293	95.0158	30.3047	7.75904	0.256034
AT5G63660.1	Scorpion toxin-like knottin superfamily protein	57.8347	55.4312	34.6977	9.591	0.276416
AT5G64190.1		49.1318	68.0301	21.4937	6.03497	0.280778
AT2G35930.1	plant U-box 23	35.3155	43.926	20.9286	5.90777	0.282281
AT1G74650.1	myb domain protein 31	60.7305	72.1031	29.9104	8.50507	0.284351
AT3G18950.1	Transducin/WD40 repeat-like superfamily protein	48.2049	43.451	23.4763	6.76507	0.288165
AT5G40590.1	Cysteine/Histidine-rich C1 domain family protein	23.8071	27.1682	11.8888	3.52785	0.296737
AT2G27390.1	proline-rich family protein	76.1396	102.787	28.5479	8.69117	0.304442
AT2G24600.1	Ankyrin repeat family protein	32.0371	32.0017	20.5895	6.81673	0.331078
AT2G27389.1		111.101	164.764	43.9162	14.976	0.341014
AT2G24600.3	Ankyrin repeat family protein	32.2843	32.2649	20.5918	7.04716	0.342231
AT2G40113.1	Pollen Ole e 1 allergen and extensin family protein	22.8839	24.8732	12.4535	4.7655	0.382664
AT2G39530.1	Uncharacterised protein family (UPF0497)	96.3915	136.528	44.2159	17.0712	0.386088
AT1G73010.1	phosphate starvation-induced gene 2	28.2125	25.3395	13.0893	5.26738	0.402419
AT4G15248.1	B-box type zinc finger family protein	64.0651	64.1216	27.4259	11.1612	0.406959
AT5G48570.1	FKBP-type peptidyl-prolyl cis-trans isomerase family protein	70.3484	80.4536	26.3254	10.8662	0.412765
AT4G11330.1	MAP kinase 5	82.5709	91.3491	59.5738	24.8456	0.417056
AT1G67860.1		849.864	845.481	536.004	228.666	0.426613
AT2G33850.1		58.0295	53.4396	31.3564	13.6043	0.433859
AT3G02040.1	senescence-related gene 3	265.309	254.477	169.168	74.4919	0.440342
AT5G20790.1		214.72	215.252	146.49	64.9431	0.443329
AT3G02030.1	transferases, transferring acyl groups other than amino-acyl groups;acyltransferases	269.972	257.981	174.862	78.9695	0.451611
AT5G02550.1		94.0988	105.387	68.6996	31.0298	0.451674
AT5G20790.2		17.1229	16.2359	11.8615	5.41558	0.45657
AT1G13080.2	cytochrome P450, family 71, subfamily B, polypeptide 2	274.188	270.534	182.986	86.1415	0.470754
AT1G13080.1	cytochrome P450, family 71, subfamily B, polypeptide 2	273.912	270.266	182.986	86.1417	0.470756
AT2G31110.2	Plant protein of unknown function (DUF828)	197.502	217.3	135.574	64.7569	0.477651
AT2G31110.1	Plant protein of unknown function (DUF828)	195.42	215.327	134.251	64.2942	0.478909
AT3G16060.1	ATP binding microtubule motor family protein	66.1697	59.1447	16.0523	7.76702	0.483858
AT3G45260.1	C2H2-like zinc finger protein	111.772	126.021	80.0728	39.9427	0.49883
AT5G24770.1	vegetative storage protein 2	37.6585	47.2284	12.3843	6.27693	0.506846
AT5G05600.1	2-oxoglutarate (2OG) and Fe(II)-dependent oxygenase superfamily protein	85.9614	93.3168	54.4334	27.6018	0.507074
AT5G24770.2	vegetative storage protein 2	36.6017	44.7671	12.079	6.2853	0.520349
AT1G15040.2	Class I glutamine amidotransferase-like superfamily protein	269.576	335.099	150.853	78.9671	0.523469
AT5G21482.1	cytokinin oxidase 7	16.448	17.9223	11.9195	6.26711	0.525786
AT5G07440.1	glutamate dehydrogenase 2	2650.02	3202.41	1743.09	928.582	0.532721
AT5G07440.2	glutamate dehydrogenase 2	2643.32	3193.42	1740.88	928.152	0.533151
AT3G22800.1	Leucine-rich repeat (LRR) family protein	39.0688	39.068	26.5517	14.1606	0.533319
AT4G33160.1	F-box family protein	45.6485	51.5057	32.2189	17.2763	0.536215
AT1G15040.1	Class I glutamine amidotransferase-like superfamily protein	273.074	333.478	147.53	79.6518	0.539903
AT5G55180.2	O-Glycosyl hydrolases family 17 protein	50.6106	51.6002	35.6088	19.4699	0.546773
AT2G10560.1		13.2776	13.3556	9.04014	4.94776	0.54731
AT3G47420.1	phosphate starvation-induced gene 3	149.783	146.187	105.549	57.9584	0.549116
AT3G02150.1	plastid transcription factor 1	56.7135	55.0029	37.5174	20.66	0.550679
AT3G01420.1	Peroxidase superfamily protein	1307.44	1570.34	859.404	473.398	0.550845
AT1G34750.1	Protein phosphatase 2C family protein	373.588	462.791	224.128	125.408	0.55954
AT3G44310.2	nitrilase 1	2310.39	2429.57	1802.58	1011	0.560863
AT3G44310.1	nitrilase 1	2314.37	2431.52	1803.17	1012.12	0.561303
AT3G02150.2	plastid transcription factor 1	61.5962	58.251	40.0328	22.6549	0.565907
AT4G27300.1	S-locus lectin protein kinase family protein	194.247	207.266	142.083	81.3618	0.572636
AT2G45130.1	SPX domain gene 3	24.0437	24.3409	9.14815	5.28557	0.577775
AT1G73620.1	Pathogenesis-related thaumatin superfamily protein	44.3292	44.0721	31.1628	18.0141	0.578065
AT1G67070.1	Mannose-6-phosphate isomerase, type I	26.5575	25.0321	13.8875	8.05926	0.580326
AT5G55180.1	O-Glycosyl hydrolases family 17 protein	52.6769	55.0906	35.1775	20.5637	0.584569
AT4G17490.1	ethylene responsive element binding factor 6	30.5505	28.8457	17.5036	10.2368	0.584839
AT1G54095.1	Protein of unknown function (DUF1677)	49.3715	54.4745	38.0575	22.3697	0.587788
AT2G25980.1	Mannose-binding lectin superfamily protein	83.7032	75.9698	58.3374	34.5232	0.591784
AT2G23840.1	HNH endonuclease	125.239	109.24	75.5199	45.0259	0.596212
AT2G30490.1	cinnamate-4-hydroxylase	774.356	852.542	560.974	337.908	0.60236
AT3G18200.1	nodulin MtN21 /EamA-like transporter family protein	16.1046	15.885	11.4387	6.93712	0.606461
AT3G18200.2	nodulin MtN21 /EamA-like transporter family protein	16.1046	15.885	11.4387	6.93712	0.606461
AT2G40550.1	E2F target gene 1	11.9993	10.9502	8.94737	5.45482	0.609657
AT3G53830.1	Regulator of chromosome condensation (RCC1) family protein	27.2037	23.8321	18.5384	11.4238	0.616223
AT4G13494.1	MIR863a; miRNA	191.569	162.665	123.51	76.5021	0.619401
AT3G05640.2	Protein phosphatase 2C family protein	11.4371	11.7267	8.83517	5.47776	0.619995
AT3G55660.1	ROP (rho of plants) guanine nucleotide exchange factor 6	18.6587	17.8806	11.1219	6.9004	0.620436
AT5G57240.1	OSBP(oxysterol binding protein)-related protein 4C	37.7248	39.4528	22.8037	14.1782	0.621749
AT5G57240.2	OSBP(oxysterol binding protein)-related protein 4C	37.7248	39.4528	22.8037	14.1782	0.621749
AT2G40390.1		26.215	25.345	19.1217	11.8926	0.621944
AT4G18197.1	purine permease 7	25.836	28.4747	18.928	11.7908	0.622929
AT1G02730.1	cellulose synthase-like D5	30.869	28.6465	19.2449	12.0309	0.625148
AT2G35910.1	RING/U-box superfamily protein	76.2883	81.2136	56.7266	35.528	0.626304
AT1G44160.1	HSP40/DnaJ peptide-binding protein	37.7899	36.2329	25.5907	16.0502	0.627191
AT3G15200.1	Tetratricopeptide repeat (TPR)-like superfamily protein	88.2606	79.3703	62.6645	39.4124	0.628942
AT3G63480.1	ATP binding microtubule motor family protein	18.6939	21.3956	13.1116	8.2777	0.631326
AT3G63480.2	ATP binding microtubule motor family protein	18.6939	21.3956	13.1116	8.2777	0.631326
AT2G05440.8	GLYCINE RICH PROTEIN 9	1793.33	1926.89	1323.73	836.733	0.632103
AT2G05440.7	GLYCINE RICH PROTEIN 9	2067.33	2208.22	1527.41	969.848	0.634963
AT2G30520.3	Phototropic-responsive NPH3 family protein	1565.28	1400.18	1088.62	691.634	0.635329
AT2G30520.1	Phototropic-responsive NPH3 family protein	1565.28	1400.18	1088.62	691.868	0.635544
AT2G30520.2	Phototropic-responsive NPH3 family protein	1565.56	1399.93	1088.62	691.868	0.635544
AT2G05440.1	GLYCINE RICH PROTEIN 9	2033.34	2176.14	1502.97	956.795	0.636605
AT2G05440.5	GLYCINE RICH PROTEIN 9	2076.3	2225.51	1538.38	979.495	0.636706
AT2G05440.3	GLYCINE RICH PROTEIN 9	1949.97	2099.83	1436.21	918.832	0.63976
AT2G05440.4	GLYCINE RICH PROTEIN 9	2093.28	2258.84	1561.32	999.24	0.639996
AT2G46940.1		22.0857	24.8084	14.2521	9.12366	0.640163
AT2G05440.2	GLYCINE RICH PROTEIN 9	2093.7	2260.07	1561.38	999.678	0.640253
AT1G65470.2	chromatin assembly factor-1 (FASCIATA1) (FAS1)	38.2069	39.5279	28.7144	18.4	0.640793
AT1G09200.1	Histone superfamily protein	140.959	129.576	92.9167	59.7206	0.642732
AT3G19550.1		36.4519	34.669	14.8678	9.59757	0.645527
AT1G18250.1	Pathogenesis-related thaumatin superfamily protein	16.2827	17.4068	11.9004	7.70691	0.64762
AT1G18250.2	Pathogenesis-related thaumatin superfamily protein	16.2827	17.4068	11.9004	7.70691	0.64762
AT1G03220.1	Eukaryotic aspartyl protease family protein	408.466	441.866	307.623	200.138	0.650594
AT1G58360.1	amino acid permease 1	220.086	230.773	163.969	106.77	0.651159
AT1G71910.1		28.1647	33.2647	20.513	13.3734	0.651948
AT4G09300.1	LisH and RanBPM domains containing protein	22.3883	24.7733	15.6586	10.2732	0.656074
AT2G05440.6	GLYCINE RICH PROTEIN 9	1407.3	1528.33	1045.84	690.121	0.659872
AT1G67810.1	sulfur E2	81.2261	105.336	49.3438	32.9745	0.66826
AT5G42250.1	Zinc-binding alcohol dehydrogenase family protein	229.573	201.621	137.406	91.9588	0.66925
AT3G49570.1	response to low sulfur 3	70.1635	79.1535	36.5527	24.7206	0.6763
AT2G17880.1	Chaperone DnaJ-domain superfamily protein	308.375	344.078	198.48	135.294	0.681651
AT5G64100.1	Peroxidase superfamily protein	254.572	249.18	180.313	122.979	0.68203
AT5G03545.1		4479.5	4001.88	2390.37	1633.67	0.683437
AT1G26840.1	origin recognition complex protein 6	11.7638	14.2018	8.30783	5.73853	0.690738
AT3G09600.2	Homeodomain-like superfamily protein	45.1867	41.1586	29.5166	20.7844	0.70416
AT5G02400.1	pol-like 2	12.9656	14.2889	9.24755	6.52162	0.705227
AT5G62340.1	Plant invertase/pectin methylesterase inhibitor superfamily protein	37.3253	41.5085	25.4825	18.0999	0.710286
AT1G53070.1	Legume lectin family protein	34.4695	33.2939	22.1073	15.8033	0.714848
AT4G08300.1	nodulin MtN21 /EamA-like transporter family protein	91.4911	102.543	51.7137	37.4749	0.724661
AT3G56360.1		468.162	521.947	336.313	245.417	0.729729
AT1G53610.1		20.3175	23.3027	11.1192	8.16742	0.734533
AT4G21650.1	Subtilase family protein	27.3774	30.4846	15.9055	11.7072	0.736048
AT4G15233.1	ABC-2 and Plant PDR ABC-type transporter family protein	139.018	183.507	82.9107	61.1598	0.737659
AT3G10420.1	P-loop containing nucleoside triphosphate hydrolases superfamily protein	339.677	348.122	231.316	170.978	0.739152
AT3G10420.2	P-loop containing nucleoside triphosphate hydrolases superfamily protein	339.676	347.876	231.316	170.978	0.739153
AT2G19880.2	Nucleotide-diphospho-sugar transferases superfamily protein	151.574	145.991	99.2126	73.6098	0.74194
AT2G19880.1	Nucleotide-diphospho-sugar transferases superfamily protein	152.646	148.253	100.265	74.9274	0.747292
AT3G57640.1	Protein kinase superfamily protein	20.7526	24.8759	14.9596	11.371	0.760112
AT3G17360.1	phragmoplast orienting kinesin 1	12.5233	11.3092	6.97705	5.32909	0.763803
AT3G51540.1		14.3569	17.6371	8.67344	6.72166	0.774971
AT1G63100.1	GRAS family transcription factor	47.0231	44.5945	30.2168	23.4235	0.775182
AT1G77145.1	Protein of unknown function (DUF506)	90.5067	105.534	66.4286	51.5343	0.775785
AT2G37040.1	PHE ammonia lyase 1	286.693	267.069	167.201	134.115	0.802117
AT5G46060.1	Protein of unknown function, DUF599	30.3002	37.5789	18.66	14.9711	0.802313
AT1G06080.1	delta 9 desaturase 1	29.3039	31.5248	18.0641	14.5219	0.803908
AT2G03590.1	ureide permease 1	20.5527	23.4131	13.0272	10.5417	0.809204
AT1G10070.1	branched-chain amino acid transaminase 2	404.289	490.258	293.571	243.145	0.828232
AT5G67270.1	end binding protein 1C	18.1747	19.3059	10.5711	8.75764	0.828454
AT4G37400.1	cytochrome P450, family 81, subfamily F, polypeptide 3	14.8285	16.1519	8.63768	7.17404	0.830551
AT3G58650.1		21.6256	18.5421	12.3861	10.2886	0.830656
AT1G10070.2	branched-chain amino acid transaminase 2	402.697	485.28	290.756	242.483	0.833976
AT4G26090.1	NB-ARC domain-containing disease resistance protein	30.1327	37.5962	20.5685	17.2025	0.836353
AT1G72250.2	Di-glucose binding protein with Kinesin motor domain	16.028	16.2122	9.41076	7.87628	0.836944
AT1G72250.1	Di-glucose binding protein with Kinesin motor domain	14.9664	14.7082	8.62999	7.23288	0.83811
AT4G15236.1	ABC-2 and Plant PDR ABC-type transporter family protein	74.5008	95.3761	37.5236	31.7548	0.846262
AT3G23210.1	basic helix-loop-helix (bHLH) DNA-binding superfamily protein	12.8293	13.222	8.20913	6.99499	0.852099
AT1G01060.4	Homeodomain-like superfamily protein	954.08	884.856	509.172	442.114	0.868299
AT1G01060.2	Homeodomain-like superfamily protein	954.628	885.366	508.332	442.117	0.86974
AT1G01060.1	Homeodomain-like superfamily protein	954.628	885.124	508.332	442.117	0.86974
AT1G62370.1	RING/U-box superfamily protein	78.1645	73.3605	40.4603	35.2268	0.870651
AT1G01060.3	Homeodomain-like superfamily protein	105.654	84.3687	50.7413	44.3667	0.874369
AT1G20930.1	cyclin-dependent kinase B2;2	45.6235	40.8145	26.4336	23.288	0.880999
AT3G56200.1	Transmembrane amino acid transporter family protein	59.0642	66.9578	39.234	34.632	0.882703
AT3G12700.1	Eukaryotic aspartyl protease family protein	62.9175	74.6502	39.4864	35.2272	0.892134
AT3G12700.2	Eukaryotic aspartyl protease family protein	63.4371	75.1389	39.7891	35.6761	0.896629
AT4G16000.1		92.6223	82.4753	50.5277	45.3309	0.897151
AT2G47180.1	galactinol synthase 1	123.968	133.747	69.9965	62.8175	0.897438
AT2G16018.1		37.8512	48.126	23.08	20.7466	0.898902
AT5G44380.1	FAD-binding Berberine family protein	129.581	151.556	77.9852	70.4127	0.902898
AT2G34910.1		23.1018	21.0888	13.2804	11.9951	0.903218
AT2G02300.1	phloem protein 2-B5	13.1379	16.0537	8.50878	7.68771	0.903503
AT5G49350.1	Glycine-rich protein family	23.5823	28.7758	15.0984	13.6818	0.906177
AT5G49350.2	Glycine-rich protein family	23.5823	28.7758	15.0984	13.6818	0.906177
AT3G58780.3	K-box region and MADS-box transcription factor family protein	4424.66	4605.95	2449.58	2227.68	0.909411
AT4G31570.1		4155.36	4634.02	2481.24	2262.87	0.911994
AT2G25460.1		32.2903	34.7322	13.6891	12.4909	0.912469
AT3G52700.1		7503.35	7809.6	4387.47	4004.46	0.912703
AT5G64170.1	dentin sialophosphoprotein-related	114.094	112.13	57.4247	53.7084	0.935285
AT5G64170.2	dentin sialophosphoprotein-related	118.341	115.999	60.476	56.6012	0.935928
AT4G33467.1		49.0924	43.4431	25.5024	24.0385	0.942594
AT5G13180.1	NAC domain containing protein 83	909.611	1105.51	538.428	509.541	0.946349
AT4G33467.2		49.6434	44.171	26.0188	24.9229	0.957882
AT5G18610.2	Protein kinase superfamily protein	59973.5	64346	35929.5	34900.9	0.971371
AT5G18610.1	Protein kinase superfamily protein	59971.9	64344.3	35927.9	34900.4	0.971401
AT3G45860.1	cysteine-rich RLK (RECEPTOR-like protein kinase) 4	53.1508	44.8629	20.6425	20.6648	1.00108
AT2G47050.1	Plant invertase/pectin methylesterase inhibitor superfamily protein	20.4889	27.6536	8.26437	8.40028	1.01645
AT3G53650.1	Histone superfamily protein	20.3375	23.5661	10.7686	10.9823	1.01984
AT4G09770.1	TRAF-like family protein	246.213	264.109	139.991	142.85	1.02042
AT3G49580.1	response to low sulfur 1	134.791	131.854	57.9924	59.8268	1.03163
AT1G07920.1	GTP binding Elongation factor Tu family protein	1182.31	1216.12	112.543	116.723	1.03714
AT4G10720.1	Ankyrin repeat family protein	87.8114	106.981	56.7679	59.0342	1.03992
AT4G09770.2	TRAF-like family protein	216.839	231.281	124.051	129.423	1.0433
AT1G23060.1		22.2785	23.2352	12.6402	13.3123	1.05318
AT1G23060.2		22.0092	23.2354	12.6395	13.3138	1.05335
AT1G66250.1	O-Glycosyl hydrolases family 17 protein	13.577	12.0016	7.27408	7.68597	1.05662
AT3G49580.2	response to low sulfur 1	88.5662	83.3732	36.9779	39.3811	1.06499
AT1G19530.1		896.924	1087.53	477.727	512.467	1.07272
AT5G58180.2	Synaptobrevin family protein	162.79	183.503	77.4775	85.8815	1.10847
AT1G12760.1	Zinc finger, C3HC4 type (RING finger) family protein	216.022	226.838	121.027	135.038	1.11576
AT1G12760.2	Zinc finger, C3HC4 type (RING finger) family protein	215.761	226.838	120.771	135.038	1.11813
AT5G54165.1		18.6544	24.223	8.74068	9.95044	1.13841
AT5G57660.1	CONSTANS-like 5	180.186	150.602	79.6305	91.4744	1.14874
AT5G63130.1	Octicosapeptide/Phox/Bem1p family protein	28.3876	37.5332	11.7844	13.576	1.15204
AT5G65420.2	CYCLIN D4;1	31.0256	36.1163	17.9711	20.8692	1.16127
AT3G55150.1	exocyst subunit exo70 family protein H1	65.2141	78.9748	28.0965	33.1236	1.17892
AT4G11290.1	Peroxidase superfamily protein	93.831	106.81	52.1103	62.5137	1.19964
AT1G73000.1	PYR1-like 3	15.7004	17.2139	8.21189	10.1356	1.23426
AT5G56250.1	hapless 8	20.1323	23.1674	11.2525	14.6847	1.30501
AT5G56250.2	hapless 8	19.8641	23.1675	10.9791	14.4542	1.31651
AT1G52400.3	beta glucosidase 18	46.4956	36.5494	18.0576	24.8201	1.3745
AT4G04220.1	receptor like protein 46	15.6939	15.8884	6.2318	8.69382	1.39507
AT5G59700.1	Protein kinase superfamily protein	10.7139	12.522	4.71721	7.51995	1.59415
AT5G55090.1	mitogen-activated protein kinase kinase kinase 15	11.7691	12.2566	5.46718	8.74099	1.59881
AT3G59060.2	phytochrome interacting factor 3-like 6	167.808	146.648	64.4054	114.309	1.77484
AT3G59060.4	phytochrome interacting factor 3-like 6	167.808	146.406	64.4054	114.525	1.77819
AT3G59060.1	phytochrome interacting factor 3-like 6	164.648	143.901	63.6604	113.215	1.77843
AT3G59060.3	phytochrome interacting factor 3-like 6	124.962	106.996	51.5264	94.8605	1.84101
AT1G63055.1		16.8138	19.1269	5.62755	11.5281	2.04851
AT1G65480.1	PEBP (phosphatidylethanolamine-binding protein) family protein	84.9388	88.8542	20.79	50.7472	2.44094
AT1G53490.1	RING/U-box superfamily protein	143.28	154.881	4.73842	13.6483	2.88036
AT4G33720.1	CAP (Cysteine-rich secretory proteins, Antigen 5, and Pathogenesis-related 1 protein) superfamily protein	146.008	190.301	12.764	49.9121	3.91037
AT1G53480.2	mto 1 responding down 1	322.661	322.803	7.10638	31.2759	4.40111
AT1G53480.1	mto 1 responding down 1	264.136	256.861	5.54854	25.937	4.67457

## Sheet: Cluster5
		Average of normalized_expression_values				Fold change
Accession	Description	Col_DMSO	Col_DEX	HopF2_DMSO	HopF2_DEX	HopF2_Dex/HopF2_DMSO
AT1G01190.1	cytochrome P450, family 78, subfamily A, polypeptide 8	63.0423	125.21	47.6843	12.7945	0.268317
AT1G02360.1	Chitinase family protein	55.4272	92.0577	35.8022	16.6521	0.465115
AT1G02660.1	alpha/beta-Hydrolases superfamily protein	253.829	289.124	190.888	98.7564	0.517353
AT1G03400.1	2-oxoglutarate (2OG) and Fe(II)-dependent oxygenase superfamily protein	128.009	153.376	97.1142	39.6722	0.408511
AT1G03740.1	Protein kinase superfamily protein	71.1357	88.0692	52.1362	41.0391	0.787152
AT1G03740.2	Protein kinase superfamily protein	71.6897	89.5714	52.412	41.2356	0.786758
AT1G03850.2	Glutaredoxin family protein	503.07	872.544	391.492	223.595	0.571136
AT1G04980.1	PDI-like 2-2	48.9845	86.5768	52.7433	23.9893	0.454832
AT1G05300.1	zinc transporter 5 precursor	66.8085	95.4121	44.2974	15.2502	0.344268
AT1G05300.2	zinc transporter 5 precursor	63.2987	93.0317	44.3737	13.9333	0.313999
AT1G05575.1		33.397	45.5199	28.7804	18.3434	0.637355
AT1G07630.1	pol-like 5	178.118	225.714	144.036	66.3385	0.46057
AT1G08315.1	ARM repeat superfamily protein	89.7269	109.988	69.7742	51.7966	0.742346
AT1G08920.1	ERD (early response to dehydration) six-like 1	366.703	474.564	259.124	171.442	0.661621
AT1G08920.2	ERD (early response to dehydration) six-like 1	366.432	474.055	259.124	171.225	0.660783
AT1G08930.1	Major facilitator superfamily protein	791.265	969.044	695.918	375.614	0.539739
AT1G08930.2	Major facilitator superfamily protein	783.215	955.846	692.428	372.086	0.537364
AT1G08940.1	Phosphoglycerate mutase family protein	75.1155	122.049	77.2656	40.3509	0.522236
AT1G09240.1	nicotianamine synthase 3	394.2	491.931	309.865	185.536	0.598763
AT1G09530.1	phytochrome interacting factor 3	63.5224	90.9026	54.9241	16.7808	0.305527
AT1G09530.2	phytochrome interacting factor 3	63.5224	90.9026	54.9241	16.7808	0.305527
AT1G10340.1	Ankyrin repeat family protein	141.914	244.185	97.2744	21.9054	0.225192
AT1G10340.2	Ankyrin repeat family protein	141.914	243.693	96.9986	21.9055	0.225833
AT1G10990.1		21.2329	28.9349	21.5655	11.233	0.52088
AT1G10990.2		21.2329	28.9349	21.5655	11.233	0.52088
AT1G11310.1	Seven transmembrane MLO family protein	368.974	628.139	369.256	145.955	0.395269
AT1G11310.2	Seven transmembrane MLO family protein	369.036	627.379	368.658	145.507	0.394694
AT1G11330.1	S-locus lectin protein kinase family protein	39.4556	57.3629	33.8259	10.229	0.302402
AT1G11330.2	S-locus lectin protein kinase family protein	37.3409	52.6942	29.0022	7.73826	0.266816
AT1G12220.1	Disease resistance protein (CC-NBS-LRR class) family	19.8898	26.5406	16.9566	11.6377	0.68632
AT1G12220.2	Disease resistance protein (CC-NBS-LRR class) family	20.6955	27.0266	18.1807	12.0673	0.663741
AT1G12880.1	nudix hydrolase homolog 12	124.802	176.474	109.661	85.6747	0.781266
AT1G13100.1	cytochrome P450, family 71, subfamily B, polypeptide 29	119.352	144.115	83.0087	18.437	0.22211
AT1G13110.1	cytochrome P450, family 71 subfamily B, polypeptide 7	446.5	652.112	346.285	63.9692	0.18473
AT1G13210.1	autoinhibited Ca2+/ATPase II	82.0383	109.123	70.1344	47.2784	0.674112
AT1G13360.3		111.66	126.448	91.9348	43.9398	0.477945
AT1G13530.1	Protein of unknown function (DUF1262)	38.6022	58.5428	32.1923	15.0371	0.467101
AT1G13700.1	6-phosphogluconolactonase 1	75.8985	101.4	61.5537	44.5861	0.724345
AT1G13830.1	Carbohydrate-binding X8 domain superfamily protein	34.6364	52.6488	32.7483	22.7436	0.694498
AT1G15890.1	Disease resistance protein (CC-NBS-LRR class) family	60.7462	83.3129	50.0411	22.6873	0.453374
AT1G16130.1	wall associated kinase-like 2	20.4881	32.8796	12.3145	3.72144	0.3022
AT1G16260.1	Wall-associated kinase family protein	27.0563	33.9239	20.7979	3.08801	0.148477
AT1G16260.2	Wall-associated kinase family protein	26.2966	33.1886	20.2845	3.72982	0.183876
AT1G16670.1	Protein kinase superfamily protein	54.2875	77.6688	51.0788	34.3828	0.673133
AT1G17990.1	FMN-linked oxidoreductases superfamily protein	100.174	128.623	69.5859	18.2449	0.262193
AT1G17990.2	FMN-linked oxidoreductases superfamily protein	100.173	128.376	69.3111	18.2452	0.263236
AT1G18020.1	FMN-linked oxidoreductases superfamily protein	97.4454	123.171	63.6361	17.334	0.272393
AT1G18390.1	Protein kinase superfamily protein	84.1197	117.737	62.9784	31.1695	0.494923
AT1G18390.2	Protein kinase superfamily protein	70.6435	90.9841	53.1651	26.8009	0.504107
AT1G21400.1	Thiamin diphosphate-binding fold (THDP-binding) superfamily protein	523.863	636.091	378.751	87.3207	0.230549
AT1G21670.1		80.1305	128.463	64.1855	20.9226	0.325971
AT1G22280.1	phytochrome-associated protein phosphatase type 2C	161.142	238.298	144.013	100.904	0.700655
AT1G22280.2	phytochrome-associated protein phosphatase type 2C	161.153	237.354	144.075	100.904	0.700358
AT1G22280.3	phytochrome-associated protein phosphatase type 2C	154.247	231.129	135.411	95.5116	0.705345
AT1G22410.1	Class-II DAHP synthetase family protein	104.144	129.516	76.5601	55.8053	0.728908
AT1G22500.1	RING/U-box superfamily protein	105.779	147.929	99.32	41.3618	0.41645
AT1G22650.1	Plant neutral invertase family protein	53.7942	85.5775	34.1082	3.57954	0.104947
AT1G22890.1	PROSCOOP14, STMP2	156.851	289.61	128.817	23.4528	0.182063
AT1G22900.1	Disease resistance-responsive (dirigent-like protein) family protein	55.0957	83.3067	59.3947	21.2395	0.357599
AT1G23140.1	Calcium-dependent lipid-binding (CaLB domain) family protein	98.1504	125.871	65.2622	37.2409	0.570635
AT1G23390.1	Kelch repeat-containing F-box family protein	368.713	464.109	276.716	126.511	0.457186
AT1G23560.1	Domain of unknown function (DUF220)	23.0211	32.8042	20.1668	15.2242	0.754912
AT1G23840.1		30.5593	62.1657	25.1499	9.4259	0.37479
AT1G24145.1		71.7882	152.068	48.787	12.9951	0.266365
AT1G24147.1		82.7525	166.015	53.9606	12.4756	0.231198
AT1G25390.1	Protein kinase superfamily protein	72.5092	101.157	55.4103	20.2127	0.364783
AT1G25400.1		306.895	468.286	271.198	155.824	0.574576
AT1G25400.2		306.076	467.314	269.893	154.47	0.572338
AT1G27330.1	Ribosome associated membrane protein RAMP4	721.139	1031.13	557.966	410.067	0.734933
AT1G27980.1	dihydrosphingosine phosphate lyase	203.863	299.012	140.491	67.2716	0.478831
AT1G28390.1	Protein kinase superfamily protein	31.9877	36.5061	25.0132	10.2848	0.411176
AT1G29270.1		21.6677	30.9339	24.8476	10.039	0.404021
AT1G30040.1	gibberellin 2-oxidase	26.4361	39.2962	23.5361	7.23958	0.307595
AT1G30070.1	SGS domain-containing protein	35.914	52.6216	32.8457	16.9168	0.515039
AT1G30070.2	SGS domain-containing protein	34.8581	52.3757	32.0772	16.7026	0.5207
AT1G30900.1	VACUOLAR SORTING RECEPTOR 6	24.2982	49.3988	19.8036	8.17014	0.412558
AT1G31350.1	KAR-UP F-box 1	75.8308	110.289	80.9354	34.5811	0.427268
AT1G31580.1	ECS1	8433.12	13879.1	7175.54	3696.6	0.515167
AT1G32920.1		532.455	813.42	581.515	319.112	0.548759
AT1G32928.1		180.528	307.562	153.866	74.1978	0.482222
AT1G32940.1	Subtilase family protein	27.7516	43.8819	29.0493	14.9439	0.514432
AT1G33475.1	SNARE-like superfamily protein	16.3841	31.8425	18.6912	8.25982	0.44191
AT1G33600.1	Leucine-rich repeat (LRR) family protein	48.4217	76.0722	46.155	24.5792	0.532537
AT1G33790.1	jacalin lectin family protein	38.5969	56.7059	29.846	16.2192	0.54343
AT1G33790.2	jacalin lectin family protein	39.3876	57.9464	30.576	16.4296	0.537336
AT1G35210.1		31.2663	42.0846	20.6645	10.7386	0.519662
AT1G35580.3	cytosolic invertase 1	9.87431	14.8806	10.6908	6.31257	0.590469
AT1G36640.1		84.9016	169.319	57.3909	16.5538	0.28844
AT1G41890.1		27.1075	33.4065	24.4773	9.71512	0.396904
AT1G42490.1		90.9568	104.822	71.1141	40.7532	0.573068
AT1G48320.1	Thioesterase superfamily protein	116.379	152.895	101.927	64.7867	0.635617
AT1G49000.1		24.1408	34.993	19.4873	1.91954	0.0985022
AT1G51700.1	DOF zinc finger protein 1	166.058	219.609	139.476	26.4627	0.18973
AT1G51790.1	Leucine-rich repeat protein kinase family protein	195.402	298.322	106.629	20.2945	0.190327
AT1G51800.1	Leucine-rich repeat protein kinase family protein	169.858	283.416	82.6426	5.99092	0.0724919
AT1G51820.1	Leucine-rich repeat protein kinase family protein	65.5603	128.313	36.9467	1.05597	0.028581
AT1G51850.1	Leucine-rich repeat protein kinase family protein	144.005	266.049	74.9924	16.7478	0.223326
AT1G52200.1	PLAC8 family protein	605.006	1099.38	390.177	95.0318	0.24356
AT1G52890.1	NAC domain containing protein 19	84.351	148.551	45.3878	14.8519	0.327222
AT1G53625.1		424.111	738.436	313.763	72.7564	0.231884
AT1G53870.1	Protein of unknown function (DUF567)	426.595	560.066	284.144	95.5453	0.336256
AT1G53870.2	Protein of unknown function (DUF567)	178.515	223.028	120.406	34.6151	0.287488
AT1G53890.1	Protein of unknown function (DUF567)	426.595	560.066	284.144	95.5453	0.336256
AT1G53890.2	Protein of unknown function (DUF567)	178.515	223.028	120.406	34.6151	0.287488
AT1G53890.3	Protein of unknown function (DUF567)	166.499	207.416	110.779	32.8293	0.296351
AT1G55265.1	Protein of unknown function, DUF538	96.6597	135.693	75.5399	58.6135	0.775928
AT1G55450.1	S-adenosyl-L-methionine-dependent methyltransferases superfamily protein	364.43	653.39	279.817	70.841	0.253169
AT1G55450.2	S-adenosyl-L-methionine-dependent methyltransferases superfamily protein	359.397	643.353	276.978	69.0003	0.249118
AT1G55690.2	Sec14p-like phosphatidylinositol transfer family protein	30.2244	42.006	29.0848	17.6375	0.606414
AT1G55790.1	Domain of unknown function (DUF2431)	37.4089	62.1566	24.9012	12.3917	0.497633
AT1G55790.2	Domain of unknown function (DUF2431)	37.4089	62.1566	24.9012	12.3917	0.497633
AT1G56120.1	Leucine-rich repeat transmembrane protein kinase	24.4769	45.668	22.4418	2.32492	0.103598
AT1G58190.2	receptor like protein 9	39.8001	55.2594	32.7722	8.99443	0.274453
AT1G59740.1	Major facilitator superfamily protein	33.5782	41.5604	23.5097	9.73888	0.41425
AT1G59870.1	ABC-2 and Plant PDR ABC-type transporter family protein	1374.53	2069.76	1199.99	685.813	0.571513
AT1G60470.1	galactinol synthase 4	28.2554	41.7634	18.3668	0.540633	0.0294353
AT1G61360.1	S-locus lectin protein kinase family protein	23.6761	41.7532	22.0374	11.0564	0.501711
AT1G61360.2	S-locus lectin protein kinase family protein	23.6768	41.997	22.0383	11.0556	0.501656
AT1G61415.1		31.342	43.3413	28.9447	17.8161	0.615522
AT1G61415.2		31.342	43.3413	28.9447	17.8161	0.615522
AT1G61420.1	S-locus lectin protein kinase family protein	20.4013	32.3686	21.6229	13.6002	0.62897
AT1G61560.1	Seven transmembrane MLO family protein	44.8462	57.4445	42.4763	23.9031	0.562738
AT1G61560.2	Seven transmembrane MLO family protein	50.6386	61.4652	41.9469	26.3614	0.628448
AT1G61560.4	Seven transmembrane MLO family protein	46.4156	60.1941	43.8364	25.0272	0.570923
AT1G65481.1		32.5692	55.9482	17.5342	4.37551	0.249542
AT1G65484.1		27.5021	45.0186	24.6016	13.8481	0.562895
AT1G65484.2		18.3125	30.272	17.1618	9.64807	0.562184
AT1G65486.1		346.053	518.56	244.324	26.8002	0.109691
AT1G65486.2		331.514	485.189	224.555	23.9659	0.106726
AT1G65790.1	receptor kinase 1	34.9997	47.9139	28.3438	5.84436	0.206196
AT1G65845.1		1512.35	2599.59	1034.19	283.436	0.274066
AT1G66050.1	Zinc finger (C3HC4-type RING finger) family protein	8.74143	15.9738	13.0049	6.55341	0.503917
AT1G66400.1	calmodulin like 23	160.372	200.265	117.258	82.3435	0.702242
AT1G66880.1	Protein kinase superfamily protein	134.483	271.468	99.8902	30.7878	0.308217
AT1G66920.1	Protein kinase superfamily protein	156.951	226.547	147.154	30.4502	0.206928
AT1G66920.2	Protein kinase superfamily protein	192.86	275.629	169.332	38.2575	0.225932
AT1G67025.1		39.5454	52.1758	25.3128	15.363	0.606927
AT1G67025.2		39.5454	52.1758	25.3128	15.363	0.606927
AT1G67850.1	Protein of unknown function (DUF707)	47.3064	88.9243	42.6904	14.6559	0.343306
AT1G67850.2	Protein of unknown function (DUF707)	47.5805	89.1676	42.9263	14.655	0.3414
AT1G68840.1	related to ABI3/VP1 2	1632.58	2316.64	1223.93	709.356	0.579573
AT1G68840.2	related to ABI3/VP1 2	1328.35	1841.74	1013.61	574.406	0.566692
AT1G68850.1	Peroxidase superfamily protein	59.9068	69.4405	45.8703	17.2738	0.376579
AT1G69050.1		47.506	61.1294	35.2679	24.1979	0.686117
AT1G69523.1	S-adenosyl-L-methionine-dependent methyltransferases superfamily protein	50.1583	66.4893	40.2621	28.659	0.711811
AT1G69720.1	heme oxygenase 3	27.5284	37.0893	14.9334	4.82712	0.323243
AT1G69720.2	heme oxygenase 3	27.26	37.0927	14.6772	4.82833	0.328967
AT1G69900.1	Actin cross-linking protein	34.2024	43.5341	25.5481	9.19301	0.359831
AT1G70140.1	formin 8	64.4048	105.97	43.2352	9.99354	0.231144
AT1G70520.1	cysteine-rich RLK (RECEPTOR-like protein kinase) 2	156.288	258.899	132.412	58.1799	0.439386
AT1G72890.1	Disease resistance protein (TIR-NBS class)	33.4998	45.4986	28.5833	15.5657	0.544573
AT1G72890.2	Disease resistance protein (TIR-NBS class)	18.0607	26.159	18.9698	9.82159	0.517748
AT1G72910.1	Toll-Interleukin-Resistance (TIR) domain-containing protein	407.703	559.491	296.473	39.9377	0.134709
AT1G72930.1	toll/interleukin-1 receptor-like	1072.47	1319.98	781.669	76.3209	0.0976383
AT1G72930.2	toll/interleukin-1 receptor-like	1035.73	1274.64	745.644	73.3553	0.0983784
AT1G73260.1	kunitz trypsin inhibitor 1	2500.36	3502.7	1388.88	830.327	0.597837
AT1G73650.1	Protein of unknown function (DUF1295)	109.744	151.65	97.0016	72.4	0.746379
AT1G76130.1	alpha-amylase-like 2	55.398	85.4562	55.3668	33.4706	0.604524
AT1G76560.1	CP12 domain-containing protein 3	100.651	115.625	74.9894	28.4196	0.378982
AT1G77160.1	Protein of unknown function (DUF506)	11.974	14.7188	9.00925	6.50894	0.722473
AT1G78190.1	Trm112p-like protein	15.2678	22.9799	14.6387	8.69443	0.593935
AT1G78770.1	anaphase promoting complex 6	16.6969	22.2817	11.9034	9.25503	0.77751
AT1G78780.1	pathogenesis-related family protein	92.9889	134.701	78.0717	22.522	0.288478
AT1G78780.2	pathogenesis-related family protein	92.9889	134.701	78.0717	22.522	0.288478
AT1G78780.3	pathogenesis-related family protein	92.9886	134.458	78.1123	22.5221	0.28833
AT1G78780.4	pathogenesis-related family protein	89.0992	129.839	75.1545	21.8656	0.290942
AT1G79380.1	Ca(2)-dependent phospholipid-binding protein (Copine) family	413.816	511.286	321.653	215.925	0.671299
AT1G80160.1	Lactoylglutathione lyase / glyoxalase I family protein	288.973	456.173	144.327	66.5984	0.461442
AT1G80160.2	Lactoylglutathione lyase / glyoxalase I family protein	287.14	453.962	143.002	65.9133	0.460925
AT2G01670.1	nudix hydrolase homolog 17	624.972	1025.61	626.564	276.515	0.44132
AT2G02060.1	Homeodomain-like superfamily protein	37.5184	68.5407	36.2567	14.23	0.392478
AT2G02220.1	phytosulfokin receptor 1	77.9924	115.8	63.4134	23.3255	0.367832
AT2G02740.1	ssDNA-binding transcriptional regulator	21.4441	29.8476	24.1337	12.4775	0.517013
AT2G02740.2	ssDNA-binding transcriptional regulator	21.935	29.848	24.4292	12.4743	0.51063
AT2G04040.1	MATE efflux family protein	27.616	43.4839	23.9227	7.07909	0.295915
AT2G04066.1	MATE efflux family protein	10.2234	13.4023	7.7314	5.94782	0.769307
AT2G04080.1	MATE efflux family protein	19.3485	27.2727	17.3403	12.3527	0.712369
AT2G04110.1		339.154	387.252	283.346	138.565	0.489032
AT2G13800.1	somatic embryogenesis receptor-like kinase 5	112.265	182.727	88.2511	56.8342	0.644006
AT2G14661.1		19.4684	31.724	17.9117	5.11532	0.285586
AT2G15220.1	Plant basic secretory protein (BSP) family protein	174.938	251.425	82.32	38.2257	0.464355
AT2G15390.1	fucosyltransferase 4	92.1158	169.576	73.5266	24.9296	0.339056
AT2G15390.2	fucosyltransferase 4	92.3888	171.282	74.0102	25.3968	0.343153
AT2G15830.1		457.431	704.582	378.569	246.102	0.650085
AT2G16060.1	hemoglobin 1	70.194	143.166	57.221	22.6553	0.395925
AT2G17220.1	Protein kinase superfamily protein	53.1955	87.4317	47.9212	20.8533	0.435158
AT2G17220.2	Protein kinase superfamily protein	53.4891	86.6957	47.9382	20.854	0.435018
AT2G18730.1	diacylglycerol kinase 3	218.499	276.763	192.97	124.832	0.646898
AT2G20562.1		77.7367	86.689	63.5449	38.8818	0.611879
AT2G20960.1	Arabidopsis phospholipase-like protein (PEARLI 4) family	139.159	204.494	105.991	69.0644	0.651607
AT2G21180.1		225.715	278.005	202.752	98.4443	0.485541
AT2G22510.1	hydroxyproline-rich glycoprotein family protein	500.972	598.048	417.055	200.147	0.479905
AT2G22860.1	phytosulfokine 2 precursor	43.7093	77.037	28.5197	12.7691	0.44773
AT2G22880.1	VQ motif-containing protein	28.8984	53.472	16.0308	2.7673	0.172624
AT2G23320.1	WRKY DNA-binding protein 15	308.822	555.992	250.395	60.1638	0.240275
AT2G23320.2	WRKY DNA-binding protein 15	301.75	544.013	245.979	57.8794	0.235302
AT2G23450.1	Protein kinase superfamily protein	68.5945	86.7386	57.5466	37.2936	0.64806
AT2G23450.2	Protein kinase superfamily protein	71.7838	89.7489	59.9672	39.7625	0.663072
AT2G23540.1	GDSL-like Lipase/Acylhydrolase superfamily protein	136.407	179.449	100.822	61.1098	0.606114
AT2G23680.1	Cold acclimation protein WCOR413 family	50.7902	105.297	47.0212	10.8744	0.231265
AT2G23680.2	Cold acclimation protein WCOR413 family	51.3216	105.786	47.598	11.0921	0.233037
AT2G23700.1	Protein of unknown function, DUF547	41.116	46.2281	33.968	20.0273	0.589594
AT2G24570.1	WRKY DNA-binding protein 17	229.092	330.919	185.117	55.2612	0.29852
AT2G24990.1	Serine/threonine-protein kinase Rio1	135.86	199.803	140.565	85.5037	0.608288
AT2G25000.1	WRKY DNA-binding protein 60	65.5665	97.9142	53.4879	28.6689	0.535988
AT2G25110.1	stromal cell-derived factor 2-like protein precursor	140.314	184.937	113.556	82.6892	0.728177
AT2G25510.1		8388.28	15037	5703.87	654.543	0.114754
AT2G25510.2		3972.18	7206.96	2467.97	264.628	0.107225
AT2G25735.1		131.762	242.091	137.98	37.4413	0.271354
AT2G26190.1	calmodulin-binding family protein	169.237	286.472	135.273	71.1368	0.525878
AT2G26530.1	Protein of unknown function (DUF1645)	97.9822	150.679	81.9088	37.8041	0.461538
AT2G26530.2	Protein of unknown function (DUF1645)	88.7738	138.991	72.6497	35.1604	0.483971
AT2G26740.1	soluble epoxide hydrolase	353.582	549.03	344.721	86.4729	0.250849
AT2G26750.1	alpha/beta-Hydrolases superfamily protein	184.031	276.152	170.526	39.829	0.233565
AT2G27660.1	Cysteine/Histidine-rich C1 domain family protein	295.124	382.63	182.773	27.1219	0.148391
AT2G28630.1	3-ketoacyl-CoA synthase 12	213.971	275.742	159.458	6.39578	0.0401096
AT2G28710.1	C2H2-type zinc finger family protein	25.6007	39.4808	17.3234	10.9615	0.632759
AT2G28760.1	UDP-XYL synthase 6	114.101	145.627	83.9074	60.8973	0.725768
AT2G28760.2	UDP-XYL synthase 6	114.107	146.355	84.1417	60.8961	0.723733
AT2G28760.3	UDP-XYL synthase 6	113.831	145.627	83.907	60.8976	0.725775
AT2G28890.1	poltergeist like 4	91.1778	139.959	76.0112	29.6828	0.390506
AT2G28930.1	protein kinase 1B	64.4563	101.657	74.7017	28.6373	0.383356
AT2G28930.2	protein kinase 1B	64.182	101.657	74.4455	28.6221	0.38447
AT2G28930.3	protein kinase 1B	64.182	101.657	74.4455	28.6221	0.38447
AT2G29340.1	NAD-dependent epimerase/dehydratase family protein	592.351	813.587	485.712	119.922	0.2469
AT2G29340.2	NAD-dependent epimerase/dehydratase family protein	615.579	927.239	515.623	141.894	0.27519
AT2G29340.3	NAD-dependent epimerase/dehydratase family protein	717.655	1099.6	617.007	157.348	0.255018
AT2G31020.1	OSBP(oxysterol binding protein)-related protein 1A	43.739	67.4698	39.0129	24.8781	0.637688
AT2G31570.1	glutathione peroxidase 2	496.424	663.844	440.036	209.468	0.476026
AT2G32160.1	S-adenosyl-L-methionine-dependent methyltransferases superfamily protein	141.044	232.982	112.141	24.747	0.220678
AT2G32160.2	S-adenosyl-L-methionine-dependent methyltransferases superfamily protein	160.738	273.887	126.336	28.7325	0.227429
AT2G32160.3	S-adenosyl-L-methionine-dependent methyltransferases superfamily protein	161.28	274.396	126.57	28.9501	0.228727
AT2G32190.1		112.092	168.753	96.1023	53.8716	0.560565
AT2G32190.2		108.03	169.28	96.3955	54.1755	0.562012
AT2G32660.1	receptor like protein 22	41.1889	57.4067	27.0517	8.32903	0.307893
AT2G32960.1	Phosphotyrosine protein phosphatases superfamily protein	23.0941	30.02	20.5495	12.0425	0.58602
AT2G37460.1	nodulin MtN21 /EamA-like transporter family protein	87.0783	107.216	62.3756	17.5908	0.282014
AT2G38530.1	lipid transfer protein 2	87.9157	122.914	70.6284	44.8509	0.635027
AT2G38940.1	phosphate transporter 1;4	30.1506	43.3171	23.4367	7.53797	0.321631
AT2G38970.1	Zinc finger (C3HC4-type RING finger) family protein	19.2151	29.587	24.8531	13.921	0.560133
AT2G39400.1	alpha/beta-Hydrolases superfamily protein	220.863	311.224	216.431	55.1584	0.254855
AT2G39980.1	HXXXD-type acyl-transferase family protein	192.728	262.338	127.718	78.7499	0.61659
AT2G41090.1	Calcium-binding EF-hand family protein	1434.76	2725.8	934.931	164.038	0.175455
AT2G41100.1	Calcium-binding EF hand family protein	1896.12	3289.95	1227.9	371.207	0.302309
AT2G41100.2	Calcium-binding EF hand family protein	1558.8	2705.61	1002.24	313.117	0.312417
AT2G41100.3	Calcium-binding EF hand family protein	1826.29	3176.82	1177.86	357.984	0.303926
AT2G41100.4	Calcium-binding EF hand family protein	1874.03	3235.89	1215.94	372.066	0.305991
AT2G41250.1	Haloacid dehalogenase-like hydrolase (HAD) superfamily protein	811.659	1037.46	565.577	408.552	0.722365
AT2G41380.1	S-adenosyl-L-methionine-dependent methyltransferases superfamily protein	571.009	938.239	511.894	268.115	0.523772
AT2G42360.1	RING/U-box superfamily protein	55.0611	109.252	45.4724	8.15477	0.179334
AT2G42610.1	Protein of unknown function (DUF640)	58.8859	78.7354	54.0045	21.6667	0.401201
AT2G42610.2	Protein of unknown function (DUF640)	57.3557	78.7579	54.3142	21.8845	0.402923
AT2G43140.2	basic helix-loop-helix (bHLH) DNA-binding superfamily protein	99.9844	126.108	69.0161	16.1442	0.23392
AT2G43820.1	UDP-glucosyltransferase 74F2	467.236	732.449	327.011	220.963	0.675703
AT2G44010.1		371.423	506.005	244.342	173.788	0.711251
AT2G44290.1	Bifunctional inhibitor/lipid-transfer protein/seed storage 2S albumin superfamily protein	275.961	440.652	240.17	126.211	0.525509
AT2G44380.1	Cysteine/Histidine-rich C1 domain family protein	182.793	263.027	135.645	44.9224	0.331176
AT2G44490.1	Glycosyl hydrolase superfamily protein	684.94	1006.36	590.645	188.721	0.319516
AT2G46330.1	arabinogalactan protein 16	1942.07	2448.44	1484.62	715.067	0.481649
AT2G46330.2	arabinogalactan protein 16	1945.83	2456.68	1490.73	715.524	0.479982
AT2G46430.1	cyclic nucleotide gated channel 3	72.9924	128.603	57.1432	15.3755	0.26907
AT2G46430.2	cyclic nucleotide gated channel 3	74.3528	132.788	59.6106	16.0303	0.268917
AT2G46440.1	cyclic nucleotide-gated channels	61.1559	85.1265	53.8583	9.08309	0.168648
AT2G47140.1	NAD(P)-binding Rossmann-fold superfamily protein	41.976	58.4	30.4042	9.83243	0.32339
AT2G47730.1	glutathione S-transferase phi 8	3518.07	5282.29	2479.2	1580.08	0.637338
AT3G01290.1	SPFH/Band 7/PHB domain-containing membrane-associated protein family	3438.33	4651.2	2823.75	1158	0.410093
AT3G02480.1	Late embryogenesis abundant protein (LEA) family protein	56.4705	78.2938	54.6553	15.8505	0.290008
AT3G03855.1		19.7209	32.5245	17.799	11.3371	0.636949
AT3G04210.1	Disease resistance protein (TIR-NBS class)	105.734	131.863	84.4996	29.1644	0.345143
AT3G05390.1		16.0842	27.7427	14.7292	5.99009	0.406683
AT3G05400.1	Major facilitator superfamily protein	27.2806	38.8259	13.362	5.52564	0.413535
AT3G05400.2	Major facilitator superfamily protein	27.0331	38.5797	13.104	5.5276	0.421824
AT3G05660.1	receptor like protein 33	25.2993	29.6456	15.9294	0.175359	0.0110085
AT3G05830.1		98.4311	139.218	75.9601	52.636	0.692943
AT3G05830.2		98.1455	141.612	80.012	52.134	0.651578
AT3G05937.1		186.897	249.702	160.068	92.1911	0.57595
AT3G07195.1	RPM1-interacting protein 4 (RIN4) family protein	70.7335	124.512	52.9607	21.736	0.410419
AT3G08870.1	Concanavalin A-like lectin protein kinase family protein	18.729	24.139	14.9408	1.95931	0.131139
AT3G09020.1	alpha 1,4-glycosyltransferase family protein	58.58	88.8357	56.3586	41.2234	0.731447
AT3G09830.1	Protein kinase superfamily protein	97.1514	156.864	77.0659	36.8944	0.478738
AT3G09830.2	Protein kinase superfamily protein	97.1512	156.621	77.0655	36.8946	0.478743
AT3G10985.1	senescence associated gene 20	2376.15	2864.85	1983.07	1283.88	0.647423
AT3G11402.1	Cysteine/Histidine-rich C1 domain family protein	10.4729	14.2473	8.66891	1.79961	0.207594
AT3G11840.1	plant U-box 24	42.2277	72.7459	32.9214	12.2684	0.372659
AT3G12220.1	serine carboxypeptidase-like 16	17.7015	33.5395	14.7222	6.51339	0.442419
AT3G12750.1	zinc transporter 1 precursor	117.501	133.983	95.6248	54.6537	0.571543
AT3G12830.1	SAUR-like auxin-responsive protein family	43.1147	70.5824	34.6043	22.5378	0.651302
AT3G13950.1		181.969	327.548	125.452	33.4958	0.267001
AT3G14900.1		21.0079	33.0991	26.3535	12.1029	0.459254
AT3G15390.1	silencing defective 5	29.918	50.0664	34.7672	14.131	0.406447
AT3G15390.2	silencing defective 5	32.5579	53.8039	36.1266	15.2024	0.420809
AT3G15500.1	NAC domain containing protein 3	160.255	266.473	112.108	45.9282	0.40968
AT3G17110.1		105.102	145.868	71.9399	49.3047	0.68536
AT3G17700.1	cyclic nucleotide-binding transporter 1	53.5516	74.5513	33.0712	14.8317	0.448478
AT3G17790.1	purple acid phosphatase 17	155.989	207.231	119.247	73.0283	0.612413
AT3G19010.1	2-oxoglutarate (2OG) and Fe(II)-dependent oxygenase superfamily protein	243.498	408.597	164.885	77.5857	0.470545
AT3G19010.2	2-oxoglutarate (2OG) and Fe(II)-dependent oxygenase superfamily protein	240.854	405.158	164.917	77.3564	0.469062
AT3G19010.3	2-oxoglutarate (2OG) and Fe(II)-dependent oxygenase superfamily protein	232.37	389.05	156.666	72.9245	0.465477
AT3G19930.1	sugar transporter 4	507.748	732.164	401.25	180.054	0.448732
AT3G20600.1	Late embryogenesis abundant (LEA) hydroxyproline-rich glycoprotein family	122.169	155.875	111.26	42.9715	0.386226
AT3G21080.1	ABC transporter-related	44.465	91.8823	49.43	13.7391	0.277951
AT3G21351.1		64.1924	120.247	49.6768	2.45892	0.0494983
AT3G21630.1	chitin elicitor receptor kinase 1	126.195	177.674	98.861	75.7627	0.766356
AT3G21780.1	UDP-glucosyl transferase 71B6	54.8142	82.4136	33.7745	4.61099	0.136523
AT3G22060.1	Receptor-like protein kinase-related family protein	3410.62	7258.91	2002.77	44.1226	0.0220308
AT3G22160.1	VQ motif-containing protein	135.917	204.621	120.316	81.8057	0.679926
AT3G22235.1		3423.94	7639.39	3007.95	777.371	0.258439
AT3G22235.2		2288.39	5139.81	2138.61	514.625	0.240635
AT3G22240.1		3148.8	6537.67	2861.84	831.05	0.29039
AT3G22600.1	Bifunctional inhibitor/lipid-transfer protein/seed storage 2S albumin superfamily protein	921.808	1360.8	930.96	498.605	0.535581
AT3G22910.1	ATPase E1-E2 type family protein / haloacid dehalogenase-like hydrolase family protein	14.6226	34.4113	26.9507	7.31178	0.271302
AT3G23150.1	Signal transduction histidine kinase, hybrid-type, ethylene sensor	29.8288	40.3804	25.1979	18.5223	0.735071
AT3G23530.1	Cyclopropane-fatty-acyl-phospholipid synthase	162.377	234.95	131.146	29.1657	0.222392
AT3G24500.1	multiprotein bridging factor 1C	532.625	734.302	523.771	303.918	0.580251
AT3G24500.2	multiprotein bridging factor 1C	363.704	502.242	349.89	228.888	0.654171
AT3G24503.1	aldehyde dehydrogenase 2C4	167.423	260.765	197.606	110.958	0.561512
AT3G25600.1	Calcium-binding EF-hand family protein	152.38	228.795	136.76	96.1483	0.703047
AT3G25870.1		72.4203	98.7816	62.3856	33.0524	0.529808
AT3G26210.1	cytochrome P450, family 71, subfamily B, polypeptide 23	371.8	749.643	272.936	72.5357	0.265761
AT3G26220.1	cytochrome P450, family 71, subfamily B, polypeptide 3	279.674	396.168	221.502	81.714	0.368909
AT3G26230.1	cytochrome P450, family 71, subfamily B, polypeptide 24	215.186	428.914	172.757	21.0034	0.121578
AT3G26440.1	Protein of unknown function (DUF707)	396.304	558.224	297.267	192.382	0.647169
AT3G26440.2	Protein of unknown function (DUF707)	396.304	557.981	297.267	192.382	0.647169
AT3G26440.3	Protein of unknown function (DUF707)	387.814	542.499	290.198	185.05	0.637669
AT3G26440.4	Protein of unknown function (DUF707)	394.719	557.01	295.965	192.149	0.649227
AT3G26500.1	plant intracellular ras group-related LRR 2	49.2428	95.1838	39.0567	15.8738	0.406429
AT3G26590.1	MATE efflux family protein	185.795	243.173	183.774	73.6964	0.401017
AT3G27270.1	TRAM, LAG1 and CLN8 (TLC) lipid-sensing domain containing protein	11.2227	17.0706	11.2913	7.93135	0.70243
AT3G27330.1	zinc finger (C3HC4-type RING finger) family protein	20.5662	28.5365	18.1622	10.2409	0.56386
AT3G28100.1	nodulin MtN21 /EamA-like transporter family protein	120.009	143.576	105.048	54.9263	0.522868
AT3G28450.1	Leucine-rich repeat protein kinase family protein	48.6573	60.3194	37.0495	26.6508	0.719331
AT3G28940.1	AIG2-like (avirulence induced gene) family protein	1190.11	1812.55	1143.01	788.329	0.689698
AT3G29000.1	Calcium-binding EF-hand family protein	61.9178	78.5253	53.598	29.7952	0.555902
AT3G29034.1		409.848	552.359	294.232	181.422	0.616597
AT3G29240.1	Protein of unknown function (DUF179)	2928.56	3975.55	2756.72	1312.46	0.476095
AT3G29240.2	Protein of unknown function (DUF179)	2936.91	3986.89	2765.95	1316.07	0.47581
AT3G29810.1	COBRA-like protein 2 precursor	18.2725	27.2997	15.4565	10.5566	0.682989
AT3G43800.1	glutathione S-transferase tau 27	166.994	193.014	148.316	81.3495	0.548488
AT3G44550.1	fatty acid reductase 5	36.996	51.8941	36.0616	13.3829	0.371111
AT3G44990.1	xyloglucan endo-transglycosylase-related 8	43.0479	69.1423	26.2132	4.88489	0.186352
AT3G46280.1	protein kinase-related	554.046	1101.06	241.86	10.5743	0.0437209
AT3G46690.1	UDP-Glycosyltransferase superfamily protein	63.1469	103.457	43.3992	18.7063	0.431029
AT3G47380.1	Plant invertase/pectin methylesterase inhibitor superfamily protein	21.0705	36.5612	14.8403	0.630451	0.0424823
AT3G48640.1		15.4769	36.086	20.377	4.43074	0.217438
AT3G49110.1	peroxidase CA	172.042	261.006	104.713	24.3668	0.2327
AT3G49120.1	peroxidase CB	802.916	1347.66	489.625	138.122	0.282098
AT3G49210.1	O-acyltransferase (WSD1-like) family protein	60.1579	91.5515	47.812	28.1504	0.588773
AT3G49780.1	phytosulfokine 4 precursor	578.598	926.155	588.293	389.421	0.661952
AT3G49860.1	ADP-ribosylation factor-like A1B	29.7334	38.3294	28.5052	11.2214	0.393661
AT3G50770.1	calmodulin-like 41	141.734	210.026	169.874	85.2069	0.501589
AT3G50900.1		43.013	64.7904	41.4493	19.6362	0.47374
AT3G50950.1	HOPZ-ACTIVATED RESISTANCE 1	329.518	485.372	258.311	115.56	0.447368
AT3G50950.2	HOPZ-ACTIVATED RESISTANCE 1	256.856	380.36	204.738	90.8517	0.443745
AT3G51280.1	Tetratricopeptide repeat (TPR)-like superfamily protein	18.1125	21.0515	14.567	5.76713	0.395903
AT3G51642.1		40.5609	47.3087	34.5039	19.3158	0.559813
AT3G51660.1	Tautomerase/MIF superfamily protein	343.97	654.826	268.79	47.0042	0.174873
AT3G51960.1	basic leucine zipper 24	35.5059	51.4625	31.9789	10.8933	0.340642
AT3G51960.2	basic leucine zipper 24	35.5066	51.4624	32.2516	10.8928	0.337746
AT3G52430.1	alpha/beta-Hydrolases superfamily protein	361.512	465.79	327.235	118.669	0.362641
AT3G52450.1	plant U-box 22	53.6157	61.578	37.9405	9.65525	0.254484
AT3G53150.1	UDP-glucosyl transferase 73D1	29.1963	46.05	24.9227	14.7339	0.591186
AT3G53980.1	Bifunctional inhibitor/lipid-transfer protein/seed storage 2S albumin superfamily protein	306.351	545.146	201.703	98.9044	0.490347
AT3G54960.1	PDI-like 1-3	91.5023	109.078	69.2632	52.5921	0.759309
AT3G55470.1	Calcium-dependent lipid-binding (CaLB domain) family protein	1149.35	1678.4	1040.34	718.34	0.690484
AT3G55470.2	Calcium-dependent lipid-binding (CaLB domain) family protein	1149.11	1677.94	1039.81	718.106	0.690612
AT3G55980.1	salt-inducible zinc finger 1	179.972	282.599	125.211	51.1335	0.408379
AT3G57870.1	sumo conjugation enzyme 1	565.819	766.013	461.748	370.353	0.802068
AT3G59700.1	lectin-receptor kinase	40.595	60.2092	27.7067	16.6983	0.602681
AT3G59880.1		87.6001	120.539	58.2995	7.86087	0.134836
AT3G59900.1	auxin-regulated gene involved in organ size	169.426	228.692	100.719	33.6351	0.333949
AT3G61280.1	Arabidopsis thaliana protein of unknown function (DUF821)	93.4882	157.476	81.4004	25.3015	0.310827
AT3G61280.2	Arabidopsis thaliana protein of unknown function (DUF821)	93.4888	157.718	81.6755	25.3012	0.309777
AT3G61880.1	cytochrome p450 78a9	36.7252	45.6424	26.9082	18.96	0.704616
AT3G61880.2	cytochrome p450 78a9	26.4406	35.727	17.7726	12.3042	0.692317
AT3G61890.1	homeobox 12	913.466	1057.1	708.49	304.453	0.429721
AT3G62600.1	DNAJ heat shock family protein	345.676	514.429	258.805	185.125	0.715307
AT3G62740.1	beta glucosidase 7	21.6219	28.2621	15.752	10.1569	0.644798
AT4G00955.1		25.6535	37.2879	19.9789	6.30112	0.315389
AT4G01010.1	cyclic nucleotide-gated channel 13	22.7966	36.5381	17.4766	11.4105	0.652902
AT4G01250.1	WRKY family transcription factor	201.264	436.777	147.711	16.2328	0.109895
AT4G01720.1	WRKY family transcription factor	85.0997	104.43	67.193	16.7309	0.248999
AT4G02075.1	RING/FYVE/PHD zinc finger superfamily protein	118.58	159.328	103.6	31.8914	0.307833
AT4G02330.1	Plant invertase/pectin methylesterase inhibitor superfamily	15.5563	30.8062	12.744	5.30211	0.416048
AT4G02360.1	Protein of unknown function, DUF538	13.0643	19.4201	11.0756	7.68576	0.693938
AT4G02410.1	Concanavalin A-like lectin protein kinase family protein	61.4614	86.7769	55.7696	32.9393	0.590632
AT4G02830.1		36.7925	42.206	30.9346	18.3215	0.592265
AT4G02830.2		44.0171	48.8009	34.8967	21.9012	0.6276
AT4G04490.1	cysteine-rich RLK (RECEPTOR-like protein kinase) 36	27.0488	49.98	15.4799	4.34281	0.280545
AT4G04700.1	calcium-dependent protein kinase 27	19.5507	40.0141	19.3167	9.01779	0.466839
AT4G04960.1	Concanavalin A-like lectin protein kinase family protein	142.778	223.22	118.047	75.1314	0.636452
AT4G04972.1		63.5068	86.2846	48.5727	37.3162	0.768254
AT4G08290.1	nodulin MtN21 /EamA-like transporter family protein	231.729	277.461	208.914	111.566	0.534029
AT4G08290.2	nodulin MtN21 /EamA-like transporter family protein	228.03	274.775	206.031	108.885	0.52849
AT4G08470.1	MAPK/ERK kinase kinase 3	73.9509	114.275	45.2297	28.4733	0.629527
AT4G08480.1	mitogen-activated protein kinase kinase kinase 9	58.4322	76.3505	54.2481	33.713	0.621459
AT4G08850.1	Leucine-rich repeat receptor-like protein kinase family protein	780.769	1262.97	527.104	71.9744	0.136547
AT4G08850.2	Leucine-rich repeat receptor-like protein kinase family protein	197.66	407.791	150.107	36.1356	0.240733
AT4G09570.1	calcium-dependent protein kinase 4	81.6389	106.133	66.6964	50.9436	0.763813
AT4G09750.1	NAD(P)-binding Rossmann-fold superfamily protein	49.9826	71.51	45.9953	20.4546	0.44471
AT4G11300.1	Protein of unknown function (DUF793)	136.85	198.992	132.629	80.2044	0.604726
AT4G11655.1	Uncharacterised protein family (UPF0497)	40.6516	59.3975	37.494	25.2244	0.672758
AT4G12470.1	azelaic acid induced 1	3589.29	7064.28	2163.67	566.062	0.261621
AT4G13040.1	Integrase-type DNA-binding superfamily protein	196.94	251.53	177.757	67.0452	0.377173
AT4G13040.2	Integrase-type DNA-binding superfamily protein	194.033	249.034	175.66	67.0353	0.38162
AT4G13040.3	Integrase-type DNA-binding superfamily protein	176.603	228.671	162.016	58.52	0.3612
AT4G13280.1	terpenoid synthase 12	25.8541	38.1001	25.8901	3.86435	0.14926
AT4G13290.1	cytochrome P450, family 71, subfamily A, polypeptide 19	69.1211	85.8836	47.2859	3.94937	0.083521
AT4G13300.1	terpenoid synthase 13	18.198	38.1732	21.9931	5.55571	0.252611
AT4G13510.1	ammonium transporter 1;1	773.508	1227.87	691.843	318.613	0.460527
AT4G13820.1	Leucine-rich repeat (LRR) family protein	9.49504	15.6941	9.56355	4.58158	0.479067
AT4G14060.1	Polyketide cyclase/dehydrase and lipid transport superfamily protein	21.465	27.5231	16.6273	1.9715	0.11857
AT4G14400.1	ankyrin repeat family protein	438.28	727.255	407.793	116.38	0.28539
AT4G14400.2	ankyrin repeat family protein	435.939	716.482	401.179	115.73	0.288474
AT4G14400.3	ankyrin repeat family protein	438.018	725.523	406.953	116.163	0.285446
AT4G14610.1		24.9975	35.8474	16.1226	7.07659	0.438924
AT4G14630.1	germin-like protein 9	76.815	122.73	30.6709	10.8508	0.353783
AT4G14746.1		65.683	107.023	59.2756	28.8641	0.486948
AT4G14930.1	Survival protein SurE-like phosphatase/nucleotidase	67.9764	105.905	53.8696	36.4532	0.676693
AT4G15233.2	ABC-2 and Plant PDR ABC-type transporter family protein	60.6418	80.9543	35.6876	21.7478	0.609394
AT4G15610.1	Uncharacterised protein family (UPF0497)	2019.79	2456.31	1692.09	930.867	0.550129
AT4G15620.1	Uncharacterised protein family (UPF0497)	40.0992	48.0191	31.7172	12.96	0.408611
AT4G16240.1		14.9323	26.1626	15.0134	4.01763	0.267603
AT4G16350.1	calcineurin B-like protein 6	25.7333	37.2597	19.9984	7.39927	0.369994
AT4G17215.1	Pollen Ole e 1 allergen and extensin family protein	55.6028	66.5463	46.5146	20.1918	0.434097
AT4G17695.1	Homeodomain-like superfamily protein	9.98855	17.1573	14.3384	6.12834	0.427407
AT4G18880.1	heat shock transcription factor A4A	61.8466	115.531	65.5803	36.9664	0.563682
AT4G18890.1	BES1/BZR1 homolog 3	20.4643	31.2206	15.4809	8.8887	0.57417
AT4G18910.1	NOD26-like intrinsic protein 1;2	73.9695	104.116	56.547	31.6841	0.560315
AT4G19370.1	Protein of unknown function (DUF1218)	216.262	341.827	143.301	59.6312	0.416126
AT4G19810.1	Glycosyl hydrolase family protein with chitinase insertion domain	39.3158	59.8631	26.1846	6.79036	0.259326
AT4G20390.1	Uncharacterised protein family (UPF0497)	81.0005	115.832	86.6401	28.115	0.324503
AT4G21120.1	amino acid transporter 1	181.665	338.508	110.791	24.3108	0.21943
AT4G21840.1	methionine sulfoxide reductase B8	32.4271	47.9404	31.9679	16.0877	0.503245
AT4G22305.1	alpha/beta-Hydrolases superfamily protein	57.1129	88.0914	38.9231	12.7594	0.327811
AT4G22485.1	Bifunctional inhibitor/lipid-transfer protein/seed storage 2S albumin superfamily protein	118.258	202.156	174.953	79.798	0.456112
AT4G22590.1	Haloacid dehalogenase-like hydrolase (HAD) superfamily protein	90.5065	118.898	76.7587	42.5337	0.554122
AT4G22592.1	conserved peptide upstream open reading frame 27	90.5065	118.898	76.7587	42.5337	0.554122
AT4G23130.1	cysteine-rich RLK (RECEPTOR-like protein kinase) 5	31.4295	43.9001	21.4338	3.65507	0.170528
AT4G23130.2	cysteine-rich RLK (RECEPTOR-like protein kinase) 5	28.7836	38.1932	18.8497	3.46189	0.183657
AT4G23170.1	receptor-like protein kinase-related family protein	71.1872	116.712	57.9665	4.55052	0.0785026
AT4G23180.1	cysteine-rich RLK (RECEPTOR-like protein kinase) 10	48.1634	89.3988	41.7063	22.0396	0.528448
AT4G23190.1	cysteine-rich RLK (RECEPTOR-like protein kinase) 11	29.1479	65.0474	22.5814	5.85812	0.259422
AT4G23250.1	kinases;protein kinases	13.137	20.3956	15.6836	5.17661	0.330066
AT4G23280.1	cysteine-rich RLK (RECEPTOR-like protein kinase) 20	18.2454	31.4354	17.2096	8.42588	0.489602
AT4G23470.1	PLAC8 family protein	1467.12	2136.62	1233.97	943.239	0.764392
AT4G23470.2	PLAC8 family protein	1468.16	2138.37	1235.87	943.452	0.763392
AT4G23496.1	SPIRAL1-like5	14.6905	23.3777	13.3801	0.799165	0.0597279
AT4G23550.1	WRKY family transcription factor	19.6755	26.3412	15.0015	4.84157	0.32274
AT4G23570.1	phosphatase-related	314.654	521.737	214.779	90.9146	0.423293
AT4G23570.2	phosphatase-related	316.813	529.419	217.865	92.2435	0.423398
AT4G23570.3	phosphatase-related	316.813	529.419	217.865	92.2435	0.423398
AT4G23810.1	WRKY family transcription factor	75.6294	116.023	38.6786	25.2121	0.651836
AT4G24110.1		78.171	90.2654	56.2512	21.2999	0.378656
AT4G24970.1	Histidine kinase-, DNA gyrase B-, and HSP90-like ATPase family protein	26.2879	39.0662	26.8198	13.6429	0.508688
AT4G25110.1	metacaspase 2	47.8535	96.3924	29.9677	4.18004	0.139485
AT4G25110.2	metacaspase 2	47.8535	96.3924	29.9677	4.18004	0.139485
AT4G26288.1		107.026	141.744	82.5537	57.7194	0.699174
AT4G26300.1	Arginyl-tRNA synthetase, class Ic	81.1438	105.403	63.4944	44.6751	0.703607
AT4G27290.1	S-locus lectin protein kinase family protein	16.566	20.6602	11.9249	6.94332	0.582256
AT4G27410.1	NAC (No Apical Meristem) domain transcriptional regulator superfamily protein	208.882	286.633	152.869	95.3037	0.623433
AT4G27410.2	NAC (No Apical Meristem) domain transcriptional regulator superfamily protein	356.127	482.071	252.474	170.212	0.674174
AT4G27410.3	NAC (No Apical Meristem) domain transcriptional regulator superfamily protein	191.877	262.815	138.869	87.5293	0.6303
AT4G27740.1	Yippee family putative zinc-binding protein	602.751	877.088	466.434	217.87	0.467096
AT4G28290.1		242.837	320.094	175.219	57.3074	0.327062
AT4G28703.1	RmlC-like cupins superfamily protein	44.1405	108.877	59.768	14.7472	0.24674
AT4G29520.1		104.675	159.532	88.8769	61.6385	0.693527
AT4G30060.1	Core-2/I-branching beta-1,6-N-acetylglucosaminyltransferase family protein	67.7119	83.2317	58.1343	29.6265	0.509622
AT4G30340.1	diacylglycerol kinase 7	33.6811	49.1759	35.02	15.3599	0.438604
AT4G30490.1	AFG1-like ATPase family protein	75.557	99.3145	54.5371	36.4594	0.668526
AT4G31550.1	WRKY DNA-binding protein 11	179.746	232.565	112.169	49.901	0.444875
AT4G31550.2	WRKY DNA-binding protein 11	178.268	231.837	112.465	49.7039	0.44195
AT4G31875.1		75.6305	98.6297	55.6778	37.9683	0.681929
AT4G32650.1	potassium channel in Arabidopsis thaliana 3	68.7752	109.57	67.4466	44.6542	0.662068
AT4G32650.2	potassium channel in Arabidopsis thaliana 3	46.5655	75.7022	47.0688	32.4821	0.690098
AT4G32650.3	potassium channel in Arabidopsis thaliana 3	66.9486	104.55	65.4193	43.7863	0.669318
AT4G32870.1	Polyketide cyclase/dehydrase and lipid transport superfamily protein	297.876	501.843	150.297	24.8919	0.165618
AT4G33150.1	lysine-ketoglutarate reductase/saccharopine dehydrogenase bifunctional enzyme	999.425	1184.16	765.742	461.195	0.602285
AT4G33150.2	lysine-ketoglutarate reductase/saccharopine dehydrogenase bifunctional enzyme	999.425	1184.66	765.742	461.195	0.602285
AT4G33150.3	lysine-ketoglutarate reductase/saccharopine dehydrogenase bifunctional enzyme	988.808	1171.49	761.001	458.508	0.602507
AT4G34120.1	Cystathionine beta-synthase (CBS) family protein	325.286	555.408	260.623	137.665	0.528218
AT4G34131.1	UDP-glucosyl transferase 73B3	65.7298	96.6505	64.6168	45.3057	0.701144
AT4G34150.1	Calcium-dependent lipid-binding (CaLB domain) family protein	582.704	803.317	418.149	213.445	0.510453
AT4G34230.1	cinnamyl alcohol dehydrogenase 5	244.889	347.391	202.697	155.151	0.765433
AT4G34230.2	cinnamyl alcohol dehydrogenase 5	236.282	335.519	196.759	147.974	0.752054
AT4G34250.1	3-ketoacyl-CoA synthase 16	31.6889	42.1982	25.2662	12.8852	0.50998
AT4G34480.1	O-Glycosyl hydrolases family 17 protein	114.975	163.973	126.405	64.8692	0.513186
AT4G34770.1	SAUR-like auxin-responsive protein family	15.7191	32.0168	18.1346	1.5907	0.0877163
AT4G36150.1	Disease resistance protein (TIR-NBS-LRR class) family	31.0486	37.7437	22.8767	15.402	0.673262
AT4G37150.1	methyl esterase 9	77.3642	102.494	60.2483	9.56845	0.158817
AT4G37310.1	cytochrome P450, family 81, subfamily H, polypeptide 1	129.653	177.833	96.9165	39.4231	0.406773
AT4G38070.1	basic helix-loop-helix (bHLH) DNA-binding superfamily protein	17.1584	22.9071	15.6348	9.85978	0.630632
AT4G38550.1	Arabidopsis phospholipase-like protein (PEARLI 4) family	393.792	693.61	300.436	133.161	0.443225
AT4G38560.1	Arabidopsis phospholipase-like protein (PEARLI 4) family	62.809	114.879	26.0446	5.07135	0.194718
AT4G38560.2	Arabidopsis phospholipase-like protein (PEARLI 4) family	62.8076	114.88	25.2087	5.07179	0.201192
AT4G39640.1	gamma-glutamyl transpeptidase 1	101.011	132.328	78.3162	19.1944	0.245088
AT4G39640.2	gamma-glutamyl transpeptidase 1	100.784	132.328	78.3158	19.1945	0.245091
AT4G39890.1	RAB GTPase homolog H1C	35.5414	63.4174	37.49	22.4359	0.598452
AT5G01210.1	HXXXD-type acyl-transferase family protein	411.473	635.758	377.764	89.7619	0.237614
AT5G01490.1	cation exchanger 4	34.9125	48.8223	28.9487	18.0612	0.623904
AT5G01550.1	lectin receptor kinase a4.1	17.0855	34.4235	13.8423	5.26149	0.380102
AT5G02490.1	Heat shock protein 70 (Hsp 70) family protein	199.632	352.571	131.562	52.8894	0.402011
AT5G02780.1	glutathione transferase lambda 1	22.9822	33.0721	12.5482	5.25746	0.41898
AT5G02780.2	glutathione transferase lambda 1	22.9813	32.8283	12.5474	5.25822	0.419067
AT5G03160.1	homolog of mamallian P58IPK	125.914	194.121	105.399	69.9682	0.663843
AT5G03700.1	D-mannose binding lectin protein with Apple-like carbohydrate-binding domain	96.2839	133.225	85.4087	23.0513	0.269894
AT5G03730.2	Protein kinase superfamily protein	133.936	199.85	129.676	94.7722	0.730837
AT5G06320.1	NDR1/HIN1-like 3	641.775	1061.98	642.958	423.066	0.657998
AT5G07440.3	glutamate dehydrogenase 2	653.341	813.91	508.147	266.676	0.5248
AT5G07460.1	peptidemethionine sulfoxide reductase 2	225.802	341.493	239.319	138.178	0.577381
AT5G07770.1	Actin-binding FH2 protein	61.1195	87.6204	51.9387	30.0522	0.578609
AT5G07770.2	Actin-binding FH2 protein	65.9288	96.9456	56.5516	35.6504	0.630405
AT5G12420.1	O-acyltransferase (WSD1-like) family protein	94.1482	119.983	86.1601	49.4446	0.573869
AT5G12930.1		46.2604	65.5275	30.1146	17.6852	0.587265
AT5G14940.1	Major facilitator superfamily protein	35.085	50.451	39.8674	21.1703	0.531019
AT5G16970.1	alkenal reductase	278.478	398.722	306.75	138.136	0.45032
AT5G18170.1	glutamate dehydrogenase 1	492.732	716.637	400.524	204.444	0.510441
AT5G18310.1		579.899	755.467	593.56	316.874	0.533854
AT5G18310.2		582.298	758.165	594.877	318.878	0.536041
AT5G19230.1	Glycoprotein membrane precursor GPI-anchored	1058.44	1386.67	723.54	501.747	0.693461
AT5G19240.1	Glycoprotein membrane precursor GPI-anchored	766.807	1369.05	442.955	197.059	0.444874
AT5G19250.1	Glycoprotein membrane precursor GPI-anchored	1011.54	1377.78	742.969	412.641	0.555394
AT5G20045.1		14.0361	20.3133	15.824	8.78934	0.555442
AT5G20050.1	Protein kinase superfamily protein	358.181	536.277	300.606	192.868	0.641597
AT5G20830.1	sucrose synthase 1	117.241	163.786	111.616	73.3314	0.656998
AT5G20830.2	sucrose synthase 1	116.98	163.786	111.615	73.3317	0.657003
AT5G21900.1	RNI-like superfamily protein	47.1523	56.5375	39.3394	21.1857	0.538537
AT5G22270.1		453.621	731.169	391.15	110.219	0.281783
AT5G22300.1	nitrilase 4	98.2179	194.02	77.6375	26.8714	0.346114
AT5G23510.1		254.246	361.415	226.02	100.147	0.443087
AT5G23510.2		241.604	341.209	206.238	90.6994	0.43978
AT5G24160.1	squalene monoxygenase 6	147.905	212.295	126.975	18.9858	0.149525
AT5G24230.1	Lipase class 3-related protein	49.3889	71.4061	34.646	19.5974	0.565647
AT5G24270.1	Calcium-binding EF-hand family protein	78.0945	101.741	71.1669	38.0284	0.534355
AT5G24270.2	Calcium-binding EF-hand family protein	78.0715	104.275	71.6039	39.6379	0.553571
AT5G24655.1	response to low sulfur 4	27.0378	43.0418	18.6117	5.97006	0.320768
AT5G25180.1	cytochrome P450, family 71, subfamily B, polypeptide 14	17.2878	24.8967	11.6176	3.72986	0.321051
AT5G26690.1	Heavy metal transport/detoxification superfamily protein	73.7785	149.006	60.8431	20.7589	0.341188
AT5G27350.1	Major facilitator superfamily protein	221.604	280.397	183.452	127.182	0.693273
AT5G36930.1	Disease resistance protein (TIR-NBS-LRR class) family	52.3897	79.4524	57.6774	9.18401	0.159231
AT5G36930.2	Disease resistance protein (TIR-NBS-LRR class) family	52.1227	80.1922	57.972	9.18342	0.158411
AT5G37690.1	SGNH hydrolase-type esterase superfamily protein	43.6576	64.7584	30.8055	18.4557	0.599104
AT5G38710.1	Methylenetetrahydrofolate reductase family protein	70.2954	93.3161	50.0498	14.0376	0.280472
AT5G38940.1	RmlC-like cupins superfamily protein	48.9758	81.44	34.9737	15.7654	0.450777
AT5G39020.1	Malectin/receptor-like protein kinase family protein	21.1273	31.3073	15.8716	7.09382	0.446951
AT5G39130.1	RmlC-like cupins superfamily protein	44.9619	82.166	31.4617	6.11658	0.194414
AT5G39160.1	RmlC-like cupins superfamily protein	132.036	238.748	102.767	17.7526	0.172747
AT5G39160.2	RmlC-like cupins superfamily protein	131.791	237.771	102.462	17.7528	0.173263
AT5G39160.3	RmlC-like cupins superfamily protein	128.687	230.122	100.734	16.8691	0.167462
AT5G39190.1	germin-like protein 2	141.257	245.339	111.347	18.909	0.16982
AT5G39190.2	germin-like protein 2	141.013	244.603	111.042	18.9091	0.170287
AT5G39520.1	Protein of unknown function (DUF1997)	610.512	961.382	322.19	128.262	0.398095
AT5G39670.1	Calcium-binding EF-hand family protein	142.504	253.347	120.147	39.4527	0.328371
AT5G39785.1	Protein of unknown function (DUF1666)	34.9154	72.7349	33.8982	10.592	0.312465
AT5G39785.2	Protein of unknown function (DUF1666)	31.7414	64.2836	30.6962	8.61474	0.280645
AT5G40010.1	AAA-ATPase 1	252.31	461.775	243.732	128.489	0.527174
AT5G40230.1	nodulin MtN21 /EamA-like transporter family protein	17.0674	20.7987	11.709	6.97767	0.595922
AT5G40240.1	nodulin MtN21 /EamA-like transporter family protein	71.1387	108.969	62.2229	41.2043	0.662204
AT5G40240.2	nodulin MtN21 /EamA-like transporter family protein	71.1374	107.968	61.9472	41.2063	0.665184
AT5G40720.1	Domain of unknown function (DUF23)	63.1545	85.9354	48.5621	36.1574	0.74456
AT5G40780.1	lysine histidine transporter 1	141.691	201.74	102.894	29.7032	0.288677
AT5G40780.2	lysine histidine transporter 1	141.691	201.74	102.894	29.7032	0.288677
AT5G41070.1	dsRNA-binding protein 5	13.1031	18.3839	11.5076	7.7117	0.670138
AT5G41880.1	DNA primases;DNA primases	11.9806	16.7521	11.5487	4.09649	0.354714
AT5G42380.1	calmodulin like 37	18.5704	27.5099	13.1429	6.20582	0.472181
AT5G42440.1	Protein kinase superfamily protein	122.751	146.943	94.6969	60.3496	0.637292
AT5G42530.1		16291.8	28286.2	10529.5	1140.13	0.10828
AT5G43440.1	2-oxoglutarate (2OG) and Fe(II)-dependent oxygenase superfamily protein	80.9757	117.956	71.8516	32.784	0.456273
AT5G43440.2	2-oxoglutarate (2OG) and Fe(II)-dependent oxygenase superfamily protein	80.5342	117.451	71.9611	32.5697	0.452601
AT5G43450.1	2-oxoglutarate (2OG) and Fe(II)-dependent oxygenase superfamily protein	224.393	304.346	163.187	89.0458	0.545667
AT5G43580.1	Serine protease inhibitor, potato inhibitor I-type family protein	792	1012.06	560.871	368.078	0.656262
AT5G43860.1	chlorophyllase 2	34.6202	50.1225	41.5108	18.6406	0.449055
AT5G44070.1	phytochelatin synthase 1 (PCS1)	93.6827	143.532	78.9439	46.3113	0.586635
AT5G44390.1	FAD-binding Berberine family protein	25.7302	34.6498	20.2041	1.88121	0.0931107
AT5G44550.1	Uncharacterised protein family (UPF0497)	428.463	619.974	332.805	195.301	0.586834
AT5G44572.1	PROSCOOP6	1895.87	2853.73	1315.32	337.88	0.256881
AT5G44585.1	PROSCOOP12	518.128	892.186	245.065	26.3654	0.107585
AT5G44910.1	Toll-Interleukin-Resistance (TIR) domain family protein	47.6462	86.833	32.8703	6.43625	0.195807
AT5G45380.1	solute:sodium symporters;urea transmembrane transporters	157.833	230.056	132.235	73.1819	0.553425
AT5G45480.1	Protein of unknown function (DUF594)	47.9275	66.8662	44.9342	23.8127	0.529945
AT5G45490.1	P-loop containing nucleoside triphosphate hydrolases superfamily protein	249.585	360.657	265.027	126.016	0.475482
AT5G45490.2	P-loop containing nucleoside triphosphate hydrolases superfamily protein	115.957	169.893	129.361	64.6898	0.500071
AT5G46050.1	peptide transporter 3	172.72	292.576	107.08	10.6416	0.09938
AT5G46295.1		43.0155	60.1671	32.568	8.583	0.263541
AT5G46730.1	glycine-rich protein	139.732	172.014	119.491	63.7757	0.533728
AT5G46730.2	glycine-rich protein	138.385	172.014	119.489	63.7768	0.533745
AT5G48175.1		43.2853	70.9101	32.9916	13.2612	0.401957
AT5G48657.1	defense protein-related	194.64	314.812	132.806	62.8413	0.473182
AT5G48657.2	defense protein-related	171.275	268.322	112.627	53.0687	0.471189
AT5G49760.1	Leucine-rich repeat protein kinase family protein	192.972	260.695	187.149	81.4405	0.435164
AT5G52640.1	heat shock protein 90.1	335.752	595.148	205.764	64.5897	0.313902
AT5G53030.1		38.5916	55.8262	32.3319	9.93782	0.307369
AT5G53030.2		43.0177	58.8007	36.7385	10.3527	0.281794
AT5G53830.1	VQ motif-containing protein	15.4663	30.481	14.6457	6.31443	0.431145
AT5G53980.1	homeobox protein 52	23.7129	32.5847	14.3962	9.86578	0.685307
AT5G54160.1	O-methyltransferase 1	274.61	356.311	219.171	148.127	0.675854
AT5G54710.1	Ankyrin repeat family protein	74.7493	109.492	72.9942	16.553	0.226771
AT5G54850.1		18.3351	25.2226	15.2565	10.9696	0.719015
AT5G55450.1	Bifunctional inhibitor/lipid-transfer protein/seed storage 2S albumin superfamily protein	434.991	866.04	421.358	5.81203	0.0137936
AT5G57220.1	cytochrome P450, family 81, subfamily F, polypeptide 2	54.9594	95.8263	23.6481	0.682385	0.0288558
AT5G57970.1	DNA glycosylase superfamily protein	9.65133	15.4503	13.2005	7.45315	0.564611
AT5G57970.2	DNA glycosylase superfamily protein	9.912	15.4501	13.4905	7.44968	0.552219
AT5G58350.1	with no lysine (K) kinase 4	151.502	216.018	111.359	39.1276	0.351366
AT5G58620.1	zinc finger (CCCH-type) family protein	25.8639	31.8551	21.9968	14.5605	0.661937
AT5G58670.1	phospholipase C1	15.6228	26.7775	15.502	3.7916	0.244588
AT5G60270.1	Concanavalin A-like lectin protein kinase family protein	32.1115	54.4896	37.5734	4.94105	0.131504
AT5G60950.1	COBRA-like protein 5 precursor	38.1947	50.4987	25.8557	14.916	0.576896
AT5G61010.1	exocyst subunit exo70 family protein E2	126.595	166.178	80.3464	33.521	0.417206
AT5G61010.2	exocyst subunit exo70 family protein E2	126.838	166.178	80.0911	33.521	0.418536
AT5G61210.1	soluble N-ethylmaleimide-sensitive factor adaptor protein 33	199.573	312.054	157.843	96.6196	0.612123
AT5G62680.1	Major facilitator superfamily protein	304.001	380.355	244.414	101.768	0.416373
AT5G63570.1	glutamate-1-semialdehyde-2,1-aminomutase	284.042	338.339	253.232	140.969	0.556679
AT5G63990.1	Inositol monophosphatase family protein	39.2317	74.703	39.9233	20.6075	0.516178
AT5G63990.2	Inositol monophosphatase family protein	31.0872	60.2005	30.4608	14.5387	0.477294
AT5G64110.1	Peroxidase superfamily protein	40.8873	83.965	48.9281	19.5548	0.399665
AT5G64780.1	Uncharacterised conserved protein UCP009193	16.7173	30.071	17.2968	4.84395	0.280049
AT5G67350.1		58.2756	73.5441	49.1244	20.1723	0.410638
AT5G67450.1	zinc-finger protein 1	40.751	68.1025	29.4244	12.7568	0.433543
ATCG00070.1	photosystem II reaction center protein K precursor	8.66925	14.4622	8.67404	5.45604	0.629009
ATCG00630.1	PSAJ	14.5874	17.7257	10.6347	7.4852	0.703849

## Sheet: Cluster6
		Average of normalized_expression_values				Fold change
Accession	Description	Col_DMSO	Col_DEX	HopF2_DMSO	HopF2_DEX	HopF2_Dex/HopF2_DMSO
AT1G01560.1	MAP kinase 11	26.0706	62.1451	16.9815	9.27389	0.546117
AT1G02220.1	NAC domain containing protein 3	16.7358	30.6887	10.348	16.9723	1.64015
AT1G02400.1	gibberellin 2-oxidase 6	35.5179	64.3201	32.2462	20.3612	0.631429
AT1G02430.1	ADP-ribosylation factor D1B	38.8349	140.004	21.521	10.0361	0.466338
AT1G02440.1	ADP-ribosylation factor D1A	21.7722	64.4116	13.2511	3.44452	0.259942
AT1G02450.1	NIM1-interacting 1	39.4337	151.528	23.6588	2.65383	0.112171
AT1G02920.1	glutathione S-transferase 7	534.846	1651.42	270.858	37.4174	0.138144
AT1G02930.1	glutathione S-transferase 6	1036.09	3096.19	437.157	38.9567	0.0891137
AT1G02930.2	glutathione S-transferase 6	332.335	1010.19	150.069	12.0879	0.0805484
AT1G03660.1	Ankyrin-repeat containing protein	70.6466	108.686	47.3063	50.7296	1.07237
AT1G03850.1	Glutaredoxin family protein	158.506	292.926	119.092	72.6969	0.610424
AT1G05675.1	UDP-Glycosyltransferase superfamily protein	21.0967	44.8067	8.72035	7.76634	0.8906
AT1G06180.1	myb domain protein 13	49.1363	91.8049	43.1191	53.1564	1.23278
AT1G07400.1	HSP20-like chaperones superfamily protein	26.9544	43.9372	11.22	5.73338	0.510997
AT1G08050.1	Zinc finger (C3HC4-type RING finger) family protein	68.4165	148.81	47	30.7402	0.654047
AT1G08450.1	calreticulin 3	394.124	713.586	352.235	299.488	0.850251
AT1G08450.2	calreticulin 3	392.493	707.421	349.631	296.368	0.847657
AT1G08450.3	calreticulin 3	357.094	626.123	316.489	270.925	0.856034
AT1G09560.1	germin-like protein 5	855.708	1425.46	565.746	425.243	0.75165
AT1G09932.1	Phosphoglycerate mutase family protein	76.6647	168.096	38.477	31.914	0.82943
AT1G09932.2	Phosphoglycerate mutase family protein	76.395	168.342	38.477	31.914	0.829431
AT1G12940.1	nitrate transporter2.5	94.367	272.013	32.6582	3.97529	0.121724
AT1G13245.1	ROTUNDIFOLIA like 17	1801.62	2717.06	1428.3	1075.3	0.752853
AT1G13470.1	Protein of unknown function (DUF1262)	134.394	429.593	43.6013	75.75	1.73733
AT1G13480.1	Protein of unknown function (DUF1262)	73.2011	262.927	45.8741	8.23281	0.179465
AT1G13520.1	Protein of unknown function (DUF1262)	164.804	374.094	70.4701	15.2945	0.217036
AT1G13550.1	Protein of unknown function (DUF1262)	20.9388	43.7184	9.78326	2.36255	0.241489
AT1G13750.1	Purple acid phosphatases superfamily protein	26.8396	58.3162	25.0768	9.87812	0.393914
AT1G14200.1	RING/U-box superfamily protein	220.737	371.029	186.983	199.88	1.06897
AT1G14360.1	UDP-galactose transporter 3	52.3342	82.1817	40.0557	28.3423	0.707571
AT1G14370.1	protein kinase 2A	42.1504	60.5639	28.8547	23.544	0.815952
AT1G14870.1	PLANT CADMIUM RESISTANCE 2	2736.46	5103.74	1965.31	983.098	0.500225
AT1G14880.1	PLANT CADMIUM RESISTANCE 1	289.653	1315.37	259.723	11.1271	0.042842
AT1G15385.1		18.6552	34.561	16.0114	15.5509	0.971242
AT1G15610.1		11.9956	43.6621	13.0608	5.78532	0.442953
AT1G15610.2		19.247	58.9794	15.3987	8.92969	0.5799
AT1G15630.1		16.785	35.4744	13.9928	6.6388	0.474443
AT1G15640.1		28.9347	64.059	31.8799	17.3476	0.544156
AT1G15670.1	Galactose oxidase/kelch repeat superfamily protein	334.237	700.437	219.836	212.621	0.96718
AT1G15790.1		25.9916	47.6443	26.3102	18.5256	0.704121
AT1G15790.2		26.7731	50.0877	26.5773	19.8634	0.747382
AT1G17020.1	senescence-related gene 1	31.0824	51.6111	19.6382	23.5032	1.19681
AT1G18290.1		15.8969	44.1646	11.6403	9.58447	0.823383
AT1G18300.1	nudix hydrolase homolog 4	37.5003	77.1941	25.4203	32.8257	1.29132
AT1G19010.1		21.2295	30.628	13.9244	19.6839	1.41363
AT1G19010.2		21.2309	30.8911	13.9258	19.9157	1.43012
AT1G19020.1		316.312	854.799	206.499	346.367	1.67733
AT1G19380.1	Protein of unknown function (DUF1195)	449.531	604.346	263.51	232.371	0.881829
AT1G19610.1	Arabidopsis defensin-like protein	168.218	489.82	95.8209	3.69951	0.0386086
AT1G21210.1	wall associated kinase 4	20.9449	26.3838	11.022	13.6663	1.23991
AT1G21240.1	wall associated kinase 3	47.6067	123.985	23.9954	5.89144	0.245524
AT1G21250.1	cell wall-associated kinase	115.941	273.898	74.1851	16.9262	0.228162
AT1G21270.1	wall-associated kinase 2	57.2258	142.529	46.9838	8.19085	0.174333
AT1G21390.1	embryo defective 2170	43.3422	99.2411	44.8755	43.8826	0.977874
AT1G22400.1	UDP-Glycosyltransferase superfamily protein	521.227	684.851	332.861	310.557	0.932994
AT1G24140.1	Matrixin family protein	21.8614	36.602	18.5421	15.9516	0.860288
AT1G24150.1	formin homologue 4	55.598	103.107	43.1057	28.3619	0.657963
AT1G24320.1	Six-hairpin glycosidases superfamily protein	14.6799	36.1621	10.3547	11.466	1.10731
AT1G24807.1	Glutamine amidotransferase type 1 family protein	65.7905	108.52	47.1707	38.3307	0.812595
AT1G24909.1	Glutamine amidotransferase type 1 family protein	85.9907	150.804	64.3151	55.9151	0.869393
AT1G25083.1	Glutamine amidotransferase type 1 family protein	81.5862	138.694	61.6325	50.361	0.817118
AT1G25155.1	Glutamine amidotransferase type 1 family protein	85.9907	150.804	64.3151	55.9151	0.869393
AT1G25220.1	anthranilate synthase beta subunit 1	178.956	330.398	146.587	119.191	0.813108
AT1G25220.2	anthranilate synthase beta subunit 1	198.289	350.631	161.74	137.398	0.8495
AT1G26380.1	FAD-binding Berberine family protein	42.9501	107.767	15.2509	0.420143	0.0275488
AT1G26390.1	FAD-binding Berberine family protein	55.1313	124.48	14.336	2.40669	0.167877
AT1G26410.1	FAD-binding Berberine family protein	43.383	95.5804	11.7452	0.480133	0.0408791
AT1G26420.1	FAD-binding Berberine family protein	43.8342	154.16	23.715	4.9522	0.208821
AT1G27730.1	salt tolerance zinc finger	39.9737	91.0185	30.5595	44.8632	1.46806
AT1G28190.1		104.121	215.184	89.937	40.2807	0.447877
AT1G28370.1	ERF domain protein 11	23.2376	37.8985	11.4068	18.1057	1.58728
AT1G28480.1	Thioredoxin superfamily protein	21.3591	47.5432	20.5471	12.9908	0.632249
AT1G29000.1	Heavy metal transport/detoxification superfamily protein	17.9756	33.9766	14.5776	12.5974	0.864159
AT1G29020.1	Calcium-binding EF-hand family protein	21.8071	52.2864	14.4105	16.8132	1.16673
AT1G29640.1	Protein of unknown function, DUF584	67.642	126.933	38.327	38.049	0.992748
AT1G30620.1	NAD(P)-binding Rossmann-fold superfamily protein	29.8559	48.7418	27.3415	25.3318	0.926499
AT1G30620.2	NAD(P)-binding Rossmann-fold superfamily protein	29.8569	48.7416	27.3429	25.7744	0.942637
AT1G30620.3	NAD(P)-binding Rossmann-fold superfamily protein	29.8559	48.7418	27.3415	25.3318	0.926499
AT1G30700.1	FAD-binding Berberine family protein	186.782	396.446	72.8722	58.73	0.805932
AT1G30720.1	FAD-binding Berberine family protein	490.387	939.625	246.717	133.065	0.539344
AT1G30730.1	FAD-binding Berberine family protein	89.7218	133.777	46.7784	42.1661	0.901402
AT1G30755.1	Protein of unknown function (DUF668)	65.7769	122.824	44.0903	20.797	0.471692
AT1G30757.1		68.673	127.657	47.2887	25.9514	0.548786
AT1G31885.1	NOD26-like intrinsic protein 3;1	11.8039	19.7092	9.04133	10.6274	1.17543
AT1G33610.1	Leucine-rich repeat (LRR) family protein	36.8427	75.4847	18.9402	6.6636	0.351823
AT1G33960.1	P-loop containing nucleoside triphosphate hydrolases superfamily protein	168.001	649.163	166.802	69.7857	0.418376
AT1G35230.1	arabinogalactan protein 5	45.7792	183.064	27.1488	57.1279	2.10425
AT1G35710.1	Protein kinase family protein with leucine-rich repeat domain	511.867	1040.88	305.254	100.777	0.330142
AT1G36622.1		83.2438	255.139	43.2375	2.7907	0.0645435
AT1G42990.1	basic region/leucine zipper motif 60	439.063	822.406	353.584	453.306	1.28203
AT1G43910.1	P-loop containing nucleoside triphosphate hydrolases superfamily protein	73.1586	183.296	81.5819	93.7126	1.14869
AT1G45145.1	thioredoxin H-type 5	1791.68	2906.25	1409.11	1180.79	0.837969
AT1G49570.1	Peroxidase superfamily protein	14.4716	131.446	6.43288	20.7386	3.22385
AT1G50090.1	D-aminoacid aminotransferase-like PLP-dependent enzymes superfamily protein	37.0196	152.247	37.8651	14.1092	0.372618
AT1G50740.1	Transmembrane proteins 14C	95.943	190.859	75.7437	92.725	1.22419
AT1G51860.1	Leucine-rich repeat protein kinase family protein	30.5874	62.0148	20.5517	11.4509	0.557177
AT1G51890.1	Leucine-rich repeat protein kinase family protein	118.088	266.675	85.6725	26.2921	0.306891
AT1G51890.2	Leucine-rich repeat protein kinase family protein	116.798	264.898	85.1604	25.8578	0.303636
AT1G51913.1		54.9904	178.378	22.1322	0.0785721	0.00355012
AT1G51920.1		48.7801	144.68	19.4477	0.511576	0.0263053
AT1G52130.1	Mannose-binding lectin superfamily protein	12.5607	54.9158	12.0369	12.4699	1.03597
AT1G52855.1		14.9563	23.8535	9.93337	12.5049	1.25888
AT1G55020.1	lipoxygenase 1	78.2657	108.589	30.1994	50.2606	1.66429
AT1G55920.1	serine acetyltransferase 2;1	286.297	435.615	205.182	210.779	1.02728
AT1G56060.1		101.917	245.568	51.9978	21.1453	0.406658
AT1G56150.1	SAUR-like auxin-responsive protein family	46.1589	57.5339	20.0318	30.3328	1.51424
AT1G56550.1	RhamnoGalacturonan speci&#64257;c Xylosyltransferase 1	29.2819	43.3048	23.5293	20.9413	0.890013
AT1G57630.1	Toll-Interleukin-Resistance (TIR) domain family protein	35.8533	119.838	23.5955	11.7693	0.498794
AT1G59590.1	ZCF37	126.762	315.932	128.937	107.324	0.832381
AT1G59860.1	HSP20-like chaperones superfamily protein	23.0646	38.8038	9.63171	16.2807	1.69032
AT1G61800.1	glucose-6-phosphate/phosphate translocator 2	13.2418	26.8186	11.9367	5.56707	0.466385
AT1G62300.1	WRKY family transcription factor	83.3933	157.928	62.4824	62.4092	0.998828
AT1G63840.1	RING/U-box superfamily protein	555.086	1003.77	427.216	558.677	1.30772
AT1G64400.1	AMP-dependent synthetase and ligase family protein	253.503	836.283	112.662	20.869	0.185235
AT1G65500.1		252.947	626.977	166.745	2.16688	0.0129952
AT1G65510.1		130.353	207.117	95.2025	94.5947	0.993615
AT1G65690.1	Late embryogenesis abundant (LEA) hydroxyproline-rich glycoprotein family	121.743	308.44	80.9485	52.2297	0.645221
AT1G66090.1	Disease resistance protein (TIR-NBS class)	60.7755	120.384	32.4813	21.3146	0.656212
AT1G66160.1	CYS, MET, PRO, and GLY protein 1	85.2033	180.591	59.825	77.0839	1.28849
AT1G66160.2	CYS, MET, PRO, and GLY protein 1	84.1436	179.84	59.8234	76.8519	1.28465
AT1G66700.1	S-adenosyl-L-methionine-dependent methyltransferases superfamily protein	17.0577	53.886	13.5488	19.2176	1.4184
AT1G66700.3	S-adenosyl-L-methionine-dependent methyltransferases superfamily protein	17.0577	53.886	13.5488	19.2176	1.4184
AT1G67800.1	Copine (Calcium-dependent phospholipid-binding protein) family	42.2003	71.5947	36.1441	23.0825	0.638625
AT1G67800.2	Copine (Calcium-dependent phospholipid-binding protein) family	42.4617	72.1023	36.419	23.0803	0.633744
AT1G67800.3	Copine (Calcium-dependent phospholipid-binding protein) family	42.2003	71.5947	36.1441	23.0825	0.638625
AT1G67800.4	Copine (Calcium-dependent phospholipid-binding protein) family	42.2003	71.5947	36.1441	23.0825	0.638625
AT1G67920.1		166.624	409.974	135.722	79.6908	0.587162
AT1G67980.1	caffeoyl-CoA 3-O-methyltransferase	49.5916	105.632	18.7734	3.05094	0.162514
AT1G67980.2	caffeoyl-CoA 3-O-methyltransferase	49.3134	103.643	18.4959	3.05264	0.165044
AT1G68620.1	alpha/beta-Hydrolases superfamily protein	73.5881	213.172	59.6664	38.1164	0.638825
AT1G68690.1	Protein kinase superfamily protein	11.0737	17.2775	8.48847	10.4746	1.23398
AT1G68765.1	Putative membrane lipoprotein	54.6712	95.3947	24.1052	12.2081	0.506451
AT1G69490.1	NAC-like, activated by AP3/PI	585.61	1162.8	327.521	280.019	0.854966
AT1G69520.1	S-adenosyl-L-methionine-dependent methyltransferases superfamily protein	62.5425	102.768	51.7463	52.6199	1.01688
AT1G70420.1	Protein of unknown function (DUF1645)	118.975	249.63	89.2814	63.7935	0.714522
AT1G70530.1	cysteine-rich RLK (RECEPTOR-like protein kinase) 3	14.8363	34.0312	12.3082	15.081	1.22527
AT1G70810.1	Calcium-dependent lipid-binding (CaLB domain) family protein	210.232	451.166	170.332	125.23	0.735213
AT1G71100.1	Ribose 5-phosphate isomerase, type A protein	86.2964	115.12	63.3156	58.9258	0.930668
AT1G71140.1	MATE efflux family protein	29.7285	67.4635	31.929	27.3025	0.855098
AT1G72060.1	serine-type endopeptidase inhibitors	301.77	689.448	137.197	24.3367	0.177385
AT1G72070.1	Chaperone DnaJ-domain superfamily protein	236.993	503.517	113.416	33.4436	0.294874
AT1G73810.1	Core-2/I-branching beta-1,6-N-acetylglucosaminyltransferase family protein	13.4821	30.2222	7.25523	10.1157	1.39426
AT1G74360.1	Leucine-rich repeat protein kinase family protein	10.9802	18.7504	8.68018	6.09566	0.70225
AT1G74590.1	glutathione S-transferase TAU 10	28.5418	54.8295	24.3292	15.485	0.636479
AT1G74710.1	ADC synthase superfamily protein	215.676	519.981	193.046	126.743	0.656544
AT1G74710.2	ADC synthase superfamily protein	208.362	513.69	190.195	124.042	0.652184
AT1G75000.1	GNS1/SUR4 membrane protein family	23.0742	58.0542	23.1508	18.4544	0.797138
AT1G76930.1	extensin 4	781.271	2101.34	435.303	193.458	0.444422
AT1G76930.2	extensin 4	913.939	2446.81	517.635	223.581	0.431928
AT1G76960.1		16.82	31.2728	12.2179	8.66832	0.709478
AT1G76970.1	Target of Myb protein 1	49.9683	93.2425	63.4284	40.6391	0.640709
AT1G77380.1	amino acid permease 3	16.2369	27.4236	11.3798	12.3123	1.08194
AT1G77510.1	PDI-like 1-2	72.3343	132.974	65.0051	45.5564	0.700812
AT1G77890.1	DNA-directed RNA polymerase II protein	24.1492	43.2782	19.627	18.4069	0.937836
AT1G77890.2	DNA-directed RNA polymerase II protein	24.1492	43.2782	19.627	18.4069	0.937836
AT1G77890.3	DNA-directed RNA polymerase II protein	22.0748	38.578	17.2644	15.9515	0.923955
AT1G79320.1	metacaspase 6	21.2796	38.3043	14.1658	15.2774	1.07847
AT1G79450.1	ALA-interacting subunit 5	20.6892	40.7411	15.2399	18.807	1.23407
AT1G79450.2	ALA-interacting subunit 5	20.4286	40.4778	15.5311	18.342	1.18098
AT1G80440.1	Galactose oxidase/kelch repeat superfamily protein	314.333	508.546	238.651	304.019	1.27391
AT1G80450.1	VQ motif-containing protein	23.5406	49.6328	17.3311	15.5687	0.898312
AT1G80840.1	WRKY DNA-binding protein 40	17.9273	36.5033	8.69672	8.87427	1.02042
AT2G02230.1	phloem protein 2-B1	166.684	480.844	180.419	130.262	0.721999
AT2G02810.1	UDP-galactose transporter 1	56.6073	123.464	51.5095	23.501	0.456247
AT2G02930.1	glutathione S-transferase F3	160.04	497.929	109.079	56.1897	0.515127
AT2G04100.1	MATE efflux family protein	28.219	37.346	19.3752	19.6341	1.01336
AT2G04170.1	TRAF-like family protein	162.717	254.346	126.537	93.7445	0.740846
AT2G04170.2	TRAF-like family protein	162.717	254.346	126.537	93.7445	0.740846
AT2G04170.3	TRAF-like family protein	162.17	253.861	126.536	93.7452	0.740856
AT2G04170.4	TRAF-like family protein	161.445	252.885	125.791	93.4961	0.743265
AT2G04450.1	nudix hydrolase homolog 6	15.2835	45.5089	12.6837	4.83464	0.381171
AT2G04495.1		26.367	69.7824	14.0495	2.31783	0.164976
AT2G05380.1	glycine-rich protein 3 short isoform	1151.82	3954.79	1007.03	1032.36	1.02516
AT2G05380.2	glycine-rich protein 3 short isoform	1144.99	3932.14	999.789	1026.35	1.02656
AT2G05940.1	Protein kinase superfamily protein	47.1147	121.394	42.4145	32.2509	0.760374
AT2G13790.1	somatic embryogenesis receptor-like kinase 4	125.225	213.8	101.049	62.4005	0.617526
AT2G13810.1	AGD2-like defense response protein 1	16.0845	52.1332	17.6111	5.86764	0.333179
AT2G14610.1	pathogenesis-related gene 1	215.057	1182.23	60.642	15.8775	0.261823
AT2G15042.1	Leucine-rich repeat (LRR) family protein	47.9071	81.4913	25.8697	15.7774	0.609881
AT2G15080.1	receptor like protein 19	69.7824	107.958	49.5285	61.7273	1.2463
AT2G15080.2	receptor like protein 19	79.0246	135.924	57.4185	75.1405	1.30864
AT2G16700.1	actin depolymerizing factor 5	136.278	206.173	106.104	87.4242	0.823945
AT2G16700.2	actin depolymerizing factor 5	131.77	200.009	103.234	82.4714	0.798875
AT2G16900.1	Arabidopsis phospholipase-like protein (PEARLI 4) family	57.1951	142.338	52.8427	37.5414	0.710437
AT2G16900.2	Arabidopsis phospholipase-like protein (PEARLI 4) family	48.7769	120.393	43.3419	30.9779	0.714732
AT2G16900.3	Arabidopsis phospholipase-like protein (PEARLI 4) family	49.3081	120.658	44.1784	30.9753	0.701143
AT2G17040.1	NAC domain containing protein 36	43.7731	89.0404	22.6429	19.9746	0.882158
AT2G17120.1	lysm domain GPI-anchored protein 2 precursor	219.932	418.123	208.277	199.354	0.957159
AT2G17740.1	Cysteine/Histidine-rich C1 domain family protein	273.821	814.234	146.06	0.857917	0.00587375
AT2G18210.1		14.7013	22.1336	14.1533	10.8431	0.766114
AT2G18480.1	Major facilitator superfamily protein	9.54824	29.3605	8.76797	7.68171	0.87611
AT2G18660.1	plant natriuretic peptide A	52.9091	315.429	27.7555	13.8095	0.497541
AT2G18950.1	homogentisate phytyltransferase 1	130.675	199.415	112.116	83.2908	0.742899
AT2G19130.1	S-locus lectin protein kinase family protein	15.7744	28.6612	16.1124	12.2125	0.757952
AT2G19190.1	FLG22-induced receptor-like kinase 1	81.6456	247.988	45.6941	0.827949	0.0181194
AT2G20142.1	Toll-Interleukin-Resistance (TIR) domain family protein	32.1463	61.326	24.0815	18.9677	0.787647
AT2G22500.1	uncoupling protein 5	146.989	260.518	111.143	115.437	1.03863
AT2G23810.1	tetraspanin8	775.871	1165.24	699.841	530.766	0.758409
AT2G26400.1	acireductone dioxygenase 3	45.3242	283.186	31.699	22.7956	0.719127
AT2G26440.1	Plant invertase/pectin methylesterase inhibitor superfamily	65.2823	111.615	42.8345	42.1249	0.983434
AT2G26820.1	phloem protein 2-A3	13.0099	21.2567	8.99301	11.4024	1.26792
AT2G27150.1	abscisic aldehyde oxidase 3	69.7185	109.957	59.2754	53.6508	0.905112
AT2G28120.1	Major facilitator superfamily protein	39.3754	65.3733	30.7457	32.3171	1.05111
AT2G28400.1	Protein of unknown function, DUF584	128.725	293.29	78.8043	60.9109	0.772939
AT2G28570.1		1350.75	3923.87	1092.88	803.41	0.735134
AT2G29120.1	glutamate receptor 2.7	29.342	54.7601	24.4261	22.9896	0.941187
AT2G29350.1	senescence-associated gene 13	56.854	228.545	34.1848	38.0931	1.11433
AT2G29350.2	senescence-associated gene 13	55.2784	227.325	33.3511	39.0537	1.17099
AT2G29350.3	senescence-associated gene 13	56.8522	227.553	33.6747	36.732	1.09079
AT2G29460.1	glutathione S-transferase tau 4	53.7828	210.325	18.1346	27.4497	1.51366
AT2G29990.1	alternative NAD(P)H dehydrogenase 2	37.9273	78.107	37.3	39.6368	1.06265
AT2G30550.1	alpha/beta-Hydrolases superfamily protein	33.1522	55.4476	19.627	25.1048	1.2791
AT2G30550.2	alpha/beta-Hydrolases superfamily protein	117.001	202.174	84.1014	94.926	1.12871
AT2G30660.1	ATP-dependent caseinolytic (Clp) protease/crotonase family protein	22.1311	64.5038	19.2951	19.6482	1.0183
AT2G30750.1	cytochrome P450, family 71, subfamily A, polypeptide 12	123.622	301.377	26.2969	3.52745	0.13414
AT2G31880.1	Leucine-rich repeat protein kinase family protein	236.415	519.299	181.718	101.721	0.559775
AT2G31890.1	RAP	239.068	410.962	225.462	152.25	0.675278
AT2G31945.1		163.111	282.954	94.4709	49.1498	0.520264
AT2G32210.1		91.8643	161.902	60.146	32.1992	0.535352
AT2G32680.1	receptor like protein 23	356.961	557.557	324.995	264.395	0.813538
AT2G33380.1	Caleosin-related family protein	79.7988	99.739	39.3892	56.7684	1.44122
AT2G33380.2	Caleosin-related family protein	76.9245	97.0146	37.7991	55.4715	1.46753
AT2G34180.1	CBL-interacting protein kinase 13	73.7205	122.156	34.924	51.8961	1.48597
AT2G35980.1	Late embryogenesis abundant (LEA) hydroxyproline-rich glycoprotein family	30.2311	78.1067	19.8914	4.05384	0.203799
AT2G36680.1	Modifier of rudimentary (Mod(r)) protein	163.846	233.779	113.895	139.351	1.22351
AT2G36680.2	Modifier of rudimentary (Mod(r)) protein	163.584	232.978	113.894	138.474	1.21581
AT2G36680.3	Modifier of rudimentary (Mod(r)) protein	163.314	235.708	115.016	142.301	1.23723
AT2G36690.1	2-oxoglutarate (2OG) and Fe(II)-dependent oxygenase superfamily protein	152.915	293.066	56.1391	5.9778	0.106482
AT2G36770.1	UDP-Glycosyltransferase superfamily protein	10.4732	19.387	9.37128	8.40669	0.897069
AT2G36780.1	UDP-Glycosyltransferase superfamily protein	11.5544	22.4537	6.85886	9.33244	1.36064
AT2G37710.1	receptor lectin kinase	226	668.095	180.65	122.485	0.678025
AT2G37940.1	Arabidopsis Inositol phosphorylceramide synthase 2	140.711	215.728	104.199	89.2679	0.856704
AT2G38290.1	ammonium transporter 2	113.254	181.733	84.7271	84.0389	0.991878
AT2G38290.2	ammonium transporter 2	113.01	181.49	84.7266	84.0395	0.99189
AT2G38390.1	Peroxidase superfamily protein	182.23	306.354	151.231	113.988	0.753735
AT2G38470.1	WRKY DNA-binding protein 33	110.787	221.611	80.9955	57.1771	0.70593
AT2G38870.1	Serine protease inhibitor, potato inhibitor I-type family protein	607.72	1520.18	313.488	5.16735	0.0164834
AT2G39200.1	Seven transmembrane MLO family protein	142.979	330.319	57.0878	15.7664	0.276178
AT2G39210.1	Major facilitator superfamily protein	463.794	983.656	258.794	86.3173	0.333537
AT2G39410.2	alpha/beta-Hydrolases superfamily protein	26.0849	45.0426	21.0581	17.2263	0.818039
AT2G39518.1	Uncharacterised protein family (UPF0497)	402.657	910.7	179.005	30.4928	0.170346
AT2G40095.1	Alpha/beta hydrolase related protein	69.2977	163.583	64.9107	70.8423	1.09138
AT2G40750.1	WRKY DNA-binding protein 54	75.0435	122.998	56.6698	39.2139	0.691972
AT2G41835.1	zinc finger (C2H2 type, AN1-like) family protein	19.0725	32.0499	14.4165	9.827	0.681651
AT2G42280.2	basic helix-loop-helix (bHLH) DNA-binding superfamily protein	47.7307	73.8305	43.2765	34.1332	0.788724
AT2G43510.1	trypsin inhibitor protein 1	636.258	996.633	318.674	427.209	1.34058
AT2G43570.1	chitinase, putative	61.471	117.949	27.3629	25.1021	0.917377
AT2G43620.1	Chitinase family protein	333.908	1054.71	125.243	0.226274	0.00180669
AT2G43920.1	S-adenosyl-L-methionine-dependent methyltransferases superfamily protein	321.886	739.893	253.275	120.672	0.476447
AT2G43920.2	S-adenosyl-L-methionine-dependent methyltransferases superfamily protein	320.038	736.414	251.429	120.242	0.478234
AT2G43920.3	S-adenosyl-L-methionine-dependent methyltransferases superfamily protein	323.159	741.107	256.995	120.448	0.468678
AT2G44080.1	ARGOS-like	782.489	1619.83	575.126	296.194	0.515008
AT2G44180.1	methionine aminopeptidase 2A	229.308	355.322	205.161	180.215	0.878407
AT2G44370.1	Cysteine/Histidine-rich C1 domain family protein	215.202	490.501	75.6234	5.73201	0.0757969
AT2G45010.1	PLAC8 family protein	45.3334	76.4758	37.7776	45.1348	1.19475
AT2G45010.2	PLAC8 family protein	45.3334	76.4758	37.7776	45.1348	1.19475
AT2G45220.1	Plant invertase/pectin methylesterase inhibitor superfamily	227.88	470.688	136.969	45.1579	0.329694
AT2G46400.1	WRKY DNA-binding protein 46	56.1525	96.4792	37.0968	31.2806	0.843217
AT2G47130.1	NAD(P)-binding Rossmann-fold superfamily protein	141.266	243.92	97.4868	57.8409	0.593321
AT2G47200.1		40.5526	77.6845	32.7708	19.7751	0.603436
AT3G01830.1	Calcium-binding EF-hand family protein	40.8476	71.0335	23.1903	23.6555	1.02006
AT3G02550.1	LOB domain-containing protein 41	13.4401	46.3214	12.9873	8.25896	0.635926
AT3G02770.1	Ribonuclease E inhibitor RraA/Dimethylmenaquinone methyltransferase	205.022	331.23	175.315	142.368	0.812073
AT3G03640.1	beta glucosidase 25	65.5841	187.521	66.1873	43.4892	0.657063
AT3G04070.1	NAC domain containing protein 47	106.347	191.522	72.1154	44.092	0.611409
AT3G04070.2	NAC domain containing protein 47	105.289	189.003	71.2285	43.002	0.603719
AT3G05950.1	RmlC-like cupins superfamily protein	215.606	390.282	59.7026	18.8291	0.315381
AT3G06420.1	Ubiquitin-like superfamily protein	359.937	532.41	226.467	306.316	1.35259
AT3G07350.1	Protein of unknown function (DUF506)	37.6028	48.9263	22.4547	23.5328	1.04801
AT3G07390.1	auxin-responsive family protein	440.736	1036.12	244.505	75.5155	0.308851
AT3G09270.1	glutathione S-transferase TAU 8	80.0295	228.524	75.0264	37.2089	0.495943
AT3G09350.1	Fes1A	26.2935	37.1007	21.7942	18.0313	0.827345
AT3G09350.2	Fes1A	26.2935	37.1007	21.7942	18.0313	0.827345
AT3G09350.3	Fes1A	26.2935	37.1007	21.7942	18.0313	0.827345
AT3G09440.1	Heat shock protein 70 (Hsp 70) family protein	393.132	600.154	337.1	321.488	0.953688
AT3G09440.2	Heat shock protein 70 (Hsp 70) family protein	301.278	464.577	262.143	248.037	0.946188
AT3G10815.1	RING/U-box superfamily protein	9.46067	20.3742	12.1286	9.06234	0.747188
AT3G11010.1	receptor like protein 34	21.7064	38.4463	16.0564	11.5808	0.72126
AT3G11340.1	UDP-Glycosyltransferase superfamily protein	67.6161	160.011	53.4919	74.116	1.38555
AT3G11820.1	syntaxin of plants 121	254.703	434.08	191.934	203.04	1.05786
AT3G11820.2	syntaxin of plants 121	254.431	434.08	191.351	203.053	1.06115
AT3G12500.1	basic chitinase	209.327	318.32	135.949	116.285	0.855354
AT3G12580.1	heat shock protein 70	149.758	244.214	109.88	99.3928	0.904561
AT3G13790.1	Glycosyl hydrolases family 32 protein	357.445	641.344	245.922	184.843	0.751635
AT3G13790.2	Glycosyl hydrolases family 32 protein	355.895	638.332	243.469	183.501	0.753693
AT3G13910.1	Protein of unknown function (DUF3511)	107.693	190.642	103.447	95.7884	0.925965
AT3G14060.1		41.7118	65.3661	28.9765	40.9234	1.41229
AT3G14620.1	cytochrome P450, family 72, subfamily A, polypeptide 8	61.0972	138.347	70.7568	53.8984	0.761741
AT3G15518.1		105.912	277.804	59.0382	17.6685	0.299272
AT3G15760.1		180.772	293.538	144.667	135.727	0.938207
AT3G16530.1	Legume lectin family protein	459.176	769.836	420.698	422.156	1.00347
AT3G18250.1	Putative membrane lipoprotein	454.984	1424.29	198.502	16.1472	0.0813454
AT3G18260.1	Reticulon family protein	17.9271	29.49	14.3754	13.1584	0.915342
AT3G19580.1	zinc-finger protein 2	55.0239	80.2548	40.1457	32.8404	0.81803
AT3G19580.2	zinc-finger protein 2	57.9102	81.8401	40.8729	34.8193	0.851892
AT3G19660.1		568.311	1028.73	437.1	382.964	0.876146
AT3G20960.1	cytochrome P450, family 705, subfamily A, polypeptide 33	14.5418	22.8545	11.4321	12.9228	1.1304
AT3G21520.1	DUF679 domain membrane protein 1	56.077	95.6425	31.4912	34.0495	1.08124
AT3G22231.1	pathogen and circadian controlled 1	473.44	1382.68	343.029	24.7457	0.0721387
AT3G23175.1	HR-like lesion-inducing protein-related	114.716	178.253	79.1694	55.7066	0.703639
AT3G23190.1	HR-like lesion-inducing protein-related	221.608	404.258	183.671	163.4	0.889634
AT3G23240.1	ethylene response factor 1	10.539	38.022	8.80551	5.15355	0.585264
AT3G25610.1	ATPase E1-E2 type family protein / haloacid dehalogenase-like hydrolase family protein	10.3627	24.2199	8.26516	12.4105	1.50155
AT3G25882.1	NIM1-interacting 2	220.775	708.006	163.009	49.5303	0.30385
AT3G26830.1	Cytochrome P450 superfamily protein	23.1537	67.5056	15.0479	8.12834	0.540165
AT3G26910.1	hydroxyproline-rich glycoprotein family protein	16.3688	26.3186	17.1848	13.0629	0.760142
AT3G26910.2	hydroxyproline-rich glycoprotein family protein	15.7986	24.8118	14.1397	11.0776	0.783442
AT3G28340.1	galacturonosyltransferase-like 10	33.7201	68.1131	21.9407	23.7144	1.08084
AT3G28480.1	Oxoglutarate/iron-dependent oxygenase	43.3814	70.8134	35.526	37.023	1.04214
AT3G28480.2	Oxoglutarate/iron-dependent oxygenase	43.1369	70.5704	35.525	37.0246	1.04221
AT3G28510.1	P-loop containing nucleoside triphosphate hydrolases superfamily protein	319.075	868.795	328.829	300.858	0.914938
AT3G28580.1	P-loop containing nucleoside triphosphate hydrolases superfamily protein	73.5865	172.799	66.0033	36.3421	0.55061
AT3G28930.1	AIG2-like (avirulence induced gene) family protein	238.671	465.086	190.496	239.3	1.25619
AT3G44300.1	nitrilase 2	202.655	272.887	138.724	129.111	0.930704
AT3G44720.1	arogenate dehydratase 4	36.5175	49.5269	25.0127	28.1526	1.12553
AT3G45140.1	lipoxygenase 2	106.59	132.231	42.2383	85.163	2.01625
AT3G45290.1	Seven transmembrane MLO family protein	75.2644	125.225	57.4998	42.5906	0.740709
AT3G45620.1	Transducin/WD40 repeat-like superfamily protein	104.281	168.199	87.4772	97.0568	1.10951
AT3G45620.2	Transducin/WD40 repeat-like superfamily protein	104.281	167.932	87.173	96.839	1.11088
AT3G46230.1	heat shock protein 17.4	16.8477	28.8664	7.07732	8.04051	1.1361
AT3G46500.1	2-oxoglutarate (2OG) and Fe(II)-dependent oxygenase superfamily protein	10.8195	18.0895	8.57769	10.7638	1.25487
AT3G47040.1	Glycosyl hydrolase family protein	44.0454	81.5961	29.6344	30.7537	1.03777
AT3G47040.2	Glycosyl hydrolase family protein	64.3294	125.185	45.4841	43.0045	0.945484
AT3G47480.1	Calcium-binding EF-hand family protein	174.534	525.229	154.364	49.9296	0.323454
AT3G48080.1	alpha/beta-Hydrolases superfamily protein	25.275	56.2766	14.8945	16.9928	1.14088
AT3G48090.1	alpha/beta-Hydrolases superfamily protein	119.913	219.994	79.7892	97.2084	1.21832
AT3G48090.2	alpha/beta-Hydrolases superfamily protein	118.842	219.265	78.8108	96.2739	1.22158
AT3G48650.1		39.7601	137.005	20.6461	6.27092	0.303734
AT3G48920.1	myb domain protein 45	11.7779	25.8121	12.3629	10.865	0.878837
AT3G50470.1	homolog of RPW8 3	58.563	112.357	33.5124	12.1451	0.362406
AT3G50480.1	homolog of RPW8 4	2418.4	7992.77	1705.81	652.264	0.382378
AT3G51330.1	Eukaryotic aspartyl protease family protein	98.7473	172.605	79.3034	60.2634	0.75991
AT3G51350.1	Eukaryotic aspartyl protease family protein	37.3686	72.3188	29.7324	32.2583	1.08496
AT3G51360.1	Eukaryotic aspartyl protease family protein	12.8483	20.6685	12.8545	9.74104	0.757794
AT3G51430.1	Calcium-dependent phosphotriesterase superfamily protein	73.4145	165.313	56.7114	70.7805	1.24808
AT3G51430.2	Calcium-dependent phosphotriesterase superfamily protein	69.8729	156.954	53.4334	65.5786	1.2273
AT3G51440.1	Calcium-dependent phosphotriesterase superfamily protein	77.6951	128.72	61.0117	47.1777	0.773257
AT3G52400.1	syntaxin of plants 122	453.94	887.674	400.063	316.073	0.790058
AT3G52820.1	purple acid phosphatase 22	14.7921	26.8065	12.1938	11.227	0.920713
AT3G53810.1	Concanavalin A-like lectin protein kinase family protein	32.1242	57.2416	23.1095	16.9644	0.734088
AT3G53980.2	Bifunctional inhibitor/lipid-transfer protein/seed storage 2S albumin superfamily protein	241.498	440.322	154.606	77.6524	0.50226
AT3G54150.1	S-adenosyl-L-methionine-dependent methyltransferases superfamily protein	20.5125	41.3729	12.8009	5.08763	0.397442
AT3G54270.1	sucrose-6F-phosphate phosphohydrolase family protein	21.5621	47.6163	19.2245	17.9375	0.933053
AT3G54420.1	homolog of carrot EP3-3 chitinase	31.4392	69.3537	17.2281	3.63729	0.211126
AT3G56210.2	ARM repeat superfamily protein	159.031	198.717	90.8697	103.372	1.13759
AT3G56210.4	ARM repeat superfamily protein	164.399	210.774	100.102	123.409	1.23283
AT3G56210.5	ARM repeat superfamily protein	166.738	213.986	101.978	124.545	1.2213
AT3G56400.1	WRKY DNA-binding protein 70	805.843	1879.51	628.922	291.67	0.463761
AT3G56710.1	sigma factor binding protein 1	95.097	274.462	43.0447	92.8847	2.15786
AT3G56880.1	VQ motif-containing protein	261.884	433.58	178.03	263.188	1.47834
AT3G57450.1		1494.65	2202.3	1179.27	998.457	0.846675
AT3G57550.1	guanylate kinase	638.385	1191.87	512.353	485.219	0.947042
AT3G57550.2	guanylate kinase	627.271	1155.98	498.679	471.402	0.945302
AT3G60140.1	Glycosyl hydrolase superfamily protein	249.122	382.291	64.5367	65.3881	1.01319
AT3G60190.1	DYNAMIN-like 1E	177.777	306.019	185.269	169.191	0.913217
AT3G60420.1	Phosphoglycerate mutase family protein	161.548	413.618	101.755	109.777	1.07884
AT3G60420.2	Phosphoglycerate mutase family protein	12.0299	40.6855	10.2767	8.29576	0.807237
AT3G60450.1	Phosphoglycerate mutase family protein	255.052	443.701	235.377	278.231	1.18206
AT3G60540.1	Preprotein translocase Sec, Sec61-beta subunit protein	58.2064	114.103	37.7755	33.4688	0.885993
AT3G60540.2	Preprotein translocase Sec, Sec61-beta subunit protein	58.9958	113.367	37.8211	33.7035	0.891131
AT3G60961.1	P-loop containing nucleoside triphosphate hydrolases superfamily protein	16.2948	24.6722	12.4715	11.9412	0.95748
AT3G60966.1	RING/U-box superfamily protein	21.1843	43.5449	16.3947	7.57334	0.461939
AT3G61390.1	RING/U-box superfamily protein	13.2008	30.5763	14.8392	9.56227	0.644394
AT3G61390.2	RING/U-box superfamily protein	20.4794	41.4748	19.4321	12.8668	0.662142
AT3G61930.1		59.3275	103.409	25.1733	46.368	1.84195
AT4G00700.1	C2 calcium/lipid-binding plant phosphoribosyltransferase family protein	39.2348	63.1611	29.9861	24.1239	0.804501
AT4G01700.1	Chitinase family protein	80.6584	145.296	38.3437	23.8459	0.621899
AT4G01750.1	rhamnogalacturonan xylosyltransferase 2	69.5295	137.246	48.754	42.2349	0.866286
AT4G01870.1	tolB protein-related	207.813	372.065	156.948	169.193	1.07801
AT4G02380.1	senescence-associated gene 21	1706.08	5233.69	1373.11	1065.36	0.775874
AT4G02380.2	senescence-associated gene 21	389.978	1218.75	344.352	246.071	0.714591
AT4G02520.1	glutathione S-transferase PHI 2	2926.05	9757.38	2000.17	930.652	0.465286
AT4G03540.1	Uncharacterised protein family (UPF0497)	24.7379	41.0722	24.3061	19.8073	0.814909
AT4G04710.1	calcium-dependent protein kinase 22	10.5417	24.2867	9.7362	5.83355	0.599161
AT4G08555.1		312.1	687.524	164.177	243.59	1.4837
AT4G08770.1	Peroxidase superfamily protein	45.3335	138.556	34.9975	11.6351	0.332456
AT4G08780.1	Peroxidase superfamily protein	15.942	40.7277	14.8723	5.55278	0.373363
AT4G09460.1	myb domain protein 6	127.818	188.364	107.638	98.6773	0.91675
AT4G09780.1	TRAF-like family protein	25.0966	67.159	22.1706	23.1218	1.0429
AT4G10270.1	Wound-responsive family protein	17.5733	48.1521	12.5312	14.3151	1.14236
AT4G10500.1	2-oxoglutarate (2OG) and Fe(II)-dependent oxygenase superfamily protein	52.7441	140.069	32.3169	9.89439	0.306168
AT4G10955.1	alpha/beta-Hydrolases superfamily protein	32.3261	45.2375	23.5791	23.1649	0.982433
AT4G10960.1	UDP-D-glucose/UDP-D-galactose 4-epimerase 5	34.9969	49.4202	26.9246	26.3118	0.977239
AT4G11170.1	Disease resistance protein (TIR-NBS-LRR class) family	25.5348	62.3272	11.3889	1.24909	0.109676
AT4G11280.1	1-aminocyclopropane-1-carboxylic acid (acc) synthase 6	23.506	67.9372	14.1441	10.592	0.748864
AT4G11650.1	osmotin 34	432.136	854.795	163.281	151.049	0.925086
AT4G11890.1	Protein kinase superfamily protein	99.8029	335.519	80.8143	19.2206	0.237837
AT4G11890.2	Protein kinase superfamily protein	99.8029	335.519	80.8143	19.2206	0.237837
AT4G11890.3	Protein kinase superfamily protein	99.8029	335.519	80.8143	19.2206	0.237837
AT4G11890.4	Protein kinase superfamily protein	99.8028	335.52	80.5385	19.2206	0.238652
AT4G11910.1		82.5221	130.053	39.4013	42.7578	1.08519
AT4G12490.1	Bifunctional inhibitor/lipid-transfer protein/seed storage 2S albumin superfamily protein	104.228	1115.85	49.1718	6.3437	0.129011
AT4G12500.1	Bifunctional inhibitor/lipid-transfer protein/seed storage 2S albumin superfamily protein	44.289	440.577	18.4809	1.94307	0.105139
AT4G12720.1	MutT/nudix family protein	240.058	367.959	155.685	205.836	1.32213
AT4G12720.2	MutT/nudix family protein	240.33	369.25	155.685	206.28	1.32498
AT4G12720.3	MutT/nudix family protein	238.515	366.474	155.101	205.403	1.32432
AT4G12720.4	MutT/nudix family protein	205.532	314.031	136.8	185.024	1.35251
AT4G13180.1	NAD(P)-binding Rossmann-fold superfamily protein	106.722	168.516	90.2831	94.6659	1.04854
AT4G13310.1	cytochrome P450, family 71, subfamily A, polypeptide 20	60.4462	159.637	41.6137	19.42	0.466675
AT4G13420.1	high affinity K+ transporter 5	26.5314	71.124	22.5944	8.77055	0.388174
AT4G13890.1	Pyridoxal phosphate (PLP)-dependent transferases superfamily protein	37.729	74.0256	26.343	34.5985	1.31338
AT4G13920.1	receptor like protein 50	32.2655	56.0631	25.9529	30.4236	1.17226
AT4G14365.1	XB3 ortholog 4 in Arabidopsis thaliana	159.309	339.219	91.6793	61.3288	0.668949
AT4G14390.1	Ankyrin repeat family protein	23.5636	44.3636	20.519	19.5452	0.952541
AT4G15530.1	pyruvate orthophosphate dikinase	380.794	629.082	382.998	318.798	0.832375
AT4G15530.2	pyruvate orthophosphate dikinase	380.459	628.322	379.711	317.459	0.836054
AT4G15530.3	pyruvate orthophosphate dikinase	384.353	633.069	389.33	320.79	0.823953
AT4G15530.4	pyruvate orthophosphate dikinase	380.523	629.329	382.998	318.798	0.832375
AT4G15530.5	pyruvate orthophosphate dikinase	381.28	630.084	383.022	319.45	0.834025
AT4G15530.6	pyruvate orthophosphate dikinase	380.765	629.082	382.49	319.237	0.834629
AT4G16260.1	Glycosyl hydrolase superfamily protein	188.167	352.103	90.8087	115.264	1.2693
AT4G17030.1	expansin-like B1	66.0934	182.048	47.6972	47.611	0.998192
AT4G17500.1	ethylene responsive element binding factor 1	196.121	325.969	121.139	84.7181	0.699345
AT4G17720.1	RNA-binding (RRM/RBD/RNP motifs) family protein	69.1962	107.322	52.4061	50.3008	0.959827
AT4G18170.1	WRKY DNA-binding protein 28	37.6348	71.5834	30.36	28.1665	0.92775
AT4G18250.1	receptor serine/threonine kinase, putative	51.852	119.685	21.7353	13.3552	0.614446
AT4G18430.1	RAB GTPase homolog A1E	127.16	213.032	95.0291	76.0048	0.799805
AT4G18950.1	Integrin-linked protein kinase family	41.7403	61.3381	30.18	25.1339	0.832801
AT4G19660.1	NPR1-like protein 4	12.5542	18.6099	10.5615	8.63166	0.817279
AT4G19920.1	Toll-Interleukin-Resistance (TIR) domain family protein	20.8213	44.2923	14.7206	22.0367	1.497
AT4G20000.1	VQ motif-containing protein	85.4373	272.439	31.9975	3.10265	0.0969656
AT4G20110.1	VACUOLAR SORTING RECEPTOR 7	96.8994	166.876	83.3958	75.7015	0.907737
AT4G20110.2	VACUOLAR SORTING RECEPTOR 7	96.6291	167.361	83.121	75.7016	0.91074
AT4G20860.1	FAD-binding Berberine family protein	229.624	536.318	162.774	70.9845	0.436092
AT4G21380.1	receptor kinase 3	13.8918	40.4011	10.2948	6.60207	0.641303
AT4G21390.1	S-locus lectin protein kinase family protein	10.7055	17.4417	9.52979	7.48899	0.785851
AT4G21730.1		8.94204	22.5025	7.7488	11.132	1.43661
AT4G22530.1	S-adenosyl-L-methionine-dependent methyltransferases superfamily protein	38.4081	62.7806	28.305	26.9239	0.951208
AT4G23010.1	UDP-galactose transporter 2	180.673	300.639	129.274	160.469	1.2413
AT4G23010.2	UDP-galactose transporter 2	178.012	298.088	128.485	158.906	1.23676
AT4G23010.3	UDP-galactose transporter 2	174.941	294.907	126.594	156.884	1.23926
AT4G23150.1	cysteine-rich RLK (RECEPTOR-like protein kinase) 7	25.0682	47.1374	16.3564	12.5609	0.767949
AT4G23210.1	cysteine-rich RLK (RECEPTOR-like protein kinase) 13	33.5117	78.5802	17.9128	7.92385	0.442357
AT4G23210.2	cysteine-rich RLK (RECEPTOR-like protein kinase) 13	33.2394	78.824	17.9127	7.92388	0.44236
AT4G23210.3	cysteine-rich RLK (RECEPTOR-like protein kinase) 13	34.5335	79.3293	18.489	8.1402	0.440272
AT4G23470.3	PLAC8 family protein	1434.69	2098.87	1197.59	926.466	0.773612
AT4G23700.1	cation/H+ exchanger 17	388.123	661.579	249.426	178.065	0.713896
AT4G24310.1	Protein of unknown function (DUF679)	89.1525	131.875	55.5584	49.4323	0.889735
AT4G25070.1		24.0508	51.8338	12.1009	11.9696	0.989143
AT4G25070.2		23.7799	52.078	11.8283	11.9705	1.01203
AT4G25640.1	detoxifying efflux carrier 35	513.491	1015	488.379	514.059	1.05258
AT4G25640.2	detoxifying efflux carrier 35	189.295	360.627	187.92	171.568	0.912985
AT4G25900.1	Galactose mutarotase-like superfamily protein	238.323	420.779	217.344	159.646	0.734533
AT4G26070.1	MAP kinase/ ERK kinase 1	19.7599	47.9362	19.4838	8.3938	0.430809
AT4G26070.2	MAP kinase/ ERK kinase 1	24.2755	51.5447	19.8582	8.34943	0.420453
AT4G26070.3	MAP kinase/ ERK kinase 1	24.2744	51.5455	19.6017	8.11774	0.414135
AT4G26200.1	1-amino-cyclopropane-1-carboxylate synthase 7	293.464	767.752	141.679	4.78353	0.0337631
AT4G26270.1	phosphofructokinase 3	12.0859	25.5898	11.703	13.0264	1.11308
AT4G26290.1		23.6781	34.0426	18.1245	17.8035	0.982286
AT4G28390.1	ADP/ATP carrier 3	108.839	211.761	93.5783	68.6909	0.734048
AT4G28460.1		11.6806	25.4976	8.62981	7.05328	0.817316
AT4G30140.1	GDSL-like Lipase/Acylhydrolase superfamily protein	39.708	82.825	55.493	41.8867	0.754811
AT4G31980.1		25.5699	43.5932	19.5038	18.5777	0.952518
AT4G32250.1	Protein kinase superfamily protein	132.12	171.747	81.1544	98.1904	1.20992
AT4G32250.2	Protein kinase superfamily protein	132.643	172.256	81.7063	98.1879	1.20172
AT4G32250.3	Protein kinase superfamily protein	132.382	171.989	81.7058	98.1888	1.20174
AT4G33050.1	calmodulin-binding family protein	293.77	618.468	200.264	62.9618	0.314394
AT4G33050.2	calmodulin-binding family protein	313.009	661.277	214.52	66.3075	0.309096
AT4G33050.3	calmodulin-binding family protein	324.739	685.372	221.435	67.4002	0.304379
AT4G33050.4	calmodulin-binding family protein	305.5	642.322	207.179	64.0542	0.309173
AT4G33300.1	ADR1-like 1	337.483	506.503	263.823	269.195	1.02036
AT4G33300.2	ADR1-like 1	286.697	430.045	225.05	231.285	1.0277
AT4G33420.1	Peroxidase superfamily protein	145.899	227.073	138.419	104.641	0.755976
AT4G33550.1	Bifunctional inhibitor/lipid-transfer protein/seed storage 2S albumin superfamily protein	19.1228	35.9786	14.3145	8.37456	0.58504
AT4G33550.2	Bifunctional inhibitor/lipid-transfer protein/seed storage 2S albumin superfamily protein	20.8928	43.1102	16.0401	9.65446	0.601895
AT4G34180.1	Cyclase family protein	961.229	1465.83	682.515	510.803	0.748412
AT4G35110.1	Arabidopsis phospholipase-like protein (PEARLI 4) family	64.1487	106.938	53.37	40.3555	0.756145
AT4G35110.2	Arabidopsis phospholipase-like protein (PEARLI 4) family	64.1483	106.695	53.3696	40.3559	0.75616
AT4G35110.3	Arabidopsis phospholipase-like protein (PEARLI 4) family	64.1435	104.92	52.5553	39.4365	0.750381
AT4G35110.4	Arabidopsis phospholipase-like protein (PEARLI 4) family	55.0033	89.7324	45.9358	34.5393	0.751903
AT4G35180.1	LYS/HIS transporter 7	19.0882	78.2934	11.8419	14.822	1.25166
AT4G36040.1	Chaperone DnaJ-domain superfamily protein	976.559	1487.65	513.236	739.664	1.44118
AT4G36430.1	Peroxidase superfamily protein	54.2084	332.763	30.0083	2.86467	0.0954628
AT4G37390.1	Auxin-responsive GH3 family protein	47.7677	71.5736	30.7541	29.9466	0.973742
AT4G37520.1	Peroxidase superfamily protein	1041.09	2117.49	490.491	240.119	0.489548
AT4G37520.2	Peroxidase superfamily protein	1040.04	2115.51	489.045	239.885	0.490517
AT4G37530.1	Peroxidase superfamily protein	287.662	538.678	175.221	79.4597	0.453483
AT4G37530.2	Peroxidase superfamily protein	221.657	416.55	139.286	64.442	0.462661
AT4G37900.1	Protein of unknown function (duplicated DUF1399)	20.0295	34.2379	16.1017	11.8626	0.736731
AT4G39030.1	MATE efflux family protein	36.4446	66.8428	32.4323	25.6403	0.79058
AT4G39580.1	Galactose oxidase/kelch repeat superfamily protein	16.2747	22.615	10.6113	11.5379	1.08732
AT4G39675.1		167.556	304.797	87.5018	51.2726	0.585961
AT4G39830.1	Cupredoxin superfamily protein	19.2436	70.9102	12.8187	4.79415	0.373998
AT4G40020.1	Myosin heavy chain-related protein	23.0161	54.7867	10.0332	1.85965	0.185349
AT5G01540.1	lectin receptor kinase a4.1	39.7006	75.9649	25.5269	16.6153	0.650893
AT5G02020.1		248.364	381.366	155.016	115.695	0.74634
AT5G02020.2		262.941	409.61	164.642	125.818	0.76419
AT5G03210.1		48.1356	69.7824	29.6587	25.0762	0.845493
AT5G04340.1	zinc finger of Arabidopsis thaliana 6	36.5521	58.5781	22.6243	31.0396	1.37196
AT5G05190.1	Protein of unknown function (DUF3133)	48.2522	97.7786	28.7612	21.5781	0.75025
AT5G05460.1	Glycosyl hydrolase family 85	99.0795	141.093	66.3165	61.9317	0.933881
AT5G05730.1	anthranilate synthase alpha subunit 1	77.6563	149.584	53.0077	64.2504	1.2121
AT5G05730.2	anthranilate synthase alpha subunit 1	75.0859	147.18	48.1911	61.9921	1.28638
AT5G05900.1	UDP-Glycosyltransferase superfamily protein	8.9307	21.3479	8.4694	5.16791	0.610186
AT5G06310.1	Nucleic acid-binding, OB-fold-like protein	251.257	406.631	247.043	190.319	0.770388
AT5G07010.1	sulfotransferase 2A	22.4182	40.0496	13.8802	20.3719	1.4677
AT5G07100.1	WRKY DNA-binding protein 26	148.096	248.244	106.808	79.0324	0.739952
AT5G07100.2	WRKY DNA-binding protein 26	134.242	233.429	97.7959	75.9298	0.77641
AT5G07830.1	glucuronidase 2	240.529	369.795	177.707	155.524	0.875173
AT5G08760.1		566.836	765.365	335.103	320.372	0.95604
AT5G08790.1	NAC (No Apical Meristem) domain transcriptional regulator superfamily protein	208.981	459.819	170.078	194.254	1.14215
AT5G09290.1	Inositol monophosphatase family protein	36.37	65.8589	35.0191	33.164	0.947026
AT5G09720.1	Magnesium transporter CorA-like family protein	14.4377	29.6841	15.1349	10.8232	0.715119
AT5G10300.1	methyl esterase 5	68.519	137.686	69.295	69.0959	0.997126
AT5G12340.1		27.704	46.1158	16.2505	16.5684	1.01956
AT5G13080.1	WRKY DNA-binding protein 75	74.5002	144.195	40.6706	42.2272	1.03827
AT5G13200.1	GRAM domain family protein	52.0529	100.991	42.1299	39.2967	0.932749
AT5G13320.1	Auxin-responsive GH3 family protein	87.0503	195.565	71.7881	23.5545	0.328111
AT5G13330.1	related to AP2 6l	49.6655	105.033	33.9543	37.8896	1.1159
AT5G14420.1	RING domain ligase2	76.7136	109.242	62.0175	57.2422	0.923001
AT5G14420.2	RING domain ligase2	76.9581	109.993	62.0187	57.2403	0.922952
AT5G14420.3	RING domain ligase2	76.7136	109.242	62.0175	57.2422	0.923001
AT5G14420.4	RING domain ligase2	76.7136	109.242	62.0175	57.2422	0.923001
AT5G15870.1	glycosyl hydrolase family 81 protein	51.7787	105.518	35.0775	36.2074	1.03221
AT5G16170.1	Core-2/I-branching beta-1,6-N-acetylglucosaminyltransferase family protein	25.9154	54.6001	20.4147	26.442	1.29525
AT5G17450.1	Heavy metal transport/detoxification superfamily protein	18.6018	28.6473	17.5106	13.5186	0.772024
AT5G17450.2	Heavy metal transport/detoxification superfamily protein	18.3565	28.6476	17.5095	13.5198	0.772143
AT5G17990.1	tryptophan biosynthesis 1	87.0943	159.296	85.4341	100.965	1.18179
AT5G18150.1	Methyltransferase-related protein	116.015	238.471	94.5245	100.193	1.05996
AT5G19080.1	RING/U-box superfamily protein	20.8595	39.5481	24.4657	18.6557	0.762523
AT5G19875.1		36.8271	68.5842	45.9025	31.5454	0.687227
AT5G19890.1	Peroxidase superfamily protein	48.9453	324.722	8.993	50.9777	5.6686
AT5G20230.1	blue-copper-binding protein	294.373	640.197	241.119	96.6174	0.400705
AT5G20400.1	2-oxoglutarate (2OG) and Fe(II)-dependent oxygenase superfamily protein	81.1813	139.931	67.5253	68.3192	1.01176
AT5G20480.1	EF-TU receptor	16.2781	25.3515	10.8542	9.49398	0.87468
AT5G22555.1		25.8441	76.691	21.3964	24.118	1.1272
AT5G22570.1	WRKY DNA-binding protein 38	17.4019	66.0743	21.2065	10.8308	0.510732
AT5G23490.1		30.8486	45.5476	23.761	21.8836	0.920989
AT5G24090.1	chitinase A	33.42	61.4969	29.9392	36.7926	1.22891
AT5G24200.1	alpha/beta-Hydrolases superfamily protein	21.221	59.2291	29.9697	15.3728	0.512945
AT5G24530.1	2-oxoglutarate (2OG) and Fe(II)-dependent oxygenase superfamily protein	213.822	345.243	169.128	113.319	0.670016
AT5G25250.1	SPFH/Band 7/PHB domain-containing membrane-associated protein family	240.121	586.024	156.96	93.3557	0.594775
AT5G25260.1	SPFH/Band 7/PHB domain-containing membrane-associated protein family	143.932	421.872	93.5657	17.6699	0.18885
AT5G25440.1	Protein kinase superfamily protein	258.58	487.121	169.285	139.072	0.82153
AT5G25450.1	Cytochrome bd ubiquinol oxidase, 14kDa subunit	20.8532	42.4952	15.0056	19.6173	1.30733
AT5G25450.2	Cytochrome bd ubiquinol oxidase, 14kDa subunit	19.0077	36.5107	14.4506	17.6238	1.21959
AT5G25930.1	Protein kinase family protein with leucine-rich repeat domain	21.8095	45.2538	15.7034	16.8203	1.07113
AT5G26170.1	WRKY DNA-binding protein 50	58.2595	389.603	38.5851	13.7496	0.356344
AT5G26340.1	Major facilitator superfamily protein	177.783	313.487	138.708	109.585	0.79004
AT5G26920.1	Cam-binding protein 60-like G	89.7255	190.06	66.4269	50.8424	0.765388
AT5G26920.2	Cam-binding protein 60-like G	89.969	190.06	66.4272	50.8422	0.765381
AT5G27420.1	carbon/nitrogen insensitive 1	73.2646	343.798	58.3029	68.1689	1.16922
AT5G33355.1	Defensin-like (DEFL) family protein	13.3923	21.5243	10.7571	12.6389	1.17494
AT5G35525.1	PLAC8 family protein	78.2738	187.159	75.6285	51.5202	0.681228
AT5G37600.1	glutamine synthase clone R1	656.763	1137.67	414.775	279.07	0.672822
AT5G37670.1	HSP20-like chaperones superfamily protein	15.4738	25.1213	12.9032	10.1278	0.784905
AT5G38900.1	Thioredoxin superfamily protein	69.5745	242.077	36.6068	18.5804	0.507566
AT5G39030.1	Protein kinase superfamily protein	21.2127	36.9802	15.7898	14.2053	0.899655
AT5G39050.1	HXXXD-type acyl-transferase family protein	109.644	312.817	94.2249	122.411	1.29913
AT5G39580.1	Peroxidase superfamily protein	382.237	857.07	169.87	8.10868	0.0477347
AT5G39580.2	Peroxidase superfamily protein	382.508	856.574	169.87	8.10868	0.0477347
AT5G39610.1	NAC domain containing protein 6	734.849	1487.25	501.607	206.599	0.411874
AT5G41160.1	purine permease 12	14.9487	27.7027	18.2254	12.6222	0.692559
AT5G41280.1	Receptor-like protein kinase-related family protein	52.8059	122.78	43.8491	30.8447	0.703429
AT5G41290.1	Receptor-like protein kinase-related family protein	14.1653	40.0077	12.1118	5.36565	0.44301
AT5G41750.1	Disease resistance protein (TIR-NBS-LRR class) family	20.8545	37.4021	16.0978	12.0995	0.751625
AT5G41750.2	Disease resistance protein (TIR-NBS-LRR class) family	42.9412	73.8074	31.5538	25.015	0.792773
AT5G42010.1	Transducin/WD40 repeat-like superfamily protein	20.3105	39.1332	17.133	13.8654	0.809282
AT5G42020.1	Heat shock protein 70 (Hsp 70) family protein	422.574	635.58	330.243	304.478	0.921982
AT5G42020.2	Heat shock protein 70 (Hsp 70) family protein	288.441	427.06	214.574	200.184	0.932936
AT5G42830.1	HXXXD-type acyl-transferase family protein	53.32	126.573	25.6668	5.57165	0.217076
AT5G43910.1	pfkB-like carbohydrate kinase family protein	25.6628	51.537	27.5392	21.1014	0.766233
AT5G43910.2	pfkB-like carbohydrate kinase family protein	28.5688	54.992	29.324	22.6371	0.771965
AT5G43910.3	pfkB-like carbohydrate kinase family protein	25.6595	50.5836	27.7705	20.4263	0.735541
AT5G44460.1	calmodulin like 43	62.7379	99.9028	51.1859	47.315	0.924375
AT5G44568.1	PROSCOOP4, STMP10	257.73	569.158	139.23	38.8295	0.278888
AT5G44820.1	Nucleotide-diphospho-sugar transferase family protein	43.8038	90.3034	30.0869	18.7162	0.62207
AT5G45000.1	Disease resistance protein (TIR-NBS-LRR class) family	16.7851	60.3448	12.8342	3.8701	0.301545
AT5G45110.1	NPR1-like protein 3	69.438	132.532	50.2616	42.8689	0.852915
AT5G45470.1	Protein of unknown function (DUF594)	101.97	176.399	90.5986	71.22	0.786105
AT5G45500.1	RNI-like superfamily protein	286.205	466.801	265.818	239.86	0.902347
AT5G45500.2	RNI-like superfamily protein	286.205	466.801	265.818	239.86	0.902347
AT5G45510.1	Leucine-rich repeat (LRR) family protein	922.548	1538.51	832.101	626.223	0.752581
AT5G45510.2	Leucine-rich repeat (LRR) family protein	919.46	1531.03	828.744	624.453	0.753494
AT5G45780.1	Leucine-rich repeat protein kinase family protein	15.6897	28.5178	13.1812	7.81275	0.592718
AT5G46080.1	Protein kinase superfamily protein	40.9796	82.6275	35.3881	23.3124	0.658762
AT5G46230.1	Protein of unknown function, DUF538	37.6277	67.933	34.0144	29.4381	0.86546
AT5G47120.1	BAX inhibitor 1	498.561	869.085	446.885	515.929	1.1545
AT5G47220.1	ethylene responsive element binding factor 2	73.9828	150.608	57.4857	74.9913	1.30452
AT5G47230.1	ethylene responsive element binding factor 5	75.7026	130.116	65.2808	44.8646	0.687256
AT5G48380.1	BAK1-interacting receptor-like kinase 1	130.365	231.497	121.737	98.2408	0.806995
AT5G48430.1	Eukaryotic aspartyl protease family protein	30.5889	70.4789	12.5833	0.659051	0.052375
AT5G48530.1		32.3585	55.4056	22.4328	14.5192	0.64723
AT5G48540.1	receptor-like protein kinase-related family protein	115.897	423.305	65.3319	6.98083	0.106852
AT5G49690.1	UDP-Glycosyltransferase superfamily protein	21.1566	41.171	9.69067	3.54256	0.365564
AT5G50200.1	nitrate transmembrane transporters	161.506	283.069	88.468	79.7778	0.90177
AT5G50200.2	nitrate transmembrane transporters	161.506	283.069	88.4679	79.5467	0.899159
AT5G50200.3	nitrate transmembrane transporters	161.506	283.069	88.1921	79.5469	0.901973
AT5G50350.1		22.4954	37.6818	19.8815	21.6211	1.0875
AT5G51440.1	HSP20-like chaperones superfamily protein	22.9757	37.5484	15.9923	19.8166	1.23914
AT5G52540.1	Protein of unknown function (DUF819)	18.0472	31.3891	16.7674	15.2246	0.907985
AT5G52720.1	Copper transport protein family	36.9948	133.636	32.7928	13.9939	0.426739
AT5G52750.1	Heavy metal transport/detoxification superfamily protein	79.1662	171.024	59.4344	41.1489	0.692341
AT5G52760.1	Copper transport protein family	64.7934	153.613	51.3525	45.5674	0.887345
AT5G52830.1	WRKY DNA-binding protein 27	94.2724	137.206	66.8385	64.8525	0.970286
AT5G52910.1	timeless family protein	33.4415	71.0555	11.2538	4.46058	0.39636
AT5G53110.1	RING/U-box superfamily protein	43.5702	61.3084	29.9272	35.5948	1.18938
AT5G53588.1	conserved peptide upstream open reading frame 50	114.646	153.648	78.4725	73.8346	0.940898
AT5G53590.1	SAUR-like auxin-responsive protein family	114.646	153.648	78.4725	73.8346	0.940898
AT5G54610.1	ankyrin	49.1154	155.41	25.5746	9.68914	0.378857
AT5G54860.1	Major facilitator superfamily protein	30.4599	73.9811	28.0734	19.1811	0.683247
AT5G55170.1	small ubiquitin-like modifier 3	90.2039	147.948	70.0558	66.2529	0.945716
AT5G55560.1	Protein kinase superfamily protein	17.0659	37.0334	11.8923	19.1689	1.61188
AT5G57910.1		75.4072	110.402	57.0646	48.5831	0.85137
AT5G58860.1	cytochrome P450, family 86, subfamily A, polypeptide 1	26.0739	39.7389	17.0066	15.7488	0.926041
AT5G58940.1	calmodulin-binding receptor-like cytoplasmic kinase 1	20.2459	29.6565	15.9961	13.4868	0.84313
AT5G59490.1	Haloacid dehalogenase-like hydrolase (HAD) superfamily protein	10.7097	32.1342	9.26843	11.2461	1.21338
AT5G59820.1	C2H2-type zinc finger family protein	146.008	267.638	120.367	105.291	0.874749
AT5G61250.1	glucuronidase 1	62.0351	82.7389	38.2515	52.7414	1.3788
AT5G61250.2	glucuronidase 1	62.0351	82.7389	38.2515	52.7414	1.3788
AT5G61560.1	U-box domain-containing protein kinase family protein	62.3775	128.319	38.5394	26.0984	0.677187
AT5G61560.2	U-box domain-containing protein kinase family protein	62.1079	128.319	38.5391	26.0987	0.6772
AT5G62020.1	heat shock transcription factor B2A	52.8361	77.2892	38.8118	29.277	0.754332
AT5G62150.1	peptidoglycan-binding LysM domain-containing protein	30.5962	57.1334	22.3158	18.2701	0.818705
AT5G62630.1	hipl2 protein precursor	97.8989	276.349	92.7709	79.471	0.856637
AT5G63790.1	NAC domain containing protein 102	272.352	515.544	254.431	247.778	0.973852
AT5G64000.1	Inositol monophosphatase family protein	16.8586	28.7215	16.9954	13.4046	0.788716
AT5G64120.1	Peroxidase superfamily protein	1362.43	3117.04	513.721	10.2834	0.0200174
AT5G64530.1	xylem NAC domain 1	36.3592	99.7417	18.3804	25.1251	1.36695
AT5G64810.1	WRKY DNA-binding protein 51	103.093	194.245	79.5765	45.4242	0.570824
AT5G66790.1	Protein kinase superfamily protein	9.41396	16.2789	10.4687	7.58825	0.724848
AT5G67340.1	ARM repeat superfamily protein	21.6031	44.648	16.3467	8.6638	0.530002

## Sheet: Cluster7
		Average of normalized_expression_values				Fold change
Accession	Description	Col_DMSO	Col_DEX	HopF2_DMSO	HopF2_DEX	HopF2_Dex/HopF2_DMSO
AT1G01680.1	plant U-box 54	31.881	68.2063	41.1155	43.1047	1.04838
AT1G02470.1	Polyketide cyclase/dehydrase and lipid transport superfamily protein	61.3853	111.225	32.0604	108.694	3.39028
AT1G02470.2	Polyketide cyclase/dehydrase and lipid transport superfamily protein	61.3852	110.979	32.0603	108.695	3.39033
AT1G09970.2	Leucine-rich receptor-like protein kinase family protein	258.536	501.356	268.254	349.633	1.30337
AT1G10140.1	Uncharacterised conserved protein UCP031279	864.62	1459.15	658.592	945.506	1.43565
AT1G11190.1	bifunctional nuclease i	57.0516	82.2735	31.0468	55.6446	1.79228
AT1G18590.1	sulfotransferase 17	111.31	195.748	88.9148	180.389	2.02879
AT1G20510.1	OPC-8:0 CoA ligase1	30.2805	55.2721	28.7994	44.5643	1.5474
AT1G20510.2	OPC-8:0 CoA ligase1	30.7832	54.9708	28.2035	44.3547	1.57267
AT1G22510.1	RING/U-box protein with domain of unknown function (DUF 1232)	59.339	106.2	52.6546	85.8924	1.63124
AT1G22510.2	RING/U-box protein with domain of unknown function (DUF 1232)	60.3751	106.932	53.1926	85.8852	1.61461
AT1G43310.1	Nucleotide-sugar transporter family protein	15.0795	28.3016	11.4175	25.4055	2.22513
AT1G47510.1	inositol polyphosphate 5-phosphatase 11	10.9551	29.1688	12.2033	22.5964	1.85167
AT1G47510.2	inositol polyphosphate 5-phosphatase 11	10.1594	27.2133	11.1087	21.0288	1.893
AT1G48260.1	CBL-interacting protein kinase 17	40.6241	81.2414	27.4922	90.4399	3.28966
AT1G49470.1	Family of unknown function (DUF716)	68.1213	107.102	56.3079	112.087	1.9906
AT1G60730.1	NAD(P)-linked oxidoreductase superfamily protein	87.5733	170.924	86.5884	159.745	1.84487
AT1G60730.2	NAD(P)-linked oxidoreductase superfamily protein	87.5733	170.924	86.5884	159.745	1.84487
AT1G60730.3	NAD(P)-linked oxidoreductase superfamily protein	46.5089	95.0945	49.8628	85.7848	1.72042
AT1G62760.1	Plant invertase/pectin methylesterase inhibitor superfamily protein	11.4468	14.8299	6.13992	16.1854	2.6361
AT1G67360.1	Rubber elongation factor protein (REF)	344.582	606.134	258.207	637.83	2.47023
AT1G67360.2	Rubber elongation factor protein (REF)	349.636	616.467	260.385	646.566	2.48312
AT1G72900.1	Toll-Interleukin-Resistance (TIR) domain-containing protein	160.868	235.887	110.371	215.516	1.95265
AT1G73220.1	organic cation/carnitine transporter1	20.311	40.4207	10.0003	24.5199	2.45191
AT1G74100.1	sulfotransferase 16	415.804	659.571	319.62	707.809	2.21453
AT1G76980.2		28.238	50.7439	22.4825	33.6975	1.49883
AT2G01180.1	phosphatidic acid phosphatase 1	100.425	189.651	92.4974	122.593	1.32537
AT2G01180.2	phosphatidic acid phosphatase 1	100.668	189.651	92.4977	122.593	1.32536
AT2G04050.1	MATE efflux family protein	11.0751	21.3363	9.05128	14.3895	1.58978
AT2G04400.1	Aldolase-type TIM barrel family protein	193.156	348.207	164.045	342.266	2.08641
AT2G15310.1	ADP-ribosylation factor B1A	16.0478	65.3564	18.9833	36.4321	1.91917
AT2G16720.1	myb domain protein 7	138.731	245.888	135.807	244.244	1.79846
AT2G18680.1		66.2709	142.126	54.0398	103.747	1.91982
AT2G18690.1		663.367	1342.18	457.848	1534.98	3.3526
AT2G18690.2		662.359	1341.43	457.616	1534.29	3.35279
AT2G26560.1	phospholipase A 2A	381.003	669.9	277.846	492.71	1.77332
AT2G29480.1	glutathione S-transferase tau 2	9.19712	22.2147	9.81774	16.6017	1.69099
AT2G32250.2	FAR1-related sequence 2	45.2414	67.8902	34.523	68.6111	1.9874
AT2G33580.1	Protein kinase superfamily protein	9.75191	28.6781	10.6652	15.6016	1.46285
AT2G36580.1	Pyruvate kinase family protein	92.6029	178.326	88.9306	114.842	1.29137
AT2G38250.1	Homeodomain-like superfamily protein	31.3477	81.5936	27.6539	49.5954	1.79343
AT2G38860.1	Class I glutamine amidotransferase-like superfamily protein	558.332	1318.53	359.057	660.405	1.83928
AT2G38860.2	Class I glutamine amidotransferase-like superfamily protein	558.332	1318.77	359.057	660.405	1.83928
AT2G38860.3	Class I glutamine amidotransferase-like superfamily protein	255.148	619.161	154.922	304.05	1.9626
AT2G41230.1		187.08	626.222	95.1848	633.708	6.65766
AT2G41231.1		35.804	130.447	21.2734	123.777	5.81837
AT2G41231.2		38.4261	136.619	22.6358	131.443	5.80687
AT2G47190.1	myb domain protein 2	45.4428	83.441	29.1905	74.6253	2.55649
AT3G01970.1	WRKY DNA-binding protein 45	348.517	648.04	230.375	384.202	1.66773
AT3G04000.1	NAD(P)-binding Rossmann-fold superfamily protein	16.3798	34.4193	19.6836	22.2549	1.13063
AT3G04300.1	RmlC-like cupins superfamily protein	5.31016	49.3237	9.99322	29.2065	2.92263
AT3G04720.1	pathogenesis-related 4	324.79	800.392	181.608	537.166	2.95782
AT3G06490.1	myb domain protein 108	12.9295	29.4396	10.5585	21.3895	2.0258
AT3G07600.1	Heavy metal transport/detoxification superfamily protein	56.2016	96.6895	33.6291	79.4997	2.36401
AT3G08860.1	PYRIMIDINE 4	95.0665	240.009	69.3959	140.612	2.02623
AT3G10930.1		33.8194	57.648	23.3279	55.1227	2.36295
AT3G13080.1	multidrug resistance-associated protein 3	102.489	179.076	78.8707	129.077	1.63656
AT3G13080.2	multidrug resistance-associated protein 3	101.667	178.83	78.2895	128.431	1.64046
AT3G13080.4	multidrug resistance-associated protein 3	106.258	189.625	83.976	133.027	1.5841
AT3G13310.1	Chaperone DnaJ-domain superfamily protein	217.018	990.585	161.131	496.45	3.08104
AT3G17810.1	pyrimidine 1	138.428	194.447	85.5951	132.667	1.54993
AT3G24982.1	receptor like protein 40	26.7591	49.012	23.1392	51.8347	2.24013
AT3G25010.1	receptor like protein 41	12.3459	26.2355	12.1175	29.1009	2.40156
AT3G28210.1	zinc finger (AN1-like) family protein	34.0973	69.9428	23.5053	41.2642	1.75553
AT3G46080.1	C2H2-type zinc finger family protein	32.9119	105.205	32.2654	74.1574	2.29835
AT3G46090.1	C2H2 and C2HC zinc fingers superfamily protein	418.242	1267.15	419.989	1316.22	3.13395
AT3G51920.1	calmodulin 9	675.698	1052.44	448.304	741.925	1.65496
AT3G54640.1	tryptophan synthase alpha chain	304.221	598.615	208.233	356.256	1.71086
AT3G56170.1	Ca-2+ dependent nuclease	218.566	343.964	151.488	223.947	1.47832
AT3G57260.1	beta-1,3-glucanase 2	10.7583	30.4928	8.94165	17.8801	1.99964
AT3G59940.1	Galactose oxidase/kelch repeat superfamily protein	779.004	1528.59	543.894	1191.42	2.19053
AT3G61190.1	BON association protein 1	67.6593	130.13	51.7471	77.4475	1.49665
AT4G01360.1		10.5909	16.5775	7.92507	14.7967	1.86707
AT4G01895.1	systemic acquired resistance (SAR) regulator protein NIMIN-1-related	14.0883	35.5306	12.8981	18.5042	1.43465
AT4G03450.1	Ankyrin repeat family protein	17.4197	98.0527	16.9358	78.0124	4.60636
AT4G04460.2	Saposin-like aspartyl protease family protein	34.6135	53.2285	24.7187	49.0103	1.98272
AT4G12120.1	Sec1/munc18-like (SM) proteins superfamily	20.7476	50.3787	16.6542	26.4459	1.58794
AT4G12480.1	Bifunctional inhibitor/lipid-transfer protein/seed storage 2S albumin superfamily protein	828.924	3225.7	284.966	1299.17	4.55905
AT4G13395.1	ROTUNDIFOLIA like 12	88.7115	289.3	67.3542	138.571	2.05735
AT4G19010.1	AMP-dependent synthetase and ligase family protein	7.97204	13.2281	6.35254	10.7051	1.68516
AT4G20830.2	FAD-binding Berberine family protein	115.382	226.824	92.4558	149.145	1.61315
AT4G28490.1	Leucine-rich receptor-like protein kinase family protein	25.8198	55.6846	22.6766	51.3299	2.26356
AT4G28940.1	Phosphorylase superfamily protein	21.5786	30.9426	12.9554	33.9166	2.61795
AT4G29780.1		27.701	43.6456	19.4778	36.7467	1.88659
AT4G32810.1	carotenoid cleavage dioxygenase 8	80.4772	98.2296	33.9973	84.223	2.47734
AT4G34135.1	UDP-glucosyltransferase 73B2	44.2658	120.437	57.1348	68.0667	1.19133
AT4G35190.1	Putative lysine decarboxylase family protein	66.7386	117.052	59.902	104.492	1.74439
AT4G36988.1	conserved peptide upstream open reading frame 49	683.313	1673.71	511.37	1125.39	2.20073
AT4G36990.1	heat shock factor 4	683.313	1673.71	511.37	1125.39	2.20073
AT4G37370.1	cytochrome P450, family 81, subfamily D, polypeptide 8	12.5006	41.7227	9.89985	25.5289	2.57872
AT4G38620.1	myb domain protein 4	111.742	268.174	112.055	173.032	1.54416
AT4G39940.1	APS-kinase 2	140.001	241.78	114.176	154.988	1.35745
AT4G39950.1	cytochrome P450, family 79, subfamily B, polypeptide 2	84.0066	171.594	78.67	122.657	1.55913
AT4G39955.1	alpha/beta-Hydrolases superfamily protein	122.453	237.12	117.014	195.985	1.67488
AT5G01100.1	O-fucosyltransferase family protein	11.0237	30.9056	8.47286	33.5662	3.96162
AT5G04930.1	aminophospholipid ATPase 1	87.0127	186.019	91.4548	147.195	1.60948
AT5G10380.1	RING/U-box superfamily protein	26.7122	58.5448	23.2867	34.9516	1.50092
AT5G10695.1		231.267	685.7	204.512	418.15	2.04463
AT5G10695.2		180.165	543.885	162.746	331.132	2.03465
AT5G11920.1	6-&1-fructan exohydrolase	220.856	517.98	154.62	365.004	2.36065
AT5G11920.2	6-&1-fructan exohydrolase	214.94	505.661	151.35	353.916	2.33839
AT5G13190.1		319.762	609.911	257.178	505.846	1.96691
AT5G17760.1	P-loop containing nucleoside triphosphate hydrolases superfamily protein	84.2423	185.729	107.043	150.414	1.40517
AT5G17760.2	P-loop containing nucleoside triphosphate hydrolases superfamily protein	84.2421	185.503	107.042	150.199	1.40317
AT5G18470.1	Curculin-like (mannose-binding) lectin family protein	34.697	68.7025	20.5777	38.1474	1.85382
AT5G24210.1	alpha/beta-Hydrolases superfamily protein	241.796	697.666	205.749	425.129	2.06626
AT5G35735.1	Auxin-responsive family protein	179.044	426.587	167.21	256.688	1.53513
AT5G42050.1	DCD (Development and Cell Death) domain protein	353.479	696.716	314.673	604.89	1.92228
AT5G51830.1	pfkB-like carbohydrate kinase family protein	57.1302	85.4342	38.1351	84.0565	2.20418
AT5G52810.1	NAD(P)-binding Rossmann-fold superfamily protein	77.3768	219.265	44.9174	126.32	2.81226
AT5G52900.1		156.707	162.921	71.7069	165.773	2.31181
AT5G53370.1	pectin methylesterase PCR fragment F	174.481	268.674	124.143	271.508	2.18706
AT5G53870.1	early nodulin-like protein 1	48.3693	103.598	49.5841	87.3145	1.76094
AT5G60440.1	AGAMOUS-like 62	14.1336	25.8935	11.0896	23.7889	2.14515
AT5G62620.1	Galactosyltransferase family protein	13.9413	17.9946	9.27912	19.9015	2.14477

## Sheet: Cluster8
		Average of normalized_expression_values				Fold change
Accession	Description	Col_DMSO	Col_DEX	HopF2_DMSO	HopF2_DEX	HopF2_Dex/HopF2_DMSO
AT1G01240.1		344.532	395.469	247.564	938.298	3.79012
AT1G01240.2		344.566	395.249	247.773	942.34	3.80324
AT1G01240.3		347.008	399.266	249.593	950.792	3.80937
AT1G01500.1	Erythronate-4-phosphate dehydrogenase family protein	24.097	30.6199	21.0902	55.581	2.6354
AT1G01710.1	Acyl-CoA thioesterase family protein	61.4792	70.4297	46.8032	173.995	3.71758
AT1G02170.1	metacaspase 1	149.192	184.599	129.311	327.312	2.5312
AT1G02500.1	S-adenosylmethionine synthetase 1	1266.49	1413.65	1121.51	2185.48	1.94869
AT1G02500.2	S-adenosylmethionine synthetase 1	1266.49	1413.38	1121.51	2185.48	1.94869
AT1G02850.1	beta glucosidase 11	52.5864	73.1585	37.8053	145.062	3.83708
AT1G02850.2	beta glucosidase 11	52.5864	73.1585	37.8053	145.062	3.83708
AT1G02850.3	beta glucosidase 11	52.5864	73.1585	37.8053	145.062	3.83708
AT1G02850.4	beta glucosidase 11	52.3105	72.9165	37.2946	143.505	3.84789
AT1G02850.5	beta glucosidase 11	52.5864	73.1585	37.8053	145.062	3.83708
AT1G04690.1	potassium channel beta subunit 1	328.24	382.049	292.837	642.511	2.19409
AT1G04750.1	vesicle-associated membrane protein 721	366.861	462.529	328.284	638.279	1.94429
AT1G04810.1	26S proteasome regulatory complex, non-ATPase subcomplex, Rpn2/Psmd1 subunit	54.0472	62.8325	54.6864	103.445	1.8916
AT1G05060.1		69.7833	84.0729	70.7798	136.644	1.93055
AT1G05720.1	selenoprotein family protein	83.9912	102.955	76.4742	166.664	2.17934
AT1G07000.1	exocyst subunit exo70 family protein B2	132.564	222.772	94.2315	675.672	7.17034
AT1G07030.1	Mitochondrial substrate carrier family protein	55.8992	76.5497	68.0294	112.519	1.65397
AT1G07430.1	highly ABA-induced PP2C gene 2	6.78979	16.5673	9.0337	54.2647	6.00693
AT1G07520.1	GRAS family transcription factor	37.7194	38.6776	32.1536	62.643	1.94824
AT1G07870.1	Protein kinase superfamily protein	33.8521	39.8756	32.1047	63.1695	1.96761
AT1G07870.2	Protein kinase superfamily protein	12.4169	18.3716	12.9183	25.5007	1.974
AT1G07985.1	Expressed protein	15.0818	19.6453	11.4893	43.7633	3.80905
AT1G09794.1	Cox19 family protein (CHCH motif)	18.2282	19.1597	13.8524	28.9486	2.08979
AT1G12200.1	Flavin-binding monooxygenase family protein	106.443	196.238	118.467	508.752	4.29447
AT1G13180.1	Actin-like ATPase superfamily protein	19.223	27.0985	24.0536	41.3122	1.71751
AT1G13195.1	RING/U-box superfamily protein	45.3557	68.9406	54.6595	98.0688	1.79417
AT1G13195.2	RING/U-box superfamily protein	45.3553	68.6977	54.6587	97.8534	1.79026
AT1G13340.1	Regulator of Vps4 activity in the MVB pathway protein	82.4445	229.539	73.4393	269.121	3.66454
AT1G14170.1	RNA-binding KH domain-containing protein	12.4597	18.9341	10.9665	36.532	3.33124
AT1G14170.2	RNA-binding KH domain-containing protein	12.4597	18.9341	10.9665	36.532	3.33124
AT1G14170.3	RNA-binding KH domain-containing protein	12.4597	18.9341	10.9665	36.532	3.33124
AT1G14890.1	Plant invertase/pectin methylesterase inhibitor superfamily protein	147.123	156.181	105.112	265.303	2.52401
AT1G16510.1	SAUR-like auxin-responsive protein family	19.3442	23.2071	18.5187	42.2055	2.27907
AT1G17147.1	VQ motif-containing protein	18.6044	31.8317	18.4855	37.7083	2.03989
AT1G17745.1	D-3-phosphoglycerate dehydrogenase	183.178	245.377	158.019	548.029	3.46812
AT1G17745.2	D-3-phosphoglycerate dehydrogenase	183.178	245.38	158.251	548.275	3.46459
AT1G18100.1	PEBP (phosphatidylethanolamine-binding protein) family protein	16.3568	30.0621	15.2412	48.3972	3.17541
AT1G18570.1	myb domain protein 51	56.8595	112.785	40.8657	156.902	3.83946
AT1G20900.1	Predicted AT-hook DNA-binding family protein	74.8766	73.3362	54.1438	114.181	2.10885
AT1G21130.1	O-methyltransferase family protein	468.781	512.755	412.668	915.644	2.21884
AT1G21130.2	O-methyltransferase family protein	465.274	512.115	411.27	909.773	2.21211
AT1G21550.1	Calcium-binding EF-hand family protein	17.8542	32.3297	16.3877	72.3581	4.4154
AT1G22360.1	UDP-glucosyl transferase 85A2	349.581	419.165	272.406	633.02	2.32381
AT1G22360.2	UDP-glucosyl transferase 85A2	233.057	268.428	182.615	426.609	2.33611
AT1G22710.1	sucrose-proton symporter 2	578.045	868.456	546.334	1936.65	3.5448
AT1G23490.1	ADP-ribosylation factor 1	560.508	855.486	495.327	1103.86	2.22854
AT1G25370.1	Protein of unknown function (DUF1639)	20.4346	31.7249	28.7957	43.6639	1.51633
AT1G26130.1	ATPase E1-E2 type family protein / haloacid dehalogenase-like hydrolase family protein	19.3533	46.4808	19.7227	135.419	6.86617
AT1G26130.2	ATPase E1-E2 type family protein / haloacid dehalogenase-like hydrolase family protein	19.3527	46.4576	19.7216	134.289	6.80922
AT1G28580.1	GDSL-like Lipase/Acylhydrolase superfamily protein	610.225	728.629	563.453	1405.75	2.49489
AT1G28580.2	GDSL-like Lipase/Acylhydrolase superfamily protein	610.225	728.871	563.453	1405.97	2.49527
AT1G30510.1	root FNR 2	91.6747	98.8135	79.3168	172.839	2.1791
AT1G30510.2	root FNR 2	91.9189	98.8134	79.6213	173.5	2.17906
AT1G30510.3	root FNR 2	91.6747	98.8135	79.3168	172.839	2.1791
AT1G31820.1	Amino acid permease family protein	37.199	61.4886	31.9838	194.156	6.07044
AT1G32870.1	NAC domain protein 13	34.6698	47.5306	41.6787	72.0439	1.72855
AT1G32870.2	NAC domain protein 13	34.4074	47.2652	40.9119	71.5835	1.7497
AT1G37130.1	nitrate reductase 2	1166.67	1586.62	1303.7	2748.86	2.10851
AT1G44170.1	aldehyde dehydrogenase 3H1	148.411	161.217	112.278	256.787	2.28707
AT1G44170.2	aldehyde dehydrogenase 3H1	148.411	161.217	112.278	257.458	2.29303
AT1G44170.3	aldehyde dehydrogenase 3H1	148.14	161.217	112.278	256.57	2.28513
AT1G47960.1	cell wall / vacuolar inhibitor of fructosidase 1	69.7663	93.8618	68.2524	188.412	2.76052
AT1G48000.1	myb domain protein 112	21.7584	39.2185	18.6575	97.8445	5.24425
AT1G49405.1	Uncharacterised protein family (UPF0497)	14.9338	15.148	10.466	23.5048	2.24582
AT1G49820.1	S-methyl-5-thioribose kinase	198.775	237.821	191.573	372.205	1.94289
AT1G49860.1	glutathione S-transferase (class phi) 14	13.9931	17.7187	9.43379	21.949	2.32663
AT1G50360.1	P-loop containing nucleoside triphosphate hydrolases superfamily protein	44.5842	67.6417	48.8979	101.441	2.07454
AT1G52690.1	Late embryogenesis abundant protein (LEA) family protein	165.594	272.362	147.558	620.169	4.20287
AT1G52690.2	Late embryogenesis abundant protein (LEA) family protein	165.317	272.116	147.02	619.723	4.21524
AT1G53850.1	20S proteasome alpha subunit E1	106.254	134.744	100.738	219.787	2.18176
AT1G53850.2	20S proteasome alpha subunit E1	103.937	131.539	98.2444	215.801	2.19657
AT1G54100.1	aldehyde dehydrogenase 7B4	682.724	901.244	456.428	1807.46	3.96
AT1G54100.2	aldehyde dehydrogenase 7B4	684.058	901.736	456.429	1808.6	3.96251
AT1G54570.1	Esterase/lipase/thioesterase family protein	78.9844	140.306	76.4984	182.981	2.39196
AT1G55365.1		16.0866	26.9053	13.6967	31.6026	2.30731
AT1G56010.1	NAC domain containing protein 1	126.483	150.73	92.217	329.879	3.5772
AT1G56010.2	NAC domain containing protein 1	140.023	172.212	97.6051	365.307	3.74271
AT1G59970.1	Matrixin family protein	23.4764	25.5667	14.9412	51.9592	3.47757
AT1G60140.1	trehalose phosphate synthase	73.8333	82.7926	62.5533	130.644	2.08852
AT1G61250.1	secretory carrier 3	1263.15	1761.04	1102.27	2874.13	2.60747
AT1G61250.2	secretory carrier 3	389.118	541.216	332.269	901.077	2.71189
AT1G62570.1	flavin-monooxygenase glucosinolate S-oxygenase 4	264.418	306.742	224.307	583.341	2.60064
AT1G63440.1	heavy metal atpase 5	13.8045	17.6106	11.6609	23.6122	2.0249
AT1G63530.1		25.145	46.1821	24.9566	142.916	5.72659
AT1G68450.1	VQ motif-containing protein	34.9156	42.5484	21.7842	66.7733	3.06521
AT1G68880.1	basic leucine-zipper 8	10.3042	15.7507	13.2807	28.6973	2.16082
AT1G69310.2	WRKY DNA-binding protein 57	40.2154	49.6257	37.5862	79.5893	2.11751
AT1G71170.1	6-phosphogluconate dehydrogenase family protein	91.4334	108.064	77.5516	169.986	2.1919
AT1G72680.1	cinnamyl-alcohol dehydrogenase	35.5863	63.6906	36.3446	106.431	2.92839
AT1G72940.1	Toll-Interleukin-Resistance (TIR) domain-containing protein	61.8205	59.3419	45.2577	97.0016	2.14332
AT1G73380.1		23.4037	23.1291	18.8061	37.0515	1.97018
AT1G73805.1	Calmodulin binding protein-like	34.7682	81.6062	20.5524	141.7	6.8946
AT1G74010.1	Calcium-dependent phosphotriesterase superfamily protein	8.18647	19.1267	6.75815	27.4175	4.05695
AT1G74440.1	Protein of unknown function (DUF962)	108.535	187.608	78.3985	227.326	2.89962
AT1G76040.1	calcium-dependent protein kinase 29	52.8115	79.5126	51.803	110.194	2.12717
AT1G76040.2	calcium-dependent protein kinase 29	54.359	84.9095	55.7535	117.94	2.11537
AT1G76600.1		144.919	229.011	96.2324	333.716	3.46781
AT1G77080.3	K-box region and MADS-box transcription factor family protein	6.9043	12.2318	11.7086	16.924	1.44543
AT1G77120.1	alcohol dehydrogenase 1	12.7838	17.4689	6.14768	20.3349	3.30773
AT1G77765.1		27.3727	37.195	17.3426	43.5416	2.51067
AT1G77765.2		27.6415	37.4561	17.3433	43.319	2.49773
AT1G77765.3		92.0442	113.998	67.7026	171.023	2.52609
AT1G77765.4		27.3727	37.195	17.3426	43.5416	2.51067
AT1G77770.1	Protein of unknown function (DUF1644)	125.455	162.299	98.4221	247.245	2.51209
AT1G77770.2	Protein of unknown function (DUF1644)	91.3961	112.96	77.0868	171.767	2.22823
AT1G78850.1	D-mannose binding lectin protein with Apple-like carbohydrate-binding domain	422.96	549.838	302.602	691.813	2.28621
AT1G78860.1	D-mannose binding lectin protein with Apple-like carbohydrate-binding domain	7.87658	13.2581	5.80699	17.6375	3.03729
AT1G79210.1	N-terminal nucleophile aminohydrolases (Ntn hydrolases) superfamily protein	125.78	153.221	137.846	246.153	1.78571
AT1G79210.2	N-terminal nucleophile aminohydrolases (Ntn hydrolases) superfamily protein	125.779	152.954	137.846	245.935	1.78413
AT1G79210.3	N-terminal nucleophile aminohydrolases (Ntn hydrolases) superfamily protein	125.779	152.954	137.846	245.935	1.78413
AT1G80960.1	F-box and Leucine Rich Repeat domains containing protein	13.4257	11.6414	8.85117	18.9224	2.13783
AT1G80960.3	F-box and Leucine Rich Repeat domains containing protein	13.4251	11.6416	8.8318	18.6883	2.11603
AT2G02390.1	glutathione S-transferase zeta 1	183.097	296.758	150.825	386.088	2.55984
AT2G02390.2	glutathione S-transferase zeta 1	45.5268	76.7383	36.4785	101.391	2.77948
AT2G02390.3	glutathione S-transferase zeta 1	183.097	297.004	151.438	386.087	2.54948
AT2G02990.1	ribonuclease 1	9.63355	61.5506	10.978	158.291	14.4189
AT2G03430.1	Ankyrin repeat family protein	22.5247	30.0117	24.2735	61.5095	2.53402
AT2G05520.1	glycine-rich protein 3	4309.39	8311.09	4575.7	10569.3	2.30988
AT2G05520.2	glycine-rich protein 3	4319.24	8330.38	4583.55	10591.1	2.31068
AT2G05520.3	glycine-rich protein 3	4318.2	8327.37	4582.6	10585.2	2.30988
AT2G05520.4	glycine-rich protein 3	4317.69	8327.36	4581.95	10586.9	2.31056
AT2G05520.5	glycine-rich protein 3	4317.41	8324.57	4580.49	10583.7	2.3106
AT2G05520.6	glycine-rich protein 3	4316.92	8323.65	4580.17	10583.4	2.31071
AT2G05710.1	aconitase 3	207.084	259.954	223.672	430.387	1.92419
AT2G05840.1	20S proteasome subunit PAA2	370.758	460.301	331.184	994.197	3.00195
AT2G05840.2	20S proteasome subunit PAA2	359.172	445.239	320.49	966.091	3.01442
AT2G06050.1	oxophytodienoate-reductase 3	73.6063	106.547	87.0826	185.461	2.12971
AT2G06050.2	oxophytodienoate-reductase 3	73.3312	106.79	87.0825	185.461	2.12972
AT2G06050.3	oxophytodienoate-reductase 3	56.0786	85.3738	67.9958	150.965	2.22021
AT2G14560.1	Protein of unknown function (DUF567)	524.869	1260.73	375.339	2139.43	5.69999
AT2G14560.2	Protein of unknown function (DUF567)	148.307	383.622	111.865	552.685	4.94062
AT2G15570.1	Thioredoxin superfamily protein	242.242	269.066	208.654	512.175	2.45467
AT2G15570.2	Thioredoxin superfamily protein	242.242	269.066	208.654	511.961	2.45364
AT2G18170.1	MAP kinase 7	75.9608	93.8663	71.4741	141.823	1.98426
AT2G21520.1	Sec14p-like phosphatidylinositol transfer family protein	164.216	207.465	156.077	305.046	1.95446
AT2G21520.2	Sec14p-like phosphatidylinositol transfer family protein	135.271	164.353	128.47	250.72	1.95159
AT2G22560.1	Kinase interacting (KIP1-like) family protein	16.8635	20.1315	12.1642	30.1809	2.48112
AT2G22890.1	Kua-ubiquitin conjugating enzyme hybrid localisation domain	7.73904	12.8737	7.78413	16.0544	2.06246
AT2G23740.2	nucleic acid binding;sequence-specific DNA binding transcription factors;zinc ion binding	26.9874	25.4641	19.0433	40.1834	2.1101
AT2G24170.1	Endomembrane protein 70 protein family	34.6662	34.4833	25.9264	63.0215	2.43078
AT2G24200.1	Cytosol aminopeptidase family protein	594.572	780.549	612.133	1343.09	2.19411
AT2G24200.2	Cytosol aminopeptidase family protein	594.572	780.549	612.133	1343.09	2.19411
AT2G24200.3	Cytosol aminopeptidase family protein	594.057	780.307	612.133	1342.41	2.193
AT2G25090.1	CBL-interacting protein kinase 16	34.2107	44.3697	20.2505	54.0277	2.66797
AT2G25737.1	Sulfite exporter TauE/SafE family protein	37.2018	49.7925	32.9547	81.2964	2.46692
AT2G26010.1	plant defensin 1.3	130.726	251.655	65.8064	655.524	9.96139
AT2G26020.1	plant defensin 1.2b	23.1856	49.7789	12.3261	114.089	9.25591
AT2G26690.1	Major facilitator superfamily protein	119.545	137.06	87.2883	312.394	3.57887
AT2G27460.1	sec23/sec24 transport family protein	9.67902	14.2219	11.9707	20.9449	1.74968
AT2G29420.1	glutathione S-transferase tau 7	129.433	173.158	132.486	315.691	2.38282
AT2G30860.1	glutathione S-transferase PHI 9	2343.12	3145.3	2626.32	4935.5	1.87925
AT2G30860.2	glutathione S-transferase PHI 9	1564.14	2169.13	1767.36	3505.52	1.98348
AT2G31160.1	Protein of unknown function (DUF640)	10.4639	17.3351	6.9035	25.4658	3.68883
AT2G31230.1	ethylene-responsive element binding factor 15	101.726	128.967	71.6292	312.978	4.36942
AT2G31865.1	poly(ADP-ribose) glycohydrolase 2	69.6626	204.645	57.9107	431.294	7.44757
AT2G31865.2	poly(ADP-ribose) glycohydrolase 2	69.6626	204.645	57.9107	431.08	7.44387
AT2G31990.1	Exostosin family protein	31.0764	40.2228	30.8798	60.554	1.96096
AT2G32080.1	purin-rich alpha 1	926.175	959.799	758.528	1534.39	2.02285
AT2G32080.2	purin-rich alpha 1	926.447	960.045	758.528	1534.6	2.02314
AT2G32800.1	protein kinase family protein	40.9787	76.7403	48.8153	167.426	3.42979
AT2G33150.1	peroxisomal 3-ketoacyl-CoA thiolase 3	912.596	1337.97	761.529	1733.02	2.27571
AT2G36220.1		148.051	465.943	142.507	1824.77	12.8048
AT2G36870.1	xyloglucan endotransglucosylase/hydrolase 32	16.1549	16.0086	12.1655	28.5307	2.34522
AT2G37980.1	O-fucosyltransferase family protein	20.102	21.308	14.2797	41.2734	2.89036
AT2G38580.1	Mitochondrial ATP synthase D chain-related protein	47.3854	61.4552	46.5136	102.939	2.21311
AT2G39710.1	Eukaryotic aspartyl protease family protein	33.8418	44.1475	32.1033	71.4726	2.22633
AT2G39725.1	LYR family of Fe/S cluster biogenesis protein	16.2668	21.2418	13.1551	30.6181	2.32747
AT2G39725.2	LYR family of Fe/S cluster biogenesis protein	15.7329	21.242	12.8607	31.3054	2.43419
AT2G40000.1	ortholog of sugar beet HS1 PRO-1 2	1400.94	2042.58	1107.86	2417.21	2.18187
AT2G40140.1	zinc finger (CCCH-type) family protein	240.218	349.746	209.002	407.161	1.94813
AT2G40140.2	zinc finger (CCCH-type) family protein	240.217	349.262	208.746	406.928	1.94939
AT2G41010.1	calmodulin (CAM)-binding protein of 25 kDa	92.4726	122.249	54.2129	216.59	3.99517
AT2G41180.1	VQ motif-containing protein	81.7587	108.48	65.7043	144.54	2.19986
AT2G41440.1		47.0719	60.6151	44.3333	95.0361	2.14367
AT2G44130.1	Galactose oxidase/kelch repeat superfamily protein	137.829	856.58	115.829	1060.8	9.15837
AT2G44140.1	Peptidase family C54 protein	222.53	964.273	206.134	1167.66	5.66456
AT2G44140.2	Peptidase family C54 protein	222.259	964.031	206.134	1167.43	5.66344
AT2G45550.1	cytochrome P450, family 76, subfamily C, polypeptide 4	15.8287	23.77	12.7077	27.7528	2.18393
AT2G46980.3		10.2774	9.20591	6.19455	15.5247	2.50619
AT3G01470.1	homeobox 1	276.52	310.12	257.848	525.213	2.03691
AT3G01472.1	conserved peptide upstream open reading frame 33	276.52	310.12	257.848	525.213	2.03691
AT3G01640.1	glucuronokinase G	66.8377	77.4208	58.76	126.866	2.15905
AT3G01750.1	Ankyrin repeat family protein	15.9915	20.3888	13.3017	31.462	2.36525
AT3G03110.1	exportin 1B	15.027	25.9383	15.8495	42.3026	2.66902
AT3G03250.1	UDP-GLUCOSE PYROPHOSPHORYLASE 1	110.951	118.751	95.0217	211.414	2.2249
AT3G03310.1	lecithin:cholesterol acyltransferase 3	68.847	98.1492	57.8327	154.174	2.66587
AT3G05970.1	long-chain acyl-CoA synthetase 6	110.841	187.526	115.033	284.084	2.46958
AT3G07380.1	Domain of unknown function (DUF23)	35.4992	49.3937	29.9264	109.438	3.6569
AT3G07720.1	Galactose oxidase/kelch repeat superfamily protein	97.8761	132.937	108.103	240.879	2.22823
AT3G07730.1		12.0653	15.8203	9.8538	24.2097	2.45689
AT3G08530.1	Clathrin, heavy chain	368.717	442.913	387.37	698.279	1.80262
AT3G11280.1	Duplicated homeodomain-like superfamily protein	220.952	249.291	177.458	420.488	2.36951
AT3G11280.2	Duplicated homeodomain-like superfamily protein	221.465	251.287	179.501	421.589	2.34867
AT3G13330.1	proteasome activating protein 200	36.2376	60.8555	36.7335	71.0278	1.9336
AT3G13870.1	Root hair defective 3 GTP-binding protein (RHD3)	203.168	228.998	176.486	442.723	2.50854
AT3G13870.2	Root hair defective 3 GTP-binding protein (RHD3)	202.892	228.998	176.486	442.292	2.5061
AT3G14130.1	Aldolase-type TIM barrel family protein	67.4118	87.6275	72.098	131.219	1.82001
AT3G14960.1	Galactosyltransferase family protein	48.9991	57.6077	42.9481	84.6254	1.97041
AT3G15210.1	ethylene responsive element binding factor 4	188.047	222.439	178.826	363.665	2.03363
AT3G15730.1	phospholipase D alpha 1	692.481	759.964	649.223	1223.96	1.88527
AT3G15770.1		207.756	307.27	214.509	538.59	2.51081
AT3G15770.2		207.756	307.27	214.509	539.276	2.514
AT3G19190.1	autophagy 2	37.1177	41.1738	32.318	70.7741	2.18993
AT3G19240.1	Vacuolar import/degradation, Vid27-related protein	64.8718	86.7709	62.1001	201.796	3.24952
AT3G19260.1	LAG1 homologue 2	97.7902	130.735	96.5617	189.012	1.95743
AT3G19910.1	RING/U-box superfamily protein	69.2184	79.539	62.4877	143.24	2.29229
AT3G21700.1	Ras-related small GTP-binding family protein	18.7871	28.9402	13.4898	37.9601	2.814
AT3G21700.2	Ras-related small GTP-binding family protein	19.5712	28.1641	14.005	41.8742	2.98995
AT3G21700.3	Ras-related small GTP-binding family protein	18.7919	29.4474	14.0889	38.871	2.75898
AT3G22370.1	alternative oxidase 1A	130.863	171.521	129.823	240.866	1.85534
AT3G22980.1	Ribosomal protein S5/Elongation factor G/III/V family protein	18.3511	18.3449	13.778	29.5382	2.14387
AT3G26160.1	cytochrome P450, family 71, subfamily B, polypeptide 17	40.2466	56.5915	37.1212	111.509	3.00392
AT3G26165.1		97.1335	125.115	109.128	191.599	1.75573
AT3G26170.1	cytochrome P450, family 71, subfamily B, polypeptide 19	153.53	202.389	138.557	435.021	3.13966
AT3G26290.1	cytochrome P450, family 71, subfamily B, polypeptide 26	165.537	152.055	87.3264	238.125	2.72684
AT3G26840.1	Esterase/lipase/thioesterase family protein	25.8342	45.5865	15.5839	100.57	6.45347
AT3G28180.1	Cellulose-synthase-like C4	45.5665	54.0458	42.8827	80.3939	1.87474
AT3G28520.1	P-loop containing nucleoside triphosphate hydrolases superfamily protein	15.2672	23.7019	11.1168	30.7663	2.76754
AT3G28540.1	P-loop containing nucleoside triphosphate hydrolases superfamily protein	1378.97	2417.24	1431.18	3458.04	2.41621
AT3G28540.2	P-loop containing nucleoside triphosphate hydrolases superfamily protein	1348.08	2367.11	1400.44	3375.43	2.41027
AT3G30180.1	brassinosteroid-6-oxidase 2	82.1278	91.0321	74.6021	167.047	2.23917
AT3G46600.1	GRAS family transcription factor	71.1724	95.5376	79.902	165.699	2.07378
AT3G46600.2	GRAS family transcription factor	66.0504	89.5612	72.3815	151.392	2.09158
AT3G46600.3	GRAS family transcription factor	70.3546	94.5319	79.1578	164.565	2.07894
AT3G47540.1	Chitinase family protein	68.6028	129.627	48.0907	200.062	4.1601
AT3G47540.2	Chitinase family protein	35.4585	58.5163	20.0043	93.7824	4.68811
AT3G50260.1	cooperatively regulated by ethylene and jasmonate 1	83.4231	123.468	60.7143	181.062	2.98219
AT3G53230.1	ATPase, AAA-type, CDC48 protein	40.1075	68.0476	44.525	116.583	2.61837
AT3G53880.1	NAD(P)-linked oxidoreductase superfamily protein	26.5942	32.8553	26.7628	52.6118	1.96585
AT3G54950.1	patatin-like protein 6	95.9718	119.832	73.9548	260.929	3.52823
AT3G55430.1	O-Glycosyl hydrolases family 17 protein	137.664	168.177	111.771	254.881	2.28039
AT3G55880.1	Alpha/beta hydrolase related protein	17.9567	20.1855	10.209	36.9171	3.61614
AT3G55880.2	Alpha/beta hydrolase related protein	80.6033	95.416	64.5757	175.224	2.71347
AT3G56690.1	Cam interacting protein 111	8.97317	11.1749	9.09539	20.1697	2.21757
AT3G57140.1	sugar-dependent 1-like	9.7103	11.6556	9.11721	20.6232	2.26201
AT3G57730.1	Protein kinase superfamily protein	10.1296	14.4024	12.4965	20.5533	1.64472
AT3G57880.1	Calcium-dependent lipid-binding (CaLB domain) plant phosphoribosyltransferase family protein	52.2486	59.8081	47.1476	90.7361	1.92451
AT3G59050.1	polyamine oxidase 3	49.2996	59.1003	32.2069	76.5767	2.37765
AT3G59052.1	conserved peptide upstream open reading frame 18	49.2996	59.1003	32.2069	76.5767	2.37765
AT3G59290.1	ENTH/VHS family protein	33.1094	40.8794	35.6277	63.1013	1.77113
AT3G60260.1	ELMO/CED-12 family protein	49.1065	56.0874	36.4789	112.143	3.07418
AT3G60260.2	ELMO/CED-12 family protein	49.1056	55.6017	36.2227	112.147	3.09605
AT3G60260.3	ELMO/CED-12 family protein	48.8602	54.3812	36.1747	112.148	3.10017
AT3G60260.4	ELMO/CED-12 family protein	49.1056	55.6017	36.2227	112.147	3.09605
AT3G60580.1	C2H2-like zinc finger protein	12.647	19.3003	14.2757	30.2047	2.11581
AT3G61530.1	Phosphoenolpyruvate carboxylase family protein	19.9499	24.1782	20.02	38.0611	1.90115
AT3G61530.2	Phosphoenolpyruvate carboxylase family protein	20.2119	24.1781	20.2936	38.7446	1.9092
AT3G62590.1	alpha/beta-Hydrolases superfamily protein	28.0136	36.5004	17.9131	55.7227	3.11073
AT3G63300.1	FORKED 1	92.9253	121.583	65.2523	138.085	2.11618
AT3G63300.2	FORKED 1	92.9253	121.826	64.977	138.085	2.12514
AT3G63380.1	ATPase E1-E2 type family protein / haloacid dehalogenase-like hydrolase family protein	32.5303	59.6251	25.781	84.2234	3.26689
AT4G00230.1	xylem serine peptidase 1	17.1235	15.5138	10.9072	24.0202	2.20223
AT4G00525.1		11.0867	13.0142	10.9901	20.2276	1.84053
AT4G02100.1	Heat shock protein DnaJ with tetratricopeptide repeat	39.2543	43.9001	32.9352	90.198	2.73865
AT4G02280.1	sucrose synthase 3	44.0723	77.6956	43.4768	175.834	4.04432
AT4G02420.1	Concanavalin A-like lectin protein kinase family protein	12.5466	15.791	11.4222	36.812	3.22285
AT4G03320.1	translocon at the inner envelope membrane of chloroplasts 20-IV	26.2205	33.4807	28.6563	50.8561	1.77469
AT4G04460.1	Saposin-like aspartyl protease family protein	51.6716	71.9165	37.022	86.4803	2.33592
AT4G04470.1	Peroxisomal membrane 22 kDa (Mpv17/PMP22) family protein	198.207	227.925	172.547	427.409	2.47706
AT4G05530.1	indole-3-butyric acid response 1	193.82	244.182	176.171	353.643	2.00738
AT4G09000.1	general regulatory factor 1	2354.94	2837.47	2309.34	4453.23	1.92836
AT4G09000.2	general regulatory factor 1	2326.67	2787.03	2268.93	4377.88	1.92949
AT4G13195.1	CLAVATA3/ESR-RELATED 44	16.0684	22.5227	10.972	56.4397	5.14395
AT4G13620.1	Integrase-type DNA-binding superfamily protein	24.8121	27.4747	16.3239	42.4435	2.60008
AT4G14020.1	Rapid alkalinization factor (RALF) family protein	498.788	663.911	333.803	876.379	2.62544
AT4G14700.1	origin recognition complex 1	76.471	105.588	56.6448	140.031	2.47209
AT4G14710.4	RmlC-like cupins superfamily protein	401.174	530.414	363.628	714.732	1.96556
AT4G14800.1	20S proteasome beta subunit D2	84.6789	115.018	71.6138	176.732	2.46785
AT4G14800.2	20S proteasome beta subunit D2	83.9032	114.776	70.7716	176.064	2.48778
AT4G15393.1	cytochrome P450, family 702, subfamily A, polypeptide 5	11.7357	22.7935	16.6399	26.7099	1.60517
AT4G15393.2	cytochrome P450, family 702, subfamily A, polypeptide 5	11.7386	23.5279	16.6462	27.1712	1.63228
AT4G15393.3	cytochrome P450, family 702, subfamily A, polypeptide 5	11.7351	22.7937	16.6387	26.4899	1.59206
AT4G18010.2	myo-inositol polyphosphate 5-phosphatase 2	145.087	174.964	145.54	329.261	2.26234
AT4G20930.1	6-phosphogluconate dehydrogenase family protein	28.844	38.15	28.6115	62.7478	2.1931
AT4G21500.1		7.90576	11.9118	8.18026	19.2783	2.35668
AT4G21580.1	oxidoreductase, zinc-binding dehydrogenase family protein	154.631	246.131	141.149	452.761	3.20769
AT4G21580.2	oxidoreductase, zinc-binding dehydrogenase family protein	154.631	246.132	140.893	451.845	3.20701
AT4G21580.3	oxidoreductase, zinc-binding dehydrogenase family protein	154.63	243.941	140.107	450.264	3.21371
AT4G23680.1	Polyketide cyclase/dehydrase and lipid transport superfamily protein	202.347	391.696	194.977	1182.33	6.06393
AT4G25810.1	xyloglucan endotransglycosylase 6	14.5676	32.4683	9.02025	80.9871	8.97836
AT4G26490.1	Late embryogenesis abundant (LEA) hydroxyproline-rich glycoprotein family	8.2897	11.2089	7.43865	21.0439	2.82899
AT4G26990.1		23.1382	36.6593	23.4926	54.671	2.32716
AT4G27070.1	tryptophan synthase beta-subunit 2	22.0337	31.2443	20.2404	63.442	3.13443
AT4G27450.1	Aluminium induced protein with YGL and LRDR motifs	534.244	576.112	376.296	1182.02	3.1412
AT4G28085.1		95.0496	128.764	69.2746	242.371	3.4987
AT4G28150.1	Protein of unknown function (DUF789)	9.71637	17.1595	12.1263	43.5746	3.59341
AT4G28150.2	Protein of unknown function (DUF789)	9.71637	17.1595	12.1263	43.5746	3.59341
AT4G28400.1	Protein phosphatase 2C family protein	81.2634	119.029	69.8732	154.621	2.21288
AT4G28405.1	Expressed protein	8.70363	13.8533	8.81295	17.8315	2.02333
AT4G28790.1	basic helix-loop-helix (bHLH) DNA-binding superfamily protein	19.6115	42.7462	19.6188	125.144	6.3788
AT4G28790.2	basic helix-loop-helix (bHLH) DNA-binding superfamily protein	22.4227	49.9834	20.8856	139.618	6.68488
AT4G29040.1	regulatory particle AAA-ATPase 2A	193.47	219.032	154.712	343.704	2.22158
AT4G29340.1	profilin 4	14.4947	18.826	10.0284	28.0143	2.7935
AT4G30890.1	ubiquitin-specific protease 24	76.0181	83.0663	72.5412	133.6	1.84171
AT4G30890.3	ubiquitin-specific protease 24	76.0201	83.8215	73.1013	134.503	1.83995
AT4G31500.1	cytochrome P450, family 83, subfamily B, polypeptide 1	246.97	403.74	221.097	878.893	3.97514
AT4G31800.1	WRKY DNA-binding protein 18	305.328	748.848	297.886	2203.22	7.39618
AT4G31800.2	WRKY DNA-binding protein 18	289.623	706.795	284.443	1862.49	6.54786
AT4G34890.1	xanthine dehydrogenase 1	59.9061	86.2462	57.2583	111.073	1.93986
AT4G35480.1	RING-H2 finger A3B	32.7129	57.704	31.632	139.117	4.39797
AT4G35830.1	aconitase 1	424.765	485.094	410.603	765.888	1.86528
AT4G35830.2	aconitase 1	424.765	485.094	410.348	765.889	1.86644
AT4G36220.1	ferulic acid 5-hydroxylase 1	275.795	384.817	166.798	634.04	3.80124
AT4G36970.1	Remorin family protein	64.7912	78.5117	64.3818	126.24	1.96079
AT4G37010.1	centrin 2	335.421	418.763	259.692	613.744	2.36336
AT4G37010.2	centrin 2	332.787	416.547	257.939	611.28	2.36986
AT4G38460.1	geranylgeranyl reductase	180.23	216.51	159.456	323.086	2.02618
AT4G38470.1	ACT-like protein tyrosine kinase family protein	869.261	1064.02	644.719	2024.66	3.14037
AT4G39140.1	RING/U-box superfamily protein	21.3609	27.0643	14.2291	40.4817	2.84499
AT4G39140.2	RING/U-box superfamily protein	21.3609	27.0643	14.2291	40.4817	2.84499
AT4G39140.3	RING/U-box superfamily protein	21.3609	27.0643	14.2291	40.4817	2.84499
AT4G39140.4	RING/U-box superfamily protein	21.3609	27.0643	14.2291	40.4817	2.84499
AT4G39140.5	RING/U-box superfamily protein	21.3609	27.0643	14.2291	40.4817	2.84499
AT5G01500.1	thylakoid ATP/ADP carrier	17.974	34.4295	15.1827	46.7563	3.07958
AT5G03230.1	Protein of unknown function, DUF584	125.294	157.279	77.7895	282.534	3.63203
AT5G03630.1	Pyridine nucleotide-disulphide oxidoreductase family protein	541.43	759.005	586.901	1442.6	2.45799
AT5G04020.1	calmodulin binding	80.0459	114.687	73.731	159.26	2.16001
AT5G04480.1	UDP-Glycosyltransferase superfamily protein	31.8108	32.4313	24.301	54.499	2.24267
AT5G04480.2	UDP-Glycosyltransferase superfamily protein	31.8108	32.4313	24.301	54.499	2.24267
AT5G05365.1	Heavy metal transport/detoxification superfamily protein	19.5395	31.7744	17.164	101.667	5.92327
AT5G06600.3	ubiquitin-specific protease 12	55.4779	76.7892	60.1359	130.801	2.1751
AT5G07820.1	Plant calmodulin-binding protein-related	77.6014	100.107	70.8689	201.409	2.842
AT5G08170.1	porphyromonas-type peptidyl-arginine deiminase family protein	38.5211	45.6519	40.3697	71.8094	1.7788
AT5G08300.1	Succinyl-CoA ligase, alpha subunit	189.152	263.465	210.648	381.672	1.81189
AT5G08380.1	alpha-galactosidase 1	44.4705	65.1462	59.6778	108.835	1.82372
AT5G09250.1	ssDNA-binding transcriptional regulator	79.6071	97.0367	79.3783	150.862	1.90055
AT5G09450.1	Tetratricopeptide repeat (TPR)-like superfamily protein	24.5974	28.4369	21.5106	48.3274	2.24667
AT5G10625.1		85.2672	205.128	105.279	429.812	4.08262
AT5G10720.1	histidine kinase 5	25.7734	23.4054	16.9436	42.8937	2.53155
AT5G11390.1	WPP domain-interacting protein 1	29.3674	34.6638	20.8038	45.5106	2.18762
AT5G11670.1	NADP-malic enzyme 2	1804.28	2197.21	1614.53	3834	2.37469
AT5G12330.1	Lateral root primordium (LRP) protein-related	13.1818	22.1573	19.98	43.8651	2.19544
AT5G12330.4	Lateral root primordium (LRP) protein-related	16.6086	29.1586	25.8612	54.3642	2.10215
AT5G14140.1	zinc ion binding;nucleic acid binding;zinc ion binding	7.34718	13.0049	8.17034	15.6441	1.91474
AT5G16450.1	Ribonuclease E inhibitor RraA/Dimethylmenaquinone methyltransferase	213.636	291.017	214.117	449.463	2.09915
AT5G16450.2	Ribonuclease E inhibitor RraA/Dimethylmenaquinone methyltransferase	213.907	291.017	214.117	449.031	2.09713
AT5G17380.1	Thiamine pyrophosphate dependent pyruvate decarboxylase family protein	99.4707	125.394	82.7833	205.819	2.48624
AT5G17850.1	Sodium/calcium exchanger family protein	22.7603	26.2036	20.3129	53.6139	2.6394
AT5G17860.1	calcium exchanger 7	171.068	178.547	137.868	333.6	2.41971
AT5G20000.1	AAA-type ATPase family protein	157.512	188.161	137.7	363.475	2.63963
AT5G20960.1	aldehyde oxidase 1	284.705	364.246	251.58	549.233	2.18314
AT5G20960.2	aldehyde oxidase 1	275.642	351.413	246.93	530.095	2.14675
AT5G23020.1	2-isopropylmalate synthase 2	131.235	146.767	83.7475	403.007	4.81216
AT5G23850.1	Arabidopsis thaliana protein of unknown function (DUF821)	29.1084	40.2261	25.6028	98.7032	3.85518
AT5G23950.1	Calcium-dependent lipid-binding (CaLB domain) family protein	16.9009	24.945	12.6353	31.3651	2.48233
AT5G24430.1	Calcium-dependent protein kinase (CDPK) family protein	81.9525	91.8055	70.2011	139.331	1.98475
AT5G25490.1	Ran BP2/NZF zinc finger-like superfamily protein	13.8224	16.9505	12.7836	26.9576	2.10876
AT5G26770.1		49.199	77.3385	56.9843	105.006	1.84272
AT5G26770.2		48.1204	75.59	53.8565	100.413	1.86445
AT5G26770.3		47.8388	72.5318	51.2037	94.0833	1.83743
AT5G27600.1	long-chain acyl-CoA synthetase 7	26.9438	56.7011	33.8944	71.5737	2.11167
AT5G39090.1	HXXXD-type acyl-transferase family protein	7.30629	14.6964	8.64818	42.4422	4.90765
AT5G42890.1	sterol carrier protein 2	177.118	229.102	158.886	402.717	2.53464
AT5G43420.1	RING/U-box superfamily protein	21.0727	38.6133	16.0339	55.856	3.48362
AT5G43430.1	electron transfer flavoprotein beta	118.349	141.201	117.076	249.222	2.12872
AT5G43430.2	electron transfer flavoprotein beta	116.994	138.713	115.327	243.355	2.11013
AT5G43430.3	electron transfer flavoprotein beta	118.89	141.443	117.076	249.22	2.1287
AT5G43980.1	plasmodesmata-located protein 1	15.7596	25.3918	8.65967	69.4544	8.02045
AT5G44430.1	plant defensin 1.2C	34.2067	56.7424	8.52517	121.272	14.2252
AT5G46180.1	ornithine-delta-aminotransferase	154.706	211.883	113.234	351.032	3.10007
AT5G47070.1	Protein kinase superfamily protein	68.2443	140.414	74.7656	162.911	2.17896
AT5G47910.1	respiratory burst oxidase homologue D	39.1555	70.1863	41.9425	129.441	3.08616
AT5G49440.1		364.048	446.104	349.663	720.914	2.06174
AT5G49620.1	myb domain protein 78	7.64507	14.4275	4.97955	42.1143	8.45746
AT5G49620.2	myb domain protein 78	8.16909	16.1585	5.23213	47.6059	9.09878
AT5G50260.1	Cysteine proteinases superfamily protein	48.1227	126.919	28.5473	156.498	5.48205
AT5G50330.1	Protein kinase superfamily protein	25.8593	30.8946	24.4335	53.5436	2.19141
AT5G50330.2	Protein kinase superfamily protein	25.8589	30.6478	24.4329	53.5454	2.19153
AT5G52310.1	low-temperature-responsive protein 78 (LTI78) / desiccation-responsive protein 29A (RD29A)	83.1957	110.074	79.4253	183.31	2.30795
AT5G54110.1	membrane-associated mannitol-induced	184.09	223.907	160.286	384.027	2.39589
AT5G54500.1	flavodoxin-like quinone reductase 1	1159.83	1971.12	1045.96	2561.93	2.44934
AT5G54500.2	flavodoxin-like quinone reductase 1	1003.22	1694.45	903.547	2261.83	2.50328
AT5G54630.1	zinc finger protein-related	54.4771	68.188	61.6989	112.425	1.82216
AT5G55010.1		9.76514	15.5734	11.3543	23.7716	2.09362
AT5G56720.1	Lactate/malate dehydrogenase family protein	9.3895	12.4851	9.30863	18.4625	1.98337
AT5G57560.1	Xyloglucan endotransglucosylase/hydrolase family protein	191.999	251.508	166.034	331.211	1.99483
AT5G59070.1	UDP-Glycosyltransferase superfamily protein	13.8993	23.3117	8.92469	38.4819	4.31185
AT5G60040.1	nuclear RNA polymerase C1	6.04806	10.8233	9.50961	13.9473	1.46665
AT5G60800.1	Heavy metal transport/detoxification superfamily protein	195.944	347.157	154.748	630.552	4.07469
AT5G60800.2	Heavy metal transport/detoxification superfamily protein	121.476	224.038	95.7882	391.841	4.0907
AT5G61760.1	inositol polyphosphate kinase 2 beta	35.8374	42.2116	32.1453	69.1341	2.15067
AT5G61820.1		198.41	253.659	228.874	405.615	1.77222
AT5G62570.1	Calmodulin binding protein-like	179.803	197.595	158.599	330.194	2.08194
AT5G62570.2	Calmodulin binding protein-like	176.076	191.153	155.589	319.314	2.05229
AT5G62740.1	SPFH/Band 7/PHB domain-containing membrane-associated protein family	261.59	392.136	248.966	1004.62	4.03516
AT5G63490.1	CBS / octicosapeptide/Phox/Bemp1 (PB1) domains-containing protein	119.445	130.737	101.362	206.788	2.04009
AT5G64220.1	Calmodulin-binding transcription activator protein with CG-1 and Ankyrin domains	87.5274	99.2977	80.6002	163.022	2.0226
AT5G64220.2	Calmodulin-binding transcription activator protein with CG-1 and Ankyrin domains	90.4241	100.32	80.882	165.483	2.04599
AT5G64250.1	Aldolase-type TIM barrel family protein	156.068	191.341	151.566	320.072	2.11176
AT5G64250.2	Aldolase-type TIM barrel family protein	156.878	193.808	152.572	321.403	2.10656
AT5G64430.1	Octicosapeptide/Phox/Bem1p family protein	71.1652	93.5758	70.9739	134.469	1.89463
AT5G64550.1	loricrin-related	77.5141	96.3272	38.3106	115.361	3.01121
AT5G64552.1	conserved peptide upstream open reading frame 22	77.5141	96.3272	38.3106	115.361	3.01121
AT5G65210.1	bZIP transcription factor family protein	273.107	317.386	268.313	498.684	1.85859
AT5G65210.2	bZIP transcription factor family protein	274.182	317.853	268.364	497.608	1.85423
AT5G65210.3	bZIP transcription factor family protein	273.107	317.628	268.546	499.122	1.85861
AT5G65210.4	bZIP transcription factor family protein	273.107	317.118	267.751	498.511	1.86185
AT5G65210.5	bZIP transcription factor family protein	273.106	317.118	267.676	498.043	1.86061
AT5G65210.6	bZIP transcription factor family protein	273.107	317.87	268.546	499.583	1.86033
AT5G65750.1	2-oxoglutarate dehydrogenase, E1 component	50.8378	74.5764	54.4809	107.827	1.97916
AT5G66200.1	armadillo repeat only 2	46.5846	58.0182	47.3051	89.1374	1.88431
AT5G67420.1	LOB domain-containing protein 37	123.62	161.953	116.466	233.852	2.00791

## Sheet: Cluster9
		Average of normalized_expression_values				Fold change
Accession	Description	Col_DMSO	Col_DEX	HopF2_DMSO	HopF2_DEX	HopF2_Dex/HopF2_DMSO
AT1G02820.1	Late embryogenesis abundant 3 (LEA3) family protein	85.8725	51.7253	50.4729	19.6872	0.390056
AT1G03130.1	photosystem I subunit D-2	2560.8	1704.26	1228.92	644.396	0.524361
AT1G05240.1	Peroxidase superfamily protein	668.687	446.444	365.259	165.923	0.45426
AT1G05250.1	Peroxidase superfamily protein	669.469	447.904	365.822	165.922	0.45356
AT1G08310.1	alpha/beta-Hydrolases superfamily protein	54.5563	36.4485	23.3287	8.09593	0.347037
AT1G08310.2	alpha/beta-Hydrolases superfamily protein	54.8243	36.4484	23.3293	8.09545	0.347007
AT1G08380.1	photosystem I subunit O	20793.6	13442	12725.2	8193.21	0.643856
AT1G09310.1	Protein of unknown function, DUF538	325.782	244.335	224.088	100.522	0.448582
AT1G09500.1	NAD(P)-binding Rossmann-fold superfamily protein	44.5961	28.5759	13.0736	3.69131	0.282349
AT1G09500.2	NAD(P)-binding Rossmann-fold superfamily protein	44.5961	28.5759	13.0736	3.69131	0.282349
AT1G10370.1	Glutathione S-transferase family protein	198.993	90.584	90.8162	80.6289	0.887825
AT1G11000.1	Seven transmembrane MLO family protein	33.7227	26.1543	20.2567	16.5283	0.815944
AT1G15820.1	light harvesting complex photosystem II subunit 6	9439.23	5302.66	3245.75	2452.28	0.755536
AT1G17300.1		30.8405	19.4738	18.4233	13.8965	0.754287
AT1G19900.1	glyoxal oxidase-related protein	21.7573	14.9199	11.8155	5.32394	0.450588
AT1G21060.1	Protein of unknown function, DUF547	25.1538	13.6598	18.1193	8.11622	0.447932
AT1G21060.2	Protein of unknown function, DUF547	25.1538	13.6598	18.1193	8.11622	0.447932
AT1G21500.1		581.711	344.476	317.084	95.4144	0.300912
AT1G23205.1	Plant invertase/pectin methylesterase inhibitor superfamily protein	46.7958	18.5659	29.6624	10.6097	0.35768
AT1G26560.1	beta glucosidase 40	39.5922	23.8798	15.1197	6.71084	0.443847
AT1G26760.1	SET domain protein 35	12.8977	9.76973	8.83819	5.72343	0.647579
AT1G27740.1	root hair defective 6-like 4	25.0203	17.4035	10.0582	20.5706	2.04516
AT1G28290.1	arabinogalactan protein 31	1002.18	784.978	737.253	380.824	0.516544
AT1G28290.2	arabinogalactan protein 31	1002.18	784.494	736.997	380.61	0.516434
AT1G29910.1	chlorophyll A/B binding protein 3	12546.6	5489.37	5076.55	4540.45	0.894396
AT1G29920.1	chlorophyll A/B-binding protein 2	26892.2	13937.5	5837.02	4288.11	0.734639
AT1G29930.1	chlorophyll A/B binding protein 1	21206.9	12291.8	11944.8	11020.2	0.922596
AT1G30380.1	photosystem I subunit K	10802.5	6927.96	7617.25	3512.26	0.461093
AT1G31173.1	MIR167D; miRNA	23.5221	13.3183	16.4417	8.79478	0.534906
AT1G32900.1	UDP-Glycosyltransferase superfamily protein	136.783	38.6129	72.0943	13.5651	0.188157
AT1G33811.1	GDSL-like Lipase/Acylhydrolase superfamily protein	262.517	163.936	198.876	116.342	0.584999
AT1G44446.1	Pheophorbide a oxygenase family protein with Rieske [2Fe-2S] domain	314.201	199.406	155.636	117.618	0.755725
AT1G44446.2	Pheophorbide a oxygenase family protein with Rieske [2Fe-2S] domain	311.231	196.868	153.336	114.916	0.749438
AT1G44446.3	Pheophorbide a oxygenase family protein with Rieske [2Fe-2S] domain	313.931	199.406	156.197	117.618	0.753009
AT1G48930.1	glycosyl hydrolase 9C1	23.451	17.0461	11.6775	8.68683	0.743892
AT1G49450.1	Transducin/WD40 repeat-like superfamily protein	87.2463	62.987	59.0005	24.1727	0.409703
AT1G52000.1	Mannose-binding lectin superfamily protein	27.6644	14.8814	12.6251	8.38936	0.664496
AT1G52230.1	photosystem I subunit H2	3633.55	2256.54	2033.97	965.893	0.47488
AT1G52400.1	beta glucosidase 18	81.3375	60.7034	37.283	48.9126	1.31193
AT1G52400.2	beta glucosidase 18	81.336	60.1947	37.048	48.9148	1.32031
AT1G54790.3	GDSL-like Lipase/Acylhydrolase superfamily protein	108.491	81.2731	76.2265	41.0943	0.539108
AT1G54970.1	proline-rich protein 1	41.6363	19.4545	10.863	11.8006	1.08631
AT1G55205.1		14.376	9.68275	8.59556	5.92019	0.68875
AT1G55960.1	Polyketide cyclase/dehydrase and lipid transport superfamily protein	504.947	317.688	288.668	124.165	0.430132
AT1G56580.1	Protein of unknown function, DUF538	429.485	350.873	302.488	189.544	0.626616
AT1G58290.1	Glutamyl-tRNA reductase family protein	1014	725.827	747.821	395.516	0.528891
AT1G59940.1	response regulator 3	22.1624	6.88422	12.8875	5.61697	0.435846
AT1G61520.1	photosystem I light harvesting complex gene 3	4342.75	2512.48	2224.93	1284.95	0.577525
AT1G61520.2	photosystem I light harvesting complex gene 3	4342.2	2511.45	2223.14	1284.12	0.577615
AT1G61520.3	photosystem I light harvesting complex gene 3	2406.28	1309.26	1235.5	674.16	0.545659
AT1G65310.1	xyloglucan endotransglucosylase/hydrolase 17	46.0751	23.9023	28.268	21.2881	0.753084
AT1G65390.1	phloem protein 2 A5	109.025	62.6314	55.334	0.777978	0.0140597
AT1G65390.2	phloem protein 2 A5	107.007	60.8784	54.7764	0.778529	0.0142128
AT1G66100.1	Plant thionin	157.006	17.1937	81.5227	8.72276	0.106998
AT1G73870.1	B-box type zinc finger protein with CCT domain	340.483	156.263	119.023	7.35782	0.0618185
AT1G74500.1	activation-tagged BRI1(brassinosteroid-insensitive 1)-suppressor 1	54.0337	39.5801	40.423	20.2955	0.502079
AT1G76100.1	plastocyanin 1	603.47	433.299	399.634	259.244	0.648702
AT1G77330.1	2-oxoglutarate (2OG) and Fe(II)-dependent oxygenase superfamily protein	216.874	177.974	127.217	105.902	0.832457
AT1G80280.1	alpha/beta-Hydrolases superfamily protein	19.533	8.24985	13.3336	10.1304	0.759764
AT1G80920.1	Chaperone DnaJ-domain superfamily protein	5692.64	4730.75	4170.35	2480.06	0.594689
AT2G03720.1	Adenine nucleotide alpha hydrolases-like superfamily protein	17.2595	10.7394	9.10635	6.96983	0.765381
AT2G05070.1	photosystem II light harvesting complex gene 2.2	3865.33	2109.05	718.178	442.245	0.615786
AT2G05100.1	photosystem II light harvesting complex gene 2.1	6820.56	4028.71	1546.64	957.104	0.618826
AT2G07690.1	Minichromosome maintenance (MCM2/3/5) family protein	25.1213	13.7197	16.3582	9.12277	0.557688
AT2G07690.2	Minichromosome maintenance (MCM2/3/5) family protein	24.856	13.2288	15.8459	8.89403	0.561284
AT2G22122.1		234.572	184.857	146.841	49.7358	0.338705
AT2G22240.1	myo-inositol-1-phosphate synthase 2	142.738	100.291	93.1594	31.6238	0.339459
AT2G22240.2	myo-inositol-1-phosphate synthase 2	142.738	100.291	93.1594	31.6238	0.339459
AT2G23620.1	methyl esterase 1	22.6359	9.59258	9.44199	13.9514	1.47759
AT2G24540.1	Galactose oxidase/kelch repeat superfamily protein	62.5074	38.3553	38.2965	24.946	0.651393
AT2G24980.1	Proline-rich extensin-like family protein	487.911	279.731	238.931	147.714	0.618229
AT2G25060.1	early nodulin-like protein 14	278.461	226.787	197.912	123.478	0.623901
AT2G25810.1	tonoplast intrinsic protein 4;1	22.2347	12.0494	14.5459	12.4279	0.854388
AT2G26180.1	IQ-domain 6	26.8575	15.4193	14.394	6.46696	0.449283
AT2G27370.1	Uncharacterised protein family (UPF0497)	85.5333	55.0551	50.8337	39.0609	0.768405
AT2G29090.1	cytochrome P450, family 707, subfamily A, polypeptide 2	104.991	83.1893	67.2745	45.1342	0.670897
AT2G29650.1	phosphate transporter 4;1	81.1616	56.4373	47.9486	40.9832	0.85473
AT2G29650.2	phosphate transporter 4;1	81.1616	56.4373	47.9486	40.9832	0.85473
AT2G29650.3	phosphate transporter 4;1	81.1616	56.4373	47.9486	40.9832	0.85473
AT2G34410.2	O-acetyltransferase family protein	611.201	473.449	253.753	318.706	1.25597
AT2G34420.1	photosystem II light harvesting complex gene B1B2	11478.2	6498.4	5546.05	5183.83	0.934688
AT2G40610.1	expansin A8	59.6946	23.6446	33.1982	1.03033	0.0310357
AT2G41290.1	strictosidine synthase-like 2	59.1148	30.8095	34.7331	28.2847	0.814344
AT2G42220.1	Rhodanese/Cell cycle control phosphatase superfamily protein	510.873	322.538	260.289	153.148	0.588377
AT2G43010.1	phytochrome interacting factor 4	37.2366	21.4219	25.7986	15.5909	0.604329
AT2G43010.2	phytochrome interacting factor 4	34.4109	20.651	23.623	14.9237	0.631742
AT2G44740.1	cyclin p4;1	23.2516	16.1796	11.7691	7.60498	0.646183
AT2G45600.1	alpha/beta-Hydrolases superfamily protein	24.4358	11.7125	13.0371	5.84045	0.447987
AT2G46670.1	CCT motif family protein	30.6323	18.954	16.8614	12.0845	0.716697
AT2G46790.1	pseudo-response regulator 9	40.9303	32.2036	25.1114	17.8122	0.709326
AT2G46790.2	pseudo-response regulator 9	37.806	30.7483	23.7805	16.7225	0.703205
AT2G46830.1	circadian clock associated 1	438.145	295.723	190.412	157.43	0.82679
AT2G46830.2	circadian clock associated 1	433.392	292.997	189.301	154.783	0.817656
AT2G47570.1	Ribosomal protein L18e/L15 superfamily protein	14.8333	11.9716	10.5099	5.16384	0.491332
AT3G02120.1	hydroxyproline-rich glycoprotein family protein	58.0805	46.8891	35.3263	20.4527	0.578967
AT3G02380.1	CONSTANS-like 2	221.652	119.675	119.88	13.6652	0.113991
AT3G03130.1		30.9572	24.4308	18.3339	15.3078	0.834947
AT3G05980.1		21.7398	17.9963	13.4871	9.87781	0.73239
AT3G06460.1	GNS1/SUR4 membrane protein family	50.1752	35.0857	26.2588	25.1916	0.959361
AT3G08940.1	light harvesting complex photosystem II	2515.39	1499.66	923.218	691.714	0.749242
AT3G08940.2	light harvesting complex photosystem II	2516.03	1499.67	923.395	692.796	0.75027
AT3G09925.1	Pollen Ole e 1 allergen and extensin family protein	30.6313	21.2962	11.3016	12.3838	1.09575
AT3G11550.1	Uncharacterised protein family (UPF0497)	35.461	21.0741	25.4048	12.442	0.489748
AT3G12320.1		107.757	66.2536	27.334	38.5885	1.41174
AT3G12710.1	DNA glycosylase superfamily protein	64.1911	51.4482	36.471	25.9189	0.710674
AT3G15540.1	indole-3-acetic acid inducible 19	27.1941	18	20.0085	10.9802	0.548777
AT3G16120.1	Dynein light chain type 1 family protein	44.5557	28.6497	30.5498	11.0553	0.361879
AT3G16130.1	RHO guanyl-nucleotide exchange factor 13	2441.72	1796.06	1558.67	1105.85	0.70948
AT3G16140.1	photosystem I subunit H-1	2796.91	2048.43	1826.39	1267.27	0.693864
AT3G22540.1	Protein of unknown function (DUF1677)	17.3417	10.4646	10.9331	7.94082	0.726313
AT3G22570.1	Bifunctional inhibitor/lipid-transfer protein/seed storage 2S albumin superfamily protein	51.0458	22.2301	31.9169	37.1914	1.16526
AT3G23930.1		59.5463	37.0302	40.969	16.0484	0.39172
AT3G24020.1	Disease resistance-responsive (dirigent-like protein) family protein	96.7988	68.5601	61.714	43.203	0.700051
AT3G24210.1	Ankyrin repeat family protein	13.7905	8.42187	8.89584	4.97856	0.55965
AT3G27690.1	photosystem II light harvesting complex gene 2.3	853.014	189.329	167.811	17.3094	0.103148
AT3G45700.1	Major facilitator superfamily protein	19.7264	7.49893	12.4297	5.78135	0.465122
AT3G47470.1	light-harvesting chlorophyll-protein complex I subunit A4	16355.7	8971.21	5606.25	4466.39	0.79668
AT3G49960.1	Peroxidase superfamily protein	146.594	104.598	86.3089	42.8035	0.495934
AT3G51970.1	acyl-CoA sterol acyl transferase 1	13.3849	10.2213	10.0507	5.24189	0.521546
AT3G54260.1	TRICHOME BIREFRINGENCE-LIKE 36	20.1453	13.6356	12.1819	4.47163	0.367071
AT3G54500.1		1933.12	1244.84	809.778	435.219	0.537455
AT3G54500.2		1921.14	1239.59	804.518	432.433	0.537506
AT3G54500.3		1978.77	1276.53	833.09	447.551	0.537218
AT3G54500.4		1910.72	1230.78	793.568	427.887	0.539194
AT3G54560.1	histone H2A 11	247.606	209.154	170.714	101.382	0.593869
AT3G54580.1	Proline-rich extensin-like family protein	550.696	361.99	324.016	278.778	0.860382
AT3G54590.1	hydroxyproline-rich glycoprotein	164.821	98.8354	104.554	73.5526	0.70349
AT3G54890.1	photosystem I light harvesting complex gene 1	8631.48	4043.87	3663.23	2264.55	0.618183
AT3G54890.2	photosystem I light harvesting complex gene 1	7761.27	3641.05	3297.74	2033.78	0.616719
AT3G54890.3	photosystem I light harvesting complex gene 1	8103.19	3804.34	3423.76	2118.47	0.618754
AT3G54890.4	photosystem I light harvesting complex gene 1	8659.61	4020.93	3637.9	2203.52	0.605712
AT3G56940.1	dicarboxylate diiron protein, putative (Crd1)	2460.72	1567.52	1787.59	929.316	0.51987
AT3G56940.2	dicarboxylate diiron protein, putative (Crd1)	2459.38	1565.97	1786.32	927.76	0.51937
AT3G59370.1	Vacuolar calcium-binding protein-related	199.308	114.249	146.245	75.7461	0.517941
AT3G59400.1	enzyme binding;tetrapyrrole binding	251.578	168.801	160.958	65.0597	0.404203
AT3G62680.1	proline-rich protein 3	108.078	64.828	44.9174	51.8428	1.15418
AT4G00680.1	actin depolymerizing factor 8	108.324	73.509	70.1917	50.9697	0.72615
AT4G02090.1		26.1069	19.741	15.4519	10.2421	0.662836
AT4G02270.1	root hair specific 13	319.588	203.234	209.046	115.882	0.554335
AT4G02290.1	glycosyl hydrolase 9B13	34.3625	24.351	23.8335	9.63216	0.404144
AT4G02770.1	photosystem I subunit D-1	6163.17	4650.85	4342.38	2475.2	0.57001
AT4G02800.1		34.4222	22.9938	17.9207	13.3523	0.745079
AT4G03400.1	Auxin-responsive GH3 family protein	88.843	69.4383	60.0762	29.9697	0.498861
AT4G05180.1	photosystem II subunit Q-2	2911.48	1857.29	1658.03	1148.08	0.692437
AT4G08400.1	Proline-rich extensin-like family protein	91.9163	51.9949	49.4624	40.9149	0.827192
AT4G08410.1	Proline-rich extensin-like family protein	124.823	66.3318	71.7485	44.5872	0.621437
AT4G08620.1	sulphate transporter 1;1	14.5745	11.2563	6.66129	7.25731	1.08947
AT4G10340.1	light harvesting complex of photosystem II 5	6149.28	3414.32	4135.48	2193.15	0.530327
AT4G12510.1	Bifunctional inhibitor/lipid-transfer protein/seed storage 2S albumin superfamily protein	587.104	169.862	348.098	186.266	0.535097
AT4G12520.1	Bifunctional inhibitor/lipid-transfer protein/seed storage 2S albumin superfamily protein	683.046	204.155	438.484	231.03	0.526883
AT4G12800.1	photosystem I subunit l	20719.4	12635.8	12818.8	7139.01	0.556917
AT4G13390.1	Proline-rich extensin-like family protein	158.818	108.275	85.1116	56.5855	0.664839
AT4G13575.1		217.653	125.058	84.4457	28.28	0.33489
AT4G13580.1	Disease resistance-responsive (dirigent-like protein) family protein	70.445	54.9549	47.9693	27.7011	0.577476
AT4G14750.1	IQ-domain 19	21.0242	15.729	15.3069	8.68159	0.56717
AT4G15290.1	Cellulose synthase family protein	26.3796	12.4535	13.6475	9.86969	0.723187
AT4G15690.1	Thioredoxin superfamily protein	22.5268	17.0104	10.5615	2.9228	0.276741
AT4G16880.1	Leucine-rich repeat (LRR) family protein	95.0836	67.4802	59.6999	34.6996	0.581235
AT4G18970.1	GDSL-like Lipase/Acylhydrolase superfamily protein	133.663	85.2717	95.821	44.1095	0.460332
AT4G22235.1	Arabidopsis defensin-like protein	91.0631	57.0255	62.6854	42.7102	0.681342
AT4G22235.2	Arabidopsis defensin-like protein	87.865	54.5362	60.5612	40.9372	0.675964
AT4G22666.1	Bifunctional inhibitor/lipid-transfer protein/seed storage 2S albumin superfamily protein	100.378	33.7888	51.9281	25.399	0.489118
AT4G22666.2	Bifunctional inhibitor/lipid-transfer protein/seed storage 2S albumin superfamily protein	80.2588	28.067	41.2447	21.8937	0.530825
AT4G25820.1	xyloglucan endotransglucosylase/hydrolase 14	236.885	164.856	134.246	98.7647	0.735697
AT4G26010.1	Peroxidase superfamily protein	88.323	51.461	51.2977	23.6125	0.460303
AT4G27310.1	B-box type zinc finger family protein	285.925	178.55	91.9872	57.0852	0.620578
AT4G28250.1	expansin B3	74.5392	36.8659	33.5408	8.74746	0.260801
AT4G28250.2	expansin B3	74.5392	36.8659	33.5408	8.74746	0.260801
AT4G28310.1		46.9157	36.5885	32.3314	14.3551	0.443998
AT4G28750.1	Photosystem I reaction centre subunit IV / PsaE protein	3611.97	2312.57	2307.92	1417.53	0.6142
AT4G28850.1	xyloglucan endotransglucosylase/hydrolase 26	29.4577	13.3134	15.1536	7.05071	0.465283
AT4G29030.1	Putative membrane lipoprotein	138.939	102.057	71.6668	12.9075	0.180104
AT4G33270.1	Transducin family protein / WD-40 repeat family protein	39.0235	27.5393	24.0096	17.3657	0.723281
AT4G33770.1	Inositol 1,3,4-trisphosphate 5/6-kinase family protein	32.9949	20.5808	24.6459	14.7942	0.600269
AT4G33770.2	Inositol 1,3,4-trisphosphate 5/6-kinase family protein	32.1563	20.338	24.1077	14.1197	0.585692
AT4G33880.1	ROOT HAIR DEFECTIVE 6-LIKE 2	24.2153	14.9951	17.5064	9.89197	0.565048
AT4G35620.1	Cyclin B2;2	12.5622	9.93158	6.19901	6.85781	1.10628
AT4G35770.1	Rhodanese/Cell cycle control phosphatase superfamily protein	4394.14	3367.64	3241.59	1535.32	0.473632
AT4G35770.2	Rhodanese/Cell cycle control phosphatase superfamily protein	4157.41	3305.37	3058.22	1542.54	0.504391
AT4G35770.3	Rhodanese/Cell cycle control phosphatase superfamily protein	3992.87	3071.3	2928.52	1421.38	0.485357
AT4G37070.3	Acyl transferase/acyl hydrolase/lysophospholipase superfamily protein	61.9675	46.6474	40.7883	27.9419	0.685047
AT4G37070.4	Acyl transferase/acyl hydrolase/lysophospholipase superfamily protein	60.9244	44.4437	40.4793	27.2821	0.673976
AT4G38860.1	SAUR-like auxin-responsive protein family	105.25	39.076	57.5757	2.66945	0.0463641
AT4G40090.1	arabinogalactan protein 3	320.485	178.654	162.409	157.786	0.971534
AT5G04190.1	phytochrome kinase substrate 4	84.0802	47.2241	50.7372	16.1148	0.317612
AT5G05270.1	Chalcone-flavanone isomerase family protein	200.434	97.8911	88.8602	97.3356	1.09538
AT5G05270.2	Chalcone-flavanone isomerase family protein	199.431	97.3611	88.6964	97.3407	1.09746
AT5G05500.1	Pollen Ole e 1 allergen and extensin family protein	71.0861	45.9172	39.3428	28.1569	0.715681
AT5G06630.1	proline-rich extensin-like family protein	312.188	175.48	187.849	89.2379	0.475052
AT5G06640.1	Proline-rich extensin-like family protein	114.677	66.5202	62.6763	31.2094	0.497946
AT5G06980.1		254.436	166.203	88.804	70.3837	0.792574
AT5G06980.2		254.41	166.955	88.8043	70.3668	0.792381
AT5G06980.3		252.073	162.981	86.9681	70.1244	0.806323
AT5G06980.4		255.793	166.688	88.805	70.5844	0.794825
AT5G08640.1	flavonol synthase 1	122.485	57.5452	67.9378	94.6319	1.39292
AT5G08640.2	flavonol synthase 1	33.1518	17.4135	17.9551	23.2398	1.29433
AT5G13400.1	Major facilitator superfamily protein	16.542	7.52609	11.7339	8.32989	0.7099
AT5G13930.1	Chalcone and stilbene synthase family protein	364.834	156.224	211.717	242.901	1.14729
AT5G14330.1		382.082	272.932	253.642	157.118	0.619447
AT5G15290.1	Uncharacterised protein family (UPF0497)	84.3308	47.2221	28.5017	51.0967	1.79276
AT5G15948.1	conserved peptide upstream open reading frame 10	170.099	98.8059	98.3336	66.6804	0.678104
AT5G15950.1	Adenosylmethionine decarboxylase family protein	169.043	98.0749	98.3311	66.6825	0.678142
AT5G15950.2	Adenosylmethionine decarboxylase family protein	170.099	98.8059	98.3336	66.6804	0.678104
AT5G19260.1	Protein of unknown function (DUF3049)	30.6309	21.7519	18.369	9.16651	0.499022
AT5G22410.1	root hair specific 18	23.6951	10.3859	13.9384	9.74938	0.699461
AT5G23350.1	GRAM domain-containing protein / ABA-responsive protein-related	17.4824	10.3588	10.5031	7.65883	0.729198
AT5G24313.1		24.9219	14.3405	17.5414	8.5013	0.484643
AT5G24780.1	vegetative storage protein 1	22.4013	16.3817	9.6009	13.0632	1.36062
AT5G25090.1	early nodulin-like protein 13	70.1341	54.2263	45.8909	29.4045	0.640747
AT5G26220.1	ChaC-like family protein	22.8492	10.8871	12.5824	12.3809	0.983983
AT5G26270.1		430.446	302.348	170.343	188.591	1.10713
AT5G26270.2		437.943	308.558	173.296	190.634	1.10005
AT5G28450.1	Chlorophyll A-B binding family protein	2319.83	1339.14	1593.82	1186.08	0.744177
AT5G35190.1	proline-rich extensin-like family protein	80.005	37.709	36.6645	27.1289	0.739924
AT5G36710.1		88.8102	63.6367	47.5289	37.3968	0.786821
AT5G36800.1		88.8102	63.6367	47.5289	37.3968	0.786821
AT5G36910.1	thionin 2.2	53.824	9.8063	36.0034	18.3976	0.510996
AT5G38010.1	UDP-Glycosyltransferase superfamily protein	13.7788	9.41495	7.84396	6.4496	0.822237
AT5G38300.1		21.7151	16.8734	10.7059	9.71815	0.907734
AT5G40060.1	Disease resistance protein (NBS-LRR class) family	24.7631	16.8841	17.5026	11.063	0.632077
AT5G42500.1	Disease resistance-responsive (dirigent-like protein) family protein	69.9092	31.083	52.2865	45.8317	0.876549
AT5G42590.1	cytochrome P450, family 71, subfamily A, polypeptide 16	17.6086	4.21181	12.3146	9.49585	0.771107
AT5G42860.1		26.325	19.1849	14.3979	13.7167	0.952687
AT5G43300.1	PLC-like phosphodiesterases superfamily protein	32.1885	23.2114	12.6181	3.02308	0.239583
AT5G44670.1	Domain of unknown function (DUF23)	20.8839	11.4965	13.9746	9.49244	0.679264
AT5G45820.1	CBL-interacting protein kinase 20	126.818	62.2634	48.0062	23.2677	0.484682
AT5G46890.1	Bifunctional inhibitor/lipid-transfer protein/seed storage 2S albumin superfamily protein	140.741	20.2532	72.2505	42.5916	0.5895
AT5G46900.1	Bifunctional inhibitor/lipid-transfer protein/seed storage 2S albumin superfamily protein	138.182	25.5543	78.9947	47.9372	0.606841
AT5G48850.1	Tetratricopeptide repeat (TPR)-like superfamily protein	142	57.8004	80.5598	68.7548	0.853463
AT5G49330.1	myb domain protein 111	58.3377	24.9929	41.3087	17.1131	0.414275
AT5G51780.1	basic helix-loop-helix (bHLH) DNA-binding superfamily protein	129.264	52.6782	93.8302	63.7894	0.679839
AT5G52570.1	beta-carotene hydroxylase 2	56.8925	30.4261	30.4595	23.7499	0.779719
AT5G52570.2	beta-carotene hydroxylase 2	53.9569	27.9488	28.9212	21.7599	0.752384
AT5G53200.1	Homeodomain-like superfamily protein	39.3333	17.0211	16.6909	3.92092	0.234914
AT5G53250.1	arabinogalactan protein 22	1313.09	731.336	806.473	629.774	0.780899
AT5G54270.1	light-harvesting chlorophyll B-binding protein 3	7510.49	3792.74	1932.42	1358.02	0.702756
AT5G54280.1	myosin 2	497.52	290.12	189.717	116.058	0.611741
AT5G54280.2	myosin 2	423.621	251.092	173.538	102.587	0.591146
AT5G54470.1	B-box type zinc finger family protein	32.8816	18.0696	20.6808	7.95703	0.384755
AT5G56120.1		41.0313	29.4056	17.6562	16.5999	0.940174
AT5G57625.1	CAP (Cysteine-rich secretory proteins, Antigen 5, and Pathogenesis-related 1 protein) superfamily protein	126.902	85.3507	71.1807	52.9635	0.744071
AT5G58750.1	NAD(P)-binding Rossmann-fold superfamily protein	51.9825	42.381	32.9923	18.3196	0.555269
AT5G62210.1	Embryo-specific protein 3, (ATS3)	109.136	49.2809	58.493	28.7347	0.491251
AT5G62430.1	cycling DOF factor 1	37.6843	16.0726	22.6422	12.0205	0.53089
AT5G66800.1		19.4893	12.3537	11.7892	9.61966	0.815969
AT5G67030.1	zeaxanthin epoxidase (ZEP) (ABA1)	626.814	413.148	424.035	205.889	0.485548
AT5G67030.2	zeaxanthin epoxidase (ZEP) (ABA1)	620.271	408.159	418.989	202.98	0.484452
AT5G67390.1		121.871	73.8331	74.155	48.752	0.657434
AT5G67390.2		120.865	71.8174	73.6112	47.1574	0.640628
AT5G67400.1	root hair specific 19	148.818	110.044	99.2361	64.9085	0.654081
AT5G67620.1		18.1973	11.2161	9.30974	5.35272	0.574959
ATCG00340.1	Photosystem I, PsaA/PsaB protein	30.0846	18.1072	18.8285	14.5349	0.77196
ATCG01120.1	chloroplast ribosomal protein S15	22.7109	13.8701	13.661	11.6409	0.852121

[truncated: 3 more sheets: Cluster10, Cluster11, Cluster12]
