# Supplementary material for: The leucine-rich repeat receptor kinase QSK1 regulates PRR-RBOHD complexes targeted by the bacterial effector HopF2Pto
Source: Plant Cell. 2024 Oct 21;36(12):4932–51. doi: 10.1093/plcell/koae267 (PMC11641854; doi:10.1093/plcell/koae267)
Supplement: koae267_Supplementary_Data [file koae267_supplementary_data.zip › Supplementary Data Set 7 phylogenetic tree annotation for FigS25a.txt]

TREE_COLORS
SEPARATOR TAB
DATA
Gbiloba_2908|Crichardii_31712	range	#d9d2e9	Clade of interest
