# Supplementary material for: The leucine-rich repeat receptor kinase QSK1 regulates PRR-RBOHD complexes targeted by the bacterial effector HopF2Pto
Source: Plant Cell. 2024 Oct 21;36(12):4932–51. doi: 10.1093/plcell/koae267 (PMC11641854; doi:10.1093/plcell/koae267)
Supplement: koae267_Supplementary_Data [file koae267_supplementary_data.zip › Supplementary Data Set 8 phylogenetic tree newick for FigS25a.txt]

(((((Scucullata_14901:0.26988,Afiliculoides_16937:0.17827):0.18378[0.988],((Crichardii_2538:0.25025,Crichardii_14738:0.15463):0.08438[0.974],(Crichardii_8342:0.02481,Crichardii_17664:0.21932):0.12201[0.998]):0.03391[0.551]):0.02043[0.137],(Scucullata_18753:0.69117,(Crichardii_17055:0.30376,(Afiliculoides_7299:0.26868,(Scucullata_6257:0.19916,(Crichardii_26139:0.14637,Crichardii_23927:0.06296):0.08791[0.969]):0.03885[0.378]):0.12844[0.996]):0.03345[0.121]):0.11887[0.949]):0.07911[0.967],(((Gmontanum_17065:0.25464,Gmontanum_12926:0.10879):0.19099[0.996],((Dcarota_30877:0.03704,Csativum_10496:0.06541):0.32191[1],(((Oeuropaea_17906:0.06419,((Gaurea_4455:0.06414,(Ugibba_7247:0.04568,(Ureniformis_12785:0.02196,Ureniformis_36726:0.11937):0.01424[0.872]):0.01908[0.899]):0.09179[1],((Bhygrometrica_33335:0.07874,(Bhygrometrica_46116:0.12351,(AmajusL_4243:0.03561,AmajusL_8112:0.15529):0.03044[0.864]):0.00769[0.765]):0.00816[0.866],((Sindicum_3987:0.03791,Mguttatus_20474:0.09201):0.0144[0.758],(Lphilippensis_6711:0.03545,(Pjaponicum_4352:0.04554,Sasiatica_28638:0.12754):0.02311[0.898]):0.0094[0.853]):0.00452[0.69]):0.01202[0.835]):0.02707[0.953]):0.00652[0.749],(((Calba_16008:0.0299,(Calba_35690:0.04094,Opumila_1006:0.03282):0.01434[0.413]):0.00469[0.734],(Ceugenioides_22493:0.00376,(Ccanephora_822:0.00055,(Carabica_8141:0,Carabica_14533:0):0.00373):0.00749[0.903]):0.01921[0.97]):0.01098[0.634],((Itriloba_20788:0.0609,(Itriloba_15837:0.07054,Itriloba_17154:0.06349):0.01728[0.805]):0.02005[0.789],((Nattenuata_8232:0.00054,(Ntabacum_44654:0.00371,(Ntabacum_19613:0.01655,Nsylvestris_8524:0.00055):0.01841[0.949]):0.00367[0.756]):0.04983[1],((Pinflata_32217:0.00396,Paxillaris_22457:0.00055):0.04171[0.993],((Nbenthamiana_6948:0.01462,(Nattenuata_8263:0.00362,(Nbenthamiana_45724:0.0036,(Ntabacum_473:0.00721,(Ntabacum_14310:0.00055,Nsylvestris_20883:0.00359):0.00365[0.818]):0.00358[0.802]):0.00055[0]):0.00054[0.91]):0.04601[1],((Cchinense_1159:0.00746,Cannuum_12813:0.00055):0.01916[0.965],(Smelongena_2050:0.00753,(Stuberosum_26310:0.00374,(Spimpinellifolium_23586:0,Spennellii_1302:0,Slycopersicum_9787:0):0.00375):0.01159[0.944]):0.00752[0.874]):0.01502[0.911]):0.01155[0.533]):0.00665[0.229]):0.00859[0.521]):0.03929[0.981]):0.00856[0.83]):0.02453[0.893],((Pinflata_18136:0.24128,((Zmarina_19884:0.4194,Zmarina_12382:0.31121):0.34625[0.997],((Caustralis_17624:0.15518,(Ccampestris_3727:0.00564,(Ccampestris_37127:0,Caustralis_9990:0):0.01659):0.23905[1]):0.03317[0.864],((Hannuus_51358:0.22134,Hannuus_28020:0.25891):0.10393[0.976],(Mmicrantha_27876:0.25409,(Mmicrantha_41529:0.00055,Mmicrantha_36701:0.00368):0.16405[0.995]):0.25336[1]):0.16941[0.998]):0.00988[0.733]):0.01453[0.78]):0.02399[0.571],((((Nthermarum_5625:0.00371,Ncolorata_484:0.00055):0.03161[0.968],(Eferox_39191:0.01991,(Eferox_5494:0.02986,Eferox_21227:0.01627):0.00333[0.219]):0.01368[0.872]):0.14338[1],(Cviolacea_8865:0.03992,((Lsativum_30435:0.01549,Lsativum_29077:0.01941):0.00223[0.674],(Dstrictus_16239:0.01257,(Esyriacum_5140:0.00857,(Aalpina_11455:0.01941,(((Alinifolium_19049:0.00055,(Dsophioides_19281:0.00379,Alinifolium_11413:0.00055):0.00385[0.848]):0.00054[0],((Lannua_2810:0.00402,(Mmaritima_16861:0.00054,(Rislandica_4456:0.01162,Bnapus_22930:0.0056):0.01153[0.797]):0.01109[0.886]):0.00379[0.357],(((Iamara_37204:0,Iamara_27226:0):0.01506,(Csativa_41680:0.00437,(Csativa_75498:0,Csativa_40307:0):0.00055):0.0039[0.772]):0.00384[0.431],(Bstricta_26265:0.02303,(Athaliana_16521:0.00055,((Crubella_14790:0.00382,Cgrandiflora_8265:0.00055):0.00764[0.921],(Alyrata_23613:0.00382,Ahalleri_6271:0.00055):0.00382[0.883]):0.00055[0]):0.00055[0.743]):0.00055[1]):0.00347[0.754]):0.00054[0.998]):0.00663[0.819],(Tarvense_1268:0.00379,(Esalsugineum_19138:0.00055,((Camplexicaulis_15528:0.00763,(Bnapus_71547:0.00794,(Spinnata_42520:0.00398,Bnapus_58771:0.00753):0.00385[0.699]):0.00054[0.869]):0.00054[0],((Chispanica_25957:0.00383,(Salba_28549:0.00055,(Salba_57560:0.00383,(Evesicaria_2826:0,Evesicaria_19763:0):0.00386):0.00381[0.8]):0.00053[0]):0.00382[0.844],((Mperfoliatum_18137:0,Itinctoria_22046:0,Itinctoria_109571:0):0.01149,((Cmaritima_48274:0,Cmaritima_39614:0):0.00383,((Sparvula_18092:0.00765,(Spinnata_30914:0.00384,Camplexicaulis_2710:0.0038):0.00381[0.809]):0.00055[0],(Evesicaria_39934:0.00737,(Salba_44551:0.01124,(Boleracea_19663:0.01159,Bnapus_28823:0.00781):0.00781[0.88]):0.00386[0.351]):0.00054[0.89]):0.00055[0]):0.00382[0.866]):0.00055[0]):0.00055[0]):0.00351[0.915]):0.00362[0.915]):0.00485[0.794]):0.00379[0.763]):0.00771[0.88]):0.01028[0.865]):0.00497[0.632]):0.0314[0.962]):0.04662[0.981]):0.0289[0.868],(((Csinensis_7634:0.04849,(Doleifera_27168:0.10758,(Achinensis_28397:0.04063,Achinensis_1097:0.01588):0.02219[0.949]):0.00553[0.722]):0.01267[0.833],((Rdelavayi_16248:0.02647,(Vdarrowii_11031:0,Vcorymbosum_71299:0,Vcorymbosum_25602:0,Vcorymbosum_121820:0,Vcorymbosum_105724:0):0.03059):0.05395[0.985],(((Dspatulata_16163:0.1901,Dspatulata_5030:0.1281):0.05322[0.953],(Dmuscipula_2597:0.12874,(Dmuscipula_8523:0.03433,(Avesiculosa_21999:0.05051,(Avesiculosa_2175:0.07071,Avesiculosa_22852:0.13101):0.00811[0.412]):0.03562[0.906]):0.01818[0.867]):0.01401[0.499]):0.02638[0.85],((Sundatus_13700:0.02591,Pamilis_28690:0.0369):0.02724[0.901],((Ahypochondriacus_23722:0.0321,Ahypochondriacus_18326:0.02238):0.03531[0.875],(Saralocaspica_8297:0.0881,(Bvulgaris_17707:0.01796,(Soleracea_33825:0.00863,(Cquinoa_862:0.01158,Cquinoa_43159:0.01135):0.02986[0.985]):0.01501[0.887]):0.03183[0.949]):0.01188[0.816]):0.02453[0.874]):0.07061[0.999]):0.05947[0.982]):0.01632[0.833]):0.0168[0.798],((((Torientale_34740:0.00352,Pandersonii_33629:0.00783):0.04632[0.991],(Mnotabilis_9478:0.0132,Fcarica_29002:0.02268):0.02498[0.931]):0.0482[0.989],((Pgranatum_6752:0.09693,(Pgranatum_22532:0.11394,(Egrandis_26573:0.00851,(Ccitriodora_30219:0.01179,(Soleosum_24806:0.01167,Pguajava_10556:0.02371):0.00389[0.743]):0.00327[0.386]):0.04223[0.98]):0.01544[0.59]):0.02676[0.907],(((Shimalayana_51212:0.20886,Atrichopoda_11979:0.14516):0.0426[0.907],((Pamericana_14884:0.00745,Ckanehirae_27544:0.02571):0.19492[1],(Cdemersum_3692:0.02537,Cdemersum_14874:0.02505):0.1427[0.999]):0.0249[0.852]):0.01547[0.822],(((Spolyrhiza_15442:0.08502,(Lminor_19563:0.1878,(Waustraliana_8193:0.00055,Waustraliana_19089:0.00055):0.10126[0.996]):0.0782[0.983]):0.10389[0.994],(Soleosum_15333:0.09729,(Pguajava_9827:0.10035,(Egrandis_10123:0.1145,Ccitriodora_8982:0.07953):0.02448[0.759]):0.02199[0.731]):0.12242[0.997]):0.06196[0.965],(((Zmarina_11967:0.2506,Aamericanus_14419:0.17907):0.0274[0.203],(Spolyrhiza_10420:0.03385,(Waustraliana_19738:0.20252,Lminor_8102:0.1055):0.06863[0.891]):0.10189[0.993]):0.02293[0.206],(((Drotundata_13792:0.00055,Dalata_21827:0.01451):0.21947[1],((Drotundata_22432:0.01635,Dalata_17345:0.00316):0.11673[0.994],(Drotundata_17940:0.01547,Dalata_5880:0.01636):0.18974[1]):0.079[0.983]):0.04737[0.915],((((Vplanifolia_17377:0.39418,Ashenzhenica_15578:0.27292):0.10745[0.962],(Ashenzhenica_9020:0.10124,(Vplanifolia_7505:0.07232,(Pequestris_2677:0.08581,Dcatenatum_1829:0.01389):0.02817[0.889]):0.01404[0.399]):0.05723[0.971]):0.05307[0.936],(((Mbalbisiana_8422:0.00055,Macuminata_7103:0.01198):0.04727[0.984],(Mbalbisiana_2500:0.01161,Macuminata_7820:0.02128):0.09239[1]):0.01623[0.817],(((Mbalbisiana_15149:0.00532,Macuminata_9967:0.04783):0.03268[0.876],(Zofficinale_29901:0.14215,(Zofficinale_63872:0.00426,Zofficinale_27389:0.00772):0.07801[0.996]):0.02778[0.835]):0.08329[0.997],((Clittledalei_10398:0.09006,Acomosus_23651:0.06854):0.04789[0.973],((Pdactylifera_17471:0.02621,Eguineensis_9157:0.02297):0.01585[0.812],((Cnucifera_25600:0.01981,(Pdactylifera_9870:0.0361,Eguineensis_24577:0.01183):0.00402[0.737]):0.05481[0.996],((Csimplicifolius_9940:0.00497,Cjenkinsianus_49176:0.00675):0.05338[0.99],(Csimplicifolius_8066:0.00413,Cjenkinsianus_40997:0.00503):0.05292[0.994]):0.0101[0.073]):0.00919[0.777]):0.01974[0.892]):0.01902[0.673]):0.01373[0.822]):0.04652[0.967]):0.02257[0.037],((Jascendens_3591:0.04032,((Bamplexicaulis_24042:0.04774,(Olatifolia_11630:0.0587,Bamplexicaulis_38609:0.03164):0.01212[0.857]):0.01393[0.386],(((Omeyeriana_22962:0.06262,Obrachyantha_31620:0.04144):0.02039[0.853],(Opunctata_29141:0.01744,((Orufipogon_20234:0,Onivara_16794:0):0.00576,(Oglumipatula_18624:0.00477,(Osativa_13478:0.01126,Oglaberrima_32203:0.00054):0.03565[0.953]):0.00101[0.979]):0.01701[0.899]):0.0343[0.946]):0.04606[0.967],(Platifolius_4261:0.07488,(((Bmexicanum_12591:0.0252,(Bmexicanum_63700:0.05638,(Bsylvaticum_15937:0.04883,((Bstacei_20858:0.0056,Bhybridum_28234:0.00055):0.01637[0.867],(Bhybridum_22056:0,Bdistachyon_23736:0):0.01488):0.02066[0.633]):0.01079[0.419]):0.02483[0.906]):0.10327[0.985],(Hvulgare_22708:0.06002,(Tintermedium_55349:0.02623,((Tturgidum_54747:0,Tspelta_102768:0,Tdicoccoides_59924:0):0.02598,((Scereale_31581:0,Scereale_30898:0):0.03123,((Tspelta_712:0.00499,Atauschii_27363:0.00505):0.01285[0.87],(Tintermedium_145016:0.01976,(Tspelta_107070:0.00361,(Tturgidum_31171:0,Tdicoccoides_29399:0):0.00054):0.01728[0.91]):0.00836[0.138]):0.01859[0.932]):0.00412[0.163]):0.00717[0.76]):0.00545[0.747]):0.1634[1]):0.09571[0.994],(((Csongorica_38403:0.00788,(Ecurvula_42188:0,Ecurvula_27493:0):0.10195):0.01148[0.165],(Csongorica_50753:0.03852,(Ecoracana_12781:0.03968,Ecoracana_12593:0.04837):0.08875[0.998]):0.00932[0.826]):0.0443[0.965],(Claxum_6202:0.04227,((Ufusca_17195:0.01663,(Sviridis_10824:0,Sitalica_30678:0):0.01106):0.00054[0.98],((Doligosanthes_19585:0.03873,(Phallii_32984:0.00569,((Pvirgatum_64915:0.00053,Pvirgatum_60928:0.02727):0.01306[0.917],(Pmiliaceum_32329:0,Pmiliaceum_13565:0):0.00055):0.00054[0.698]):0.02011[0.941]):0.01114[0.9],(Cpurpureus_56226:0.01546,(Cpurpureus_18908:0.01081,(Zmays_1881:0.09409,((Sspontaneumhybrid_31:0.02458,Sspontaneum_17988:0.00055):0.0077[0.844],(Sbicolor_32078:0.04035,(Msinensis_57082:0.00754,(Msinensis_19302:0.02345,Mlutarioriparius_23534:0.01127):0.0037[0.78]):0.01035[0.86]):0.00386[0.721]):0.0202[0.885]):0.06067[0.99]):0.01951[0.927]):0.00686[0.767]):0.00426[0.484]):0.03482[0.961]):0.03243[0.904]):0.06514[0.989]):0.04343[0.929]):0.01275[0.812]):0.00437[0.755]):0.077[0.999]):0.02622[0.866],(Platifolius_8475:0.03891,((Pmiliaceum_23737:0.00055,((Pmiliaceum_8064:0.00055,(Etef_31251:0.09057,(Sspontaneumhybrid_4299:0.05263,Dexilis_36160:0.00054):0.02544[0.876]):0.01573[0.788]):0.01627[0.791],((Camericanus_34272:0.00564,(Sviridis_27721:0,Sitalica_26753:0):0.00055):0.00545[0.911],((Ufusca_34920:0.00533,Doligosanthes_6712:0.02229):0.00054[0.97],(Phallii_14168:0.00055,((Pvirgatum_44158:0.01542,Pvirgatum_20939:0.00874):0.00869[0.775],(((Ecurvula_39655:0,Ecurvula_27023:0):0.02776,(Claxum_25391:0.00054,((Ecoracana_30883:0.00549,Ecoracana_2762:0.00055):0.01092[0.934],(Csongorica_24114:0.00055,Csongorica_31885:0.034):0.00055[0]):0.00536[0.911]):0.01651[0.927]):0.01117[0.859],((Zmays_34740:0.08702,Zmays_30841:0.03341):0.01508[0.845],(Mlutarioriparius_28110:0.01645,((Msinensis_25054:0.00545,Mlutarioriparius_29653:0.01095):0.00539[0.8],(Msinensis_56372:0.01666,(Sspontaneum_5471:0.00053,Sbicolor_7491:0.00533):0.01304[0.851]):0.00055[0]):0.00053[0.826]):0.02789[0.913]):0.01192[0.836]):0.01171[0.869]):0.00055[0]):0.00055[0]):0.00054[0]):0.01219[0.908]):0.00054[0.102]):0.0425[0.988],((Olatifolia_28950:0.01104,(Bamplexicaulis_9555:0.02777,((Obrachyantha_22061:0.00054,(Lperrieri_6639:0.03682,Omeyeriana_13450:0.02634):0.00722[0.73]):0.00054[0],(Opunctata_13090:0.00054,(Obarthii_8478:0.00055,(Osativa_31792:0,Orufipogon_15041:0,Onivara_19373:0,Omeridionalis_6701:0,Oglumipatula_522:0,Oglaberrima_16748:0):0.00055):0.01095[0.928]):0.01097[0.936]):0.0289[0.96]):0.00683[0.759]):0.00855[0.771],(((Bhybridum_5095:0,Bdistachyon_11988:0):0.00055,((Bstacei_98:0,Bhybridum_10275:0):0.00539,(Bmexicanum_17222:0.00546,(Bsylvaticum_35574:0,Bmexicanum_44068:0):0.00055):0.00053[0]):0.00055[1]):0.01963[0.97],((Hvulgare_6684:0.011,(Turartu_14753:0.01733,(Tturgidum_65607:0.00055,(Tspelta_56870:0.00055,Tdicoccoides_34811:0.00055):0.00055[0]):0.00543[0.824]):0.00055[0]):0.00055[0.648],(((Tintermedium_52817:0.00543,(Tspelta_106671:0,Atauschii_10910:0):0.01095):0.00055[0],((Scereale_42721:0,Scereale_29866:0):0.02246,(Tturgidum_63174:0,Tspelta_33904:0,Tdicoccoides_379:0):0.00542):0.00055[0.256]):0.00054[0.909],(Tintermedium_117885:0.03654,(Tintermedium_66596:0.01373,(Hvulgare_34967:0.04902,(Tintermedium_18494:0.01079,((Scereale_3179:0,Scereale_24296:0,Scereale_23086:0):0.01094,((Tspelta_27291:0,Atauschii_16773:0):0.0069,((Tspelta_102095:0.00055,(Tturgidum_24446:0.00057,Tdicoccoides_12869:0.01228):0.00534[0.946]):0.00054[0],(Tturgidum_27266:0,Tspelta_70521:0,Tdicoccoides_37233:0):0.00532):0.01749[0.934]):0.00781[0.719]):0.00763[0.778]):0.00788[0.747]):0.01619[0.772]):0.00127[0.632]):0.05541[0.997]):0.00502[0.837]):0.01034[0.882]):0.01527[0.93]):0.00765[0.507]):0.0148[0.464]):0.00972[0.713]):0.24747[1]):0.00156[0.422]):0.04693[0.96]):0.04194[0.841]):0.0536[0.955]):0.03129[0.714]):0.02787[0.878]):0.00351[0.64],((((Tvoinierianum_40983:0.12196,(Vvinifera_29866:0,Vrotundifolia_50445:0,Vrotundifolia_3262:0,Vriparia_11336:0):0.01091):0.00677[0.77],((Lusitatissimum_32741:0.01012,Lusitatissimum_31922:0.00125):0.10184[1],((Rcrenulata_15613:0.02716,(Klaxiflora_17032:0,Klaxiflora_10122:0,Kfedtschenkoi_13232:0):0.0116):0.05685[0.999],((Psomniferum_8770:0.00053,Psomniferum_3202:0.00755):0.08659[1],(Pamericana_8162:0.00441,Ckanehirae_20974:0.01088):0.09002[0.998]):0.01264[0.503]):0.0114[0.833]):0.01841[0.842]):0.00972[0.844],(Mcordata_11418:0.0391,(((Pyedoensis_27083:0,Ppersica_2230:0,Pdulcis_23394:0,Parmeniaca_29361:0):0.00371,((Pbretschneideri_4416:0,Mdomestica_1061:0):0.00381,(Pbretschneideri_516:0.00777,(Mdomestica_25751:0,Mbaccata_22996:0):0.01155):0.0115[0.925]):0.01161[0.93]):0.01938[0.984],(((Sgrosvenorii_24974:0.00054,(Clanatus_10851:0.00054,((Csativus_9503:0,Cmelo_23776:0):0.00777,((Cmaxima_29443:0.0079,(Cargyrosperma_19360:0.0117,(Cpepo_4707:0.02135,Cmoschata_17451:0.0146):0.00484[0.662]):0.01147[0.902]):0.11299[1],(Lsiceraria_7751:0.00388,(Bhispida_1690:0.008,(Cmaxima_25171:0.0038,(Cpepo_23156:0,Cmoschata_13825:0,Cargyrosperma_18431:0):0.00055):0.02745[0.997]):0.00386[0.751]):0.00343[0.938]):0.00051[0.999]):0.00384[0.843]):0.02338[0.986]):0.03941[0.999],((Cpepo_21659:0.0038,(Cmaxima_30486:0.01134,(Cmoschata_23441:0,Cargyrosperma_24635:0):0.00054):0.00379[0.592]):0.03592[0.991],((Mcharantia_12501:0.07401,(Cpepo_11053:0.00765,(Cmaxima_30025:0.0038,(Cmoschata_24280:0,Cargyrosperma_9938:0):0.00055):0.00055[0]):0.03981[0.996]):0.00281[0.723],(Bhispida_3606:0.0038,(Csativus_7435:0.0038,(Lsiceraria_12315:0,Cmelo_12766:0,Clanatus_13249:0):0.00055):0.00055[0]):0.00054[1]):0.01157[0.625]):0.05129[0.995]):0.00803[0.86],((Mrubra_17899:0.02247,((Rchinensis_37395:0.00766,(Fxananassa_83514:0.00765,((Fxananassa_6108:0.01117,Fxananassa_12050:0.00382):0.00055[0],(Fxananassa_97658:0,Fvesca_18752:0):0.00055):0.00055[0]):0.01689[0.925]):0.01414[0.84],(Ccardunculus_13956:0.13091,(Ecanadensis_26359:0.0223,((Hannuus_1424:0.05247,(Mmicrantha_44576:0.0171,Mmicrantha_4098:0.01319):0.05292[0.998]):0.03093[0.918],(Ccardunculus_16297:0.04422,(Lsativa_36407:0.00975,(Hannuus_45796:0.00055,Hannuus_15990:0.00055):0.04293[0.998]):0.00401[0.208]):0.00895[0.755]):0.00054[0.798]):0.01396[0.619]):0.05261[0.984]):0.01658[0.845]):0.00123[0.127],((Pginseng_16083:0.01603,Pginseng_1341:0.02516):0.13365[1],((Ljaponicus_16474:0.11517,(Ccajan_22028:0.03819,(Gsoja_27992:0.01928,(Gsoja_35675:0,Gmax_39681:0):0.02072):0.03816[0.975]):0.05689[0.987]):0.04357[0.965],(((Langustifolius_7769:0.00376,Lalbus_31504:0.00771):0.01947[0.966],((Langustifolius_5587:0.01877,Lalbus_4843:0.01678):0.0195[0.953],(Langustifolius_20664:0.01584,Lalbus_33566:0.02349):0.03933[0.992]):0.00362[0.767]):0.01277[0.911],((Carietinum_19304:0.01972,(Tpratense_11517:0.00923,Mtruncatula_14932:0.028):0.00939[0.51]):0.0105[0.82],(Ljaponicus_18314:0.05569,((Ahypogaea_8613:0.00055,Ahypogaea_35575:0.00055):0.04726[0.994],(Ccajan_3813:0.03329,(((Gsoja_381:0,Gmax_38335:0):0.01157,(Gsoja_19332:0,Gmax_28930:0):0.01164):0.00968[0.867],((Vunguiculata_17338:0.00384,(Vangularis_8708:0.00767,Vradiata_12618:0.00055):0.00382[0.803]):0.00766[0.881],(Pvulgaris_24212:0.00383,(Plunatus_43707:0.00055,Pacutifolius_25157:0.00055):0.00055[0]):0.00449[0.761]):0.00678[0.789]):0.00907[0.201]):0.01583[0.854]):0.00054[0.67]):0.00659[0.785]):0.01075[0.829]):0.02538[0.886]):0.03797[0.904]):0.02861[0.894]):0.00055[0.467]):0.00054[0]):0.00826[0.698]):0.00055[0.925]):0.005[0.798],(((Kuniflora_5928:0.11667,(Cchinensis_15983:0.02817,(Tthalictroides_30743:0.00567,Acoerulea_8526:0.00587):0.02434[0.944]):0.01968[0.877]):0.04505[0.985],(((Jregia_8402:0.00054,Cillinoinensis_6540:0.0195):0.08543[1],(Psuffruticosa_25047:0.04308,(Cfangiana_21368:0.02695,Bplatyphylla_29752:0.00534):0.0104[0.888]):0.00369[0.751]):0.00408[0.703],((Jregia_21216:0.0115,Cillinoinensis_9088:0.0236):0.01014[0.884],(Qrubra_26629:0.00761,(Qsuber_33655:0.00054,(Qlobata_25546:0.01525,(Cmollissima_26679:0.00382,Cdentata_26244:0.00055):0.00055[0.832]):0.00382[0.146]):0.0038[0.755]):0.04355[0.999]):0.00561[0.762]):0.00055[0]):0.00368[0.868],(((Cpapaya_9211:0.02658,(Cfollicularis_11853:0.06366,Hquercifolia_11109:0.07573):0.01477[0.844]):0.00534[0.808],(((Dlongan_27301:0.02769,((Pvera_29838:0,Pvera_12428:0):0.00776,(Aoccidentale_25122:0.06174,Mindica_4866:0.06587):0.00368[0.741]):0.0079[0.868]):0.0037[0.796],((Sbirrea_12183:0.00784,(Mindica_30775:0.03128,Aoccidentale_16482:0.00398):0.00768[0.873]):0.00772[0.771],(Abuxfoliata_21745:0.02034,(Fhindsii_10032:0.00391,(Creticulata_20838:0.00391,((Cmedica_14288:0,Cichangensis_25002:0):0.00392,(Cgrandis_6876:0.00391,(Ptrifoliata_18651:0,Citrussinensis_16787:0,Cclementina_20076:0):0.00055):0.00054[0.141]):0.00055[0.104]):0.00055[0]):0.00385[0.76]):0.02366[0.987]):0.00054[0.206]):0.01144[0.919],(((Dinvolucrata_13732:0.03089,(Cacuminata_21206:0.013,(Nyunnanensis_8728:0.01909,Nsinensis_18720:0.01828):0.02113[0.905]):0.01698[0.905]):0.00821[0.86],(Dinvolucrata_4852:0.01488,((Csinensis_14087:0.15307,(Pavium_12601:0.03584,Dcarota_23457:0.10883):0.04823[0.754]):0.01743[0.739],(Hquercifolia_9840:0.05518,(Cacuminata_1431:0.09397,(Nyunnanensis_1941:0.01421,Nsinensis_11589:0.01849):0.01317[0.889]):0.01431[0.869]):0.00607[0.122]):0.00381[0.703]):0.00828[0.88]):0.00781[0.887],((Hbrasiliensis_19385:0.0193,(Mesculenta_19668:0.01143,(Rcommunis_1022:0.0239,Hbrasiliensis_26602:0.03011):0.00913[0.841]):0.00054[0.204]):0.00753[0.857],((Sdunnii_27027:0.00392,(Sbrachista_23569:0.00771,(Spurpurea_30674:0.00055,Ssuchowensis_8669:0.00388):0.00055[0]):0.00775[0.888]):0.00681[0.801],(Ptremula_9668:0.00382,(Peuphratica_29401:0.0077,(Palba_8493:0.00055,(Ptremuloides_18171:0.00055,(Ptrichocarpa_23799:0.00055,Pdeltoides_21869:0.00053):0.00769[0.949]):0.00055[0]):0.00055[0]):0.00054[0]):0.01251[0.91]):0.02012[0.962]):0.01141[0.912]):0.00398[0.778]):0.00384[0.744]):0.00054[0],(((Ghirsutum_40570:0.00369,(Gbarbadense_37707:0.00367,(Gdarwinii_15829:0.00055,(Gtomentosum_21072:0.0037,Gmustelinum_43776:0.00369):0.00055[0]):0.00055[0]):0.00055[0]):0.01234[0.909],((Graimondii_8699:0.00055,(Gtomentosum_5307:0,Ghirsutum_16006:0):0.00055):0.01867[0.967],(Gmustelinum_14046:0,Gdarwinii_76293:0,Gbarbadense_5110:0):0.01124):0.00623[0.046]):0.24411[1],((((Gtomentosum_33141:0.0101,Gmustelinum_6449:0.01062):0.01081[0.903],(Graimondii_8023:0.00391,(Ghirsutum_11926:0.00387,(Gtomentosum_3464:0,Gmustelinum_3418:0,Gdarwinii_32130:0,Gbarbadense_61626:0):0.00055):0.00055[0]):0.00055[0.911]):0.10742[1],(((Gbarbadense_62991:0.00373,Ghirsutum_63500:0.00374):0.00055[0],(Gtomentosum_74624:0,Gmustelinum_9461:0,Gdarwinii_75321:0):0.00055):0.00762[0.87],(Graimondii_6233:0.00055,(Ghirsutum_30603:0.0037,(Gtomentosum_75465:0.00371,(Gmustelinum_57783:0,Gdarwinii_43642:0,Gbarbadense_2660:0):0.00055):0.00055[0]):0.00743[0.905]):0.01179[0.916]):0.14371[1]):0.01906[0.842],(((Hsyriacus_61312:0.03842,Hsyriacus_23706:0.01612):0.02978[0.971],(Gmustelinum_71117:0.00753,(Ghirsutum_9881:0.0038,((Gtomentosum_8291:0,Gdarwinii_40119:0,Gbarbadense_1545:0):0.00055,((Gdarwinii_71108:0,Gbarbadense_43861:0):0.00378,(Gtomentosum_14527:0,Graimondii_25246:0,Gmustelinum_38544:0,Ghirsutum_9698:0):0.00055):0.00378[0.867]):0.00055[0]):0.00055[0]):0.04144[0.989]):0.0239[0.965],(Dzibethinus_30271:0.01537,((Tcacao_13738:0.01168,Humbratica_17830:0.00773):0.00769[0.888],((Colitorius_34720:0.00055,Ccapsularis_8760:0.01762):0.01895[0.968],(Dzibethinus_22659:0.03157,(Dzibethinus_27243:0.03228,((Hsyriacus_5699:0.01163,Hsyriacus_11102:0.00772):0.00775[0.899],((Gtomentosum_61980:0,Ghirsutum_55220:0,Gdarwinii_70049:0,Gbarbadense_58031:0):0.00384,(Gmustelinum_11446:0.00055,(Graimondii_19418:0.00771,((Gtomentosum_7733:0,Ghirsutum_28390:0):0.00384,(Gmustelinum_51491:0.00769,(Gdarwinii_46883:0,Gbarbadense_40515:0):0.00764):0.00055[0.685]):0.00388[0.793]):0.00382[0.812]):0.00054[0]):0.01156[0.917]):0.02331[0.973]):0.00785[0.746]):0.00055[0]):0.00384[0.834]):0.00054[0]):0.00054[0.145]):0.00802[0.841]):0.00709[0.295]):0.02882[0.932]):0.0039[0.803]):0.00745[0.856]):0.01229[0.836]):0.02134[0.873]):0.01382[0.133]):0.02256[0.782]):0.02114[0.879]):0.04619[0.853]):0.10622[0.99]):0.03868[0.863],(((Gbiloba_3362:0.06096,((Pabies_17171:0.01281,(Ptaeda_5463:0.01157,Plambertiana_34197:0.01136):0.01214[0.88]):0.03546[0.947],(Tplicata_204:0.02186,(Sgiganteum_11568:0.0183,(Ssempervirens_71777:0.00364,Ssempervirens_103556:0.00055):0.00427[0.777]):0.02547[0.91]):0.1173[1]):0.02988[0.914]):0.04947[0.926],(Pabies_15391:0.00054,(Pmenziesii_14245:0.01442,((Ptaeda_41172:0.00373,Plambertiana_8886:0.00384):0.01056[0.877],(Gbiloba_14200:0.00821,(Tplicata_16836:0.0172,(Sgiganteum_11600:0.0038,(Ssempervirens_96617:0.00055,Ssempervirens_39828:0.00378):0.00378[0.765]):0.00945[0.877]):0.01413[0.869]):0.02072[0.927]):0.00871[0.806]):0.00695[0.51]):0.09502[0.996]):0.04946[0.003],(Gmontanum_24981:0.24682,((((Eferox_11774:0.04366,(Nthermarum_13159:0.01563,Ncolorata_3253:0.01055):0.04177[0.951]):0.13117[0.999],(Eferox_29891:0.02003,(Eferox_14007:0.01664,(Nthermarum_24802:0.01114,Ncolorata_843:0.00055):0.02835[0.99]):0.00564[0.593]):0.10677[0.996]):0.14674[0.999],(((((Dspatulata_9886:0.11164,(Dspatulata_15996:0.09748,(Avesiculosa_21199:0.04347,Avesiculosa_10500:0.06852):0.07504[0.997]):0.01021[0.402]):0.04785[0.967],(((Saralocaspica_1799:0.11433,Bvulgaris_1263:0.09448):0.01711[0.88],(Soleracea_19567:0.06407,(Cquinoa_11188:0.00391,Cquinoa_10656:0.00396):0.03789[0.973]):0.02557[0.884]):0.01335[0.83],((Ahypochondriacus_20135:0.08249,Ahypochondriacus_12484:0.08062):0.04016[0.942],((Sundatus_11675:0.06042,Pamilis_35239:0.07571):0.12182[0.999],(Sundatus_20468:0.0153,Pamilis_17090:0.01785):0.05066[0.964]):0.0475[0.904]):0.01281[0.615]):0.06337[0.993]):0.0722[0.995],((Rcrenulata_17243:0.05086,(Rcrenulata_6954:0.06133,(Klaxiflora_13250:0.00054,(Klaxiflora_21455:0.00387,Kfedtschenkoi_1959:0.00381):0.00379[0.791]):0.0207[0.929]):0.02142[0.835]):0.13945[0.998],((Cviolacea_4558:0.18604,((((Lsativum_43998:0.04369,Lsativum_43098:0.03172):0.10905[0.999],(Alinifolium_38661:0.00381,(Dsophioides_19788:0.00055,Alinifolium_14854:0.00775):0.00055[1]):0.05432[0.993]):0.04424[0.937],((Sparvula_10996:0.28875,Esalsugineum_9820:0.19337):0.05572[0.9],(Camplexicaulis_30014:0.06145,(Camplexicaulis_46129:0.04571,(Mperfoliatum_10330:0.00636,(Itinctoria_99468:0.00401,Itinctoria_20127:0.00407):0.02812[0.971]):0.04905[0.982]):0.01898[0.558]):0.04003[0.937]):0.00095[0.413]):0.01036[0.726],((Tarvense_3007:0.10245,Lannua_10694:0.06463):0.01835[0.318],(((Evesicaria_73254:0.0501,(Chispanica_36376:0.00732,(Boleracea_26983:0.00055,Bnapus_30896:0.00055):0.00405[0.765]):0.00744[0.342]):0.00414[0.394],((Brapa_2230:0.00759,Bnapus_4267:0.00055):0.01762[0.958],(Cmaritima_7604:0.05847,(Salba_57793:0,Salba_5274:0):0.0247):0.00515[0.755]):0.00813[0.832]):0.1274[1],(((Esyriacum_26968:0.04896,Dstrictus_13245:0.06307):0.0861[0.996],(Lannua_13871:0.07654,Iamara_6134:0.13727):0.04246[0.953]):0.00743[0.71],((Rislandica_585:0.08665,(Athaliana_25480:0.02547,Alyrata_3205:0.04431):0.03762[0.967]):0.01777[0.835],(Mmaritima_28908:0.059,(Bstricta_25922:0.0455,(Crubella_18507:0.04394,(Csativa_79626:0.03209,(Csativa_5018:0.00492,Csativa_42550:0.00288):0.00358[0.057]):0.0087[0.833]):0.01204[0.778]):0.0158[0.523]):0.01194[0.308]):0.02429[0.9]):0.0153[0.429]):0.02498[0.903]):0.0124[0.359]):0.18742[0.998]):0.33133[1],(Cviolacea_6533:0.09713,(Lsativum_9930:0.06898,((Lannua_15138:0.01462,Iamara_4094:0.04494):0.01303[0.868],(Rislandica_29736:0.01718,(Mmaritima_13751:0.04272,(((Athaliana_25947:0.01663,(Alyrata_17540:0.00803,Ahalleri_3470:0.00764):0.00055[0.891]):0.00413[0.791],((Bstricta_590:0.00054,(Crubella_16454:0.00409,Cgrandiflora_17604:0.00828):0.0041[0.801]):0.00408[0.801],(Csativa_37752:0.00407,(Csativa_11954:0.00055,Csativa_22022:0.00412):0.00055[0]):0.00415[0.798]):0.00407[0.768]):0.01245[0.92],((Alinifolium_2337:0.01219,(Alinifolium_35845:0.01219,Dsophioides_5719:0.00055):0.00055[0.876]):0.01163[0.888],((Aalpina_20922:0.02826,(Esyriacum_28507:0.03142,Dstrictus_13321:0.015):0.03494[0.982]):0.00878[0.065],((Sparvula_26509:0.02946,Esalsugineum_19982:0.03822):0.00416[0.236],((Spinnata_41935:0.01664,Camplexicaulis_39176:0.02514):0.02062[0.949],((Tarvense_31111:0.03015,(((Cmaritima_15777:0.04133,Chispanica_34108:0.02481):0.00418[0.193],(Salba_14918:0.0229,Evesicaria_32686:0.03159):0.00799[0.764]):0.00053[0.869],(Boleracea_8434:0.00054,(Brapa_25816:0.00802,(Bnapus_76467:0.01615,Bnapus_65030:0.00411):0.00401[0.425]):0.00055[0.857]):0.03737[0.997]):0.02497[0.965]):0.00735[0.832],((Mperfoliatum_20590:0.0082,(Itinctoria_69780:0.00823,(Itinctoria_8829:0.00055,Itinctoria_71433:0.00403):0.00407[0.802]):0.00412[0.804]):0.00412[0.766],((Spinnata_17707:0.01219,Camplexicaulis_29617:0.01674):0.0166[0.94],(Chispanica_13393:0.02867,(Evesicaria_25291:0.02482,(Salba_48624:0.02073,Cmaritima_50527:0.01655):0.00808[0.857]):0.00692[0.776]):0.0138[0.869]):0.00416[0.793]):0.0127[0.908]):0.00413[0.411]):0.00055[0.798]):0.02155[0.935]):0.01075[0.386]):0.0048[0.76]):0.00828[0.865]):0.00403[0.746]):0.01248[0.883]):0.01686[0.516]):0.07441[0.981]):0.20975[1]):0.04049[0.776]):0.01013[0.322]):0.02718[0.866],(((Tvoinierianum_23256:0.03025,(Vrotundifolia_17035:0.01904,(Vvinifera_22678:0.00986,(Varizonica_8149:0.00376,(Vriparia_17142:0,Varizonica_10189:0):0.00055):0.00849[0.839]):0.00498[0.764]):0.01262[0.843]):0.08841[0.998],((Pgranatum_6095:0.14298,(Pguajava_20396:0.03872,(Soleosum_11002:0.02486,(Egrandis_18548:0.03851,Ccitriodora_2271:0.02808):0.01372[0.856]):0.00905[0.189]):0.11447[0.999]):0.08723[0.985],((Pgranatum_856:0,Pgranatum_13987:0):0.36206,(Pguajava_9560:0.05376,(Soleosum_9821:0.02085,(Ccitriodora_29277:0.06148,Egrandis_16852:0.04158):0.02956[0.938]):0.02292[0.794]):0.16517[0.997]):0.05182[0.903]):0.01978[0.811]):0.01943[0.835],(((Hquercifolia_27678:0.08836,(Hquercifolia_1666:0.16259,(((Doleifera_25211:0.09576,Csinensis_35085:0.10272):0.01919[0.826],((Csinensis_29753:0.06025,(Carborea_10049:0.03954,(Achinensis_6904:0.03809,Achinensis_2132:0.03326):0.03781[0.983]):0.01572[0.531]):0.02115[0.917],(Doleifera_23491:0.11865,((Vdarrowii_10390:0.00381,Vcorymbosum_38612:0.00758):0.01588[0.904],(Vcorymbosum_56088:0,Vcorymbosum_21991:0):0.0072):0.10424[1]):0.0151[0.833]):0.01869[0.861]):0.01409[0.899],(((Dinvolucrata_28237:0.05058,(Nyunnanensis_28284:0.03514,(Cacuminata_30366:0.00375,(Cacuminata_30873:0,Cacuminata_14369:0):0.00055):0.03938[0.992]):0.02543[0.957]):0.02448[0.927],(Dinvolucrata_28899:0.02579,((Nyunnanensis_2257:0.01074,Nsinensis_10104:0.0052):0.02032[0.915],(Cacuminata_12437:0,Cacuminata_12434:0):0.05548):0.02434[0.945]):0.0232[0.943]):0.01227[0.845],(((Pginseng_27725:0.00349,Pginseng_12458:0.0074):0.05627[0.994],(Dcarota_18879:0.03777,(Csativum_4400:0.00054,Csativum_12118:0.00564):0.03827[0.963]):0.0937[0.999]):0.01796[0.398],((Pginseng_39516:0.01032,Pginseng_25500:0.01577):0.03267[0.973],(Dcarota_15554:0.03069,(Csativum_856:0.00055,Csativum_11526:0.00746):0.01803[0.912]):0.08682[1]):0.02511[0.913]):0.04132[0.987]):0.00761[0.809]):0.00117[0.71]):0.00797[0.347]):0.00944[0.292],((Oeuropaea_4788:0.16275,((Ccardunculus_11795:0.06222,(Lsativa_24752:0.15893,(Hannuus_17905:0.08343,Ecanadensis_4239:0.07302):0.04526[0.959]):0.02297[0.36]):0.08886[0.999],(Ccardunculus_327:0.01956,(Hannuus_30953:0.03602,(Lsativa_17304:0.06167,Ecanadensis_18360:0.04112):0.00791[0.074]):0.00867[0.784]):0.05071[0.975]):0.03922[0.957]):0.0254[0.224],(((Itriloba_4856:0.10233,(Itriloba_1612:0.16692,Itriloba_27562:0.09406):0.01273[0.763]):0.03277[0.948],((Pinflata_19152:0.00264,Paxillaris_16711:0.01271):0.07545[0.999],(Pinflata_13228:0.02118,(((Cchinense_20342:0,Cannuum_20443:0):0.03219,(Smelongena_9837:0.02349,(Stuberosum_11399:0.00868,(Spimpinellifolium_60562:0,Spennellii_28472:0):0.01422):0.0307[0.978]):0.02036[0.932]):0.00412[0.749],(Ntabacum_12430:0.01517,(Nattenuata_2074:0.01483,(Nbenthamiana_16283:0.0074,(Nbenthamiana_28235:0.0037,(Ntabacum_52577:0,Nsylvestris_1346:0):0.00055):0.00055[0]):0.00055[0.786]):0.0073[0.875]):0.0354[0.999]):0.0151[0.74]):0.03453[0.969]):0.05295[0.99]):0.01334[0.886],(((Opumila_9695:0.0551,Calba_7045:0.01632):0.009[0.826],(Calba_35206:0.09657,(Ceugenioides_24338:0.00738,(Ccanephora_8094:0,Carabica_2924:0):0.01144):0.04497[0.995]):0.00634[0.088]):0.05084[0.997],(Mguttatus_27201:0.10097,((Sindicum_24403:0.08191,(Bhygrometrica_7195:0.14873,(Mguttatus_6716:0.14562,(Lphilippensis_15862:0.09192,(Pjaponicum_6911:0.04213,Sasiatica_7948:0.17147):0.05654[0.798]):0.04387[0.931]):0.01568[0.764]):0.01405[0.468]):0.01244[0.875],(Sindicum_10482:0.06052,((Oeuropaea_26254:0.10918,AmajusL_33480:0.08465):0.01854[0.14],((AmajusL_16758:0.14573,Bhygrometrica_4797:0.10444):0.01589[0.107],(Lphilippensis_3783:0.05866,(Pjaponicum_6660:0.02656,Sasiatica_2094:0.21373):0.07504[0.978]):0.0496[0.956]):0.01439[0.857]):0.00054[0.189]):0.01019[0.882]):0.01013[0.826]):0.03528[0.977]):0.00433[0.71]):0.01021[0.798]):0.00679[0.778]):0.03424[0.977],(((Mcharantia_9955:0.04398,((Sgrosvenorii_684:0.0025,Sgrosvenorii_12161:0.0012):0.02102[0.954],((Cmoschata_4499:0.00374,(Cmaxima_624:0.00368,(Cpepo_8242:0,Cargyrosperma_6209:0):0.00055):0.00055[0]):0.04857[1],(Bhispida_11093:0.01514,((Lsiceraria_18754:0.0037,Clanatus_19341:0.01124):0.0075[0.873],(Csativus_20922:0.00378,Cmelo_26752:0.00756):0.02325[0.985]):0.00374[0.728]):0.01083[0.848]):0.03478[0.977]):0.01566[0.711]):0.20493[1],(((Ureniformis_41512:0.13686,Ugibba_24897:0.14436):0.18578[0.996],(Gaurea_796:0.2567,(Ureniformis_17345:0.12356,Ugibba_21912:0.10716):0.17053[0.992]):0.06126[0.723]):0.06494[0.616],((Sgrosvenorii_1485:0.0296,Mcharantia_18286:0.06329):0.00637[0.275],((Cmaxima_28660:0.00752,(Cmoschata_6698:0,Cargyrosperma_820:0):0.00383):0.05688[1],((Cmaxima_16265:0.00376,(Cpepo_20568:0.00054,(Cargyrosperma_97:0.00376,Cmoschata_29787:0.00375):0.00376[0.797]):0.00375[0.755]):0.03763[0.991],(Bhispida_2200:0.00449,((Csativus_9794:0.0114,Cmelo_28239:0.00054):0.00408[0.056],(Clanatus_13860:0.02313,Lsiceraria_8387:0.00377):0.00748[0.861]):0.00691[0.239]):0.02136[0.91]):0.00766[0.226]):0.01777[0.831]):0.16931[1]):0.02381[0.572]):0.02407[0.191],((((Lusitatissimum_6054:0.01327,Lusitatissimum_42135:0.02081):0.08373[0.989],(Lusitatissimum_22746:0.03629,Lusitatissimum_16786:0.02102):0.14942[1]):0.11108[0.998],(Zjujuba_18880:0.10449,((Mnotabilis_3686:0.03027,Fcarica_3940:0.02786):0.0379[0.978],(Cannabissativa_5615:0.07374,(Torientale_31801:0.00442,Pandersonii_27614:0.02599):0.00999[0.836]):0.0399[0.981]):0.0319[0.897]):0.03123[0.945]):0.01289[0.7],(((((Cmollissima_16241:0.00384,Cdentata_20126:0.00395):0.00374[0.77],(Qsuber_28294:0.01167,(Qrubra_28420:0.00783,Qlobata_17762:0.00383):0.00389[0.775]):0.00389[0.776]):0.08934[1],((Bplatyphylla_18512:0.04453,(Cfangiana_5532:0.013,Cavellana_19498:0.01368):0.01726[0.91]):0.0664[0.998],((Jregia_30437:0.02136,Cillinoinensis_12802:0.02089):0.04539[0.972],(Jregia_22657:0.02713,Cillinoinensis_23609:0.02295):0.05718[0.995]):0.03324[0.946]):0.01307[0.71]):0.02641[0.942],((Rchinensis_22160:0.03685,((Fxananassa_73035:0.01155,(Fxananassa_66445:0,Fxananassa_10083:0):0.00761):0.00055[0],(Fxananassa_35834:0.00763,(Fxananassa_95364:0.01159,(Fxananassa_8791:0,Fvesca_25281:0):0.00055):0.00054[0]):0.0117[0.945]):0.01151[0.482]):0.04717[0.991],(((Mdomestica_8208:0.00749,Mbaccata_22477:0.00751):0.00807[0.834],(Pbretschneideri_26701:0.00055,Pbretschneideri_17929:0.00055):0.02032[0.969]):0.02102[0.921],(((Mdomestica_29708:0.00055,Mbaccata_8936:0.01569):0.01407[0.93],(Pbretschneideri_27422:0.00386,Pbretschneideri_21774:0.00389):0.01322[0.919]):0.02931[0.962],(Parmeniaca_1045:0.0076,(Pdulcis_16300:0.00381,(Pyedoensis_2205:0,Ppersica_17654:0,Pavium_38920:0):0.00055):0.00054[0]):0.0337[0.959]):0.01955[0.418]):0.0161[0.834]):0.04707[0.987]):0.00815[0.8],((((Langustifolius_30656:0.03893,Lalbus_30124:0.03936):0.08275[1],((Ahypogaea_58716:0.00425,Ahypogaea_50841:0.00723):0.10452[1],(Ljaponicus_23783:0.09909,((Carietinum_19572:0.08201,(Tpratense_31637:0.0539,Mtruncatula_21286:0.04476):0.05466[0.987]):0.0392[0.948],(Ccajan_19739:0.02401,((Gsoja_14764:0.03749,(Gmax_40657:0.00394,(Gsoja_23025:0,Gsoja_19845:0):0.00055):0.02563[0.955]):0.01438[0.85],((Vunguiculata_4015:0.01066,(Vradiata_17941:0.00788,Vangularis_18704:0.00054):0.00998[0.377]):0.03154[0.983],(Plunatus_21502:0.01204,(Pacutifolius_8550:0.00055,Pvulgaris_13424:0.00399):0.00055[0]):0.01334[0.902]):0.04284[0.994]):0.00531[0.722]):0.0582[0.99]):0.01558[0.29]):0.0144[0.015]):0.0095[0.62]):0.0359[0.949],((Ahypogaea_54944:0.00053,Ahypogaea_17405:0.0038):0.10109[0.998],((Ljaponicus_1854:0.11734,(Carietinum_15029:0.0433,(Tpratense_35204:0.01744,Mtruncatula_10464:0.07666):0.02495[0.724]):0.03126[0.868]):0.03432[0.935],((Langustifolius_329:0.05268,(Langustifolius_28994:0.00256,Lalbus_35823:0.01283):0.03623[0.962]):0.09076[1],(Ccajan_12914:0.03147,(((Gsoja_46865:0.00055,Gmax_10613:0.00377):0.02361[0.982],(Gsoja_35461:0,Gmax_43297:0):0.02322):0.00634[0.8],((Plunatus_39925:0.00413,(Pvulgaris_5794:0.00831,Pacutifolius_21842:0.00055):0.00055[0]):0.04986[0.999],(Vunguiculata_10328:0.01916,(Vradiata_4128:0.00366,Vangularis_26720:0.01161):0.00767[0.875]):0.00599[0.811]):0.01159[0.881]):0.00746[0.8]):0.0138[0.871]):0.01902[0.828]):0.02428[0.535]):0.03534[0.954]):0.05508[0.984],(((Sbirrea_12420:0.03123,((Mindica_17227:0.03351,(Aoccidentale_3949:0.00365,Aoccidentale_3336:0.00382):0.04625[0.998]):0.01396[0.896],(Aoccidentale_37212:0.03187,(Pvera_13181:0.0005,Mindica_19239:0.02304):0.00322[0.89]):0.01172[0.929]):0.0202[0.937]):0.04165[0.995],((Tsinensis_4035:0.05397,Tsinensis_17554:0.02773):0.02944[0.953],(Dlongan_2:0.10431,(Abuxfoliata_26560:0.00728,((Ptrifoliata_9912:0.00375,Cgrandis_25126:0.01137):0.00054[0],((Cichangensis_20806:0.00381,(Creticulata_23510:0.00055,(Citrussinensis_12714:0,Cclementina_15057:0):0.00381):0.00055[0]):0.00378[0.883],(Fhindsii_16699:0.00055,(Cmedica_665:0,Cmedica_22651:0,Cmedica_14830:0,Cmedica_11484:0):0.00762):0.00055[0]):0.00375[0.849]):0.00054[0.878]):0.05884[0.998]):0.00971[0.703]):0.00494[0.146]):0.02355[0.96],((Cfollicularis_30066:0.11269,(((Sdunnii_28601:0.03166,(Sbrachista_12002:0.00767,(Spurpurea_21011:0.00759,Ssuchowensis_17516:0.01541):0.0038[0.726]):0.01897[0.951]):0.01266[0.912],((Peuphratica_5444:0,Peuphratica_3125:0):0.01864,((Ptrichocarpa_30554:0.0038,Pdeltoides_37610:0.00055):0.00378[0.822],(Ptremuloides_3528:0.00381,(Ptremula_1416:0,Palba_5796:0):0.00379):0.00384[0.822]):0.00171[0.763]):0.01799[0.928]):0.01621[0.891],(((Ptremula_6100:0.00772,(Ptremuloides_22618:0,Palba_26196:0):0.00055):0.00644[0.791],(Pdeltoides_40024:0.00428,(Ptrichocarpa_14679:0.00053,Peuphratica_16981:0.01545):0.00059[0.561]):0.0007[0.952]):0.01365[0.894],(Sdunnii_27203:0.01729,(Ssuchowensis_9920:0,Spurpurea_30123:0,Spurpurea_2314:0,Sbrachista_6298:0,Sbrachista_20355:0):0.01003):0.02084[0.89]):0.01938[0.877]):0.07248[1]):0.00477[0.729],((Rcommunis_26296:0.06121,(Mesculenta_20888:0.10868,(Mesculenta_18728:0.01783,(Hbrasiliensis_28836:0.03786,Hbrasiliensis_9729:0.0371):0.00373[0.738]):0.00708[0.776]):0.01415[0.766]):0.02862[0.931],((Hsyriacus_32807:0.11513,(Colitorius_33740:0.0005,Ccapsularis_27620:0.0037):0.04619[0.992]):0.00895[0.792],((Tcacao_4179:0.00055,Humbratica_16877:0.02648):0.02555[0.986],((Dzibethinus_12318:0.05709,(Dzibethinus_14940:0.03178,Dzibethinus_10687:0.03955):0.00171[0.723]):0.00405[0.724],((Hsyriacus_38879:0.05699,(Hsyriacus_4881:0.04788,Hsyriacus_26536:0.03373):0.03031[0.964]):0.01363[0.849],((Gmustelinum_6408:0.00055,(Gtomentosum_32287:0.00372,(Ghirsutum_1192:0,Gdarwinii_22648:0,Gbarbadense_10409:0):0.00055):0.00377[0.888]):0.00777[0.844],(Gtomentosum_55878:0.0038,((Gdarwinii_63767:0,Gbarbadense_65160:0):0.00391,(Graimondii_33726:0,Gmustelinum_23704:0,Ghirsutum_68891:0):0.00055):0.00054[0]):0.00402[0.795]):0.03291[0.99]):0.03085[0.984]):0.00381[0.448]):0.00054[0.904]):0.07103[0.997]):0.0136[0.836]):0.01721[0.933]):0.00674[0.255]):0.00612[0.729]):0.01038[0.813]):0.00539[0.674]):0.01286[0.143]):0.01336[0.727]):0.00661[0.754]):0.05785[0.997],(((Cdemersum_8605:0.03424,Cdemersum_19772:0.00055):0.19729[0.998],((Mbalbisiana_14307:0.04143,Waustraliana_3923:0.43423):0.0565[0.858],(Spolyrhiza_18040:0.12539,Lminor_11476:0.28677):0.13316[0.738]):0.04886[0.829]):0.02957[0.876],((((Cdemersum_5778:0.03816,Cdemersum_12750:0.03502):0.14801[0.995],(Cviolacea_6682:0.16997,((Esyriacum_24743:0.0766,Dstrictus_19344:0.03723):0.05121[0.954],(((Rislandica_28071:0.08446,Aalpina_5740:0.07483):0.00968[0.833],(Lsativum_7187:0.06452,((Alyrata_6681:0.03855,(Alinifolium_1216:0.00348,(Dsophioides_25731:0.00055,Alinifolium_5193:0.00348):0.00053[0]):0.05738[1]):0.00053[0.849],(Athaliana_23505:0.02237,(Mmaritima_9446:0.04752,(Bstricta_3028:0.01487,((Crubella_11016:0,Cgrandiflora_17974:0):0.03235,(Csativa_81673:0.03223,(Csativa_88888:0.01586,Csativa_6569:0.02434):0.00421[0.475]):0.02642[0.975]):0.00273[0.739]):0.00354[0.773]):0.00731[0.629]):0.01056[0.891]):0.00715[0.848]):0.00781[0.839]):0.0076[0.852],((Esalsugineum_17674:0.04487,Tarvense_9434:0.10657):0.00241[0.678],(((Camplexicaulis_46969:0.02688,(Sparvula_9444:0.03603,(Spinnata_29859:0.04806,Camplexicaulis_21949:0.02228):0.01427[0.887]):0.00814[0.433]):0.00486[0.797],(Lannua_17343:0.0602,(Mperfoliatum_24523:0.03325,(Itinctoria_52204:0.02393,(Itinctoria_89131:0.00704,Itinctoria_35736:0.00702):0.02372[0.962]):0.00861[0.858]):0.01921[0.959]):0.00111[0.723]):0.00341[0.754],((Iamara_16052:0.08219,(Salba_47239:0.0035,Salba_35289:0.00707):0.11616[1]):0.0278[0.9],((Cmaritima_9263:0.07951,(Evesicaria_72194:0.01114,Evesicaria_44237:0.01816):0.0521[0.995]):0.01128[0.529],(Chispanica_29753:0.0269,((Salba_8778:0,Salba_39421:0):0.04126,(Bnapus_4747:0.03612,(Brapa_14408:0.00358,Bnapus_49316:0.00722):0.01918[0.955]):0.02236[0.92]):0.0239[0.53]):0.00662[0.762]):0.01019[0.439]):0.00613[0.78]):0.0121[0.878]):0.00915[0.84]):0.06049[0.959]):0.12999[0.983]):0.32374[1]):0.07333[0.929],((Aamericanus_21804:0.11173,Aamericanus_15278:0.09122):0.10973[1],(((Pequestris_19731:0.16069,Ashenzhenica_15754:0.18247):0.03153[0.731],(Vplanifolia_7057:0.2219,((Vplanifolia_8753:0.12599,Vplanifolia_6870:0.13426):0.02699[0.316],(Pequestris_10127:0.08345,Dcatenatum_12314:0.05447):0.08652[0.995]):0.03593[0.87]):0.01167[0.654]):0.06262[0.992],((((Spolyrhiza_14520:0.21486,Dcatenatum_18512:0.1841):0.02668[0.456],(Zmarina_3354:0.14845,(Zmuelleri_10790:0.02528,(Zmuelleri_34644:0.00055,Zmarina_14372:0.05659):0.00106[0.835]):0.21015[1]):0.04486[0.915]):0.01806[0.233],((((Clittledalei_7945:0.14378,Acomosus_16711:0.08348):0.03699[0.945],(Asativum_33937:0.18001,Aofficinalis_9228:0.04188):0.04757[0.957]):0.01443[0.275],((Csimplicifolius_34835:0.00054,Cjenkinsianus_23537:0.01629):0.06115[1],((Pdactylifera_15302:0.04132,(Eguineensis_7579:0.0149,Cnucifera_14170:0.02267):0.00535[0.767]):0.01439[0.732],(Csimplicifolius_16588:0.08331,(Pdactylifera_22358:0.02737,(Eguineensis_6075:0.03798,Cnucifera_9516:0.02718):0.00772[0.818]):0.02321[0.932]):0.00655[0.519]):0.0036[0.731]):0.02747[0.94]):0.01022[0.254],(((Mbalbisiana_23658:0.00054,Macuminata_15849:0.01404):0.0772[0.993],((Zofficinale_34461:0.00567,Zofficinale_13186:0.0089):0.1128[1],(Zofficinale_39709:0,Zofficinale_29354:0):0.0779):0.04739[0.947]):0.02001[0.474],((Eventricosum_25441:0.01269,(Mbalbisiana_24091:0.00565,Macuminata_3388:0.02573):0.01603[0.889]):0.06409[1],(Eventricosum_47048:0.0261,((Macuminata_3344:0.01334,Eventricosum_33036:0.00635):0.02234[0.969],((Zofficinale_65270:0.00055,Zofficinale_48549:0.00371):0.03732[0.985],(Zofficinale_53126:0.0037,Zofficinale_40576:0.00369):0.06006[0.997]):0.03806[0.982]):0.00881[0.846]):0.01993[0.908]):0.01114[0.723]):0.03124[0.968]):0.01839[0.78]):0.01145[0.472],((Drotundata_9489:0.00398,Dalata_18807:0.01105):0.13439[1],(Jascendens_1566:0.0465,(Platifolius_31613:0.02789,(((Claxum_6350:0.02008,((Etef_34396:0.01627,Ecurvula_17155:0.00361):0.01867[0.959],(Csongorica_28560:0.00385,(Csongorica_18617:0.01944,(Ecoracana_33198:0.01932,Ecoracana_17769:0.00744):0.027[0.984]):0.00374[0.753]):0.00794[0.868]):0.01136[0.91]):0.0099[0.823],((Doligosanthes_8728:0.02787,((Pvirgatum_62674:0.00377,Pvirgatum_17475:0.00761):0.00054[0],(Pmiliaceum_39792:0.00774,(Pmiliaceum_14367:0.00055,Phallii_21567:0.01116):0.00733[0.831]):0.00374[0.753]):0.01459[0.937]):0.00389[0.254],((Sitalica_11619:0.00383,(Sviridis_8276:0.00055,Cpurpureus_6117:0.00763):0.00055[0]):0.02019[0.972],(((Zmays_27071:0.04575,Zmays_11470:0.11713):0.00194[0.718],(Sbicolor_15247:0.00445,(Dexilis_56727:0.02354,Dexilis_54017:0.00055):0.04598[0.992]):0.00795[0.479]):0.00055[0],((Msinensis_18964:0.00761,Mlutarioriparius_9055:0.00768):0.00055[0],(Sspontaneumhybrid_18985:0.00378,((Mlutarioriparius_19487:0.00382,Msinensis_50858:0.00055):0.00381[0.808],(Sspontaneumhybrid_34386:0,Sspontaneumhybrid_17647:0):0.00383):0.00055[0]):0.00055[0]):0.00385[0.844]):0.02046[0.979]):0.00054[0.066]):0.02306[0.933]):0.02267[0.933],(((Bamplexicaulis_1470:0.03468,((Bamplexicaulis_29868:0.019,Gangustifolia_2937:0.01135):0.00373[0.764],(Bamplexicaulis_6784:0.01526,(Rguianensis_9059:0.01519,Olatifolia_14773:0.01141):0.01134[0.92]):0.00055[0]):0.00053[0]):0.00936[0.902],((Lperrieri_7837:0.01114,(Omeyeriana_5733:0.00369,Obrachyantha_19261:0.01483):0.00054[0.48]):0.00055[0],(Opunctata_19356:0.00739,((Osativa_11020:0,Oglumipatula_28161:0):0.00055,(Oglaberrima_7360:0.00055,Obarthii_25967:0.00055):0.00371[0.911]):0.00055[0]):0.0037[0.841]):0.02676[0.993]):0.00259[0.687],(((Bstacei_28566:0,Bhybridum_26554:0):0.00755,(Bsylvaticum_27091:0.00055,((Bmexicanum_35185:0.00739,Bmexicanum_42445:0.00372):0.00055[0],(Bhybridum_41804:0,Bdistachyon_30586:0):0.00055):0.00055[0.737]):0.00054[0]):0.00739[0.638],((Tturgidum_29403:0,Tspelta_8821:0,Tdicoccoides_43052:0):0.00054,((Scereale_31992:0.00379,(Tturgidum_62389:0,Tspelta_19765:0):0.00055):0.00053[0],(Tdicoccoides_26226:0.00379,((Tspelta_21273:0.00055,Atauschii_3691:0.00378):0.00371[0.87],(Hvulgare_21822:0.02682,Tintermedium_1190:0.00387):0.00762[0.747]):0.00054[1]):0.00055[0]):0.00365[0.926]):0.01919[0.964]):0.03088[0.99]):0.00488[0.576]):0.01648[0.814]):0.03665[0.904]):0.13161[1]):0.02438[0.831]):0.00878[0.778]):0.02306[0.795]):0.01903[0.832]):0.00625[0.737],((Pamericana_9845:0.01229,Ckanehirae_7485:0.00693):0.15454[1],(((Mcordata_5032:0.01792,(Psomniferum_38070:0.00381,Psomniferum_22492:0.00379):0.02538[0.961]):0.0624[0.999],((Psomniferum_10294:0.12921,Mcordata_6293:0.02046):0.05156[0.986],(Pamericana_8215:0.13776,Kuniflora_2266:0.09045):0.02149[0.858]):0.01137[0.399]):0.00426[0.525],((Kuniflora_39839:0.18401,(Cchinensis_954:0.06219,(Tthalictroides_16139:0.01512,Acoerulea_4966:0.00731):0.02897[0.931]):0.04329[0.974]):0.00875[0.723],((((Kfedtschenkoi_13791:0.00053,(Klaxiflora_3609:0.00055,Klaxiflora_14665:0.00386):0.00372[0.878]):0.15147[1],((Dspatulata_14793:0.05531,(Dmuscipula_11542:0.06286,(Avesiculosa_14414:0.06353,(Avesiculosa_6176:0.04428,Avesiculosa_14220:0.0616):0.02831[0.935]):0.01902[0.866]):0.01378[0.387]):0.05994[0.989],((Sundatus_8247:0.03443,Pamilis_35293:0.04657):0.01941[0.897],((Pamilis_48031:0.08343,(Sundatus_7561:0.00055,Sundatus_26746:0.00055):0.04429[0.992]):0.02435[0.95],(Ahypochondriacus_15324:0.04511,(Ahypochondriacus_15667:0.07709,(Bvulgaris_7149:0.03269,(Saralocaspica_2577:0.02113,(Soleracea_26836:0.02098,(Cquinoa_33483:0.00054,Cquinoa_12546:0.01529):0.01704[0.953]):0.00549[0.483]):0.02241[0.928]):0.01518[0.789]):0.00953[0.745]):0.01888[0.901]):0.00431[0.753]):0.07472[0.998]):0.02462[0.674]):0.05199[0.977],(((((Dcarota_19626:0.03829,Csativum_14091:0.03268):0.12826[1],(Dcarota_30213:0.08332,((Pginseng_32752:0.00263,Pginseng_23039:0.01108):0.02848[0.968],(Pginseng_5162:0.00756,Pginseng_24640:0.00053):0.0185[0.95]):0.02456[0.922]):0.00946[0.719]):0.01682[0.226],(Mmicrantha_5744:0.04326,((Mmicrantha_3663:0.03618,Hannuus_7507:0.01671):0.02914[0.977],(Hannuus_37814:0.04698,(Ecanadensis_749:0.02508,(Lsativa_21349:0.01675,Ccardunculus_23353:0.03327):0.01583[0.876]):0.00836[0]):0.00973[0.257]):0.01063[0.85]):0.09171[1]):0.02547[0.927],(((Hquercifolia_5529:0.06503,Hquercifolia_22560:0.04046):0.02437[0.937],(Dinvolucrata_21904:0.04069,(Dinvolucrata_24094:0.02721,(Cacuminata_23196:0.02649,(Nyunnanensis_27791:0.00733,Nsinensis_2147:0.01125):0.01537[0.935]):0.00758[0.863]):0.00922[0.876]):0.01424[0.883]):0.00432[0.682],(Csinensis_50545:0.06002,(Csinensis_42497:0.06404,(Doleifera_22648:0.05276,((Carborea_5557:0.05413,(Achinensis_32626:0.05424,Achinensis_20511:0.02042):0.04954[0.98]):0.01357[0.234],(Rdelavayi_32819:0.01176,((Vcorymbosum_29888:0.00054,Vcorymbosum_15717:0.00371):0.00371[0.825],(Vdarrowii_28616:0,Vcorymbosum_64037:0,Vcorymbosum_122167:0):0.00055):0.03918[0.992]):0.04321[0.948]):0.03181[0.977]):0.00489[0.501]):0.0122[0.873]):0.01288[0.912]):0.00396[0.77]):0.00694[0.792],((Itriloba_14519:0.21835,(((Itriloba_31117:0.03509,(Ccampestris_7746:0.02367,Caustralis_10284:0.00281):0.14008[1]):0.05039[0.978],(Itriloba_22501:0.07421,(Ccampestris_35080:0,Caustralis_1473:0):0.1732):0.03847[0.971]):0.01435[0.836],((Pinflata_13405:0.00054,Paxillaris_24749:0.0037):0.00745[0.874],((Ntabacum_68142:0.00934,((Ntabacum_40274:0.00368,Nsylvestris_14359:0.00055):0.00368[0.877],(Nbenthamiana_27533:0.01114,(Nbenthamiana_29802:0.00294,Nattenuata_6685:0.00228):0.00214[0.944]):0.00053[0]):0.00545[0.799]):0.00486[0.379],((Smelongena_32028:0.01447,(Cchinense_29308:0,Cannuum_8938:0):0.02015):0.00802[0.236],(Stuberosum_32336:0.00746,(Spimpinellifolium_71930:0,Spennellii_41325:0,Slycopersicum_9785:0):0.00372):0.01556[0.928]):0.00674[0.785]):0.00905[0.858]):0.03876[0.995]):0.01619[0.752]):0.0256[0.745],(Oeuropaea_44177:0.1074,(((Gaurea_1581:0.1142,Gaurea_12362:0.22394):0.08525[0.983],(Ureniformis_27847:0.06127,(Ugibba_6395:0.05861,Ugibba_10700:0.0358):0.02962[0.947]):0.07609[0.988]):0.07651[0.965],(((Ceugenioides_21817:0.00371,(Ccanephora_17828:0.00746,Carabica_6117:0.00372):0.00054[0]):0.02967[0.982],(Calba_34325:0.03859,(Calba_6630:0.05925,Opumila_10349:0.03331):0.00808[0.376]):0.0047[0.767]):0.0377[0.979],((Bhygrometrica_18137:0.11795,(Sindicum_10836:0.08901,(Sasiatica_28392:0.09892,(Pjaponicum_27734:0.07519,Lphilippensis_21743:0.03375):0.01104[0.264]):0.01812[0.618]):0.0269[0.936]):0.01432[0.629],((AmajusL_28745:0.04024,(AmajusL_5397:0,AmajusL_29924:0):0.07912):0.02132[0.929],(Sindicum_19047:0.02227,(Mguttatus_20661:0.10898,(Lphilippensis_603:0.04623,(Pjaponicum_18458:0.01655,Sasiatica_25022:0.11405):0.03687[0.957]):0.05073[0.986]):0.00757[0.766]):0.0075[0.856]):0.00054[0.704]):0.01169[0.779]):0.00821[0.723]):0.01398[0.888]):0.02606[0.909]):0.0203[0.903]):0.02625[0.948]):0.00787[0.357],((Psuffruticosa_9344:0.00097,Psuffruticosa_8170:0.16932):0.0734[0.999],((Tvoinierianum_9067:0.01443,((Vrotundifolia_24540:0,Vrotundifolia_12391:0):0.01163,(Vvinifera_12835:0,Vriparia_5156:0,Varizonica_6519:0,Varizonica_23890:0):0.00388):0.01036[0.804]):0.07951[0.996],(((((Ccitriodora_32985:0.02522,(Soleosum_5953:0.02165,Egrandis_26255:0.02607):0.00353[0.738]):0.12057[1],(Shimalayana_19169:0.25415,(Pgranatum_258:0.0521,((Ccitriodora_34654:0,Ccitriodora_29103:0):0.01112,(Egrandis_34332:0.00769,(Pguajava_16047:0.04377,Soleosum_26316:0.01858):0.00444[0.75]):0.00411[0.747]):0.06663[0.999]):0.01409[0.585]):0.02759[0.916]):0.01511[0.213],(((Ljaponicus_3050:0.05923,(Tpratense_17113:0.01797,(Carietinum_26253:0.03695,Mtruncatula_36698:0.03397):0.00598[0.573]):0.02075[0.888]):0.0342[0.953],(Ccajan_18774:0.02129,(((Gsoja_41036:0.00375,Gmax_34967:0.00055):0.00054[0.87],(Gsoja_32545:0,Gmax_43560:0):0.01109):0.0203[0.965],((Vunguiculata_10020:0.03015,(Vradiata_18146:0.01052,Vangularis_13622:0.00826):0.00746[0.759]):0.00822[0.865],(Plunatus_18813:0.00053,(Pvulgaris_2410:0.00055,Pacutifolius_19649:0.00752):0.01562[0.964]):0.00726[0.753]):0.02581[0.979]):0.00996[0.856]):0.04667[0.981]):0.0177[0.879],((Ahypogaea_370:0.00055,(Ahypogaea_40151:0.00055,Ahypogaea_1572:0.00055):0.00372[0.845]):0.0081[0.886],(((Langustifolius_16346:0.0076,Lalbus_26606:0.01122):0.02221[0.968],(Lalbus_11239:0.03795,(Langustifolius_1460:0.03668,Lalbus_5016:0.03604):0.01207[0.883]):0.01271[0.809]):0.01957[0.961],(Ccajan_15441:0.00745,((Gsoja_13278:0.0037,Gmax_8711:0.00055):0.00744[0.934],((Gsoja_22136:0,Gmax_31203:0):0.00746,((Ljaponicus_9623:0.03425,(Carietinum_24918:0.02308,(Tpratense_30735:0.03491,Mtruncatula_12796:0.01576):0.01087[0.882]):0.01532[0.937]):0.01138[0.911],((Vunguiculata_17596:0.00744,(Vradiata_8336:0.00054,Vangularis_17337:0.00055):0.00716[0.835]):0.00372[0.759],(Pvulgaris_15758:0.00369,(Plunatus_34264:0,Pacutifolius_14680:0):0.00055):0.00372[0.787]):0.01132[0.935]):0.0036[0.758]):0.00055[0]):0.0037[0.782]):0.01124[0.916]):0.00311[0.549]):0.01589[0.84]):0.05526[0.996]):0.00456[0.741],((Sgrosvenorii_7039:0.00055,((Cmaxima_479:0.00493,(Cpepo_14999:0.00373,(Cmoschata_551:0,Cargyrosperma_23753:0):0.00055):0.00055[0.988]):0.02893[0.975],(Mcharantia_10597:0.01858,((Cpepo_25939:0.00054,(Cmaxima_3232:0.0075,(Cmoschata_11864:0,Cargyrosperma_13713:0):0.00055):0.00053[0.967]):0.01494[0.899],((Csativus_14801:0,Cmelo_9277:0):0.01122,(Bhispida_4953:0.00754,(Lsiceraria_3628:0.00373,Clanatus_512:0.00055):0.00055[0]):0.00055[0.871]):0.00733[0.331]):0.01154[0.88]):0.00139[0.682]):0.00846[0.822]):0.06272[0.993],((Zjujuba_21427:0.03331,(Mnotabilis_15671:0.00748,(Fcarica_35231:0.02582,(Cannabissativa_6126:0.03787,(Torientale_24664:0.00742,Pandersonii_35705:0.00055):0.01115[0.91]):0.01881[0.929]):0.00512[0.737]):0.04288[0.989]):0.0184[0.879],((Mrubra_1344:0.04466,(((Jregia_4925:0.00756,Cillinoinensis_2528:0.01892):0.00746[0.855],(Jregia_21654:0.01081,Cillinoinensis_16367:0.00506):0.05031[1]):0.01042[0.708],((Bplatyphylla_19353:0.01719,(Cfangiana_9667:0.00756,Cavellana_21760:0.00055):0.00988[0.865]):0.03367[0.99],(Cmollissima_2808:0.00748,(Cdentata_19508:0.00055,(Qsuber_2658:0.01095,(Qrubra_24679:0.00055,Qlobata_29962:0.00373):0.00373[0.882]):0.00054[0.89]):0.00054[0]):0.0213[0.961]):0.00837[0.354]):0.01018[0.859]):0.00853[0.795],((Rchinensis_8476:0.00653,((Fxananassa_79982:0,Fvesca_16326:0):0.00371,(Fxananassa_46636:0.00055,(Fxananassa_98463:0.00139,Fxananassa_97838:0.00055):0.00231[1]):0.00371[0.801]):0.01325[0.917]):0.03968[0.981],(((Pavium_2008:0.01111,Parmeniaca_14759:0.00743):0.00143[0.694],(Ppersica_10162:0,Pdulcis_7308:0):0.00592):0.01347[0.854],((Pbretschneideri_19801:0.00055,(Mdomestica_36886:0.00371,Mbaccata_41586:0.00055):0.0037[0.885]):0.01148[0.879],(Pbretschneideri_14715:0.00384,(Mdomestica_28974:0.00055,Mbaccata_3838:0.00768):0.00378[0.789]):0.02335[0.969]):0.01996[0.911]):0.01638[0.92]):0.0367[0.989]):0.00402[0.781]):0.02255[0.962]):0.00575[0.761]):0.01425[0.819],((((Mindica_14673:0.03086,Aoccidentale_6666:0.01136):0.01633[0.93],(Pvera_17889:0.00876,(Mindica_25161:0.00921,Aoccidentale_28045:0.03072):0.01621[0.921]):0.00753[0.736]):0.03464[0.99],(Dlongan_17220:0.04637,((Tsinensis_9714:0.01173,Tsinensis_24306:0.0271):0.00075[0.873],(((Cgrandis_20008:0.00376,Ptrifoliata_1268:0.00375):0.00055[0],(Cmedica_4314:0,Abuxfoliata_18538:0):0.00055):0.00055[0],(Creticulata_16514:0.00372,(Fhindsii_269:0,Fhindsii_13204:0,Citrussinensis_12179:0,Cclementina_158:0):0.00055):0.00375[0.83]):0.03753[0.988]):0.0126[0.552]):0.01023[0.711]):0.0262[0.968],(((Hsyriacus_32033:0.05126,((Colitorius_33240:0.00752,Ccapsularis_11200:0.00751):0.01129[0.916],((Dzibethinus_2074:0.03676,Dzibethinus_17574:0.02529):0.00947[0.841],(Tcacao_26939:0.00744,Humbratica_13846:0.00375):0.00747[0.868]):0.00374[0.726]):0.00751[0.869]):0.00374[0.746],((Hsyriacus_42607:0.04794,Hsyriacus_24311:0.03131):0.02032[0.939],(Gtomentosum_26970:0,Graimondii_5160:0,Gmustelinum_1778:0,Ghirsutum_27456:0,Gdarwinii_22618:0,Gbarbadense_14283:0):0.03463):0.02276[0.932]):0.04696[0.999],((((Rcommunis_9071:0.03301,Cfollicularis_35786:0.11367):0.00459[0.741],(Mesculenta_24393:0.03652,(Hbrasiliensis_9906:0.02488,Hbrasiliensis_11974:0.01319):0.00328[0.117]):0.01714[0.905]):0.00778[0.89],(((Palba_29482:0.00739,(Peuphratica_11099:0.00739,(Ptrichocarpa_26636:0.00368,Pdeltoides_39542:0.00055):0.00055[0]):0.00053[0]):0.01489[0.945],(Sdunnii_2263:0.0037,(Sbrachista_4042:0.00739,(Ssuchowensis_4571:0.0037,Spurpurea_3724:0.00055):0.00367[0.759]):0.00371[0.774]):0.01504[0.935]):0.02259[0.955],((Sdunnii_24263:0.01682,(Sbrachista_20614:0.00705,(Ssuchowensis_17627:0.00371,Spurpurea_32843:0.00371):0.00054[0.872]):0.00374[0.744]):0.00837[0.863],(Palba_23105:0.00055,((Ptrichocarpa_27384:0.00055,Pdeltoides_10704:0.00375):0.00054[0],(Peuphratica_6194:0.00741,Ptremula_20393:0.00053):0.00358[0.789]):0.00374[0.815]):0.01874[0.945]):0.01456[0.911]):0.0162[0.949]):0.01486[0.915],((Lusitatissimum_2083:0.00055,Lusitatissimum_19076:0.01093):0.09628[0.999],(Cpapaya_15653:0.06235,(Cviolacea_9317:0.04469,(((Esyriacum_8854:0.00734,Dstrictus_5918:0.02243):0.01492[0.943],(Iamara_52064:0,Iamara_42935:0):0.00389):0.00732[0.679],(Lannua_27855:0.00754,((Rislandica_18253:0.01111,(Lsativum_36111:0.01485,((Csativa_39550:0.00055,(Csativa_64784:0.00381,Csativa_77944:0.0037):0.00055[0]):0.00054[0],((Bstricta_18653:0.01111,(Lsativum_50651:0.00362,(Crubella_1624:0.00372,Cgrandiflora_23101:0.0037):0.00733[0.892]):0.00384[0.804]):0.00054[0.999],(Mmaritima_18722:0.00368,(Dsophioides_13860:0,Alinifolium_49445:0,Alinifolium_30912:0):0.00055):0.00731[0.919]):0.00358[0.9]):0.00369[0.899]):0.00055[0]):0.00383[0.78],(Lannua_5358:0.03425,(Tarvense_15362:0.01878,(((Mperfoliatum_4325:0.00055,Itinctoria_91939:0.00371):0.00371[0.878],(Esalsugineum_20835:0.01489,(Athaliana_28:0.00055,(Alyrata_18915:0.00369,Ahalleri_13521:0.00055):0.0032[0.973]):0.01096[0.906]):0.00054[0.871]):0.00371[0.821],(Sparvula_14038:0.00371,(Camplexicaulis_11183:0.00745,(Spinnata_4510:0.00744,(Camplexicaulis_43160:0.00373,(Cmaritima_44870:0.01109,(((Salba_21050:0,Salba_12861:0):0.00336,(Chispanica_7706:0.0037,((Brapa_33842:0.00458,Bnapus_91600:0.00055):0.00742[0.908],(Evesicaria_72374:0.00376,Evesicaria_55077:0.00055):0.00745[0.929]):0.00054[0]):0.00227[0.986]):0.00177[0.996],((Chispanica_43469:0.02627,(Cmaritima_5453:0.0037,Cmaritima_35943:0.00378):0.00759[0.865]):0.0038[0.786],(Salba_32497:0.00054,(Evesicaria_44684:0.02207,(Brapa_22622:0.00306,(Boleracea_8230:0,Bnapus_25707:0):0.01495):0.00309[0.759]):0.0089[0.876]):0.0036[0.839]):0.00381[0.776]):0.00054[0]):0.00376[0.77]):0.00762[0.887]):0.00054[0]):0.00379[0.842]):0.00053[0]):0.00378[0.795]):0.00379[0.765]):0.00749[0.869]):0.00381[0.618]):0.00393[0.769]):0.04408[0.956]):0.08893[1]):0.03313[0.592]):0.0151[0.745]):0.00463[0.749]):0.00455[0.741]):0.01262[0.881]):0.01641[0.893]):0.00236[0.71]):0.00768[0.76]):0.05269[0.994]):0.00591[0.697]):0.03891[0.952]):0.01249[0.331]):0.01527[0.839]):0.00677[0.635]):0.10511[0.993]):0.13068[0.997],((((Eferox_23046:0.02455,Eferox_13649:0.03063):0.0133[0.807],(Nthermarum_20451:0.00403,Ncolorata_16997:0.00748):0.01585[0.878]):0.0476[0.958],((Nthermarum_25263:0.00055,Ncolorata_195:0.01159):0.0121[0.894],(Eferox_18734:0.01481,(Eferox_21012:0.00474,Eferox_18316:0.02657):0.00399[0.414]):0.00441[0.608]):0.07671[1]):0.0837[0.99],((((Aamericanus_24292:0.14554,Aamericanus_14320:0.02017):0.10597[0.998],((Pamericana_18153:0.00764,Ckanehirae_16317:0.00396):0.1152[0.997],(Zmuelleri_25237:0.01308,Zmarina_11551:0.02218):0.31973[1]):0.03705[0.877]):0.01406[0.13],((Waustraliana_19469:0.18416,Spolyrhiza_5011:0.07717):0.07761[0.988],((((Zmuelleri_13439:0.01083,Zmarina_12876:0.06943):0.10586[0.998],(Zmarina_5705:0.03066,(Zmuelleri_7897:0.00558,Zmuelleri_6934:0.0255):0.03742[0.924]):0.12445[0.999]):0.14357[0.998],((Dalata_25036:0.16244,(Drotundata_1104:0.00102,Dalata_17926:0.00631):0.10408[0.999]):0.11084[0.994],(Avesiculosa_19216:0.20675,((Pamilis_12211:0.07209,(Sundatus_27634:0.00055,Sundatus_16332:0.00373):0.02343[0.937]):0.0513[0.971],((Bvulgaris_11704:0.02082,(Ahypochondriacus_8956:0.04335,Ahypochondriacus_10572:0.03351):0.04096[0.932]):0.01151[0.841],(Saralocaspica_1366:0.04439,(Soleracea_16641:0.03061,(Cquinoa_9918:0.00377,Cquinoa_27839:0.01536):0.00845[0.851]):0.02754[0.957]):0.00464[0.075]):0.03009[0.753]):0.14401[1]):0.13389[0.994]):0.00953[0.66]):0.01845[0.85],(((Aofficinalis_4658:0.33983,(Ashenzhenica_5748:0.11926,(Pequestris_12743:0.16488,Dcatenatum_6813:0.06029):0.09773[0.994]):0.09077[0.986]):0.06081[0.949],((Acomosus_12119:0.13152,((Pdactylifera_11535:0.0262,(Eguineensis_17206:0.01721,Cnucifera_3500:0.02559):0.03546[0.974]):0.02883[0.966],((Csimplicifolius_19720:0.05806,Cjenkinsianus_33539:0.00054):0.06493[0.993],(Pdactylifera_16348:0.03225,(Eguineensis_20470:0.01527,Cnucifera_6706:0.02716):0.02275[0.958]):0.00711[0.332]):0.01964[0.923]):0.02143[0.906]):0.00642[0.218],(((Eventricosum_2478:0.01828,(Mbalbisiana_19548:0.0149,Macuminata_33620:0.00054):0.00463[0.747]):0.06343[0.992],(Zofficinale_57772:0.0037,(Zofficinale_3495:0,Zofficinale_29028:0):0.00055):0.11256[1]):0.05279[0.955],(Clittledalei_10584:0.18157,(((((Gangustifolia_15452:0.03655,Bamplexicaulis_13369:0.012):0.00053[0.737],(Bamplexicaulis_8799:0.03314,(Rguianensis_23696:0.02582,Olatifolia_29764:0.0109):0.02556[0.98]):0.00053[0]):0.00731[0.869],((Bmexicanum_36943:0.01805,((Bstacei_12168:0,Bhybridum_35821:0):0.00726,(Bmexicanum_41020:0.00736,(Bsylvaticum_24678:0.00055,((Bsylvaticum_7736:0.00053,Bsylvaticum_18473:0.00055):0.02344[0.907],(Bhybridum_66595:0,Bdistachyon_1461:0):0.00365):0.00054[0]):0.00395[0.834]):0.00055[0]):0.00055[0.871]):0.03858[0.992],(Hvulgare_36796:0.01482,(Tintermedium_85990:0.00369,(Tintermedium_75950:0.00367,((Tdicoccoides_58264:0.00362,(Tspelta_90604:0,Taestivum_47822:0):0.00055):0.00362[0.85],((Tspelta_11589:0,Atauschii_12397:0):0.00055,((Turartu_3212:0,Tturgidum_39724:0):0.01168,(Scereale_7013:0.00364,((Tspelta_41655:0.00055,Taestivum_53311:0.00055):0.00364[0.855],(Tturgidum_20988:0,Tdicoccoides_48399:0):0.00055):0.00368[0.805]):0.00271[0.993]):0.00098[1]):0.00054[0]):0.00365[0.764]):0.00364[0.733]):0.01116[0.915]):0.02489[0.962]):0.02423[0.959]):0.01639[0.899],(((Obrachyantha_14478:0.0178,Lperrieri_323:0.02217):0.00352[0.262],(Opunctata_12781:0.01076,(Olongistaminata_1707:0.00359,((Onivara_12048:0.00358,(Osativa_28396:0.00359,Omeridionalis_28558:0.00358):0.00055[0]):0.00055[0],(Orufipogon_15569:0,Oglumipatula_16641:0,Oglaberrima_2191:0,Obarthii_7222:0):0.00055):0.00359[0.827]):0.00055[0.733]):0.00836[0.749]):0.05093[1],(((Etef_21046:0.01097,Ecurvula_26735:0.01102):0.0186[0.969],(Csongorica_18513:0.0141,(Ecoracana_25861:0.01114,Ecoracana_12770:0.0185):0.01312[0.928]):0.00201[0.736]):0.0237[0.974],(Claxum_13863:0.023,((Zmays_8000:0.0295,(Sbicolor_25309:0.00719,((Msinensis_64297:0.00355,(Mlutarioriparius_45523:0,Mlutarioriparius_21691:0):0.00721):0.01087[0.933],((Msinensis_22412:0.00358,Mlutarioriparius_37475:0.00361):0.00055[0.257],(Sspontaneumhybrid_15253:0.01801,Sspontaneum_31162:0.00055):0.00358[0.813]):0.00053[0]):0.00359[0.804]):0.00355[0.718]):0.00719[0.881],(((Sviridis_17424:0.00055,Sitalica_1467:0.00361):0.00723[0.913],(Cpurpureus_42197:0.01089,(Cpurpureus_23461:0.00364,Camericanus_20351:0.00055):0.00724[0.919]):0.00053[0]):0.01086[0.953],((Ufusca_34832:0.01087,(Dexilis_33610:0.02619,Dexilis_15758:0.01079):0.01826[0.967]):0.00359[0.756],(Pvirgatum_63451:0.00718,(Phallii_11879:0.00055,(Pmiliaceum_43399:0.04051,Pvirgatum_46614:0.0073):0.00347[0.777]):0.00054[0]):0.0036[0.854]):0.00055[1]):0.0036[0.778]):0.01382[0.918]):0.01062[0.881]):0.01563[0.93]):0.00685[0.432]):0.02424[0.836],(Jascendens_8562:0.04382,(Platifolius_29874:0.02329,(Rguianensis_1347:0.04079,(((Gangustifolia_25191:0.02677,Bamplexicaulis_24127:0.02821):0.00743[0.45],(Claxum_7923:0.00733,((Csongorica_14690:0.00734,(Csongorica_33141:0.00055,(Csongorica_4957:0.04168,((Ecoracana_22410:0.00371,Ecoracana_15574:0.01482):0.0113[0.921],(Etef_8760:0.00739,(Etef_32771:0.01062,(Ecurvula_47693:0,Ecurvula_40193:0):0.00207):0.00195[0.933]):0.01631[0.957]):0.0079[0.861]):0.00408[0.763]):0.00054[0.608]):0.03841[0.994],((Pvirgatum_50912:0.03787,(Zmays_16748:0.06382,(Mlutarioriparius_44697:0.00055,(Msinensis_49:0.01092,(Sbicolor_14105:0.00728,(Sspontaneum_4684:0.01097,(Sspontaneumhybrid_31801:0.00722,(Msinensis_62272:0.00365,Mlutarioriparius_3999:0.00728):0.00363[0.794]):0.00055[0]):0.00724[0.89]):0.01095[0.92]):0.00054[0]):0.01432[0.902]):0.0148[0.904]):0.0034[0.778],((Ufusca_188:0.0224,((Dexilis_23126:0.01869,Dexilis_46920:0.01109):0.00748[0.888],(Sviridis_14278:0.00055,Sitalica_7464:0.00368):0.00367[0.835]):0.00054[0]):0.00361[0.784],((Phallii_13554:0.00372,Pvirgatum_74647:0.02248):0.011[0.924],(Cpurpureus_30765:0.00739,(Cpurpureus_49174:0.00736,Camericanus_33231:0.00055):0.00053[0]):0.00368[0.461]):0.00054[0.462]):0.00382[0.766]):0.02592[0.997]):0.00055[0.77]):0.02121[0.978]):0.00941[0.817],((((Opunctata_7490:0,Opunctata_4217:0):0.01184,(Obrachyantha_19456:0.02816,(Omeyeriana_9849:0.0133,Lperrieri_20965:0.01239):0.00351[0.33]):0.00413[0.777]):0.00375[0.439],(Omeridionalis_27107:0.00727,((Oglumipatula_18694:0.00363,(Orufipogon_22143:0,Onivara_251:0):0.00362):0.00055[0],(Osativa_20505:0,Oglaberrima_33005:0,Oglaberrima_10899:0,Obarthii_20620:0):0.00055):0.00055[0]):0.01182[0.923]):0.01977[0.923],(((Bsylvaticum_19267:0.00731,(Bhybridum_41449:0,Bdistachyon_12427:0):0.00363):0.00055[0],(Bmexicanum_11584:0.01104,(Bmexicanum_51346:0.01095,(Bstacei_13102:0,Bhybridum_16918:0):0.00364):0.00055[0]):0.00727[0.911]):0.01869[0.934],(Tintermedium_36912:0.00363,((Tturgidum_8158:0,Tspelta_22823:0,Tdicoccoides_8660:0,Taestivum_52785:0):0.00363,(Hvulgare_14929:0.01831,(Scereale_22988:0.00055,(Tintermedium_68381:0.00359,(Tintermedium_3505:0.00361,((Tspelta_41606:0,Atauschii_14634:0):0.00055,(Turartu_32820:0.00055,(Tturgidum_50412:0,Tspelta_28290:0,Tdicoccoides_31192:0,Taestivum_52390:0):0.00365):0.00727[0.894]):0.00055[0]):0.00362[0.856]):0.00055[0]):0.00055[0]):0.00054[0]):0.00361[0.788]):0.01072[0.873]):0.03755[0.989]):0.0064[0.787]):0.00657[0.289]):0.04502[0.991]):0.02127[0.817]):0.01824[0.615]):0.1063[0.998]):0.05333[0.961]):0.0381[0.937]):0.06155[0.967]):0.0516[0.956],(((Asativum_34126:0.16187,Aofficinalis_14234:0.05588):0.06793[0.986],(((Vplanifolia_22829:0.19075,Ashenzhenica_8025:0.25901):0.01452[0.661],(Pequestris_11890:0.08098,Dcatenatum_2569:0.05331):0.08226[0.995]):0.04907[0.971],((Pequestris_14803:0.0348,Dcatenatum_5874:0.01102):0.04927[0.995],(Ashenzhenica_17315:0.06021,(Vplanifolia_21560:0.22386,Vplanifolia_26705:0.07813):0.01889[0.57]):0.01899[0.743]):0.02985[0.944]):0.03038[0.579]):0.02014[0.895],((((Zofficinale_52287:0.00734,Zofficinale_26486:0.00055):0.26402[1],(Mbalbisiana_26311:0.02804,Macuminata_26667:0.00052):0.04358[0.961]):0.02336[0.145],((Eventricosum_33497:0.01096,(Mbalbisiana_30767:0.00367,Macuminata_25562:0.00368):0.00386[0.75]):0.0346[0.979],((Zofficinale_9409:0.00055,Zofficinale_65901:0.0037):0.07743[0.999],(Zofficinale_56107:0.04827,(Zofficinale_9710:0.0075,Zofficinale_50574:0.00755):0.07254[1]):0.01746[0.871]):0.0241[0.888]):0.01663[0.86]):0.08091[0.999],((Cjenkinsianus_27538:0.05386,(Eguineensis_2525:0.01529,(Cnucifera_4993:0.00768,((Pdactylifera_11373:0.01142,(Cjenkinsianus_7197:0.03088,(Eguineensis_975:0.00055,Cnucifera_24530:0.02319):0.00785[0.854]):0.00385[0.548]):0.00055[0.481],(Pdactylifera_11345:0.01564,((Drotundata_19612:0.00397,Dalata_14017:0.00363):0.04549[0.968],(Drotundata_842:0.00741,Dalata_20356:0.00054):0.09703[0.999]):0.08513[0.995]):0.00775[0.865]):0.00055[0.401]):0.00055[0]):0.01888[0.937]):0.02578[0.969],(((Eventricosum_52432:0.01525,(Mbalbisiana_2998:0.00055,Macuminata_19757:0.00054):0.0161[0.889]):0.04021[0.969],((Zofficinale_6432:0.00055,Zofficinale_42112:0.0185):0.22064[1],(Eventricosum_28783:0.05425,(Mbalbisiana_7561:0.01234,Macuminata_30232:0.05961):0.00103[0.014]):0.11529[1]):0.02127[0.066]):0.0696[0.996],(Acomosus_24165:0.11361,(Clittledalei_6252:0.16264,(Jascendens_3563:0.01867,((Platifolius_9284:0.05173,((((Csongorica_40949:0.02333,(Othomaeum_21158:0.10387,Csongorica_6077:0.02721):0.00074[0.725]):0.00054[0.916],((Ecoracana_48122:0.00381,Ecoracana_21643:0.01139):0.02121[0.96],(Ecurvula_46325:0.00535,(Etef_28584:0.00055,Etef_16347:0.0038):0.01766[0.939]):0.02367[0.965]):0.01327[0.515]):0.0227[0.955],(((Msinensis_59236:0.0076,Mlutarioriparius_1318:0.00054):0.00363[0.778],((Zmays_23975:0.10604,Zmays_37394:0.03826):0.01767[0.372],((Sspontaneumhybrid_6725:0,Sspontaneum_11630:0):0.00377,(Sbicolor_14724:0.00753,(Msinensis_51094:0.00376,Mlutarioriparius_23585:0.00373):0.00378[0.804]):0.00055[0]):0.00388[0.42]):0.0051[0.698]):0.03026[0.976],(Claxum_10632:0.04675,((Pvirgatum_69498:0.01121,(Pmiliaceum_34975:0.00747,(Phallii_413:0.00055,(Pmiliaceum_36031:0.00382,Pvirgatum_24195:0.01547):0.00055[0.361]):0.00053[0.887]):0.00787[0.441]):0.01203[0.912],((Doligosanthes_6835:0.02391,(Dexilis_58600:0.00055,Dexilis_42822:0.00382):0.01952[0.968]):0.01184[0.556],(Ufusca_5730:0.02344,((Sviridis_767:0,Sitalica_10497:0):0.00054,(Cpurpureus_25918:0.00748,(Cpurpureus_1755:0.00376,Camericanus_32951:0.00055):0.00055[0.754]):0.00753[0.919]):0.00756[0.895]):0.00429[0.749]):0.00616[0.779]):0.01274[0.789]):0.00698[0.743]):0.00818[0.719]):0.02082[0.92],(((Gangustifolia_5360:0.02759,Bamplexicaulis_11410:0.01199):0.0043[0.757],((Gangustifolia_11323:0.03609,(Rguianensis_11401:0.01023,Olatifolia_20508:0.03362):0.01152[0.847]):0.00055[0.113],((Omeyeriana_11291:0.00781,Obrachyantha_25031:0.00878):0.00054[0],(Lperrieri_8859:0.02074,(Opunctata_18782:0.00391,((Omeridionalis_17232:0.0039,Olongistaminata_20853:0.00386):0.00054[0],(Oglumipatula_7522:0.00389,(Osativa_28951:0,Orufipogon_5288:0,Onivara_18007:0,Oglaberrima_15044:0,Obarthii_8848:0):0.00055):0.00388[0.859]):0.01332[0.938]):0.00902[0.885]):0.00385[0.404]):0.00874[0.926]):0.00565[0.847]):0.00054[0],((Bmexicanum_66441:0.02028,((Bmexicanum_11876:0.00776,(Bstacei_22073:0.00055,Bhybridum_58091:0.00385):0.00775[0.905]):0.00668[0.8],(Bsylvaticum_18226:0.01156,(Bhybridum_26615:0,Bdistachyon_21660:0):0.00055):0.01059[0.893]):0.00584[0.805]):0.04629[0.992],((Tdicoccoides_36271:0.00386,(Tturgidum_53119:0,Tspelta_111199:0,Taestivum_83810:0):0.00055):0.00054[0.877],(Tintermedium_69597:0.00384,(Tintermedium_36306:0.0117,(Scereale_3611:0.01151,((Hvulgare_15161:0.00768,(Tturgidum_57556:0,Tspelta_74934:0,Tdicoccoides_60824:0):0.00383):0.00055[0],(Turartu_25613:0.01984,(Tspelta_28098:0,Tintermedium_96379:0,Atauschii_25207:0):0.00055):0.00055[0]):0.00055[0]):0.00383[0.823]):0.00055[0]):0.00759[0.907]):0.03214[0.982]):0.02785[0.958]):0.02595[0.959]):0.01879[0.429]):0.01715[0.849],(Platifolius_4069:0.04353,(Bamplexicaulis_43882:0.04087,(((Gangustifolia_3218:0.04952,Bamplexicaulis_15431:0.04994):0.01419[0.876],(Rguianensis_8953:0.03415,Olatifolia_19796:0.01899):0.03451[0.975]):0.01006[0.875],((((Csongorica_53689:0.01733,(Csongorica_25064:0.01344,(Ecoracana_32563:0.01166,Ecoracana_15635:0.00055):0.022[0.982]):0.00394[0.432]):0.01773[0.96],((Etef_39492:0.00384,Etef_14111:0.00055):0.00387[0.767],(Ecurvula_23438:0,Ecurvula_15392:0):0.01936):0.01851[0.949]):0.00948[0.859],(Claxum_31297:0.02794,((Sbicolor_4511:0.00053,((Mlutarioriparius_52186:0.0077,(Mlutarioriparius_36205:0.00055,Msinensis_14696:0.00386):0.00055[0]):0.00055[0],((Zmays_21144:0.03204,Msinensis_5782:0.00054):0.00386[0.822],(Sspontaneum_11871:0.00393,(Sspontaneum_18579:0.00384,(Sspontaneumhybrid_28093:0.0039,Sspontaneumhybrid_8346:0.00386):0.00055[0]):0.00055[0]):0.00772[0.915]):0.00055[0]):0.00386[0.845]):0.01858[0.962],(Doligosanthes_25364:0.04444,((Ufusca_1690:0.01188,(Dexilis_56514:0.00055,Dexilis_24228:0.00778):0.03603[0.994]):0.01215[0.909],(((Pvirgatum_36613:0.01589,Pvirgatum_24054:0.01577):0.00793[0.901],(Phallii_4828:0.0039,(Pmiliaceum_34310:0.00395,Pmiliaceum_44003:0.00055):0.00055[0]):0.00055[0]):0.02782[0.994],(Sitalica_9882:0.00388,(Sviridis_4008:0.00055,(Camericanus_1058:0.00393,(Cpurpureus_10366:0.00055,Cpurpureus_30005:0.01168):0.00052[0]):0.00779[0.9]):0.00055[0]):0.01155[0.89]):0.00381[0.733]):0.00397[0.627]):0.0054[0.755]):0.01844[0.906]):0.01255[0.88]):0.04134[0.993],((Lperrieri_3704:0.02388,(Obrachyantha_11665:0.01966,(Omeyeriana_10461:0.00385,(Opunctata_27724:0.01131,((Oglaberrima_32532:0,Obarthii_12217:0):0.00376,(Olongistaminata_2130:0.00378,(Onivara_27810:0.00376,(Osativa_2268:0,Orufipogon_18752:0,Omeridionalis_16838:0,Oglumipatula_6922:0):0.00055):0.00055[0]):0.00055[0]):0.00759[0.88]):0.01556[0.97]):0.00336[0.353]):0.00768[0.846]):0.0737[1],(((Bstacei_16911:0.00378,Bhybridum_53667:0.00055):0.0077[0.777],((Bmexicanum_3439:0.00391,Bsylvaticum_6178:0.00389):0.00054[0.864],(Bhybridum_45531:0,Bdistachyon_18957:0):0.00383):0.00792[0.807]):0.01943[0.912],(Tintermedium_104370:0.00763,((Tintermedium_16623:0.00055,Tintermedium_148113:0.11931):0.00385[0.818],(Scereale_28829:0.00385,((Taestivum_62439:0.00055,(Tspelta_101042:0,Atauschii_6591:0):0.00055):0.00385[0.921],(((Turartu_6341:0.00055,Tspelta_83200:0.00401):0.00931[1],(Tturgidum_65008:0,Tdicoccoides_42926:0,Taestivum_80975:0):0.00055):0.0039[0.862],(Tintermedium_92250:0.0077,(Tturgidum_24881:0,Tspelta_3442:0,Tdicoccoides_27104:0,Taestivum_5328:0):0.01555):0.00055[0]):0.00055[0]):0.00055[0]):0.00389[0.795]):0.00398[0.732]):0.06111[0.998]):0.04206[0.97]):0.01122[0.781]):0.0027[0.226]):0.00952[0.326]):0.01044[0.854]):0.0397[0.98]):0.01062[0.287]):0.06219[0.967]):0.05534[0.729]):0.03336[0.888]):0.01983[0.901]):0.00389[0.751]):0.01496[0.83]):0.01809[0.884]):0.02187[0.87]):0.00557[0.736]):0.03157[0.792]):0.01475[0.743],((((Hquercifolia_4509:0.07703,((Dinvolucrata_4166:0.03749,(Cacuminata_20022:0.04346,(Nyunnanensis_31232:0.01153,Nsinensis_17955:0.00383):0.0284[0.972]):0.01773[0.917]):0.02101[0.941],(Dinvolucrata_5320:0.02012,((Nyunnanensis_5094:0.01108,Nsinensis_9928:0.00054):0.01882[0.941],(Cacuminata_256:0,Cacuminata_24848:0):0.05831):0.01667[0.932]):0.01659[0.941]):0.00837[0.844]):0.01348[0.866],(((Doleifera_4952:0.12762,Csinensis_23499:0.09214):0.02029[0.861],((Achinensis_6055:0.03795,Achinensis_21402:0.06109):0.0549[0.988],(Carborea_28743:0.04401,(Rdelavayi_15029:0.00965,(Vcorymbosum_33124:0.00375,(Vcorymbosum_94616:0.00379,(Vdarrowii_9302:0,Vcorymbosum_83467:0,Vcorymbosum_71485:0):0.00055):0.00055[0]):0.02898[0.977]):0.0574[0.995]):0.02408[0.819]):0.03647[0.946]):0.023[0.625],(Itriloba_9924:0.17694,((Calba_8567:0.08324,(Opumila_29115:0.0583,(Calba_8886:0.10517,(Ccanephora_6319:0.00755,(Ceugenioides_10:0.00761,Carabica_11774:0.00381):0.00761[0.881]):0.02549[0.972]):0.00973[0.815]):0.00846[0.739]):0.1012[1],(((Dcarota_5804:0.03865,Csativum_15386:0.01535):0.08835[0.998],(Pginseng_6176:0.00054,Pginseng_31443:0.00055):0.06333[0.994]):0.04442[0.961],((Oeuropaea_33546:0.11789,(AmajusL_13592:0.09234,((Sindicum_15358:0.03042,((Bhygrometrica_696:0.20414,Mguttatus_1120:0.12399):0.04725[0.931],(Pjaponicum_23019:0.05452,Lphilippensis_14428:0.03206):0.04544[0.968]):0.01672[0.868]):0.01056[0.508],(Gaurea_7820:0.09509,(Sasiatica_33044:0.4662,(Ureniformis_41164:0.18277,(Ureniformis_30509:0.07002,Ugibba_10447:0.14134):0.04292[0.924]):0.03878[0.658]):0.01042[0.374]):0.0988[1]):0.02796[0.926]):0.05455[0.987]):0.02375[0.897],((Itriloba_2531:0.03808,(Ccampestris_16107:0.0164,(Ccampestris_36918:0,Caustralis_16822:0):0.00602):0.18333[1]):0.09375[0.986],(((Ntabacum_23406:0.0393,(Ntabacum_21233:0.16224,(Nbenthamiana_38470:0.03826,Nattenuata_20687:0.02715):0.00054[0.72]):0.02128[0.937]):0.05465[0.988],((Pinflata_27965:0.02113,Paxillaris_28811:0.0259):0.07485[0.998],(Smelongena_5252:0.0573,(Stuberosum_8093:0.01162,(Spennellii_18346:0.00055,(Spimpinellifolium_41389:0,Slycopersicum_6004:0):0.00389):0.02414[0.974]):0.02537[0.952]):0.11739[1]):0.02788[0.905]):0.05263[0.98],(((Ccardunculus_10186:0.00849,(Lsativa_18484:0.07886,(Ecanadensis_16226:0.04469,(Mmicrantha_39049:0.03151,Hannuus_8585:0.04003):0.01979[0.921]):0.00416[0.728]):0.00789[0.221]):0.04762[0.971],(Ccardunculus_6858:0.0375,(Lsativa_37084:0.04953,(Ecanadensis_21678:0.06513,(Hannuus_5354:0.0382,(Mmicrantha_46130:0.00203,Mmicrantha_36114:0.02962):0.04393[0.971]):0.03527[0.974]):0.01299[0.899]):0.00327[0.737]):0.03672[0.934]):0.1441[1],((Paxillaris_31386:0.00386,(Pinflata_28138:0,Pinflata_24668:0):0.00054):0.01527[0.92],((Nattenuata_29356:0.0117,((Ntabacum_57610:0,Nsylvestris_16926:0):0.00388,(Ntabacum_46624:0.00751,(Nbenthamiana_9598:0.01876,Nbenthamiana_43564:0.01773):0.01088[0.475]):0.00052[0.872]):0.00055[0]):0.02791[0.971],(Smelongena_857:0.03568,((Cchinense_25933:0.00399,Cannuum_22475:0.00388):0.02835[0.993],(Stuberosum_33666:0.00055,(Spennellii_27552:0.0116,(Spimpinellifolium_58892:0,Slycopersicum_25838:0):0.00054):0.02373[0.968]):0.00776[0.868]):0.00391[0.776]):0.00919[0.809]):0.01562[0.913]):0.01548[0.893]):0.01324[0.268]):0.04379[0.975]):0.00784[0.686]):0.0166[0.234]):0.02313[0.881]):0.01934[0.819]):0.03462[0.763]):0.01617[0.881]):0.03491[0.97],((((Mrubra_14450:0.07797,(Bplatyphylla_2666:0.03458,(Cfangiana_1782:0.02515,Cavellana_15122:0.0074):0.0231[0.898]):0.05824[0.996]):0.02021[0.865],(Qsuber_812:0.00715,((Cmollissima_22055:0.00054,Cdentata_26495:0.00372):0.01122[0.965],(Qrubra_126:0,Qlobata_5045:0):0.00054):0.00054[0.843]):0.08184[0.999]):0.0201[0.666],(((Zjujuba_6195:0.07713,((Mnotabilis_11607:0.04038,Fcarica_16698:0.05704):0.02266[0.918],(Cannabissativa_9283:0.03663,(Torientale_28076:0.00375,Pandersonii_26583:0.02355):0.01844[0.895]):0.03737[0.95]):0.08747[0.996]):0.05077[0.945],(Pyedoensis_5589:0.01636,((Pavium_42349:0.02528,(Parmeniaca_17603:0.00769,(Pdulcis_3123:0.00381,Ppersica_7626:0.00055):0.00055[0]):0.00997[0.765]):0.013[0.772],(((Mdomestica_25198:0.07044,Mdomestica_22961:0.01986):0.01726[0.842],(Pbretschneideri_27003:0.0142,Mdomestica_15367:0.01288):0.05623[0.998]):0.05153[0.978],(Rchinensis_37670:0.0263,((Fxananassa_99674:0.02204,Fxananassa_62999:0.01858):0.00075[0.621],(Fxananassa_99245:0,Fvesca_1538:0):0.01117):0.03981[0.973]):0.07771[0.996]):0.01589[0.59]):0.01246[0.709]):0.09227[0.979]):0.04668[0.939],(((Ahypogaea_56068:0.01191,Ahypogaea_15218:0.00372):0.05293[0.996],(Langustifolius_10222:0.04895,(Langustifolius_31955:0.01776,Lalbus_13568:0.0264):0.04721[0.963]):0.02804[0.917]):0.00462[0.743],((Ljaponicus_10923:0.0673,((Carietinum_13496:0.01685,(Tpratense_30069:0.02038,Mtruncatula_17965:0.02473):0.03639[0.979]):0.02447[0.969],(Ccajan_28730:0.02443,((Gsoja_29655:0,Gmax_11662:0):0.02028,((Gsoja_19259:0.00055,Gmax_29677:0.00399):0.02834[0.989],((Pvulgaris_14709:0.00504,(Plunatus_7116:0.00801,Pacutifolius_20484:0.00055):0.00295[0.791]):0.01643[0.908],(Vradiata_13214:0.00054,(Vunguiculata_9032:0.00404,Vangularis_33725:0.00055):0.00403[0.822]):0.00491[0.76]):0.03223[0.991]):0.00402[0.728]):0.00773[0.845]):0.02486[0.972]):0.00666[0.222]):0.00606[0.771],((Ahypogaea_48458:0.00055,Ahypogaea_40390:0.00792):0.08659[1],((Langustifolius_27703:0.01008,Lalbus_24240:0.01323):0.09077[1],(Ljaponicus_18274:0.09182,((Carietinum_1310:0.07069,(Tpratense_27501:0.06557,Mtruncatula_26694:0.07718):0.0304[0.931]):0.04773[0.972],(Ccajan_16044:0.0505,(((Gsoja_23842:0,Gmax_44135:0):0.00381,(Gsoja_39195:0,Gmax_20273:0):0.01147):0.01414[0.916],((Vunguiculata_13298:0.02749,(Vradiata_14053:0.01148,Vangularis_12056:0.01549):0.00778[0.87]):0.00594[0.812],(Pvulgaris_15907:0.00379,(Plunatus_1403:0,Pacutifolius_24197:0):0.00055):0.00999[0.889]):0.02397[0.965]):0.02041[0.928]):0.06952[0.999]):0.00677[0.76]):0.01174[0.299]):0.0152[0.672]):0.06553[0.999]):0.01113[0.532]):0.11242[0.999]):0.02404[0.875]):0.02036[0.86],(((Pgranatum_3819:0.16047,(Pguajava_2799:0.01196,(Soleosum_12244:0.01456,(Egrandis_4697:0.01584,Ccitriodora_3050:0.02752):0.0118[0.911]):0.00472[0.757]):0.07803[0.995]):0.05196[0.945],(Cviolacea_10727:0.06254,(Aalpina_4803:0.02775,(Iamara_43976:0.04756,((Camplexicaulis_41511:0.01146,((Salba_57523:0,Salba_14926:0):0.00756,(Chispanica_4761:0.01021,(Cmaritima_54630:0.01138,((Evesicaria_50249:0.00745,Evesicaria_30206:0.00055):0.00752[0.91],(Bnapus_76811:0.00055,(Brapa_7079:0,Bnapus_81454:0):0.00374):0.00373[0.9]):0.00053[0]):0.00499[0.768]):0.00739[0.869]):0.00758[0.877]):0.00366[0.668],(((Esalsugineum_25591:0.01157,Tarvense_14314:0.03083):0.00351[0.731],(Camplexicaulis_33807:0.00053,(Spinnata_3633:0.0075,(Mperfoliatum_13795:0.00389,(Itinctoria_96192:0.00054,Itinctoria_14480:0.00719):0.00369[0.274]):0.00736[0.83]):0.0038[0.759]):0.00055[0]):0.00375[0.836],(((Esyriacum_17566:0.01133,Dstrictus_8249:0.01138):0.00725[0.847],(Lannua_2659:0.01181,Lannua_18622:0.01894):0.00737[0.445]):0.00054[0.874],((Athaliana_23518:0.00372,(Ahalleri_19826:0.00375,Alyrata_455:0.00055):0.00055[0]):0.01522[0.975],(((Lsativum_27129:0.02444,Mmaritima_3025:0.00808):0.00054[0.904],(Lsativum_43069:0.02282,(Alinifolium_9581:0.00369,(Dsophioides_2806:0.00742,Alinifolium_40165:0.00055):0.00055[0]):0.01904[0.966]):0.00712[0.861]):0.00645[0.845],((Sparvula_1466:0.01534,Rislandica_24132:0.02481):0.00854[0.865],(Csativa_82645:0.03166,(Bstricta_21253:0.00372,((Crubella_20519:0.00054,Cgrandiflora_18521:0.00375):0.01116[0.948],(Csativa_42179:0.00741,Csativa_29835:0.00373):0.00054[0.599]):0.00055[0]):0.00055[0.767]):0.00703[0.817]):0.00495[0.437]):0.00053[0.744]):0.00375[0.809]):0.00372[0.82]):0.00054[0]):0.00709[0.811]):0.02168[0.902]):0.12772[1]):0.21265[1]):0.03412[0.909],(((Lusitatissimum_9479:0.27185,(Rcommunis_29586:0.09414,(Hbrasiliensis_12869:0.04479,(Mesculenta_31861:0.03053,Hbrasiliensis_26109:0.04296):0.02836[0.911]):0.02263[0.842]):0.03399[0.919]):0.01497[0.706],((Sdunnii_23667:0.02595,(Ssuchowensis_10302:0.00748,(Spurpurea_2656:0,Sbrachista_9289:0):0.00052):0.02118[0.967]):0.01419[0.883],((Pdeltoides_29665:0.00382,(Peuphratica_3898:0.01141,Ptrichocarpa_29454:0.00055):0.00055[0]):0.00732[0.867],(Palba_9835:0.00054,(Ptremula_30445:0,Palba_30258:0):0.0038):0.00413[0.746]):0.0123[0.611]):0.08176[0.999]):0.03737[0.954],(((Sbirrea_15101:0.09094,(Aoccidentale_1085:0.05372,(Pvera_2001:0.01104,(Aoccidentale_24730:0.04639,Mindica_6910:0.02136):0.01237[0.913]):0.00603[0.767]):0.04569[0.985]):0.03477[0.957],(Dlongan_17238:0.06936,(Tsinensis_7675:0.03999,(Tsinensis_7780:0.04859,(Abuxfoliata_5395:0.01115,((Cmedica_29144:0.00055,(Cichangensis_4505:0.00378,(Cgrandis_7409:0.01117,Ptrifoliata_6091:0.00371):0.00055[0]):0.00055[0]):0.00364[0.917],(Fhindsii_3444:0.00372,(Creticulata_28620:0,Citrussinensis_5342:0,Cclementina_15033:0):0.00055):0.00054[0.917]):0.01146[0.444]):0.07803[0.967]):0.00523[0.68]):0.02822[0.936]):0.00281[0.743]):0.05976[0.992],(((Colitorius_12319:0.00055,Ccapsularis_29321:0.00764):0.06425[0.999],(Dzibethinus_23796:0.04066,(Dzibethinus_27551:0.05698,(Tcacao_1043:0.01955,Humbratica_10154:0.00766):0.015[0.934]):0.00374[0.746]):0.01177[0.788]):0.0093[0.792],((Hsyriacus_64594:0.01554,Hsyriacus_15804:0.04812):0.04023[0.992],((Gtomentosum_66352:0.00386,(Gmustelinum_65733:0,Ghirsutum_602:0,Gdarwinii_31376:0,Gbarbadense_21832:0):0.00055):0.00371[0.755],(Gmustelinum_12077:0.00385,(Graimondii_17961:0.00383,(Gtomentosum_61289:0,Ghirsutum_2124:0,Gdarwinii_72200:0,Gbarbadense_19706:0):0.00055):0.00054[0]):0.00395[0.773]):0.05054[0.991]):0.0274[0.879]):0.10191[1]):0.01531[0.766]):0.00794[0.762]):0.02225[0.85]):0.04953[0.99]):0.02473[0.934],((((Tvoinierianum_28159:0.10041,(Varizonica_38066:0.00377,(Vriparia_6761:0.00054,(Vriparia_10846:0.01998,(Varizonica_19704:0.00054,(Vvinifera_26774:0.00762,(Vrotundifolia_49989:0,Vrotundifolia_25945:0):0.00759):0.00766[0.911]):0.00381[0.88]):0.00053[0]):0.0038[0.806]):0.00674[0.726]):0.11314[0.999],((((Sundatus_12068:0.04284,Pamilis_45815:0.10871):0.06485[0.991],(Sundatus_11421:0.03631,Pamilis_48381:0.03581):0.03648[0.969]):0.01719[0.791],(Saralocaspica_25940:0.05289,(Bvulgaris_23134:0.02839,(Soleracea_20747:0.01554,(Cquinoa_30287:0.00389,Cquinoa_2115:0.00055):0.0042[0.758]):0.00822[0.399]):0.00365[0.743]):0.03849[0.977]):0.06518[0.993],(((Dspatulata_8200:0.1095,Dmuscipula_898:0.07054):0.00895[0.871],(Avesiculosa_7671:0.07094,Avesiculosa_2349:0.02764):0.05874[0.996]):0.00656[0.416],((Dspatulata_6715:0.06222,Dmuscipula_10886:0.09986):0.00823[0.769],((Avesiculosa_7046:0.04652,Avesiculosa_4513:0.09302):0.03577[0.951],(Avesiculosa_9126:0.04975,Avesiculosa_18209:0.06014):0.04983[0.981]):0.02821[0.944]):0.01908[0.929]):0.08084[0.997]):0.07157[0.985]):0.02372[0.859],(((Hquercifolia_7742:0.11139,((Dinvolucrata_18426:0.05359,((Nyunnanensis_26984:0.01826,Nsinensis_20922:0.01895):0.04572[0.993],(Cacuminata_33490:0,Cacuminata_25146:0,Cacuminata_10645:0):0.08071):0.01469[0.684]):0.05017[0.993],((Nsinensis_6427:0.04194,Dinvolucrata_27331:0.03808):0.01179[0.309],(Csinensis_18474:0.09166,((Achinensis_18946:0.04747,Achinensis_11548:0.03151):0.06409[0.997],(Carborea_2347:0.04919,(Rdelavayi_28233:0.06816,(Vcorymbosum_56195:0.00055,(Vcorymbosum_29473:0.00381,(Vdarrowii_31678:0.00757,(Vcorymbosum_36302:0.0038,Vcorymbosum_23207:0.00055):0.00055[0]):0.00379[0.78]):0.01168[0.625]):0.03451[0.716]):0.10275[0.999]):0.05056[0.983]):0.01096[0.37]):0.02527[0.959]):0.00839[0.714]):0.0014[0.694]):0.01211[0.704],(((Dcarota_9020:0.06742,Csativum_16065:0.08212):0.12831[1],(Pginseng_31482:0.00612,Pginseng_25811:0.00304):0.04863[0.98]):0.06678[0.992],(((Opumila_2498:0.19379,(Opumila_26478:0.03192,Opumila_18260:0.10923):0.11735[0.979]):0.04149[0.022],(Calba_6846:0.16918,(Ccanephora_6914:0.00773,(Ceugenioides_215:0.00749,(Carabica_9732:0,Carabica_16466:0):0.00369):0.00737[0.754]):0.14626[1]):0.05996[0.932]):0.09718[1],((AmajusL_18499:0.1148,(Mguttatus_4511:0.1655,Lphilippensis_16658:0.10813):0.02617[0.635]):0.07382[0.994],(Itriloba_1496:0.15095,(((Lsativa_38341:0.13916,Ccardunculus_15206:0.06082):0.00481[0.68],(Ecanadensis_16478:0.05466,Hannuus_50361:0.10316):0.0114[0.651]):0.16158[1],((Smelongena_18049:0.01593,((Cchinense_8732:0.00054,Cannuum_10783:0.00721):0.03524[0.996],(Stuberosum_31074:0.02282,(Spennellii_32624:0.00758,(Spimpinellifolium_62720:0,Slycopersicum_11626:0):0.01524):0.00436[0.761]):0.01448[0.913]):0.00749[0.752]):0.01223[0.889],((Pinflata_409:0.00055,Paxillaris_24086:0.01917):0.01132[0.92],(Ntabacum_19243:0.00752,(Nbenthamiana_37205:0.01126,(Nbenthamiana_13172:0.00747,(Nattenuata_10619:0.00748,(Ntabacum_66283:0,Nsylvestris_9656:0):0.00377):0.00055[0]):0.00377[0.429]):0.00054[0]):0.01898[0.953]):0.00735[0.567]):0.11714[1]):0.02664[0.514]):0.02156[0.564]):0.01894[0.795]):0.0159[0.369]):0.03292[0.639]):0.02418[0.904],((((Rcrenulata_31091:0.07528,(Klaxiflora_16680:0.02523,(Klaxiflora_12657:0.00406,Kfedtschenkoi_5241:0.00422):0.00401[0.753]):0.28974[1]):0.10758[0.987],(Rcrenulata_11897:0.0336,((Klaxiflora_34768:0.00055,(Klaxiflora_10572:0.00745,Kfedtschenkoi_18933:0.00374):0.00751[0.891]):0.03602[0.988],(Kfedtschenkoi_5624:0.00369,(Klaxiflora_2565:0.00055,Klaxiflora_23796:0.00372):0.00055[0]):0.03833[0.984]):0.01949[0.508]):0.08992[1]):0.0397[0.927],((Lusitatissimum_13533:0.02117,Lusitatissimum_10126:0.01735):0.22286[1],(Cviolacea_19259:0.12831,(Spinnata_48693:0.00723,(Mperfoliatum_16269:0.00055,(((Cmaritima_39565:0.01877,(Evesicaria_73565:0.0111,Evesicaria_18545:0.01123):0.02638[0.985]):0.01086[0.907],((Esyriacum_15619:0.00382,Dstrictus_16402:0.01094):0.02194[0.967],(Iamara_17700:0.03794,(Brapa_24419:0.04446,(Cmaritima_57161:0.01905,(Chispanica_38292:0.00366,(Salba_49956:0.00054,(Evesicaria_44738:0.02203,(Bnapus_52120:0.00369,(Bnapus_79242:0.00055,Brapa_29948:0.0037):0.00055[0]):0.011[0.927]):0.00055[0.29]):0.00365[0.795]):0.00686[0.874]):0.00363[0.059]):0.00054[0]):0.01097[0.869]):0.00055[0.741]):0.00382[0.809],(Camplexicaulis_41865:0.00055,((Rislandica_14717:0.00054,Sparvula_2249:0.01833):0.00364[0.301],(Tarvense_15608:0.01128,((Camplexicaulis_31441:0.0073,Spinnata_52458:0.01116):0.00362[0.778],(Esalsugineum_7059:0.00729,((Csativa_4506:0.00055,(Csativa_74096:0.00724,Csativa_32480:0.00354):0.00055[0.999]):0.01102[0.966],(Bstricta_19458:0.00363,((Lsativum_45241:0.00729,Lsativum_37008:0.00368):0.01106[0.941],((Alinifolium_22950:0.00363,((Mmaritima_17152:0,Dsophioides_24344:0):0.00055,(Crubella_23419:0,Cgrandiflora_2825:0):0.00725):0.00055[0]):0.00354[0.927],((Athaliana_7954:0.00054,(Alyrata_23089:0,Ahalleri_8002:0):0.00725):0.00369[0.876],((Lannua_9535:0.0148,Lannua_5437:0.01823):0.00704[0.479],(Iamara_44448:0.00055,Iamara_35926:0.00704):0.04888[1]):0.00055[0.934]):0.00365[0.442]):0.00055[1]):0.00055[0]):0.00054[0]):0.00364[0.779]):0.00054[0]):0.00055[0.489]):0.00054[0]):0.00363[0.853]):0.00055[0]):0.00054[0]):0.00054[0.47]):0.03747[0.943]):0.17537[1]):0.05229[0.877]):0.02461[0.861],(((Cfangiana_27148:0.02116,Bplatyphylla_30680:0.02718):0.03616[0.978],(((Mrubra_5984:0,Mrubra_25143:0):0.1136,(Cillinoinensis_4006:0.07768,(Jregia_15082:0.00632,Cillinoinensis_803:0.01381):0.04164[0.978]):0.02707[0.947]):0.00339[0.708],(Qrubra_16962:0.02301,(Qsuber_47800:0.03532,(Qlobata_22875:0.0153,(Cmollissima_18560:0.00055,Cdentata_1209:0.00379):0.01567[0.951]):0.00416[0.748]):0.00053[0]):0.10252[1]):0.01183[0.201]):0.03452[0.981],((((Rcommunis_3043:0.09691,(Mesculenta_19825:0.0441,(Hbrasiliensis_32140:0.03181,(Hbrasiliensis_31109:0,Hbrasiliensis_1309:0):0.08121):0.00476[0.718]):0.01238[0.817]):0.04289[0.97],((Sdunnii_26211:0.00746,(Sbrachista_5859:0.00052,(Spurpurea_29405:0.00369,Ssuchowensis_14917:0.01508):0.00376[0.797]):0.01177[0.942]):0.00552[0.739],(Ptremula_16727:0.00374,((Peuphratica_7216:0.01128,Palba_6385:0.00749):0.00377[0.757],(Ptrichocarpa_22598:0,Ptremuloides_4099:0,Pdeltoides_39466:0):0.00055):0.00054[0]):0.01348[0.87]):0.10485[1]):0.02287[0.878],((Pgranatum_239:0.10764,((Egrandis_30643:0.01236,Ccitriodora_35025:0.00813):0.00794[0.778],(Soleosum_3530:0.01188,Pguajava_25499:0.01654):0.01271[0.841]):0.04222[0.934]):0.15298[1],((Ahypogaea_29560:0.00779,Ahypogaea_24759:0.01174):0.10427[0.999],(Ljaponicus_20219:0.07609,((Mtruncatula_2767:0.05204,Carietinum_19195:0.04883):0.04568[0.964],((Ccajan_23360:0.03163,((Gsoja_14755:0.00055,Gmax_30287:0.00728):0.02696[0.987],(Gsoja_23548:0,Gmax_21406:0):0.01525):0.00771[0.849]):0.00817[0.745],((Plunatus_32926:0.0147,(Pacutifolius_18670:0,Pvulgaris_5828:0):0.00371):0.00722[0.793],(Vunguiculata_25382:0.00375,(Vradiata_18099:0.0138,Vangularis_31418:0.00759):0.01399[0.824]):0.00054[0.813]):0.02846[0.985]):0.05693[0.996]):0.00481[0.213]):0.03529[0.279]):0.13588[1]):0.0333[0.913]):0.00261[0.579],((Cfollicularis_7830:0.0897,(((Mcharantia_4712:0.04091,(Lsiceraria_10352:0.00386,((Cmelo_20171:0.00758,Csativus_7055:0.0113):0.00373[0.803],(Clanatus_21586:0.00055,Bhispida_7542:0.00378):0.00055[0.09]):0.00054[0]):0.00938[0.846]):0.00972[0.529],((Cmaxima_22829:0.01957,(Cmoschata_9285:0.00378,(Cpepo_8634:0.00055,Cargyrosperma_21876:0.00203):0.00178[0.398]):0.00356[0.765]):0.06337[0.997],(Cmoschata_16899:0.00368,(Cpepo_19462:0,Cmaxima_21954:0,Cargyrosperma_19653:0):0.00055):0.05074[0.997]):0.00583[0.716]):0.08976[1],((Zjujuba_9781:0.00055,Zjujuba_25751:0.00054):0.07321[1],(((Mnotabilis_2700:0.01581,Fcarica_3232:0.05007):0.02763[0.964],(Torientale_17551:0.00738,Pandersonii_27154:0.01547):0.03094[0.978]):0.02395[0.933],((Rchinensis_30482:0.01406,(Fxananassa_13814:0.01121,(Fxananassa_9861:0.01889,(Fxananassa_104880:0.01561,(Fxananassa_33347:0,Fvesca_10118:0):0.00372):0.00055[0]):0.00055[0]):0.00859[0.865]):0.06699[1],(((Pyedoensis_22773:0.03082,Pavium_7145:0.00802):0.01492[0.787],(Ppersica_3012:0.00366,(Pdulcis_1042:0,Parmeniaca_16670:0):0.00055):0.00053[0.848]):0.00362[0.73],((Mbaccata_31367:0.0188,(Pbretschneideri_30:0,Pbretschneideri_2948:0):0.02184):0.01219[0.904],(Pbretschneideri_32405:0.01077,(Mdomestica_34633:0.00357,Mbaccata_13255:0.0113):0.00979[0.885]):0.02496[0.986]):0.01908[0.968]):0.01269[0.874]):0.04838[0.997]):0.00054[0]):0.01612[0.88]):0.01804[0.885]):0.01915[0.887],((Cpapaya_26428:0.1701,(Dlongan_4491:0.08514,((Sbirrea_18519:0.04016,(Pvera_15756:0.0194,(Mindica_16637:0.04408,(Mindica_5635:0.03706,Aoccidentale_18100:0.04223):0.02332[0.945]):0.0027[0.744]):0.02983[0.987]):0.01612[0.535],((Tsinensis_30288:0.07642,Tsinensis_11847:0.01507):0.02821[0.951],(Cichangensis_26235:0.00371,(Ptrifoliata_7665:0.00375,(Abuxfoliata_14871:0.00375,(Cgrandis_28182:0.00375,((Fhindsii_2890:0.00753,Cmedica_32277:0.00376):0.00055[0],(Creticulata_25756:0,Citrussinensis_9724:0,Cclementina_284:0):0.00055):0.00055[0]):0.00054[0.849]):0.00055[0.508]):0.00053[0.86]):0.05312[0.999]):0.00947[0.866]):0.01329[0.829]):0.03683[0.939]):0.00883[0.323],((Hsyriacus_58252:0.07457,(Graimondii_36949:0.0052,((Gmustelinum_54452:0.00762,(Gtomentosum_5623:0,Ghirsutum_13832:0,Gdarwinii_22667:0):0.00055):0.01188[0.962],(Gtomentosum_60414:0,Gmustelinum_72205:0,Ghirsutum_59727:0,Gdarwinii_13820:0):0.00053):0.00287[0.78]):0.06543[0.994]):0.04251[0.965],((Dzibethinus_6715:0.02853,(Colitorius_27434:0.00464,Ccapsularis_18518:0.00669):0.04911[0.994]):0.00741[0.213],((Tcacao_22744:0.02647,Humbratica_4571:0.01552):0.01898[0.923],(Hsyriacus_23581:0.04693,((Gmustelinum_3509:0.01148,(Gtomentosum_16812:0,Ghirsutum_14482:0,Gdarwinii_48506:0,Gbarbadense_56897:0):0.00054):0.00778[0.857],(Graimondii_5526:0.00381,((Gdarwinii_29305:0,Gbarbadense_68586:0):0.01146,(Gtomentosum_4377:0,Gmustelinum_61599:0,Ghirsutum_34072:0):0.00055):0.00055[0]):0.00755[0.876]):0.02842[0.963]):0.03669[0.979]):0.00754[0.772]):0.0011[0.683]):0.06745[0.998]):0.01502[0.603]):0.00475[0.346]):0.01111[0.85]):0.01248[0.781]):0.02327[0.902]):0.01892[0.868]):0.04721[0.967],((Pamericana_13139:0.0115,Ckanehirae_13669:0.00449):0.06186[0.999],(((Cchinensis_1214:0.02113,(Tthalictroides_19974:0.00983,Acoerulea_14848:0.0095):0.02424[0.973]):0.02582[0.952],(Kuniflora_3494:0.06943,(Psomniferum_5836:0,Psomniferum_34902:0):0.10041):0.0236[0.813]):0.00564[0.764],((Tvoinierianum_18948:0.12455,((Vvinifera_22427:0.00379,Vriparia_24314:0.00055):0.0075[0.883],(Vrotundifolia_883:0,Vrotundifolia_19929:0):0.0077):0.00521[0.745]):0.04763[0.992],((Cfollicularis_28934:0.05426,(Vangularis_33709:0.00054,((Mdomestica_37927:0,Mbaccata_39334:0):0.01958,((Pbretschneideri_27668:0.01027,Mdomestica_39579:0.02007):0.01492[0.785],((Rchinensis_27041:0.00737,(Fxananassa_1622:0.00377,(Fxananassa_85640:0.01139,(Fxananassa_67814:0.00376,(Fxananassa_104132:0,Fvesca_20152:0):0.00055):0.00055[0]):0.00055[0.491]):0.00053[0.868]):0.00675[0.835],(Pyedoensis_11003:0.00055,((Pavium_1528:0.01552,Parmeniaca_14976:0.00053):0.00744[0.913],(Ppersica_17853:0,Pdulcis_4525:0,Pdulcis_15356:0):0.00055):0.00381[0.855]):0.01252[0.913]):0.01827[0.925]):0.00163[0.464]):0.02853[0.902]):0.01395[0.752]):0.00945[0.188],((((Mrubra_21199:0.05794,((Cfangiana_2395:0.00779,Cavellana_9523:0.00396):0.01635[0.967],(((Jregia_22724:0.00394,Cillinoinensis_6090:0.01577):0.07522[1],(Jregia_19123:0.00367,Cillinoinensis_23964:0.0118):0.02423[0.948]):0.00589[0.142],(Qrubra_2657:0.00055,((Qsuber_26193:0,Qlobata_2180:0):0.00055,(Cmollissima_8627:0,Cdentata_16926:0):0.0038):0.00381[0.821]):0.02967[0.984]):0.00556[0.753]):0.00384[0.482]):0.02181[0.951],(Zjujuba_23417:0.05328,(((Mnotabilis_1255:0.01968,Fcarica_28931:0.02802):0.01601[0.923],(Cannabissativa_10695:0.03103,(Torientale_22398:0.00055,Pandersonii_36268:0.00383):0.00816[0.886]):0.00377[0.145]):0.04074[0.987],(Mcharantia_17192:0.02211,(Sgrosvenorii_10884:0.01917,((Cmaxima_23170:0.00765,(Cpepo_26773:0,Cmoschata_24841:0,Cargyrosperma_5657:0):0.00055):0.02843[0.99],((Cmoschata_8473:0.00054,Cmaxima_24662:0.00391):0.04061[1],((Lsiceraria_12897:0,Bhispida_3692:0):0.00055,(Cmelo_24385:0.00777,(Clanatus_14833:0.00389,Csativus_6516:0.00391):0.00055[0]):0.00389[0.885]):0.00394[0.775]):0.00383[0.789]):0.00053[0.833]):0.01[0.867]):0.05731[0.999]):0.01383[0.396]):0.00905[0.111]):0.00671[0.799],((((Colitorius_3756:0.00054,Ccapsularis_17637:0.00378):0.02335[0.995],(Tcacao_8758:0.00779,Humbratica_14456:0.01153):0.00757[0.875]):0.00054[0.212],(Dzibethinus_21473:0.01924,(Hsyriacus_18745:0.03456,((Gmustelinum_70129:0.00055,((Gdarwinii_46240:0.00382,Gbarbadense_41794:0.00055):0.00377[0.865],(Gtomentosum_24075:0,Ghirsutum_22461:0):0.00379):0.00055[0]):0.00055[0],(Gtomentosum_25933:0.00771,(Graimondii_3670:0,Gmustelinum_62903:0,Ghirsutum_30270:0,Gdarwinii_46128:0,Gbarbadense_44590:0):0.00055):0.00379[0.857]):0.01325[0.888]):0.02223[0.948]):0.00746[0.817]):0.02762[0.989],(Lannua_6073:0.14065,((Cpapaya_22374:0.04575,Acomosus_16672:0.75749):0.01768[0.208],(((Dlongan_9359:0.00384,Dlongan_30821:0.00055):0.03501[0.998],(Mindica_9662:0.01531,(Pvera_12747:0.01532,(Mindica_13565:0.02387,Aoccidentale_4809:0.04281):0.01144[0.79]):0.00054[0.521]):0.01942[0.975]):0.00281[0.879],((Sbirrea_1971:0.02301,(Tsinensis_22234:0.02351,Tsinensis_10854:0.01539):0.00389[0.754]):0.00384[0.791],(Abuxfoliata_949:0.00377,((Cmedica_21300:0.00759,(Creticulata_199:0,Cclementina_22755:0):0.0038):0.00055[0],(Ptrifoliata_17007:0,Fhindsii_1615:0,Citrussinensis_14477:0,Cichangensis_28574:0,Cgrandis_7466:0):0.00055):0.00759[0.874]):0.02375[0.981]):0.00055[0.928]):0.01144[0.793]):0.00103[0.578]):0.00678[0.663]):0.00374[0.573]):0.00714[0.861],(((Rcommunis_10116:0.01926,(Hbrasiliensis_1580:0.01544,(Mesculenta_12325:0.01159,(Mesculenta_31835:0.03716,Hbrasiliensis_2532:0.02344):0.02484[0.974]):0.00376[0.737]):0.01154[0.925]):0.00402[0.753],(((Lusitatissimum_8693:0.00113,Lusitatissimum_7867:0.01786):0.05503[0.995],(Lusitatissimum_675:0.03422,Lusitatissimum_15685:0.00774):0.07489[0.998]):0.05645[0.989],(((Sdunnii_29180:0.01895,(Ssuchowensis_3356:0,Spurpurea_15886:0):0.00377):0.00384[0.779],((Palba_25696:0.00055,(Ptremuloides_23661:0,Ptremula_13796:0):0.00377):0.00054[1],(Ptrichocarpa_22774:0,Peuphratica_30238:0,Pdeltoides_4612:0):0.00369):0.00348[0.884]):0.02236[0.964],(((Ssuchowensis_8220:0.00374,Spurpurea_32490:0.0038):0.00374[0.806],(Sdunnii_3529:0,Sbrachista_9820:0):0.00055):0.01127[0.932],((Ptrichocarpa_24044:0,Pdeltoides_34560:0):0.00374,(Peuphratica_16151:0.00373,(Ptremuloides_17405:0.00054,Palba_10901:0.00055):0.00764[0.923]):0.00054[0]):0.00054[0.779]):0.02019[0.96]):0.02793[0.971]):0.00333[0.169]):0.02019[0.953],((((Ahypogaea_50039:0.00054,Ahypogaea_4146:0.00375):0.07889[1],(((Ljaponicus_20820:0.03546,Langustifolius_14251:0.06121):0.01341[0.84],(Carietinum_20158:0.01891,(Tpratense_4148:0.01792,Mtruncatula_43070:0.03533):0.00757[0.494]):0.04083[0.982]):0.02091[0.899],((Ccajan_18016:0.01514,((Gsoja_7902:0,Gmax_51709:0):0.01133,(Gsoja_31428:0,Gmax_37124:0):0.0113):0.00376[0.738]):0.00415[0.764],((Vunguiculata_28287:0.00055,(Vradiata_21784:0,Vangularis_24969:0):0.00376):0.00379[0.792],(Plunatus_26980:0.00378,(Pvulgaris_14832:0,Pacutifolius_1961:0):0.00055):0.00377[0.792]):0.011[0.904]):0.01009[0.833]):0.02224[0.825]):0.01511[0.826],(((Langustifolius_23470:0.00755,Lalbus_28213:0.01903):0.01155[0.897],(Langustifolius_23006:0.0154,Lalbus_8086:0.03084):0.02725[0.983]):0.01987[0.926],((Ahypogaea_56543:0.00376,Ahypogaea_4835:0.00055):0.07867[1],((Ljaponicus_641:0.02663,(Tpratense_30008:0.03162,Mtruncatula_21439:0.01928):0.02294[0.948]):0.00444[0.646],(Ccajan_19997:0.01884,((Gsoja_34949:0,Gmax_10714:0):0.00381,((Gsoja_37912:0,Gmax_47795:0):0.0115,((Vunguiculata_18684:0.00056,Vradiata_10418:0.00708):0.02487[0.951],(Plunatus_31962:0.01384,(Pvulgaris_5424:0.00055,Pacutifolius_4992:0.0038):0.0054[0.791]):0.01994[0.957]):0.01343[0.908]):0.00055[0]):0.00055[0.876]):0.02349[0.96]):0.01236[0.454]):0.01484[0.878]):0.01413[0.878]):0.01411[0.846],((Cviolacea_18022:0.05353,((Esyriacum_21836:0.01496,Dstrictus_25543:0.02705):0.03177[0.973],(Lsativum_4249:0.06355,((Iamara_58397:0.00728,Iamara_24786:0.01885):0.05399[0.999],(((Spinnata_34231:0.02573,Camplexicaulis_16626:0.00055):0.00737[0.895],(Esalsugineum_25689:0.01879,((Rislandica_14567:0.03415,Lannua_26061:0.03064):0.00484[0.781],((Dsophioides_12984:0.00055,(Alinifolium_28463:0.00373,Alinifolium_47587:0.00051):0.00371[0.832]):0.04909[1],(Tarvense_19230:0.02309,(Bstricta_15409:0.01176,((Mmaritima_2660:0.0072,Mmaritima_13212:0.00054):0.01106[0.904],((Crubella_15451:0.00055,Cgrandiflora_97:0.00375):0.03032[0.996],((Csativa_38395:0.004,(Csativa_15152:0.01847,Csativa_38384:0.00398):0.00369[0.272]):0.01106[0.863],(Athaliana_7906:0.01124,(Alyrata_3360:0.00373,Ahalleri_13292:0.00055):0.00055[0]):0.01297[0.881]):0.00946[0.841]):0.00377[0.771]):0.00354[0.749]):0.02267[0.977]):0.00362[0.421]):0.00404[0.806]):0.00054[0.728]):0.00373[0.599]):0.00381[0.764],((Camplexicaulis_36017:0.03815,(Salba_5697:0.0038,Salba_42802:0.00747):0.02642[0.993]):0.00055[0.272],((Itinctoria_30930:0.01804,Sparvula_11911:0.01116):0.01148[0.787],(Mperfoliatum_16013:0.01129,((Chispanica_29177:0.0385,((Evesicaria_56025:0.0274,Cmaritima_53567:0.02257):0.01494[0.917],((Brapa_27043:0.01807,Bnapus_28307:0.00055):0.00737[0.65],(Boleracea_15648:0,Bnapus_60005:0):0.01459):0.02782[0.987]):0.01046[0.813]):0.01171[0.856],((Evesicaria_57739:0.01144,Evesicaria_35648:0.00708):0.07807[0.999],((Salba_22161:0,Salba_15412:0):0.02373,((Brapa_5366:0,Bnapus_39280:0):0.0666,(Cmaritima_8151:0.04057,Chispanica_721:0.04213):0.01946[0.878]):0.0045[0.393]):0.02003[0.531]):0.03787[0.987]):0.00426[0.444]):0.00369[0.782]):0.00374[0.78]):0.00374[0.79]):0.00747[0.838]):0.00766[0.648]):0.01437[0.534]):0.07701[0.999]):0.06908[0.99],((Rdelavayi_8943:0.06186,(Vdarrowii_7003:0.01113,(Vcorymbosum_97135:0.00055,(Vcorymbosum_117654:0.00756,Vcorymbosum_13841:0.00372):0.00374[0.767]):0.00053[0.299]):0.02961[0.897]):0.10882[0.997],(((Ccardunculus_26058:0.09695,(Lsativa_22842:0.1183,(Ecanadensis_2607:0.23273,(Mmicrantha_26281:0.1217,Hannuus_202:0.09526):0.11959[0.999]):0.04956[0.769]):0.02461[0.653]):0.05321[0.974],((Lsativa_18751:0.12275,(Ecanadensis_13851:0.07784,Ccardunculus_8308:0.05326):0.02915[0.897]):0.06822[0.992],(Ccardunculus_8962:0.0135,(Lsativa_20345:0.03329,((Mmicrantha_14088:0.02488,Ecanadensis_7337:0.03567):0.00568[0.779],(Hannuus_12561:0.02611,(Hannuus_14777:0.01993,(Mmicrantha_7746:0,Mmicrantha_11593:0):0.02255):0.00712[0.839]):0.00389[0.752]):0.01778[0.946]):0.00965[0.3]):0.01722[0.691]):0.02768[0.938]):0.0506[0.985],(((Carborea_14522:0.09666,Doleifera_2807:0.03564):0.00394[0.746],(Csinensis_47803:0.02195,((Achinensis_21313:0.01782,Achinensis_16898:0.01807):0.07195[1],(Doleifera_8470:0.17905,(Carborea_12017:0.06447,(Rdelavayi_15654:0.03037,(Vcorymbosum_47769:0.00764,(Vdarrowii_30851:0,Vcorymbosum_71998:0,Vcorymbosum_23132:0):0.00055):0.04176[0.987]):0.04086[0.977]):0.01721[0.214]):0.00716[0.116]):0.00646[0.136]):0.00508[0.758]):0.012[0.815],((Hquercifolia_15462:0.05045,(((Dinvolucrata_22782:0.0318,Cacuminata_26423:0.03242):0.01107[0.129],(Nyunnanensis_27118:0.00773,Nsinensis_24453:0.00381):0.05753[0.997]):0.02682[0.961],(Dinvolucrata_26127:0.03854,((Nyunnanensis_24884:0.00055,Nsinensis_11083:0.0038):0.01448[0.935],(Cacuminata_14098:0,Cacuminata_14095:0):0.00962):0.0072[0.782]):0.01173[0.862]):0.00869[0.612]):0.00667[0.783],((Dcarota_24862:0.00745,Csativum_2919:0.00767):0.06973[1],((((Opumila_285:0.06352,(Calba_30191:0,Calba_20453:0):0.03048):0.00842[0.81],(Calba_9046:0.0344,(Ceugenioides_21459:0.00377,(Carabica_32501:0,Carabica_2107:0):0.00055):0.01088[0.887]):0.01219[0.895]):0.01542[0.878],(Oeuropaea_36848:0.06415,(Sindicum_1137:0.07603,(Mguttatus_11335:0.07658,((AmajusL_21805:0.06879,(Pjaponicum_3309:0.03427,Lphilippensis_1317:0.06115):0.02012[0.906]):0.01279[0.358],(Sindicum_10900:0.02429,(Gaurea_6988:0.19921,(Ugibba_5584:0.06164,(Ureniformis_6225:0.0707,Ureniformis_10098:0.0397):0.03514[0.88]):0.05351[0.947]):0.0801[0.985]):0.01447[0.625]):0.00638[0.51]):0.0113[0.38]):0.02063[0.89]):0.03049[0.925]):0.00707[0.786],(((Itriloba_19944:0.03176,(Ccampestris_9003:0.00572,(Ccampestris_27374:0.00055,Caustralis_5653:0.01116):0.0092[0.846]):0.12175[1]):0.02[0.899],(Itriloba_3731:0.01489,(Ccampestris_17047:0.01858,(Ccampestris_5533:0,Caustralis_10068:0):0.00417):0.08887[1]):0.02859[0.943]):0.0092[0.855],(((Pinflata_5524:0.00375,Paxillaris_15272:0.00748):0.012[0.867],((Ntabacum_32253:0.00374,Nattenuata_23690:0.00377):0.00055[0],(Ntabacum_8602:0,Nsylvestris_4052:0):0.00377):0.00837[0.786]):0.02563[0.93],((Pinflata_24190:0.00738,Paxillaris_26915:0.02675):0.06464[1],((Ntabacum_48044:0.01139,(Nbenthamiana_43481:0.01522,(Nattenuata_5519:0.00377,(Ntabacum_50808:0.00374,Nsylvestris_21122:0.00055):0.00055[0]):0.00055[0.779]):0.00375[0.419]):0.03323[0.978],((Cchinense_6896:0.00379,Cannuum_1611:0.0038):0.03413[0.99],(Smelongena_32759:0.01996,(Spennellii_12439:0.00374,(Stuberosum_24538:0,Spimpinellifolium_69112:0,Slycopersicum_29695:0):0.00055):0.00726[0.856]):0.01822[0.92]):0.01608[0.881]):0.0083[0.411]):0.03881[0.977]):0.01827[0.912]):0.02939[0.982]):0.01676[0.893]):0.0082[0.394]):0.00567[0.752]):0.00922[0.44]):0.02005[0.56]):0.03388[0.94]):0.01588[0.852]):0.01219[0.867]):0.00392[0.729]):0.00054[0.84]):0.02134[0.943]):0.03285[0.983]):0.0073[0.769]):0.0093[0.543]):0.01135[0.788]):0.0292[0.912]):0.04051[0.754]):0.09588[0.985]):0.02566[0.662]):0.06154[0.934]):0.03974[0.688]):0.06038[0.832]):0.025245[0.925],((Smoellendorffii_14722:0.28886,(Smoellendorffii_19940:0.58471,((Smoellendorffii_5715:0.10412,(Aangustus_13553:0.00814,(Apunctatus_19527:0.00054,Aagrestis_20638:0.00759):0.00708[0.838]):0.0813[0.994]):0.04153[0.944],((Mpolymorpha_17093:0.01201,Mpaleacea_16389:0.01465):0.11074[1],(((Smagellanicum_21316:0.0038,Sfallax_1756:0.00336):0.18028[1],(((Smagellanicum_1460:0.00836,Sfallax_15301:0.0399):0.12536[0.989],(Smagellanicum_24996:0.00746,Sfallax_8022:0.04258):0.25896[1]):0.14118[0.991],((Smagellanicum_9480:0.01064,Sfallax_15449:0.00342):0.08885[0.999],((Smagellanicum_7572:0.01897,Sfallax_11286:0.00054):0.08555[0.999],(Smagellanicum_21639:0.00054,Sfallax_5963:0.00313):0.15533[1]):0.01467[0.051]):0.14066[0.998]):0.0585[0.92]):0.00467[0.686],((Fantipyretica_14157:0.17312,(Fantipyretica_1433:0.20552,((Ppatens_21332:0.14704,Ppatens_2101:0.11134):0.09323[0.996],(Fantipyretica_2959:0.14685,(Ceratodonpurpureus_9758:0.13451,(Ppatens_7315:0.05177,Ppatens_26058:0.13863):0.03231[0.884]):0.03634[0.812]):0.0123[0.63]):0.05196[0.954]):0.04075[0.9]):0.02377[0.837],((Ceratodonpurpureus_13793:0.15354,(Ppatens_15651:0.04794,(Fantipyretica_68:0.05901,Ceratodonpurpureus_17510:0.04299):0.00859[0.802]):0.00667[0.27]):0.0393[0.954],((Fantipyretica_9435:0.07042,Ceratodonpurpureus_27515:0.05127):0.01082[0.574],(Ceratodonpurpureus_17872:0.04167,(Ppatens_1271:0.02703,Ppatens_12448:0.0683):0.0126[0.806]):0.00451[0.763]):0.04156[0.943]):0.0221[0.776]):0.06063[0.989]):0.03078[0.771]):0.03146[0.868]):0.01658[0.685]):0.0081[0.152]):0.01933[0.773],(((Crichardii_14790:0.38937,((Crichardii_31712:0.02908,Crichardii_2338:0.07805):0.02266[0.917],((Scucullata_15915:0.07759,Afiliculoides_16588:0.08411):0.046[0.94],(Afiliculoides_15869:0.12427,(Crichardii_33565:0.44419,Afiliculoides_5325:0.21681):0.07737[0.921]):0.02072[0.621]):0.02294[0.885]):0.03813[0.369]):0.08668[0.973],((Gbiloba_2908:0.11905,((Tplicata_13018:0.15723,(Sgiganteum_13326:0.02954,(Ssempervirens_66922:0.00716,(Ssempervirens_62859:0.00055,Ssempervirens_107132:0.00365):0.00386[0.772]):0.02186[0.862]):0.02971[0.164]):0.22087[1],(Gmontanum_777:0.30482,(Ptaeda_4240:0.1615,(Pmenziesii_17493:0.08484,(Aalba_51238:0.11344,(Pabies_2201:0.03828,Plambertiana_25321:0.26656):0.03697[0.923]):0.01908[0.883]):0.01399[0.728]):0.14215[0.999]):0.0343[0.816]):0.03952[0.907]):0.05527[0.96],((Gbiloba_28491:0.04584,((Gmontanum_6988:0.20913,((Pmenziesii_9771:0.01898,Pabies_57803:0.00054):0.00138[0.721],(Aalba_48089:0.00936,(Ptaeda_19749:0.00941,Plambertiana_9402:0.00986):0.00386[0.111]):0.00431[0.75]):0.04969[0.94]):0.0181[0.715],((Ssempervirens_50466:0.00054,Tplicata_14590:0.00753):0.00373[0.826],(Sgiganteum_11837:0.01153,(Ssempervirens_90694:0,Ssempervirens_45904:0,Ssempervirens_113905:0):0.00055):0.00054[0]):0.0243[0.949]):0.03506[0.962]):0.0349[0.844],(Atrichopoda_13794:0.04712,(((Eferox_19124:0.01916,((Eferox_21552:0.01959,Eferox_19261:0.01567):0.00054[0.818],(Nthermarum_4330:0.00385,Ncolorata_16118:0.00772):0.02707[0.982]):0.00798[0.644]):0.05121[0.973],((Nthermarum_9438:0.00368,Ncolorata_19287:0.01172):0.01167[0.916],(Eferox_36669:0.0078,(Eferox_35602:0.02393,Eferox_7788:0.00781):0.00382[0.789]):0.00053[0.446]):0.04422[0.961]):0.08473[0.994],((Kuniflora_38292:0.24693,(Shimalayana_1428:0.21933,(((Cjenkinsianus_16877:0.26065,((Pdactylifera_18025:0.09801,(Eguineensis_5724:0.0664,Cnucifera_23254:0.01974):0.05008[0.987]):0.05355[0.976],(Csimplicifolius_43629:0.09207,(Pdactylifera_12968:0.06691,Eguineensis_22857:0.03091):0.02458[0.932]):0.01633[0.672]):0.01496[0.142]):0.01228[0.765],(((Zofficinale_59129:0.00875,Zofficinale_16587:0.00714):0.24539[1],(Eventricosum_21891:0.03558,(Mbalbisiana_9439:0.00055,Macuminata_24794:0.00781):0.01136[0.884]):0.04965[0.986]):0.01315[0.778],((Eventricosum_17772:0.03077,(Mbalbisiana_29781:0.01139,Macuminata_10004:0.00761):0.00751[0.862]):0.05248[0.992],((Eventricosum_37150:0.05107,(Mbalbisiana_541:0.01973,Macuminata_34532:0.04199):0.00455[0.65]):0.082[0.999],((Zofficinale_54507:0.0203,Zofficinale_11663:0.04657):0.11577[1],(Zofficinale_50359:0.00055,Zofficinale_25551:0.00722):0.09177[0.988]):0.12533[1]):0.01741[0.071]):0.00569[0.183]):0.15863[1]):0.04764[0.966],((((Zmuelleri_100:0.12248,Zmarina_14094:0.12794):0.51028[1],(Drotundata_3915:0.40746,(Drotundata_4302:0.0212,Dalata_7059:0.02159):0.30431[1]):0.05935[0.88]):0.01866[0.071],((Ashenzhenica_15262:0.44392,(Vplanifolia_21576:0.53618,(Pequestris_14143:0.12941,Dcatenatum_11246:0.09921):0.21896[0.996]):0.05578[0.557]):0.0684[0.905],((Rguianensis_13131:0.00494,(Olongistaminata_5640:0.20476,((((Cpurpureus_56457:0.03454,(Cpurpureus_59125:0.00846,Camericanus_15349:0.02329):0.0152[0.039]):0.0241[0.798],((Csongorica_43533:0.00385,Csongorica_29436:0.02355):0.00885[0.866],(Ecurvula_10232:0.01871,((Ecoracana_6093:0.00054,Ecoracana_35075:0.01191):0.04687[0.984],(Dexilis_8619:0.00055,Dexilis_37425:0.00757):0.05482[0.995]):0.02248[0.774]):0.01707[0.895]):0.02646[0.882]):0.00054[0.972],(Claxum_13093:0.00393,((Doligosanthes_14900:0.00782,(Ufusca_4664:0.01996,((Cpurpureus_11466:0.02884,(Sviridis_18683:0.00387,Sitalica_29396:0.00055):0.00054[0]):0.0117[0.951],((Pvirgatum_77972:0.01982,Pvirgatum_71164:0.00779):0.00393[0.763],(Pmiliaceum_5679:0.00053,Phallii_5725:0.00786):0.00394[0.798]):0.00391[0.822]):0.00055[0]):0.0039[0.81]):0.00388[0.749],((Mlutarioriparius_66548:0.05457,(Sbicolor_2863:0.01185,Zmays_23099:0.02761):0.00383[0.67]):0.00054[0.368],(Msinensis_62198:0.00775,(Mlutarioriparius_32656:0.00777,((Sspontaneum_49535:0.00783,Sspontaneum_28952:0.00781):0.00055[0.443],(Sspontaneumhybrid_28855:0,Sspontaneumhybrid_19400:0):0.00055):0.00055[0]):0.00055[0.651]):0.00054[0]):0.00387[0.802]):0.00389[0.794]):0.004[0.818]):0.03008[0.976],((Obrachyantha_22495:0.02312,(Lperrieri_20569:0.06171,(Omeyeriana_36351:0.01734,(Opunctata_17790:0.00393,(Osativa_11252:0,Orufipogon_19218:0,Onivara_8123:0,Oglumipatula_22976:0,Oglaberrima_23666:0):0.00893):0.0211[0.958]):0.01429[0.92]):0.00054[0.873]):0.02086[0.941],((Platifolius_26300:0.03453,Jascendens_20131:0.08683):0.04534[0.987],((Olatifolia_4289:0.02868,Gangustifolia_3259:0.0285):0.00367[0.711],(Bamplexicaulis_38030:0.05033,(Bamplexicaulis_31167:0.00797,((Bmexicanum_50273:0.00396,((Bhybridum_59458:0,Bdistachyon_14048:0):0.01189,(Bsylvaticum_28626:0.00054,(Bstacei_24112:0,Bhybridum_42132:0):0.01598):0.0043[0.745]):0.01604[0.953]):0.00802[0.843],((Turartu_10191:0.00055,(Tturgidum_35290:0,Tspelta_67972:0,Tdicoccoides_57368:0):0.00408):0.00386[0.999],((Hvulgare_8:0.00055,(Scereale_18804:0.00396,(Tspelta_97069:0,Atauschii_34323:0):0.00055):0.00106[0.058]):0.00292[1],(Tturgidum_13063:0,Tspelta_72823:0,Tintermedium_39871:0,Tintermedium_118449:0,Tdicoccoides_4134:0):0.00055):0.00054[0]):0.01592[0.956]):0.02819[0.991]):0.00054[0.915]):0.00746[0.864]):0.00744[0.848]):0.00483[0.775]):0.00315[0.733]):0.03328[0.824]):0.00944[0.735]):0.18434[0.999],(Jascendens_28518:0.11433,((Platifolius_25035:0.10678,(((Bmexicanum_20679:0.02199,(Bmexicanum_28276:0.01522,((Bstacei_6838:0,Bhybridum_24113:0):0.12559,(Bsylvaticum_3840:0.01594,(Bhybridum_29351:0,Bdistachyon_30985:0):0.00763):0.02216[0.884]):0.02121[0.813]):0.0472[0.981]):0.06374[0.993],(Hvulgare_11041:0.01406,(Scereale_37414:0.01401,(Tintermedium_121252:0.01802,(Tintermedium_39664:0.01344,((Tdicoccoides_50501:0.00054,(Tturgidum_17163:0,Tspelta_25300:0):0.00055):0.0058[0.828],(Tdicoccoides_55715:0.00054,(Tturgidum_59349:0,Tspelta_76473:0,Tspelta_72390:0,Tintermedium_51262:0,Atauschii_31540:0):0.00055):0.00572[0.82]):0.00458[0.34]):0.00521[0.781]):0.00487[0.498]):0.01078[0.28]):0.07341[0.991]):0.06377[0.986],((Bamplexicaulis_745:0.06721,(Olatifolia_16897:0.08835,(Gangustifolia_36409:0.04157,Bamplexicaulis_15130:0.03299):0.01259[0.831]):0.00298[0.706]):0.00054[0.749],((Omeridionalis_18113:0.02844,(Oglaberrima_29942:0.00054,(Osativa_8499:0.00391,Onivara_16187:0.00055):0.00785[0.879]):0.01612[0.782]):0.19374[1],((Csongorica_26260:0.03694,(Ecurvula_5318:0.20057,(Ecoracana_6473:0.27275,Csongorica_45535:0.09756):0.03973[0.732]):0.04219[0.873]):0.03982[0.949],(Claxum_24400:0.04003,(((Zmays_26662:0.05216,Zmays_19350:0.06048):0.00389[0.751],((Msinensis_23174:0.0118,Mlutarioriparius_15243:0.00395):0.01412[0.941],(Sbicolor_7617:0.03535,(Sspontaneumhybrid_37953:0.01565,(Sspontaneum_28824:0.01196,Sspontaneumhybrid_116:0.00055):0.00054[0]):0.01435[0.907]):0.00446[0.763]):0.01204[0.907]):0.04729[0.982],(Doligosanthes_19730:0.06511,((Pvirgatum_64125:0.05328,(Pvirgatum_25121:0.02942,(Pmiliaceum_41115:0.02409,(Pmiliaceum_46209:0.01173,Phallii_15829:0.0078):0.01142[0.747]):0.00054[0.952]):0.00921[0.398]):0.00977[0.44],(Dexilis_23856:0.13521,(Ufusca_4592:0.15726,(Cpurpureus_47187:0.03532,(Sviridis_24845:0,Sitalica_15603:0):0.03779):0.01873[0.808]):0.04198[0.902]):0.03091[0.936]):0.03015[0.917]):0.04564[0.987]):0.0302[0.953]):0.00598[0.739]):0.05081[0.981]):0.01377[0.849]):0.01142[0.373]):0.08869[0.997]):0.05544[0.961],(Platifolius_20317:0.18927,(((Lperrieri_1736:0.24938,Omeyeriana_21384:0.03847):0.01341[0.565],(Opunctata_4593:0.02972,(Oglumipatula_16560:0.00394,(Oglaberrima_6379:0.00055,(Omeridionalis_25259:0.012,(Onivara_36297:0.00397,(Osativa_7784:0,Orufipogon_4495:0):0.00055):0.00395[0.834]):0.00055[0]):0.00055[0]):0.0231[0.933]):0.02352[0.89]):0.12113[1],(((Csongorica_47376:0.04402,(Csongorica_1078:0.11379,(Ecoracana_3952:0.03352,Ecoracana_34035:0.03803):0.12526[0.999]):0.01336[0.687]):0.04362[0.962],(Claxum_20702:0.08414,(((Pmiliaceum_39589:0.02012,(Pmiliaceum_26885:0.00402,Phallii_15263:0.01207):0.01596[0.942]):0.00877[0.849],((Sviridis_36063:0.00055,Sitalica_18323:0.04107):0.02226[0.948],(Ufusca_20960:0.10119,(Cpurpureus_9474:0.01228,Camericanus_292:0.0129):0.03153[0.928]):0.01216[0.674]):0.01966[0.928]):0.02004[0.877],((Doligosanthes_3598:0.05523,(Dexilis_25762:0.011,Dexilis_11961:0.00055):0.06897[0.973]):0.02546[0.841],(Zmays_2165:0.07406,(Sbicolor_7563:0.04153,((Msinensis_40138:0.00769,Mlutarioriparius_25309:0.00385):0.00921[0.879],(Msinensis_56803:0.00891,Mlutarioriparius_36968:0.01435):0.01165[0.878]):0.01993[0.929]):0.00804[0.271]):0.03456[0.924]):0.02078[0.533]):0.06055[0.993]):0.02235[0.561]):0.0555[0.989],(((Rguianensis_8509:0.08368,Olatifolia_5877:0.0829):0.03742[0.897],(Bamplexicaulis_11197:0.0672,(Bamplexicaulis_15387:0.04291,Bamplexicaulis_12256:0.06167):0.01825[0.7]):0.02521[0.853]):0.02687[0.91],(((Bhybridum_62991:0.00392,Bdistachyon_19249:0.00055):0.01098[0.833],((Bmexicanum_4182:0.01366,Bmexicanum_70370:0.02253):0.00218[0.721],(Bstacei_4051:0,Bhybridum_33712:0):0.02647):0.01128[0.165]):0.13227[1],(Scereale_17541:0.00942,((Tintermedium_84479:0.00399,(Tspelta_94218:0.00396,(Atauschii_1347:0.00055,Tintermedium_149032:0.01191):0.00055[0]):0.00395[0.776]):0.00396[0.789],((Tdicoccoides_22926:0.00801,(Tturgidum_62371:0,Tspelta_35426:0):0.00055):0.01204[0.939],(Tturgidum_64679:0,Tspelta_49605:0,Tdicoccoides_22062:0,Taestivum_3324:0):0.00054):0.00395[0.62]):0.00646[0.794]):0.05628[0.98]):0.07239[0.991]):0.0152[0.547]):0.01764[0.554]):0.06382[0.977]):0.05475[0.944]):0.03822[0.379]):0.31142[1]):0.07984[0.599]):0.02672[0.796]):0.03152[0.863],((((Csimplicifolius_38273:0.00777,Cjenkinsianus_48049:0.00388):0.02415[0.985],(Pdactylifera_10459:0.04447,(Eguineensis_15972:0.01167,Cnucifera_18433:0.01204):0.02871[0.991]):0.00375[0.709]):0.00413[0.768],((Cjenkinsianus_5795:0.0759,(Pdactylifera_22361:0.01598,(Eguineensis_8569:0.00791,Cnucifera_21193:0.00387):0.01202[0.92]):0.00147[0.846]):0.0025[0.91],((((Zofficinale_6116:0.00273,Zofficinale_57836:0.02014):0.25105[1],(Zofficinale_7753:0.00373,Zofficinale_38853:0.00398):0.13668[1]):0.04512[0.94],((Eventricosum_2090:0.02978,(Mbalbisiana_26803:0.00826,Macuminata_33075:0.01582):0.03293[0.978]):0.0664[0.991],(Eventricosum_48917:0.01745,(Mbalbisiana_26074:0.00818,Macuminata_7582:0.0482):0.01742[0.852]):0.12127[1]):0.01029[0.355]):0.02872[0.913],(((Eventricosum_38943:0.00367,(Mbalbisiana_19843:0.00394,Macuminata_19613:0.00759):0.00055[1]):0.04647[0.99],(Eventricosum_56590:0.01579,(Mbalbisiana_6035:0.00534,Macuminata_7165:0.01453):0.01064[0.894]):0.05276[0.992]):0.01645[0.24],((Eventricosum_46234:0.03618,(Mbalbisiana_14301:0.01155,Macuminata_21760:0.03961):0.03027[0.96]):0.06562[0.999],((Zofficinale_68136:0.00385,Zofficinale_30979:0.00055):0.10545[1],((Zofficinale_31110:0.00055,Zofficinale_19820:0.00367):0.10434[1],((Zofficinale_39959:0.00053,Zofficinale_24930:0.00762):0.02999[0.926],(Zofficinale_574:0.01541,Zofficinale_13222:0.00377):0.18156[1]):0.02729[0.785]):0.02001[0.85]):0.02072[0.849]):0.00054[0.723]):0.04552[0.982]):0.02753[0.954]):0.0078[0.659]):0.01531[0.889],((((Zmarina_12291:0.12464,Aofficinalis_31:0.12557):0.02141[0.851],(Asativum_79:0.17031,(Drotundata_30953:0.01168,Dalata_16642:0.00055):0.05628[1]):0.00054[0]):0.00807[0.6],(((Pequestris_1475:0.08763,Dcatenatum_22472:0.10745):0.064[0.981],(Vplanifolia_5537:0.18356,(Ashenzhenica_17758:0.10182,(Pequestris_10289:0.06767,Dcatenatum_9596:0.01808):0.0305[0.854]):0.02343[0.365]):0.01068[0.793]):0.06337[0.994],(((Spolyrhiza_18409:0.11603,Lminor_18331:0.21073):0.12465[0.996],(Waustraliana_21290:0.10342,(Spolyrhiza_1789:0.01951,Lminor_18853:0.04078):0.0268[0.921]):0.02523[0.175]):0.0613[0.979],((Asativum_43686:0.34293,(Clittledalei_13377:0.23582,Acomosus_16916:0.09526):0.09207[0.993]):0.02553[0.095],(Clittledalei_8035:0.33784,(Vplanifolia_4967:0.00055,Vplanifolia_19755:0.0037):0.31692[1]):0.07106[0.911]):0.01183[0.768]):0.01798[0.136]):0.03778[0.951]):0.00055[0.389],(((Pequestris_17370:0.05063,Dcatenatum_21356:0.03268):0.03846[0.98],((Vplanifolia_13713:0.08884,Ashenzhenica_10734:0.08375):0.00467[0.054],(Pequestris_3835:0.19245,Dcatenatum_21824:0.11563):0.15943[1]):0.01345[0.812]):0.03452[0.948],((Clittledalei_19929:0.32374,Acomosus_2602:0.09866):0.03195[0.801],(Clittledalei_13350:0.17785,((Jascendens_8607:0.04359,(Platifolius_3080:0.03655,((Gangustifolia_11546:0.03902,(Bamplexicaulis_40211:0.01173,(Rguianensis_19147:0.01545,Olatifolia_19073:0.01916):0.03057[0.99]):0.00794[0.858]):0.0035[0.75],((Omeyeriana_31499:0.00054,(Obrachyantha_22771:0.01157,(Lperrieri_8102:0.01154,(Onivara_27061:0.00381,(Olongistaminata_11509:0.00377,(Osativa_21619:0,Orufipogon_13024:0,Opunctata_4859:0,Omeridionalis_4200:0,Oglumipatula_22231:0,Oglaberrima_20565:0,Obarthii_31830:0):0.00055):0.00055[0]):0.00372[0.775]):0.01162[0.93]):0.00759[0.882]):0.00378[0.784],(((Bmexicanum_41317:0.00756,(Bmexicanum_21925:0.00375,((Bstacei_9158:0,Bhybridum_1847:0):0.00373,(Bsylvaticum_25922:0,Bhybridum_25505:0,Bdistachyon_6961:0):0.00055):0.00372[0.698]):0.00369[0.781]):0.02249[0.939],(Tintermedium_63657:0.00711,(Hvulgare_17368:0.01494,(Scereale_11726:0.01481,((Tdicoccoides_2830:0.00055,(Tturgidum_43157:0,Tspelta_12663:0):0.00366):0.00733[0.913],((Tspelta_96094:0,Atauschii_31508:0):0.00731,(Tturgidum_26339:0,Tspelta_110142:0,Tdicoccoides_33403:0):0.00054):0.00365[0.814]):0.00054[0]):0.0036[0.784]):0.00454[0.754]):0.0382[0.985]):0.02862[0.958],(Ecurvula_50472:0.00054,(Etef_34028:0.00753,(((Claxum_20359:0.0225,Csongorica_20570:0.01892):0.00056[0.853],(Ecoracana_32952:0.00054,Ecoracana_14678:0.0113):0.00757[0.887]):0.0075[0.589],(Doligosanthes_25665:0.01852,(((Pmiliaceum_48099:0.00369,Pmiliaceum_21040:0.0185):0.00054[0],(Phallii_12896:0.00333,(Pvirgatum_19379:0.03262,Pvirgatum_21459:0.01949):0.00935[0.28]):0.00054[1]):0.01116[0.943],((Cpurpureus_48008:0.00373,(Cpurpureus_2076:0.00372,(Dexilis_43404:0.00055,Dexilis_33494:0.00054):0.04281[1]):0.00055[0]):0.0038[0.863],((Sviridis_18938:0,Sitalica_4432:0):0.0037,((Zmays_5047:0.0713,Zmays_29446:0.02394):0.00693[0.822],((Msinensis_30148:0.00055,(Msinensis_37296:0.015,Mlutarioriparius_5749:0.00373):0.00753[0.893]):0.00054[0],(Mlutarioriparius_53772:0.01139,(Sbicolor_30166:0.01122,(Sspontaneumhybrid_1493:0.00934,(Sspontaneumhybrid_33923:0.00954,Sspontaneum_27071:0.01123):0.00884[0.878]):0.00632[0.838]):0.00723[0.829]):0.00054[0.835]):0.01133[0.911]):0.02286[0.99]):0.00053[0]):0.00385[0.825]):0.00055[0.858]):0.03996[0.998]):0.00055[0]):0.00381[0.778]):0.03506[0.995]):0.01197[0.906]):0.004[0.79]):0.02413[0.941]):0.03455[0.948]):0.08465[0.997],(Jascendens_26106:0.02888,(Platifolius_9894:0.02805,((Rguianensis_13616:0.01186,(((Bstacei_19512:0.00384,Bmexicanum_10907:0.00389):0.00055[0],(Bmexicanum_20152:0.00377,(Bsylvaticum_18968:0,Bhybridum_36463:0,Bhybridum_19232:0,Bdistachyon_6665:0):0.00055):0.00055[0]):0.00387[0.824],((Tintermedium_6526:0.00384,(Tturgidum_11247:0,Tspelta_72182:0,Tdicoccoides_7008:0):0.00383):0.00054[0.982],((Tintermedium_28723:0.00388,(Tintermedium_2521:0,Scereale_37429:0):0.00055):0.00054[0.995],((Tturgidum_62042:0,Tdicoccoides_27647:0):0.00053,(Tspelta_29547:0.00055,(Tspelta_110526:0,Atauschii_26113:0):0.0024):0.0014[1]):0.00384[0.375]):0.00362[0.859]):0.01935[0.98]):0.00054[0.106]):0.00636[0.921],((Csongorica_34574:0.00055,((Ecurvula_37134:0.00386,Csongorica_31319:0.00055):0.00386[0.86],((Gangustifolia_16515:0.02006,(Ecoracana_48198:0,Ecoracana_45729:0):0.00746):0.00385[0.438],(Olongistaminata_2679:0.00054,((Sviridis_17955:0,Sitalica_10941:0):0.00055,(Pvirgatum_13812:0.00386,((Ufusca_321:0.00055,(Phallii_3597:0.00383,(Pmiliaceum_40829:0.00774,Pmiliaceum_21806:0.00054):0.00388[0.469]):0.00054[0]):0.00384[0.852],(Dexilis_31568:0.07832,((Cpurpureus_11443:0,Camericanus_2400:0):0.00389,(Pvirgatum_22720:0.00385,(Cpurpureus_39969:0.06753,(Dexilis_54848:0.00054,Bamplexicaulis_42653:0.04896):0.00055[0]):0.00475[0.749]):0.00055[0]):0.00363[1]):0.00112[1]):0.00055[0.034]):0.00055[0.177]):0.00685[0.859]):0.00683[0.846]):0.00053[0.872]):0.00054[0.397]):0.00055[0.39],(Olatifolia_14220:0.00387,(((Obrachyantha_483:0.00381,Lperrieri_1762:0.00381):0.00383[0.796],(Osativa_39656:0,Orufipogon_15101:0,Opunctata_23542:0,Onivara_20745:0,Omeridionalis_28126:0,Oglumipatula_32121:0,Oglaberrima_23182:0,Obarthii_23753:0):0.00055):0.00383[0.802],(Claxum_11807:0.00387,(Omeyeriana_12235:0.00055,((Doligosanthes_4123:0.00775,((Zmays_1515:0.00382,Sspontaneum_25175:0.00886):0.00055[0.442],(Sspontaneum_7634:0,Sspontaneum_31582:0):0.00055):0.00436[0.844]):0.00055[0],(Zmays_592:0,Sspontaneumhybrid_19412:0,Sbicolor_5577:0,Mlutarioriparius_17421:0,Mlutarioriparius_11159:0):0.00055):0.00434[0.927]):0.00055[0.548]):0.00055[0.48]):0.00432[0.742]):0.00436[0.77]):0.00106[0.722]):0.01065[0.254]):0.02129[0.5]):0.09669[1]):0.03014[0.255]):0.03777[0.155]):0.03306[0.764]):0.02533[0.888]):0.01917[0.824]):0.01277[0.733]):0.03151[0.854]):0.03222[0.895]):0.01753[0.763]):0.00496[0.59],((Soleosum_3318:0.58633,((Waustraliana_2625:0.76956,((Sgrosvenorii_25366:0.01617,Mcharantia_14324:0.08234):0.00793[0.78],(((Cmoschata_3597:0.01282,Cargyrosperma_22951:0.01035):0.00743[0.733],(Cpepo_5295:0.00055,Cmaxima_9320:0.00054):0.02065[0.847]):0.11655[1],((Cpepo_8900:0.02863,(Cmaxima_14720:0.01158,(Cmoschata_3986:0.0038,Cargyrosperma_26196:0.00767):0.00054[0.383]):0.00054[0.901]):0.03351[0.985],(Clanatus_3097:0.02266,(Lsiceraria_19229:0.0188,(Bhispida_7286:0.03168,(Csativus_170:0.02753,Cmelo_28152:0.00408):0.02743[0.979]):0.00369[0.76]):0.00379[0.106]):0.01416[0.907]):0.02614[0.959]):0.01215[0.828]):0.20693[0.977]):0.12112[0.903],((Ljaponicus_12442:0.7855,Pinflata_35946:0.5448):0.08073[0.218],((Doleifera_29423:0.44172,((Dcarota_15332:0.06994,Csativum_10091:0.07095):0.28238[1],(Pginseng_8672:0.0107,Pginseng_17263:0.01012):0.15185[0.989]):0.26009[0.999]):0.04511[0.198],(((Tvoinierianum_30191:0.04846,((Vrotundifolia_6849:0,Vrotundifolia_432:0,Vrotundifolia_15518:0):0.02645,(Vriparia_3022:0.01387,(Vvinifera_17389:0.01154,(Varizonica_35763:0.00782,Varizonica_11570:0.00055):0.00055[0.572]):0.01041[0.792]):0.01483[0.792]):0.02766[0.942]):0.26231[1],((Hquercifolia_24457:0.2574,((Dinvolucrata_11911:0.0877,(Cacuminata_37675:0.10207,(Nyunnanensis_35206:0.03777,Nsinensis_34596:0.02196):0.0605[0.976]):0.04033[0.887]):0.05838[0.976],((Nyunnanensis_29680:0.01358,Nsinensis_10295:0.01898):0.06827[0.996],(Dinvolucrata_7258:0,Dinvolucrata_16932:0):0.04072):0.02329[0.89]):0.02124[0.888]):0.01288[0.778],(Csinensis_26498:0.29474,((Achinensis_5576:0.03522,Achinensis_15913:0.08315):0.11886[1],(Csinensis_35577:0.18226,((Carborea_189:0,Carborea_16096:0):0.17841,(Rdelavayi_1312:0.10851,(Vcorymbosum_50399:0.01874,(Vdarrowii_27953:0.01125,Vcorymbosum_95252:0.05494):0.009[0.768]):0.1111[1]):0.09591[0.981]):0.03965[0.922]):0.02638[0.769]):0.02592[0.856]):0.06072[0.973]):0.02375[0.824]):0.02085[0.829],(Itriloba_22886:0.55502,((Ccardunculus_13455:0.12448,(Lsativa_6014:0.17011,(Ecanadensis_6679:0.12544,(Mmicrantha_1832:0.21042,Hannuus_46614:0.05678):0.04939[0.916]):0.03357[0.825]):0.07324[0.944]):0.39607[1],((Paxillaris_18309:0.06808,((Cchinense_24507:0,Cannuum_35651:0):0.07737,(Stuberosum_36328:0.02757,(Spennellii_2278:0.01699,(Spimpinellifolium_18617:0.00055,Slycopersicum_26842:0.00387):0.00665[0.769]):0.02438[0.888]):0.07146[0.993]):0.06256[0.964]):0.20425[1],((Opumila_13691:0.13301,(Calba_17920:0.11369,((Ccanephora_5515:0.00774,Carabica_15212:0.00054):0.00053[0.842],(Ceugenioides_18459:0,Carabica_20216:0):0.01893):0.10358[0.997]):0.02197[0.386]):0.15014[1],(Oeuropaea_39970:0.26903,((Mguttatus_323:0.15158,Lphilippensis_4055:0.15214):0.09033[0.961],((Bhygrometrica_8891:0.2621,(Gaurea_15533:0.43031,(Ureniformis_5576:0.1683,Ugibba_25116:0.18168):0.14893[0.982]):0.23525[0.999]):0.0668[0.864],(Lphilippensis_17718:0.18143,(Mguttatus_13998:0.27173,(Sasiatica_8710:0.21602,Pjaponicum_26862:0.14972):0.07875[0.94]):0.04239[0.478]):0.06028[0.892]):0.03359[0.561]):0.07262[0.894]):0.09948[0.975]):0.03797[0.377]):0.01254[0.131]):0.03575[0.749]):0.02048[0.525]):0.01189[0.363]):0.05371[0.853]):0.08221[0.917]):0.01408[0.247]):0.04159[0.832],(((Platifolius_1472:1.27187,Dspatulata_158:0.33916):0.06015[0.744],(Cdemersum_17066:0.38504,(Zmuelleri_5983:0.05283,Zmarina_20281:0.07281):0.43892[1]):0.05912[0.847]):0.03012[0.812],(((((((Avesiculosa_320:0.04891,Avesiculosa_23493:0.03677):0.078[0.983],(Avesiculosa_8456:0.13198,(Dspatulata_2099:0.08709,Dmuscipula_6725:0.07532):0.01222[0.798]):0.00968[0.413]):0.10022[1],((Pamilis_33722:0.03611,(Sundatus_21662:0.00382,Sundatus_12271:0.00055):0.02972[0.955]):0.03603[0.95],((Soleracea_10073:0.04895,(Cquinoa_39572:0.01198,Cquinoa_30748:0.00781):0.01569[0.898]):0.02622[0.927],(Saralocaspica_3883:0.0467,(Bvulgaris_13006:0.03199,(Ahypochondriacus_8857:0.05459,Ahypochondriacus_7005:0.0332):0.04101[0.968]):0.01714[0.873]):0.01134[0.32]):0.04492[0.978]):0.02976[0.909]):0.09733[0.999],(((Pguajava_21480:0.06116,(Soleosum_10614:0.07571,(Egrandis_31297:0.06215,Ccitriodora_15879:0.05631):0.026[0.852]):0.0202[0.153]):0.29791[1],(Pgranatum_9797:0.10967,(Pguajava_5075:0.06986,(Soleosum_7180:0.04308,(Egrandis_15300:0.06864,Ccitriodora_24715:0.05428):0.02139[0.887]):0.01421[0.406]):0.12069[0.998]):0.03954[0.408]):0.03854[0.831],(((Gaurea_12074:0.06501,Gaurea_6084:0.32234):0.05627[0.389],((Ureniformis_26508:0.09068,Ugibba_10846:0.10794):0.02528[0.371],(Ugibba_14494:0.17733,Ureniformis_23853:0.16545):0.04392[0.746]):0.02383[0.298]):0.05035[0.949],(((Sasiatica_11655:0.23844,(Pjaponicum_12775:0.08232,Lphilippensis_26537:0.09192):0.02274[0.807]):0.03019[0.878],((Oeuropaea_46922:0.13623,Sindicum_4650:0.11604):0.0183[0.225],(Mguttatus_1857:0.05982,Mguttatus_18409:0.05705):0.20852[1]):0.00847[0.739]):0.00514[0.361],(Oeuropaea_31466:0.05855,((AmajusL_12468:0.08326,Sindicum_15439:0.00542):0.00552[0.144],(Lphilippensis_3138:0.02577,(Pjaponicum_2468:0.04613,(Mguttatus_4001:0.12608,(Sasiatica_30006:0.04892,Sasiatica_22278:0.0369):0.03274[0.941]):0.01715[0.519]):0.01561[0.889]):0.02691[0.94]):0.02526[0.93]):0.01382[0.868]):0.01645[0.483]):0.05266[0.98]):0.00971[0.025]):0.01897[0.897],(((Sgrosvenorii_5341:0.00053,Sgrosvenorii_28992:0.00771):0.02791[0.947],(Mcharantia_15234:0.01418,((Cargyrosperma_21005:0.00782,(Cpepo_19507:0.05486,(Cmoschata_11172:0.0038,Cmaxima_24118:0.01526):0.00229[0.962]):0.0012[0.907]):0.02046[0.953],(Lsiceraria_14037:0.0161,(Clanatus_7760:0.01559,(Bhispida_6864:0.01574,(Csativus_6145:0.00054,Cmelo_19087:0.0154):0.02336[0.986]):0.00342[0.739]):0.00903[0.853]):0.00619[0.716]):0.04968[0.999]):0.02062[0.89]):0.12318[1],((Zjujuba_759:0.09397,(((Fcarica_32353:0.07669,Mnotabilis_9710:0.05467):0.0319[0.928],(Torientale_6274:0.0035,Pandersonii_5387:0.01241):0.03393[0.955]):0.02661[0.779],((Lalbus_25450:0.05874,(Langustifolius_7692:0,Langustifolius_20255:0):0.01194):0.0595[0.992],(((Langustifolius_21407:0.11787,Lalbus_37622:0.1324):0.05372[0.924],(Langustifolius_22720:0.03033,Lalbus_1269:0.03826):0.04848[0.994]):0.00509[0.434],((Ahypogaea_6631:0.00391,Ahypogaea_45927:0.00387):0.05605[0.998],((Ljaponicus_9209:0.02402,(Carietinum_24114:0.01772,(Tpratense_18983:0.01649,Mtruncatula_18224:0.01184):0.02216[0.936]):0.0194[0.933]):0.0198[0.964],(Ccajan_23797:0.02465,(((Gsoja_33372:0,Gmax_27555:0):0.01801,(Gsoja_27988:0,Gmax_10380:0):0.01335):0.01573[0.552],((Pvulgaris_4506:0.00055,Plunatus_2932:0.00387):0.00055[0],(Pacutifolius_20864:0.00055,(Vunguiculata_19283:0.00789,Vradiata_15144:0.00756):0.01168[0.849]):0.00749[0.429]):0.02528[0.969]):0.00869[0.407]):0.02[0.944]):0.0079[0.821]):0.0291[0.963]):0.01287[0.819]):0.12085[1]):0.01024[0.681]):0.01299[0.879],(((Bplatyphylla_14155:0.02954,(Cfangiana_2411:0.02284,Cavellana_12307:0.01599):0.02908[0.98]):0.04406[0.978],(((Jregia_26157:0.01593,Cillinoinensis_20294:0.03656):0.06547[0.995],(Mrubra_20266:0,Mrubra_20099:0):0.09544):0.02468[0.897],(Qsuber_14873:0.01862,(Qrubra_1930:0.01143,((Qlobata_3501:0,Qlobata_20303:0):0.01548,(Cmollissima_4892:0.00384,Cdentata_24688:0.00055):0.02374[0.994]):0.00054[0]):0.00055[0.879]):0.07569[0.997]):0.01127[0.595]):0.04179[0.973],((Rchinensis_19912:0.04728,(Fxananassa_45512:0.01559,(Fxananassa_50209:0.00382,Fvesca_1208:0.00055):0.00382[0.773]):0.03297[0.975]):0.026[0.851],(((Ppersica_14222:0.00055,Pdulcis_21170:0.00055):0.00784[0.882],(Parmeniaca_27336:0.00852,(Pyedoensis_40743:0.00789,Pavium_5520:0.00354):0.00075[0.972]):0.01171[0.901]):0.03792[0.978],((Pbretschneideri_26526:0.01155,(Mdomestica_32020:0.00381,Mbaccata_22473:0.00055):0.00378[0.752]):0.03004[0.974],(Pbretschneideri_7195:0.01131,(Mdomestica_24626:0.00761,Mbaccata_22081:0.00055):0.01563[0.957]):0.02931[0.981]):0.02124[0.887]):0.02422[0.9]):0.06559[0.997]):0.04151[0.958]):0.00845[0.817]):0.0132[0.822]):0.01572[0.909],((Cpapaya_1899:0.09472,(Cviolacea_6541:0.04313,(((Aalpina_2018:0.02269,(Iamara_1523:0.05484,((Boleracea_25951:0.0038,(Bnapus_1019:0.00379,(Brapa_23904:0,Bnapus_76322:0):0.00382):0.00055[0]):0.00813[0.903],((Chispanica_22110:0.00761,Cmaritima_17399:0.00763):0.00377[0.771],(Salba_28972:0.00382,(Evesicaria_72541:0.00055,Evesicaria_55430:0.00367):0.01132[0.953]):0.00377[0.775]):0.00327[0.745]):0.01172[0.791]):0.00411[0.753]):0.00379[0.365],(Tarvense_13760:0.01154,(Chispanica_42120:0.0113,((Cmaritima_27035:0.01909,((Salba_40011:0.00369,Salba_36867:0.00766):0.03129[0.997],(Bnapus_59441:0.00749,(Brapa_4618:0.00754,Bnapus_44445:0.01143):0.0038[0.751]):0.01166[0.921]):0.00357[0.755]):0.00385[0.777],((Sparvula_15678:0.02344,Esalsugineum_25998:0.01146):0.00758[0.887],(Spinnata_52393:0.00055,((Camplexicaulis_40232:0.00055,Camplexicaulis_28227:0.00055):0.00054[0.587],(Mperfoliatum_11606:0.00055,((Csativa_31987:0.00381,Csativa_27200:0.00055):0.00763[0.905],(((Lannua_24019:0.00795,Lannua_23659:0.02271):0.01138[0.461],(Alinifolium_43497:0.0037,(Dsophioides_1062:0.00373,Alinifolium_17255:0.00055):0.00055[0]):0.02251[0.972]):0.00415[0.758],(Bstricta_14446:0.00055,((Alyrata_22582:0.03993,Athaliana_6066:0.01333):0.00194[0.696],((Rislandica_24642:0.01831,Dstrictus_5875:0.01169):0.02302[0.969],((Esyriacum_5254:0.02583,(Lsativum_48638:0.00055,Lsativum_35680:0.00754):0.02275[0.977]):0.00513[0.758],((Mmaritima_25069:0.00742,Csativa_34088:0.01539):0.00379[0.299],(Crubella_9064:0.00379,Cgrandiflora_9029:0.00055):0.01103[0.898]):0.00054[0.959]):0.00054[0.996]):0.00329[0.94]):0.00377[0.781]):0.00053[0]):0.00758[0.897]):0.00375[0.744]):0.00748[0.894]):0.00369[0.127]):0.00372[0.768]):0.00377[0.766]):0.00374[0.802]):0.00375[0.821]):0.00053[0.804]):0.04474[0.985],(Aalpina_18511:0.01672,((Esyriacum_19086:0.06765,Dstrictus_10162:0.04236):0.02499[0.952],((((Dsophioides_24046:0.00398,Alinifolium_26115:0.01499):0.01428[0.929],(Rislandica_19727:0.01554,(Lsativum_42343:0.01466,Lsativum_31463:0.00396):0.03027[0.997]):0.00055[0.325]):0.00376[0.787],(Bstricta_708:0.00699,((Athaliana_23676:0.03065,(Alyrata_794:0.00373,Ahalleri_13385:0.00055):0.00377[0.754]):0.01178[0.934],((Crubella_21145:0,Cgrandiflora_3813:0):0.03805,(Mmaritima_2864:0.00054,(Csativa_30132:0.00761,(Csativa_53956:0,Csativa_42321:0):0.00055):0.02297[0.994]):0.00795[0.138]):0.0038[0.436]):0.00054[0.848]):0.00372[0.778]):0.01139[0.956],((Iamara_58311:0.04151,Lannua_16481:0.03823):0.00053[0.776],(Lannua_28728:0.00748,(Tarvense_21958:0.00754,(Esalsugineum_6832:0.00747,((Camplexicaulis_46996:0.00746,(Mperfoliatum_12164:0.00374,(Itinctoria_48576:0.00055,Itinctoria_91362:0.00372):0.00055[0]):0.0075[0.928]):0.00055[0],(((Sparvula_23185:0.01497,Camplexicaulis_24082:0.0075):0.00054[0],(Salba_32563:0,Salba_30240:0):0.00747):0.00372[0.421],(((Cmaritima_48789:0.00759,Brapa_31667:0.02268):0.00378[0.745],(Evesicaria_22990:0.01136,Chispanica_35390:0.00751):0.00751[0.876]):0.00732[0.871],(Chispanica_14400:0.01616,(Cmaritima_45097:0.03719,((Salba_20785:0,Salba_17452:0):0.03268,((Brapa_17017:0.00055,Bnapus_93139:0.00055):0.00741[0.873],(Bnapus_9434:0.00389,(Evesicaria_62123:0,Evesicaria_1339:0):0.02291):0.00371[0.763]):0.00942[0.895]):0.00811[0.296]):0.02055[0.893]):0.01075[0.487]):0.00053[0.874]):0.00375[0.816]):0.00748[0.892]):0.0037[0.777]):0.00368[0.776]):0.00376[0.788]):0.00312[0.709]):0.00376[0.758]):0.01414[0.853]):0.02457[0.895]):0.0226[0.796]):0.22595[1]):0.11169[0.998],(Aoccidentale_39948:0.08792,(((Lusitatissimum_10887:0.05543,(Lusitatissimum_3485:0.05226,Lusitatissimum_12263:0.02569):0.19025[1]):0.06862[0.986],((Mesculenta_1123:0.04743,(Hbrasiliensis_28144:0.01269,(Rcommunis_7957:0.05475,(Hbrasiliensis_30061:0.06242,Mesculenta_31765:0.05212):0.0037[0.427]):0.00776[0.853]):0.00951[0.828]):0.03205[0.935],(((Sdunnii_27938:0.01173,(Sbrachista_22859:0.00794,(Ssuchowensis_22351:0.00764,Spurpurea_34582:0.00055):0.00392[0.431]):0.00779[0.83]):0.03274[0.991],((Ptrichocarpa_18191:0.00055,(Pdeltoides_1524:0.00392,Peuphratica_27530:0.01187):0.00055[0.8]):0.00055[0],(Palba_18414:0.00055,(Ptremula_30712:0.00055,Ptremuloides_21705:0.00394):0.00055[0]):0.0119[0.942]):0.01212[0.912]):0.01387[0.885],((Sdunnii_15674:0.01187,(Spurpurea_31946:0.00793,(Ssuchowensis_17544:0,Sbrachista_9652:0):0.00055):0.00395[0.794]):0.00687[0.809],((Ptrichocarpa_2126:0.00817,(Ptremula_9358:0.02351,Palba_9721:0.00411):0.00386[0.762]):0.00054[0],(Pdeltoides_8173:0.00055,(Peuphratica_30522:0,Peuphratica_16444:0):0.00398):0.00055[0]):0.00519[0.792]):0.02258[0.969]):0.06716[0.998]):0.02864[0.803]):0.02705[0.923],((Cfollicularis_26999:0.06765,((Sbirrea_14398:0.01923,((Pvera_22112:0.01179,(Mindica_29659:0.00384,Mindica_11310:0.00055):0.03965[0.999]):0.00054[0],(Mindica_10060:0.01701,(Aoccidentale_8459:0.27514,Aoccidentale_8251:0.12378):0.057[0.883]):0.01395[0.887]):0.02031[0.955]):0.02962[0.979],(Dlongan_7849:0.02909,((Ptrifoliata_21420:0,Cichangensis_16214:0):0.00381,((Cmedica_23256:0.00054,Citrussinensis_19949:0.00143):0.00241[1],(Fhindsii_3157:0,Fhindsii_12504:0,Creticulata_7704:0,Cmedica_6367:0,Cgrandis_22420:0,Cclementina_20801:0,Abuxfoliata_19669:0):0.00055):0.00054[0]):0.01275[0.896]):0.01704[0.909]):0.02256[0.935]):0.00608[0.7],((Hsyriacus_55822:0.06743,((Gmustelinum_57428:0.00385,Ghirsutum_75135:0.00379):0.00384[0.829],((Gtomentosum_13202:0,Graimondii_35277:0,Gdarwinii_20838:0,Gbarbadense_12439:0):0.00055,(Gmustelinum_72906:0.00055,(Gdarwinii_44490:0.00378,(Gtomentosum_46730:0.0038,(Ghirsutum_71479:0,Gbarbadense_59620:0):0.00055):0.00055[0]):0.00382[0.822]):0.00765[0.922]):0.00054[0]):0.03293[0.968]):0.02349[0.899],((Colitorius_26041:0.00055,Ccapsularis_14123:0.00395):0.02031[0.979],((Tcacao_1825:0.00776,Humbratica_11158:0.01952):0.00771[0.883],(Dzibethinus_31439:0.01974,((Hsyriacus_47446:0.11868,((Graimondii_28350:0,Gmustelinum_3596:0):0.0078,(Gbarbadense_7566:0.00396,(Gtomentosum_68754:0,Ghirsutum_12239:0,Gdarwinii_26314:0):0.00054):0.00055[0.345]):0.09015[1]):0.02419[0.929],((Hsyriacus_42599:0.03119,((Gtomentosum_57482:0.00381,(Gdarwinii_68803:0.00381,(Gmustelinum_18209:0,Ghirsutum_49909:0,Gbarbadense_17095:0):0.00055):0.00055[0]):0.00388[0.76],((Graimondii_5130:0,Ghirsutum_31008:0):0.00055,(Gmustelinum_16018:0.00055,(Gdarwinii_66598:0.00377,(Gtomentosum_63583:0.00055,Gbarbadense_10398:0.00379):0.00055[0]):0.00381[0.842]):0.00759[0.918]):0.01543[0.961]):0.03639[0.981]):0.02079[0.91],((Hsyriacus_18156:0.0728,(Hsyriacus_25708:0.02695,(Hsyriacus_53648:0.01723,Hsyriacus_29957:0.02836):0.00898[0.407]):0.01494[0.834]):0.03684[0.957],((Gmustelinum_62954:0.00392,(Gtomentosum_42469:0,Ghirsutum_69608:0,Gdarwinii_53717:0,Gbarbadense_32284:0):0.00055):0.01178[0.905],(Gmustelinum_26763:0.00392,((Gdarwinii_10581:0.00391,Gbarbadense_34135:0.00055):0.00402[0.839],(Gtomentosum_60991:0,Graimondii_15995:0,Ghirsutum_52932:0):0.00055):0.00055[0]):0.00812[0.863]):0.06389[0.999]):0.03626[0.979]):0.00455[0.574]):0.00054[0.709]):0.00406[0.771]):0.00369[0.741]):0.01285[0.9]):0.02587[0.968]):0.00986[0.43]):0.00816[0.424]):0.01289[0.514]):0.01462[0.807]):0.01567[0.893],(((Carborea_12134:0.08043,(Rdelavayi_6829:0.00788,(Vdarrowii_2341:0,Vcorymbosum_95445:0,Vcorymbosum_75146:0,Vcorymbosum_57476:0):0.03367):0.07131[0.998]):0.0416[0.925],((((Pginseng_27278:0.05989,(Dcarota_19012:0.05727,Csativum_23288:0.03059):0.06947[0.996]):0.02409[0.802],((Pginseng_7786:0.00055,Pginseng_14596:0.00779):0.03666[0.984],((Dcarota_30968:0.01899,Csativum_32043:0.00055):0.04017[0.98],(Csativum_17685:0.28048,(Dcarota_7423:0.0621,Csativum_27255:0.05768):0.03115[0.766]):0.0558[0.928]):0.01561[0.833]):0.00748[0.771]):0.0314[0.948],((Lsativa_20738:0.14911,Ccardunculus_14477:0.0425):0.04936[0.974],((Lsativa_467:0.03245,Ccardunculus_252:0.02859):0.00055[0.455],((Mmicrantha_31956:0.0059,Mmicrantha_29129:0.00554):0.07401[1],(Hannuus_9909:0.01041,(Ecanadensis_9195:0.03617,(Hannuus_48494:0.01984,(Mmicrantha_38954:0.00055,Mmicrantha_30025:0.00383):0.05858[0.998]):0.03248[0.971]):0.01127[0.833]):0.00921[0.857]):0.0005[0.771]):0.03063[0.934]):0.05404[0.981]):0.0117[0.787],(((Calba_23617:0.04298,(Opumila_24461:0.03664,Calba_8016:0.03623):0.01577[0.904]):0.00903[0.835],(Ccanephora_23988:0.00389,(Ceugenioides_7791:0,Carabica_25528:0,Carabica_22736:0):0.00055):0.02374[0.93]):0.04357[0.972],((Itriloba_9694:0.07096,(Itriloba_25989:0.03827,(Ccampestris_17412:0.00053,(Ccampestris_3435:0.02099,Caustralis_10602:0.01096):0.0065[0.885]):0.14517[1]):0.03341[0.946]):0.00715[0.453],(((Smelongena_26628:0.01582,(Cchinense_28924:0,Cannuum_90:0):0.01174):0.00397[0.653],(Stuberosum_9356:0.0039,(Spimpinellifolium_23131:0,Spennellii_29948:0,Slycopersicum_6423:0):0.00054):0.00401[0.823]):0.00554[0.772],((Pinflata_7314:0.00385,Paxillaris_11821:0.00055):0.03316[0.992],((Nbenthamiana_56890:0.01165,Nbenthamiana_23707:0.01172):0.00054[0.879],((Nattenuata_17387:0.00391,Ntabacum_24709:0.00055):0.00054[0],(Ntabacum_18841:0,Nsylvestris_4944:0):0.00391):0.00054[0.737]):0.00659[0.439]):0.00406[0.158]):0.03392[0.951]):0.03524[0.889]):0.05032[0.999]):0.00936[0.367]):0.02495[0.939],((Tvoinierianum_26553:0.02403,(Vvinifera_29703:0,Vriparia_12541:0,Varizonica_25567:0,Varizonica_1032:0):0.00833):0.07981[1],(((Dinvolucrata_19158:0.04919,(Cacuminata_39096:0.03088,(Nyunnanensis_25086:0.00055,Nsinensis_11791:0.00559):0.00474[0.827]):0.01167[0.859]):0.01571[0.921],((Dinvolucrata_20488:0.02592,(Cacuminata_24594:0.05475,(Nyunnanensis_16262:0.01518,Nsinensis_22734:0.00053):0.01417[0.773]):0.01465[0.442]):0.02001[0.775],(Hquercifolia_8295:0.08448,((Doleifera_25137:0.08038,(Csinensis_39497:0.05415,Csinensis_35204:0.04252):0.00772[0.784]):0.01222[0.863],((Doleifera_840:0.10873,(Achinensis_7164:0.00382,Achinensis_30651:0.01186):0.03094[0.979]):0.00253[0.129],(Rdelavayi_22074:0.04895,(Vcorymbosum_40803:0.00396,(Vdarrowii_26693:0,Vcorymbosum_92325:0,Vcorymbosum_38884:0,Vcorymbosum_1634:0):0.00055):0.04911[0.987]):0.06495[0.995]):0.00685[0.793]):0.0132[0.928]):0.00555[0.119]):0.00305[0.687]):0.00982[0.873],(((Kuniflora_20943:0.05135,((Cchinensis_15957:0.05227,(Tthalictroides_21377:0.01166,Acoerulea_2043:0.00055):0.03707[0.955]):0.01641[0.788],(Mcordata_10354:0.02052,(Psomniferum_26433:0.00055,Psomniferum_22686:0.01129):0.04984[0.993]):0.03054[0.956]):0.00974[0.752]):0.02739[0.953],((Cchinensis_26282:0.06766,(Tthalictroides_57:0.02378,Acoerulea_29115:0.0043):0.00487[0.725]):0.09008[1],((Pamericana_8564:0.00394,Ckanehirae_25295:0.00055):0.05765[0.995],((Pamericana_2526:0.00054,Ckanehirae_14655:0.01505):0.12819[1],(Cdemersum_16926:0.10834,(Aamericanus_25625:0.02832,Aamericanus_15148:0.03856):0.05364[0.992]):0.0183[0.786]):0.00959[0.696]):0.01413[0.84]):0.00841[0.291]):0.01346[0.82],(((Dspatulata_15528:0.04315,Avesiculosa_18769:0.03502):0.05347[0.997],((Rcrenulata_1304:0.05659,Rcrenulata_15167:0.04105):0.03002[0.892],(Klaxiflora_38850:0.00402,(Klaxiflora_14720:0,Kfedtschenkoi_9911:0):0.00055):0.03966[0.977]):0.07499[1]):0.00054[0.415],(((Rcrenulata_490:0.02394,(Klaxiflora_18455:0.00384,(Klaxiflora_27913:0,Kfedtschenkoi_17283:0):0.00055):0.02008[0.921]):0.08853[1],((((Pgranatum_14525:0.0955,(Ccitriodora_23139:0.02303,(Egrandis_32537:0.02107,(Soleosum_1773:0.00782,Pguajava_13609:0.01603):0.00637[0.79]):0.0049[0.746]):0.04218[0.975]):0.02137[0.863],(Pgranatum_10246:0.07675,(Pguajava_22903:0.03567,(Egrandis_26473:0.0295,(Soleosum_5738:0.0256,Ccitriodora_34888:0.03674):0.0047[0.102]):0.00678[0.406]):0.1034[1]):0.01423[0.298]):0.01024[0.828],((Lusitatissimum_11269:0.09259,(Lusitatissimum_32974:0.02008,Lusitatissimum_24813:0.00963):0.1622[1]):0.05252[0.984],(((Sundatus_5228:0.06132,Pamilis_5842:0.07686):0.04955[0.958],(Pamilis_21317:0.16597,(Sundatus_617:0.00054,Sundatus_3728:0.00055):0.09385[0.99]):0.14905[1]):0.02276[0.281],(Saralocaspica_14117:0.05125,(Bvulgaris_11262:0.0369,(Soleracea_13160:0.0436,(Cquinoa_24203:0,Cquinoa_15804:0):0.01194):0.00704[0.769]):0.03485[0.968]):0.04447[0.979]):0.04516[0.99]):0.01371[0.842]):0.00734[0.81],((Ccardunculus_25719:0.04837,((Lsativa_36116:0.04472,Ecanadensis_18645:0.021):0.00788[0.605],(Mmicrantha_24900:0.06155,Hannuus_14097:0.02705):0.0101[0.813]):0.02398[0.662]):0.06227[0.996],((Itriloba_24212:0.11649,((Calba_33988:0.02591,(Opumila_3754:0.04925,(Calba_18681:0.02384,(Carabica_16975:0.00392,(Ceugenioides_15687:0.00395,(Ccanephora_9540:0,Carabica_27450:0):0.00055):0.00055[0]):0.01595[0.97]):0.00055[0]):0.00599[0.707]):0.01589[0.922],((Itriloba_25949:0.05521,(Ccampestris_25602:0.01289,Caustralis_14830:0.00626):0.15705[1]):0.05297[0.965],((Spennellii_25886:0.00376,(Spimpinellifolium_15089:0,Slycopersicum_33728:0):0.00054):0.06988[1],(Ntabacum_20153:0.00987,((Nbenthamiana_28306:0.00765,(Nattenuata_32741:0.00055,(Nbenthamiana_16791:0.00383,(Ntabacum_48593:0,Nsylvestris_32132:0):0.00055):0.00383[0.824]):0.00054[0]):0.00595[0.802],((Cchinense_24492:0.00055,Cannuum_7103:0.00785):0.02413[0.983],(Smelongena_16818:0.03982,(Pinflata_31107:0,Paxillaris_31632:0):0.01161):0.00804[0.875]):0.0055[0.788]):0.00387[0.481]):0.00054[0.914]):0.05614[0.995]):0.00755[0.138]):0.01377[0.819]):0.01124[0.811],(((Nbenthamiana_9285:0.02003,((Ntabacum_4249:0,Nsylvestris_21155:0):0.00394,(Ntabacum_19654:0.03232,Nattenuata_18482:0.01579):0.00408[0.769]):0.00372[0.747]):0.01745[0.944],((Pinflata_19032:0.00889,Paxillaris_17199:0.00694):0.06845[1],((Smelongena_15362:0.03902,(Cchinense_11088:0.00391,Cannuum_35457:0.00388):0.02715[0.977]):0.00977[0.836],(Stuberosum_6070:0.01972,(Spennellii_26420:0.00055,(Spimpinellifolium_18204:0,Slycopersicum_1773:0):0.01153):0.0195[0.957]):0.00405[0.747]):0.03296[0.969]):0.00881[0.71]):0.06006[0.998],((Oeuropaea_36286:0.04059,Oeuropaea_2156:0.02273):0.08354[0.998],(AmajusL_17177:0.04888,((Mguttatus_25820:0.13022,(Lphilippensis_18339:0.04391,(Bhygrometrica_21911:0.1581,(Pjaponicum_17267:0.02674,(Sasiatica_5657:0.06142,Sasiatica_15190:0.05948):0.04517[0.973]):0.01913[0.908]):0.00434[0.439]):0.00522[0.254]):0.00367[0.767],(Sindicum_16126:0.02867,((Ureniformis_13187:0.09084,Ugibba_12254:0.02822):0.10344[0.999],((Ureniformis_26872:0.0551,Ugibba_17963:0.04088):0.02837[0.852],(Gaurea_8724:0.13179,Gaurea_11092:0.04531):0.01895[0.866]):0.02031[0.923]):0.0091[0.721]):0.01422[0.9]):0.004[0.75]):0.00992[0.79]):0.01968[0.939]):0.00423[0.775]):0.00849[0.85]):0.00959[0.817]):0.00054[0.84]):0.01255[0.609],(((Mcharantia_1540:0.06203,(Sgrosvenorii_16009:0.02456,(Csativus_12987:0.09521,(Cmaxima_11211:0.01745,(Cpepo_2168:0.00673,(Cargyrosperma_24661:0.00386,Cmoschata_24322:0.00055):0.00053[0.997]):0.00891[0.82]):0.05608[0.961]):0.0321[0.956]):0.00617[0.732]):0.05843[0.985],(Cviolacea_332:0.06479,(((Lsativum_49117:0.01179,Lsativum_48564:0.02234):0.05927[0.995],(((Esyriacum_24095:0.03787,Dstrictus_17859:0.05245):0.01754[0.412],(Lannua_1428:0.0511,(Rislandica_4004:0.05432,((Crubella_13491:0.00378,Cgrandiflora_15788:0.01119):0.01501[0.967],(Mmaritima_2638:0.01111,(Bstricta_26426:0.0149,((Alinifolium_31676:0.00374,(Dsophioides_17888:0.00055,Alinifolium_33197:0.00373):0.00371[0.782]):0.02321[0.985],((Alyrata_12301:0.01342,Athaliana_14114:0.00551):0.01129[0.837],(Csativa_3890:0.00752,(Csativa_74115:0.00737,Csativa_14139:0.00054):0.0037[0.426]):0.02064[0.962]):0.00572[0.458]):0.00055[0.618]):0.00373[0.861]):0.00054[0]):0.0075[0.422]):0.00774[0.871]):0.00054[0.884]):0.0071[0.789],(Esalsugineum_8013:0.03416,(Camplexicaulis_32764:0.02305,((Spinnata_44981:0.07719,Itinctoria_99557:0.1037):0.01194[0.864],(Aalpina_4818:0.06127,(Tarvense_7796:0.02669,(((Camplexicaulis_6071:0.00055,Spinnata_33901:0.00751):0.00055[0],(Mperfoliatum_23058:0.00754,(Itinctoria_78795:0.00055,(Itinctoria_32828:0.00756,(Itinctoria_49858:0.00373,Itinctoria_104056:0.00054):0.00378[0.099]):0.00054[0]):0.00376[0.789]):0.00754[0.896]):0.00375[0.801],(Sparvula_23224:0.01532,(Cmaritima_45980:0.0151,(Bnapus_88366:0.01142,((Brapa_30269:0,Bnapus_21663:0):0.00757,(Evesicaria_70187:0.01891,(Salba_53002:0.00383,Chispanica_29547:0.01885):0.00375[0.773]):0.00379[0.776]):0.0037[0.78]):0.00375[0.778]):0.02733[0.995]):0.00351[0.749]):0.00381[0.782]):0.00368[0.777]):0.00376[0.788]):0.00054[0.676]):0.0038[0.769]):0.00806[0.869]):0.00171[0.711]):0.10302[1],(Lannua_10610:0.02958,((Iamara_21391:0.05189,((Esyriacum_3855:0.03449,Dstrictus_17797:0.03793):0.0193[0.937],(Lannua_18755:0.07616,(Itinctoria_71588:0.00055,((Mmaritima_4219:0.01546,(Rislandica_6892:0.01225,Lsativum_23762:0.04603):0.00268[0.759]):0.00365[0.366],((Alinifolium_41474:0.00359,(Dsophioides_5635:0,Alinifolium_14435:0):0.00055):0.01459[0.982],((Csativa_53173:0.00054,Csativa_14816:0.01144):0.01582[0.957],((Alyrata_21127:0.00365,(Athaliana_18192:0,Ahalleri_19081:0):0.00055):0.00725[0.915],(Csativa_6067:0.01888,(Cgrandiflora_5146:0.00373,(Crubella_3540:0.00055,Bstricta_2126:0.00662):0.00053[0.524]):0.00054[0]):0.00054[0.768]):0.00347[0.764]):0.00464[0.752]):0.00055[0.83]):0.00611[0.797]):0.00175[0.129]):0.0062[0.434]):0.00772[0.856]):0.00363[0.779],((Spinnata_44106:0.01464,Camplexicaulis_46986:0.01463):0.00735[0.875],((Itinctoria_87818:0.00362,(Mperfoliatum_16007:0.01101,(Itinctoria_87545:0,Itinctoria_14834:0):0.00055):0.00054[0]):0.00364[0.866],((Esalsugineum_3900:0.0098,Sparvula_14399:0.03062):0.00484[0.771],(Camplexicaulis_8244:0.00346,(Tarvense_5596:0.00762,(((Salba_48397:0,Salba_20103:0):0.02161,(Chispanica_13210:0.02202,(Evesicaria_22154:0.01494,(Cmaritima_10261:0.00753,(Bnapus_43969:0.00746,(Boleracea_32145:0,Bnapus_26413:0):0.01488):0.00363[0.79]):0.00748[0.874]):0.00055[0.851]):0.0086[0.888]):0.00449[0.387],(Aalpina_4382:0.02063,(Chispanica_5403:0.02457,((Salba_8928:0,Salba_35235:0,Salba_30596:0):0.00734,((Evesicaria_51656:0.00054,Evesicaria_50635:0.01152):0.01404[0.941],(Cmaritima_18558:0.02507,(Bnapus_38923:0.01069,(Boleracea_3728:0.01099,Bnapus_23304:0.00055):0.00054[0.903]):0.0167[0.909]):0.00715[0.276]):0.00433[0.758]):0.00387[0.77]):0.00871[0.865]):0.0045[0.4]):0.00879[0.83]):0.00055[0.993]):0.00709[0.907]):0.00054[0.432]):0.00053[0]):0.00054[0]):0.01491[0.874]):0.05548[0.991]):0.02431[0.844]):0.15891[1]):0.0288[0.931],((((Cfollicularis_10269:0.06118,Cpapaya_3796:0.0572):0.00453[0.766],((Vrotundifolia_52252:0,Vrotundifolia_29252:0):0.00053,(Vriparia_4995:0.00055,(Vvinifera_27147:0,Varizonica_51899:0,Varizonica_49329:0):0.00393):0.00785[0.907]):0.0269[0.988]):0.00529[0.738],(((Achinensis_6569:0.05701,Doleifera_19366:0.02317):0.00472[0.757],(Carborea_16482:0.06141,(Rgorgonias_1224:0.03596,Csinensis_20937:0.04252):0.00898[0.265]):0.00859[0.756]):0.00413[0.752],((Pginseng_3796:0.04147,(Cacuminata_35075:0.03654,(Nyunnanensis_23601:0.0039,Nsinensis_20423:0.00055):0.01517[0.912]):0.02071[0.923]):0.00054[0.839],(Hquercifolia_888:0.04376,(Dinvolucrata_24718:0.01612,(Cacuminata_9199:0.00628,(Nyunnanensis_1080:0.00055,Nsinensis_6006:0.00386):0.0179[0.936]):0.01482[0.894]):0.00395[0.169]):0.00449[0.771]):0.00403[0.76]):0.01484[0.94]):0.00055[0],((((Dcarota_18212:0.0449,Csativum_23676:0.02635):0.08258[1],(Dcarota_9189:0.00376,Csativum_20431:0.01159):0.03178[0.942]):0.04973[0.985],((Zjujuba_3241:0.03229,((Mnotabilis_2507:0.00778,Fcarica_28994:0.01186):0.01761[0.94],(Cannabissativa_26893:0.03225,(Torientale_259:0.00055,Pandersonii_4263:0.00395):0.04606[0.994]):0.02043[0.902]):0.00876[0.793]):0.0039[0.725],((Rchinensis_16814:0.00393,((Fxananassa_71580:0.00395,Fxananassa_31894:0.00395):0.00055[0],(Fxananassa_63530:0.00791,(Fxananassa_41404:0,Fvesca_17232:0):0.00055):0.00054[0]):0.00392[0.786]):0.01581[0.939],((Pbretschneideri_30924:0,Mdomestica_5069:0,Mbaccata_17965:0):0.00055,((Pbretschneideri_19599:0.00776,(Mdomestica_3421:0,Mbaccata_32433:0):0.00055):0.0118[0.964],(Pavium_4701:0.00055,(Pyedoensis_11075:0,Ppersica_14365:0,Pdulcis_26545:0,Parmeniaca_18529:0):0.00285):0.00108[0.927]):0.00752[0.82]):0.01613[0.957]):0.01596[0.948]):0.00906[0.877]):0.00676[0.764],(((((Sbirrea_9056:0.00396,Dlongan_132:0.0283):0.00388[0.706],((Mindica_7693:0.0319,(Aoccidentale_32933:0.00055,Aoccidentale_32228:0.00054):0.01546[0.935]):0.00435[0.779],(Pvera_6119:0.01563,(Mindica_28978:0.02387,Aoccidentale_18393:0.00394):0.00387[0.576]):0.00055[0.665]):0.00388[0.795]):0.00826[0.872],((Tsinensis_63:0.00793,Tsinensis_28338:0.03918):0.00963[0.84],(Cclementina_12616:0.00055,((Cgrandis_8708:0.00775,(Abuxfoliata_22408:0.00775,(Cmedica_25349:0.00778,Creticulata_26726:0.00384):0.00055[0]):0.00055[0]):0.00053[0],((Cichangensis_19481:0,Cichangensis_12471:0):0.00773,(Ptrifoliata_7662:0,Fhindsii_12313:0,Citrussinensis_16858:0):0.00055):0.00055[0]):0.00351[0.923]):0.05332[0.999]):0.01921[0.924]):0.00883[0.834],((Rcommunis_17541:0.02304,(Mesculenta_27633:0.02737,(Hbrasiliensis_34775:0.01968,(Mesculenta_11836:0.00919,Hbrasiliensis_24452:0.01922):0.01281[0.945]):0.00054[0.819]):0.00841[0.132]):0.01658[0.951],((Peuphratica_15386:0.01982,((Ptremuloides_21873:0.00392,Palba_22226:0.00055):0.00391[0.869],((Ptrichocarpa_33790:0.00055,Pdeltoides_15206:0.00395):0.00402[0.771],(Sdunnii_17213:0.00054,(Ssuchowensis_9509:0.00628,Spurpurea_15429:0.00579):0.02588[0.974]):0.02817[0.991]):0.00386[0.78]):0.00053[0.898]):0.0076[0.827],((Sdunnii_24387:0.00446,(Sbrachista_10016:0.00055,(Spurpurea_22853:0.00384,(Spurpurea_24540:0.00055,Ssuchowensis_22468:0.0078):0.00055[0]):0.00385[0.851]):0.01925[0.981]):0.01661[0.918],(Peuphratica_26706:0.0076,((Ptrichocarpa_15058:0.00393,Pdeltoides_13111:0.00055):0.00055[0],(Ptremuloides_24265:0.0039,Palba_27813:0.00391):0.00779[0.89]):0.00054[0.884]):0.0106[0.696]):0.01182[0.884]):0.01187[0.936]):0.01255[0.924]):0.00469[0.779],(((Mrubra_7210:0.01295,Cillinoinensis_9412:0.02681):0.01155[0.843],(((Jregia_20147:0.00398,Cillinoinensis_17530:0.00392):0.01678[0.964],(Bplatyphylla_22443:0.01591,(Cavellana_13637:0.00055,Cfangiana_22241:0.01167):0.00771[0.866]):0.01142[0.887]):0.00735[0.766],((Cmollissima_17872:0,Cdentata_20927:0):0.00374,(Qrubra_3153:0.00388,(Qsuber_23460:0.00744,Qlobata_15256:0.00053):0.00769[0.903]):0.00054[1]):0.03932[0.999]):0.00055[0.337]):0.00803[0.865],(((((Cpepo_16382:0.00578,Cargyrosperma_19309:0.00294):0.00102[0.953],(Cmoschata_8117:0.00055,Cmaxima_5824:0.00777):0.00054[0]):0.02789[0.982],((Cmaxima_7320:0.0037,(Cmoschata_16065:0.00389,Cargyrosperma_12778:0.00055):0.00785[0.874]):0.03625[0.984],(Bhispida_1843:0.00398,((Csativus_193:0.00779,Cmelo_20142:0.00054):0.00382[0.749],(Clanatus_10877:0.00389,(Lsiceraria_5587:0.00391,(Sgrosvenorii_24779:0.01983,Mcharantia_9297:0.01191):0.00785[0.856]):0.00054[0]):0.00055[1]):0.00392[0.72]):0.00054[0.942]):0.00788[0.25]):0.02897[0.975],((Dzibethinus_4286:0.04004,(Dzibethinus_5539:0.03207,(Colitorius_7342:0.00392,Ccapsularis_17205:0.00055):0.01578[0.967]):0.00388[0.752]):0.00054[0],(Dzibethinus_23321:0.04396,((Tcacao_16625:0.00054,Humbratica_17619:0.0079):0.01571[0.972],(((Hsyriacus_4439:0.01203,Hsyriacus_22906:0.02793):0.02392[0.964],(Hsyriacus_3104:0.04099,Hsyriacus_9913:0.0286):0.00339[0.74]):0.00055[0.999],(((Gdarwinii_22207:0,Gbarbadense_19673:0):0.00774,(Gmustelinum_30230:0.00388,(Gtomentosum_45076:0,Ghirsutum_52008:0):0.00055):0.00055[0]):0.00386[0.883],(Gtomentosum_63294:0,Graimondii_2783:0,Gmustelinum_61807:0,Ghirsutum_10356:0,Gdarwinii_5159:0,Gbarbadense_17545:0):0.00054):0.00391[0.842]):0.032[0.998]):0.00054[0.724]):0.0039[0.831]):0.04034[0.997]):0.00411[0.749],(((Pvulgaris_3547:0.00396,(Vunguiculata_18020:0,Vangularis_27351:0,Plunatus_15135:0,Pacutifolius_13971:0):0.00055):0.00783[0.942],(Gmax_39477:0.00391,(Gsoja_25276:0.00055,(Ccajan_13886:0.00768,(Vradiata_8540:0.00583,((Gsoja_16765:0,Gmax_34114:0):0.01203,(Mtruncatula_50106:0.00786,(Tpratense_3005:0.00776,Carietinum_10178:0.01576):0.00384[0.76]):0.02774[0.991]):0.00683[0.686]):0.00105[0]):0.00054[0.885]):0.00055[0]):0.00055[0]):0.01866[0.941],((Ahypogaea_62581:0.00382,Ahypogaea_40123:0.00396):0.02807[0.985],((Ljaponicus_20115:0.04061,(Langustifolius_5147:0.01575,((Langustifolius_29633:0.00384,Lalbus_7879:0.00405):0.02403[0.986],(Lalbus_28567:0.01566,(Langustifolius_20767:0.01326,Lalbus_10812:0.01451):0.03962[0.991]):0.00055[0.628]):0.0039[0.718]):0.00839[0.865]):0.00841[0.863],((Ljaponicus_5097:0.04065,Ljaponicus_11649:0.01313):0.03167[0.96],(((Ahypogaea_2489:0.00787,Ahypogaea_23432:0.00055):0.13966[1],(Mtruncatula_49745:0.01628,(Tpratense_2957:0.00438,Carietinum_25547:0.06537):0.00724[0.778]):0.03289[0.964]):0.00997[0.803],(Ccajan_14057:0.01959,(((Gsoja_17876:0.00055,Gmax_30413:0.00055):0.02429[0.982],(Gsoja_38060:0,Gmax_27192:0):0.00394):0.01027[0.78],((Vunguiculata_23237:0.00788,(Vradiata_14637:0.00053,Vangularis_4356:0.01948):0.0078[0.878]):0.00758[0.875],(Pacutifolius_26294:0.00387,(Plunatus_8241:0.00387,Pvulgaris_9370:0.00387):0.00054[0]):0.00811[0.863]):0.01082[0.882]):0.00628[0.804]):0.04844[0.997]):0.00555[0.342]):0.02091[0.97]):0.00685[0.808]):0.00707[0.049]):0.01031[0.878]):0.01425[0.929]):0.00388[0.788]):0.00054[0.002]):0.00464[0.788]):0.00455[0.773]):0.00536[0.753]):0.02151[0.927]):0.01456[0.102]):0.02115[0.913]):0.00433[0.767]):0.00429[0.779]):0.00434[0.764]):0.00505[0.756]):0.01367[0.824]):0.02336[0.89]):0.10121[0.999]):0.02518[0.243]):0.09112[0.998]):0.04668[0.945]):0.0867[0.995]):0.04828[0.47],((Scucullata_15691:0.27788,Afiliculoides_2409:0.13436):0.32097[1],(((Ceratodonpurpureus_2691:0.15711,(Ppatens_3116:0.15614,Ppatens_13187:0.04224):0.15318[0.995]):0.34499[1],((Rcrenulata_7894:0.0301,Rcrenulata_5276:0.00627):0.11326[0.996],(Rcrenulata_4938:0.10634,((Klaxiflora_47294:0.00368,(Klaxiflora_18551:0.01178,Kfedtschenkoi_1808:0.01173):0.00407[0.78]):0.06906[0.997],(Klaxiflora_26865:0.00499,(Klaxiflora_28556:0,Kfedtschenkoi_19725:0):0.01479):0.09814[1]):0.02073[0.862]):0.0389[0.433]):0.4123[1]):0.12362[0.941],(Ljaponicus_10190:0.89646,(Smoellendorffii_6437:0.69638,((((((Crichardii_30702:0.30858,Afiliculoides_7324:1.06906):0.2336[0.912],(Fcarica_5494:0.8604,(Crichardii_18674:0.98858,(Crichardii_32003:0.40855,((Scucullata_9062:0,Scucullata_8689:0):0.56152,(Afiliculoides_14321:0.29529,Afiliculoides_15649:0.31907):0.07234[0.792]):0.13158[0.935]):0.19133[0.943]):0.05135[0.628]):0.1005[0.686]):0.07619[0.697],(Acoerulea_22734:0.95737,(Ppatens_25573:1.57248,((Fxananassa_90439:0.0155,(Fxananassa_53117:0.00965,(Fvesca_22515:0.00962,Fxananassa_15851:0.01304):0.00055[0]):0.00815[0.852]):0.13744[0.962],((Rislandica_6967:0.24275,(Waustraliana_16488:0.13687,Lminor_8161:0.08513):0.32124[1]):0.10413[0.737],(((Mmicrantha_13905:0.11163,Hannuus_37907:0.06867):0.21567[1],(Dcarota_22221:0.04889,(Csativum_36248:0.00055,Csativum_30974:0.00995):0.01906[0.91]):0.19749[1]):0.06487[0.927],(((Ptrichocarpa_10960:0.00054,(Peuphratica_18962:0.013,Ptremuloides_2561:0.0077):0.0073[0.861]):0.01524[0.889],(Spurpurea_23424:0.00055,(Ssuchowensis_19127:0.00302,Sbrachista_22409:0.00055):0.00301[0.787]):0.03119[0.997]):0.02991[0.943],(((Ptremuloides_11475:0.00643,Ptremula_27837:0.00325):0.00055[0],(Peuphratica_8556:0.00981,(Ptrichocarpa_26814:0.00326,Pdeltoides_19203:0.00055):0.00329[0.794]):0.00324[0.79]):0.00054[0.005],(Palba_20138:0.00978,(Sdunnii_6466:0.01165,(Sbrachista_15088:0.00055,(Ssuchowensis_21336:0,Spurpurea_1767:0):0.00054):0.01577[0.959]):0.0153[0.946]):0.0033[0.389]):0.03797[0.963]):0.13745[1]):0.04662[0.544]):0.06097[0.838]):1.53688[0.999]):0.56565[0.874]):0.21561[0.049]):0.07963[0.708],(Gmontanum_26576:0.6591,((Gmontanum_19735:0.69763,((((Pmenziesii_39476:0.05447,(Ptaeda_22160:0.03437,Plambertiana_23299:0.01816):0.05598[0.97]):0.2204[1],(Tplicata_38148:0.06162,(Ssempervirens_76008:0.00564,Sgiganteum_10258:0.03743):0.03226[0.778]):0.30951[1]):0.05232[0.679],(Gbiloba_20359:0.13536,((Gbiloba_39235:0.04154,(Aalba_70643:0.07299,(Pmenziesii_3820:0.1237,(Ptaeda_30519:0.05718,Plambertiana_28300:0.03795):0.16665[1]):0.0391[0.921]):0.37091[1]):0.07529[0.933],(Gbiloba_39539:0.06732,((Gmontanum_5407:0.29375,(Pmenziesii_20888:0.03775,(Ptaeda_35208:0.02066,Plambertiana_36140:0.01771):0.0436[0.859]):0.09667[0.993]):0.0383[0.796],(Tplicata_23621:0.03445,(Sgiganteum_3390:0.01834,(Ssempervirens_90969:0.00055,(Ssempervirens_11195:0,Ssempervirens_106067:0):0.00368):0.00054[0.863]):0.01046[0.808]):0.0707[0.986]):0.0551[0.952]):0.07033[0.98]):0.08879[0.976]):0.0577[0]):0.07571[0.894],((Atrichopoda_1034:0.24279,(Eferox_14943:0.00615,(Eferox_6660:0.03235,(Nthermarum_8661:0,Ncolorata_22613:0):0.00376):0.01504[0.856]):0.15681[0.989]):0.07415[0.926],((((Zmuelleri_25151:0.04415,Zmarina_18590:0.03588):0.12995[0.998],(Cdemersum_17154:0.39918,(Aamericanus_776:0.02462,Aamericanus_7487:0.07126):0.1025[0.981]):0.02133[0.133]):0.03196[0.495],((Waustraliana_14662:0.26724,(Spolyrhiza_7952:0.05424,Lminor_16246:0.11411):0.09058[0.964]):0.02719[0.822],((Spolyrhiza_16301:0.14632,Lminor_14086:0.28828):0.22213[0.994],(Dalata_17129:0.2074,((Csimplicifolius_132:0.06041,((Pdactylifera_19238:0.02632,(Eguineensis_13771:0.01404,Cnucifera_6075:0.01231):0.03308[0.942]):0.01663[0.527],((Csimplicifolius_49309:0.01126,Cjenkinsianus_3040:0.00366):0.04579[1],(Pdactylifera_23336:0.04629,(Eguineensis_10304:0.01135,Cnucifera_14485:0.01689):0.00921[0.764]):0.0085[0.865]):0.01053[0.843]):0.00814[0]):0.0649[0.975],(((Eventricosum_43091:0.0277,(Mbalbisiana_23860:0.01652,Macuminata_34711:0.00054):0.02486[0.888]):0.0784[0.961],((Mbalbisiana_7780:0.06849,Macuminata_28096:0.0665):0.01109[0.155],((Zofficinale_5502:0.01008,Zofficinale_29093:0.00054):0.04717[0.97],(Zofficinale_6724:0.00339,Zofficinale_54537:0.0036):0.08301[0.998]):0.10538[0.999]):0.02533[0.28]):0.09816[0.997],(((Vplanifolia_449:0.00055,Vplanifolia_22390:0.00501):0.10543[0.997],(Ashenzhenica_3336:0.23575,(Pequestris_18249:0.10124,Dcatenatum_15158:0.05):0.10437[0.994]):0.01297[0.131]):0.10397[0.991],(Acomosus_7617:0.18123,(Clittledalei_635:0.20299,(Jascendens_18791:0.07509,((Bamplexicaulis_14104:0.04423,(Platifolius_12798:0,Platifolius_12769:0):0.06527):0.02409[0.915],((Lperrieri_6617:0.07232,(Obrachyantha_17280:0.01474,(Opunctata_5763:0.00774,(Olongistaminata_9751:0.00382,((Omeridionalis_20432:0.01127,Obarthii_13092:0.00055):0.00367[0.924],(Onivara_16486:0.00055,(Oglumipatula_7842:0.0024,(Osativa_33232:0,Orufipogon_613:0):0.00278):0.00245[0.921]):0.00055[0]):0.00055[0]):0.00774[0.88]):0.01276[0.887]):0.01452[0.876]):0.04432[0.981],((Olatifolia_19614:0.13341,(((Bmexicanum_66772:0.02809,Bmexicanum_50417:0.01525):0.10855[0.999],((Bstacei_28402:0,Bhybridum_45574:0):0.06218,(Bsylvaticum_14495:0.01943,(Bhybridum_63374:0.00055,Bdistachyon_9853:0.00366):0.01084[0.875]):0.0467[0.936]):0.04256[0.893]):0.05866[0.966],(Hvulgare_4375:0.03117,((Scereale_8922:0.00373,Scereale_15111:0.00055):0.01945[0.968],((Tspelta_101504:0,Atauschii_22633:0):0.00598,((Tturgidum_3192:0,Tspelta_99033:0):0.01263,(Tturgidum_14229:0,Tspelta_34261:0,Tdicoccoides_52514:0):0.02623):0.00053[0]):0.00857[0.689]):0.01042[0.792]):0.06548[0.98]):0.11928[0.999]):0.01866[0.3],(((Ecoracana_27525:0.03759,Ecoracana_11431:0.01778):0.16524[1],(Dexilis_61398:0.00181,Dexilis_13267:0.06531):0.10735[0.995]):0.06856[0.936],(Csongorica_10700:0.06104,(Claxum_23564:0.04073,((Ufusca_30640:0.00737,(Cpurpureus_56057:0.0422,(Sviridis_9935:0,Sitalica_19392:0):0.00389):0.01653[0.9]):0.01442[0.917],((Zmays_29715:0.08073,((Pvirgatum_25663:0.05674,Pvirgatum_5551:0.02965):0.01682[0.873],(Pmiliaceum_49587:0.00572,Phallii_32975:0.00574):0.0157[0.896]):0.06158[0.992]):0.03006[0.925],(Sbicolor_22821:0.01465,((Msinensis_18051:0,Mlutarioriparius_38635:0):0.00351,(Mlutarioriparius_54173:0.0106,(Msinensis_59798:0.00055,Mlutarioriparius_32282:0.00351):0.00055[0]):0.00709[0.924]):0.00055[0.755]):0.02831[0.981]):0.00496[0.71]):0.0106[0.682]):0.03056[0.859]):0.01074[0.726]):0.02704[0.396]):0.01351[0.332]):0.02699[0.919]):0.04337[0.956]):0.12568[0.996]):0.06409[0.943]):0.01984[0.333]):0.03438[0.696]):0.02814[0.464]):0.03305[0.83]):0.05028[0.943]):0.00388[0.619]):0.03108[0.621]):0.04584[0.186],((Soleosum_2828:0.1039,(Egrandis_12652:0.06217,Ccitriodora_19080:0.04104):0.05851[0.906]):0.30049[1],((((Mguttatus_1583:0.11575,(Sindicum_10353:0.01101,((Ugibba_18649:0.07315,(Ureniformis_3829:0.01735,Ureniformis_34416:0.01002):0.10339[1]):0.02947[0.891],((Gaurea_6548:0.08014,Gaurea_5300:0.18893):0.06408[0.968],(Ureniformis_38753:0.00055,Ureniformis_21698:0.00055):0.0804[0.997]):0.0121[0.51]):0.0791[1]):0.01073[0.57]):0.02126[0.915],((Mguttatus_15862:0.12026,(Pjaponicum_28407:0.02168,(Sasiatica_2222:0.11137,Lphilippensis_13954:0.03223):0.01447[0.843]):0.02419[0.925]):0.01356[0.86],((Bhygrometrica_26521:0.12723,AmajusL_6788:0.05708):0.01676[0.324],((Oeuropaea_47460:0.0321,Oeuropaea_31020:0.05449):0.0836[0.999],((Opumila_22425:0.02896,(Calba_32685:0.04108,((Ccanephora_13948:0,Carabica_5715:0):0.01168,(Ceugenioides_28690:0,Carabica_1755:0):0.00391):0.01153[0.89]):0.00803[0.811]):0.01538[0.901],(Itriloba_5444:0.02784,((Pinflata_22432:0.00382,Paxillaris_6342:0.00053):0.01063[0.753],((Nbenthamiana_38906:0.01946,((Ntabacum_40568:0,Nsylvestris_23692:0):0.00055,(Ntabacum_33610:0.00385,(Nbenthamiana_27279:0.01955,Nattenuata_1918:0.00055):0.00055[0.757]):0.00055[0]):0.00053[0.725]):0.01075[0.888],((Cchinense_34331:0,Cannuum_18673:0):0.00053,(Smelongena_1102:0.01962,(Stuberosum_29349:0.01143,(Spimpinellifolium_3689:0.004,(Spennellii_31526:0,Slycopersicum_20649:0):0.00055):0.00383[0.754]):0.0084[0.888]):0.00405[0.769]):0.01307[0.942]):0.00614[0.109]):0.04684[0.992]):0.02235[0.927]):0.02153[0.905]):0.01806[0.83]):0.00643[0.782]):0.01373[0.376]):0.02501[0.9],((Ccampestris_23761:0.01878,(Ccampestris_32109:0.00388,Caustralis_11322:0.00055):0.0197[0.917]):0.17665[1],((Cviolacea_13946:0.01254,Gaurea_17533:0.29876):0.01163[0.35],(((Esyriacum_15007:0.03316,Dstrictus_2375:0.07456):0.04712[0.983],((Aalpina_9308:0.05009,(Lannua_24535:0.04596,(Rislandica_5583:0.07381,((Alinifolium_26583:0.05149,(Lsativum_48463:0.01186,Lsativum_35644:0.00054):0.04433[0.962]):0.00627[0.756],((Athaliana_8368:0.01001,(Alyrata_27884:0.02431,Ahalleri_3547:0.00792):0.01601[0.937]):0.01809[0.952],((Csativa_87181:0.02795,Csativa_42067:0.02037):0.01657[0.929],(Bstricta_555:0.03236,(Crubella_1661:0.00785,Cgrandiflora_9495:0.00778):0.01938[0.962]):0.00055[0.352]):0.01632[0.947]):0.01032[0.859]):0.0164[0.798]):0.01016[0.866]):0.00361[0.209]):0.00426[0.768],((Sparvula_20719:0.04975,(Tarvense_5259:0.03526,Esalsugineum_11741:0.03385):0.02155[0.914]):0.00916[0.491],((Mperfoliatum_12615:0.01185,(Itinctoria_97960:0.00393,(Itinctoria_25891:0.0158,Itinctoria_35886:0.01181):0.00054[0.837]):0.0079[0.898]):0.00382[0.775],(((Evesicaria_24927:0.0238,Evesicaria_20459:0.00389):0.01971[0.976],(Salba_25862:0.02364,Cmaritima_54638:0.02788):0.00054[0.27]):0.00391[0.847],(Camplexicaulis_18923:0.02099,((Chispanica_23939:0.10078,(Evesicaria_58335:0.03691,Evesicaria_52642:0.01677):0.02321[0.934]):0.00753[0.734],(Bnapus_73898:0.01258,(Brapa_15557:0.01088,Bnapus_5498:0.0071):0.01865[0.947]):0.03589[0.99]):0.0147[0.911]):0.00055[0.766]):0.00405[0.816]):0.00621[0.774]):0.01431[0.944]):0.01835[0.888]):0.05534[0.992],((Iamara_53248:0.00386,Iamara_11888:0.00055):0.01157[0.956],(((Dstrictus_15595:0.01174,Bstricta_10916:0.00387):0.00389[0.8],(Esyriacum_9050:0.00778,(Rislandica_8824:0.00772,((Mmaritima_27659:0.00055,(Iamara_32222:0.02706,Csativa_37687:0.00055):0.00358[0.911]):0.0038[0.911],((Crubella_1316:0,Cgrandiflora_5471:0):0.00385,((Athaliana_24348:0.00386,(Lsativum_30900:0.01167,Lsativum_28879:0.00055):0.00773[0.911]):0.00055[0],(Csativa_80518:0.00438,(Dsophioides_614:0,Csativa_46256:0,Alinifolium_5573:0,Alinifolium_28382:0,Ahalleri_12710:0):0.00055):0.00055[0]):0.00055[0.474]):0.00055[0]):0.00055[0]):0.00439[0.814]):0.00053[0]):0.00054[0.19],((Esalsugineum_18401:0.00055,(Tarvense_5093:0.00382,Alyrata_217:0.00054):0.00359[0.921]):0.00054[0],(Sparvula_6505:0.00759,(Aalpina_8245:0.00774,(Lannua_16308:0.01561,((Camplexicaulis_3341:0.00054,Lannua_17077:0.01555):0.0038[0.742],(Camplexicaulis_38061:0.01967,(Spinnata_10743:0.00055,((Mperfoliatum_7800:0.00388,Itinctoria_43384:0.00389):0.0039[0.792],((Evesicaria_68729:0,Evesicaria_20996:0,Cmaritima_55376:0):0.00055,((Salba_9117:0,Salba_30290:0,Chispanica_29721:0):0.00385,((Boleracea_4213:0.00055,Bnapus_33573:0.00055):0.00387[0.849],(Brapa_31589:0,Bnapus_19527:0):0.00385):0.00055[0]):0.00384[0.855]):0.00387[0.836]):0.00055[0]):0.00055[0]):0.00054[0.777]):0.00373[0.801]):0.00055[1]):0.00371[0.922]):0.00054[0.991]):0.00386[0.834]):0.00055[0]):0.03888[0.977]):0.02685[0.933]):0.10008[0.998]):0.02418[0.805]):0.02955[0.638],(((Csinensis_48078:0.06081,((Dcarota_30330:0.03228,Dcarota_21255:0.05264):0.01532[0.892],(Pginseng_37842:0.00055,Pginseng_37026:0.00386):0.02456[0.968]):0.06759[0.999]):0.00432[0.725],((Hquercifolia_5722:0.12736,(Nsinensis_7423:0.0569,(Dinvolucrata_5525:0.03857,Cacuminata_13033:0.01657):0.01538[0.915]):0.00854[0.828]):0.01356[0.886],(Cmollissima_23585:0.05063,(Doleifera_4725:0.09992,((Achinensis_3636:0.01648,Achinensis_19217:0.04974):0.02703[0.917],(Rgorgonias_7682:0.04899,(Vdarrowii_33903:0,Vcorymbosum_67730:0,Vcorymbosum_56481:0,Vcorymbosum_124115:0):0.07057):0.00993[0.858]):0.01986[0.714]):0.01995[0.842]):0.00053[0.16]):0.00786[0.826]):0.00968[0.779],(((Rcrenulata_15306:0.05185,(Rcrenulata_5327:0.07369,(Kfedtschenkoi_23410:0.00055,(Klaxiflora_42422:0,Klaxiflora_40330:0):0.00388):0.04071[0.986]):0.0168[0.261]):0.09055[0.992],((Lsativa_11107:0.18229,(Ecanadensis_4337:0.15491,(Mmicrantha_46154:0.08881,Hannuus_23507:0.08212):0.03314[0.921]):0.0347[0.826]):0.08623[0.997],(Lsativa_24754:0.01155,((Hannuus_41029:0.07745,(Mmicrantha_46281:0,Mmicrantha_34804:0):0.02285):0.00055[1],(Hannuus_16606:0.01156,(Ccardunculus_9195:0.01191,Ecanadensis_10032:0.01948):0.00375[0.767]):0.00384[0.796]):0.00776[0.866]):0.03003[0.948]):0.01378[0.775]):0.04108[0.948],(((Lusitatissimum_37180:0.01469,Lusitatissimum_11358:0.00916):0.14069[1],((Avesiculosa_8218:0.08658,(Dspatulata_15294:0.06742,(Dmuscipula_19771:0.11386,Avesiculosa_24973:0.11711):0.04284[0.949]):0.01148[0.8]):0.01347[0.801],(Pamilis_5508:0.042,(Sundatus_26640:0.01094,(Ahypochondriacus_17207:0.10889,(Saralocaspica_18903:0.04377,(Bvulgaris_4798:0.0281,(Soleracea_15636:0.06676,(Cquinoa_40447:0.01079,Cquinoa_29044:0.00927):0.03211[0.985]):0.01215[0.849]):0.00534[0.742]):0.0229[0.857]):0.03874[0.921]):0.00929[0.649]):0.04885[0.985]):0.04237[0.96]):0.02362[0.859],((Psomniferum_2097:0.07763,(Ckanehirae_24428:0.0946,(Kuniflora_42651:0.11167,(Cchinensis_5742:0.04188,(Tthalictroides_17506:0.00628,Acoerulea_17381:0.00943):0.03134[0.962]):0.02078[0.871]):0.01739[0.644]):0.02278[0.877]):0.0298[0.92],(((Vrotundifolia_6214:0,Vrotundifolia_47218:0):0.0165,(Vvinifera_24469:0.0077,(Varizonica_33637:0.00055,(Varizonica_55916:0.00391,Vriparia_25574:0.00393):0.00055[0]):0.00054[0.901]):0.00809[0.831]):0.02971[0.979],(((Cpepo_8148:0.00055,(Cmoschata_19367:0.00055,(Cargyrosperma_26073:0.0038,Cmaxima_10492:0.01135):0.00054[0.93]):0.01077[0.716]):0.00231[0.995],(Mcharantia_5697:0.01458,((Sgrosvenorii_9872:0,Sgrosvenorii_13983:0):0.00781,(Clanatus_19610:0.00055,(Bhispida_6980:0.01145,(Csativus_2093:0.0039,(Cmelo_27846:0.00055,(Cmaxima_24213:0.00389,(Cpepo_6448:0,Cmoschata_27739:0,Cargyrosperma_13233:0):0.00055):0.01571[0.975]):0.00053[0]):0.00286[0.924]):0.00137[0.442]):0.00901[0.888]):0.00419[0.754]):0.0041[0.588]):0.04423[0.998],((Cpapaya_8444:0.06845,((Zjujuba_5408:0.03126,((Mnotabilis_5503:0.03322,Cannabissativa_2495:0.02238):0.0079[0.589],(Torientale_27694:0.00055,Pandersonii_18189:0.01166):0.02407[0.967]):0.02008[0.956]):0.00776[0.307],((Langustifolius_32226:0.00806,Lalbus_25781:0.00744):0.0301[0.964],((Ahypogaea_23161:0.00055,Ahypogaea_14853:0.00384):0.02527[0.954],((Ljaponicus_26094:0.03352,(Carietinum_14574:0.01355,(Tpratense_23879:0.05042,Mtruncatula_36815:0.01063):0.02655[0.963]):0.01575[0.911]):0.0099[0.85],((Ccajan_903:0.01195,(Gsoja_30124:0,Gmax_29503:0):0.00767):0.00378[0.773],((Gsoja_3708:0,Gmax_49340:0):0.02297,(Vunguiculata_28143:0.00385,((Vradiata_11161:0,Vangularis_27172:0):0.00055,(Pvulgaris_10881:0.01164,(Plunatus_6127:0,Pacutifolius_25256:0):0.00055):0.00385[0.858]):0.00054[0]):0.01417[0.924]):0.00195[0.496]):0.01973[0.949]):0.01036[0.875]):0.01307[0.62]):0.08109[0.999]):0.00596[0.757]):0.00985[0.875],((((Cdentata_18105:0.01959,Qsuber_6606:0.0038):0.00053[0.349],(Qrubra_9448:0.00055,Qlobata_31805:0.00385):0.00055[0.726]):0.05288[1],(Bplatyphylla_16939:0.04708,(Mrubra_9256:0.0601,(Jregia_26528:0.00054,Cillinoinensis_12707:0.01145):0.0326[0.983]):0.00658[0.943]):0.01054[0.607]):0.01184[0.898],((Dlongan_19443:0.07069,((Sbirrea_14365:0.02597,((Mindica_18192:0.02983,Aoccidentale_40766:0.01939):0.01069[0.545],(Pvera_31089:0,Pvera_19241:0):0.02435):0.02922[0.962]):0.00805[0.215],(Cichangensis_19894:0.00053,((Ptrifoliata_21721:0.00055,Abuxfoliata_13829:0.00806):0.00397[0.885],(Fhindsii_21251:0,Creticulata_8065:0,Cmedica_27547:0,Cgrandis_11830:0,Cclementina_1823:0):0.00055):0.00397[0.827]):0.044[0.994]):0.02328[0.922]):0.01887[0.912],((Cfollicularis_20197:0.07271,(Pgranatum_2561:0.04136,(Pguajava_23212:0.01893,(Soleosum_11200:0.02375,(Ccitriodora_24146:0.18123,(Egrandis_15744:0.02269,Ccitriodora_2857:0.02385):0.00973[0.83]):0.01243[0.889]):0.00623[0.748]):0.05015[0.998]):0.03316[0.972]):0.00054[0.198],((((Mdomestica_32126:0,Mbaccata_11454:0):0.02029,((Pbretschneideri_7296:0,Pbretschneideri_12973:0):0.00787,(Mdomestica_31272:0,Mbaccata_30765:0):0.00391):0.0156[0.929]):0.03324[0.99],((Pdulcis_5106:0.00395,(Parmeniaca_8617:0.00796,(Ppersica_2457:0.00055,Pavium_32140:0.00793):0.00055[0.022]):0.00055[0]):0.01219[0.926],(Rchinensis_40493:0.01178,(Fxananassa_25795:0.0039,(Fxananassa_43555:0.00389,(Fxananassa_88868:0,Fxananassa_80511:0,Fvesca_24884:0):0.00055):0.00055[0]):0.00388[0.771]):0.02007[0.971]):0.00378[0.764]):0.02829[0.946],(((Rcommunis_7591:0.02935,(Mesculenta_18867:0.03664,(Hbrasiliensis_3255:0.03095,(Mesculenta_10474:0.03467,Hbrasiliensis_16204:0.02791):0.01514[0.911]):0.00406[0.761]):0.01711[0.25]):0.02157[0.905],(((Sdunnii_12627:0.01087,(Sbrachista_6948:0.00808,(Ssuchowensis_8818:0.00054,Spurpurea_16218:0.00811):0.01212[0.914]):0.03454[0.968]):0.04216[0.982],(Peuphratica_13668:0.00505,((Ptremula_19697:0.00055,Palba_27888:0.00404):0.00812[0.912],(Ptrichocarpa_17100:0.00406,Pdeltoides_42147:0.00402):0.00811[0.887]):0.00316[0.774]):0.00473[0.764]):0.02032[0.95],((Sdunnii_1937:0.00406,(Ssuchowensis_13893:0.00397,(Spurpurea_5253:0,Sbrachista_5217:0):0.00055):0.01209[0.915]):0.02339[0.974],(Peuphratica_2788:0.00054,((Ptrichocarpa_5152:0,Pdeltoides_24008:0):0.00055,(Ptremuloides_5969:0.01757,(Ptremula_26574:0,Palba_27262:0):0.00055):0.00778[0.864]):0.00398[0.864]):0.0048[0.856]):0.01283[0.902]):0.02982[0.96]):0.03241[0.922],((Tcacao_18203:0.00055,Humbratica_5979:0.01627):0.00799[0.896],(Dzibethinus_19313:0.004,((Hsyriacus_40938:0.06849,(Ghirsutum_60454:0.01756,((Gmustelinum_49443:0.004,(Gtomentosum_4630:0,Ghirsutum_28547:0,Gdarwinii_17970:0,Gbarbadense_64757:0):0.00055):0.00055[0.848],((Gtomentosum_27600:0.01218,Graimondii_17428:0.004):0.00054[0],(Gdarwinii_10106:0.00404,(Gbarbadense_6537:0.00395,(Gmustelinum_21134:0,Ghirsutum_66672:0):0.00055):0.00055[0]):0.00399[0.847]):0.00792[0.654]):0.03383[0.97]):0.00751[0.409]):0.01686[0.914],((Colitorius_17314:0,Ccapsularis_20226:0):0.02026,(Dzibethinus_35830:0.03279,((Hsyriacus_38422:0.03565,Hsyriacus_32348:0.03094):0.02772[0.955],(Graimondii_27829:0.008,(Gtomentosum_38298:0.00398,(Gmustelinum_20125:0.00055,(Ghirsutum_56229:0.00802,((Gdarwinii_60627:0,Gbarbadense_51029:0):0.00399,(Gmustelinum_59570:0.00055,(Gtomentosum_34002:0,Gdarwinii_56356:0,Gbarbadense_3440:0):0.00055):0.00402[0.863]):0.00055[0]):0.00055[0.489]):0.00055[0]):0.00055[0]):0.019[0.941]):0.00926[0.822]):0.00521[0.742]):0.00407[0.765]):0.00402[0.761]):0.00055[0.025]):0.04884[0.995]):0.01024[0.734]):0.00445[0.783]):0.00375[0.897]):0.00054[0.937]):0.0041[0.78]):0.00482[0.759]):0.02472[0.94]):0.0138[0.852]):0.00624[0.002]):0.01296[0.73]):0.01494[0.817]):0.01524[0.32]):0.03085[0.781]):0.03779[0.651]):0.06583[0.813]):0.14638[0.997]):0.03985[0.723]):0.04744[0.819],(((Nthermarum_1595:0.00695,Ncolorata_15681:0.00415):0.01734[0.052],(Eferox_17725:0.01088,(Eferox_3320:0.01086,Eferox_820:0.02592):0.00721[0.85]):0.01637[0.798]):0.36459[1],(Atrichopoda_22342:0.19741,(((Aamericanus_6385:0.18644,Aamericanus_2040:0.08594):0.2159[1],((Waustraliana_10942:0.47749,Asativum_28014:0.12502):0.0452[0.879],(Clittledalei_21134:0.22465,((Cjenkinsianus_16111:0.0165,(Pdactylifera_12389:0.00819,Eguineensis_16949:0.01645):0.00824[0.869]):0.01182[0.868],(((Zofficinale_58036:0.16644,((Mbalbisiana_28192:0.00063,Macuminata_13595:0.00989):0.0959[0.996],((Zofficinale_52239:0.00054,Zofficinale_12039:0.00055):0.08291[0.993],(Zofficinale_6463:0.01925,Zofficinale_29038:0.00838):0.25554[1]):0.12317[0.993]):0.01455[0.7]):0.11777[1],((Mbalbisiana_17861:0.02707,Eventricosum_46546:0.02154):0.14645[1],((Mbalbisiana_20424:0.0094,(Macuminata_4792:0.00818,Eventricosum_5532:0.01295):0.00601[0.744]):0.04012[0.971],((Zofficinale_9445:0.0103,Zofficinale_53961:0.00993):0.16[1],((Zofficinale_65078:0.00407,Zofficinale_36656:0.00406):0.08916[0.997],(Zofficinale_39020:0.00399,Zofficinale_16314:0.01665):0.07007[0.996]):0.02935[0.273]):0.06169[0.983]):0.02862[0.113]):0.03131[0.587]):0.01966[0.843],((Drotundata_28475:0,Dalata_5848:0):0.07803,((Vplanifolia_23154:0.16567,(Pequestris_8148:0.08498,Ashenzhenica_9472:0.09022):0.029[0.853]):0.01688[0.143],(Jascendens_8353:0.01666,(Platifolius_3930:0.01676,((Claxum_28768:0.01573,((Ecurvula_45002:0.01056,((Csongorica_15738:0.00779,Csongorica_14485:0.00055):0.00386[0.8],(Ecoracana_48583:0.00783,Ecoracana_36513:0.00388):0.01185[0.943]):0.00577[0.778]):0.02328[0.98],(Pvirgatum_46976:0.00417,((Pvirgatum_21496:0.00777,(Pmiliaceum_23195:0.00055,(Pmiliaceum_17364:0,Phallii_24513:0):0.0039):0.00054[0.024]):0.00055[1],(Doligosanthes_21990:0.02358,(((Sviridis_31417:0,Sitalica_5277:0):0.00387,(Cpurpureus_826:0.00055,Camericanus_491:0.00389):0.0039[0.821]):0.00393[0.807],((Ufusca_7530:0.01182,(Dexilis_39096:0.00388,Dexilis_31542:0.00389):0.0039[0.813]):0.00055[0],(Zmays_34443:0.01538,(Sbicolor_19897:0.00055,((Msinensis_11410:0.00387,Mlutarioriparius_65857:0.00781):0.01192[0.913],(Sspontaneumhybrid_39699:0.00778,((Sspontaneum_5440:0.00392,Mlutarioriparius_33778:0.01563):0.00055[0.39],(Msinensis_34333:0.00055,Sspontaneumhybrid_9647:0.00388):0.00055[0.631]):0.00054[0]):0.0039[0.826]):0.00055[0]):0.00054[0.886]):0.00762[0.905]):0.00055[0]):0.00054[0.414]):0.0036[0.923]):0.00393[0.299]):0.00747[0.844]):0.0039[0.742]):0.01061[0.884],((Bamplexicaulis_25531:0.02831,Bamplexicaulis_11204:0.01989):0.00769[0.857],((Olatifolia_18244:0.01579,Bamplexicaulis_3021:0.02795):0.00055[0.782],((Omeyeriana_38154:0.0059,(Lperrieri_18211:0.01988,(Opunctata_23359:0.00389,(Omeridionalis_16106:0.00387,((Osativa_41592:0.00055,(Oglumipatula_3088:0.00385,Olongistaminata_26753:0.00385):0.00054[0.425]):0.00055[0],(Orufipogon_18379:0,Onivara_15858:0,Oglaberrima_14372:0,Obarthii_27049:0):0.00055):0.00055[0]):0.00388[0.765]):0.01172[0.911]):0.00965[0.878]):0.02803[0.987],((Bmexicanum_4021:0.00774,((Bhybridum_18876:0,Bdistachyon_16865:0):0.0039,(Bmexicanum_64034:0.00774,(Bsylvaticum_32162:0.00393,(Bstacei_8051:0,Bhybridum_47754:0):0.00055):0.00055[0]):0.00055[0]):0.00055[0]):0.01564[0.928],(Tdicoccoides_50913:0.00393,(Scereale_41392:0.00394,(Tturgidum_123:0,Tturgidum_11586:0,Tspelta_7710:0,Tspelta_38625:0,Tintermedium_80053:0,Tdicoccoides_14176:0,Atauschii_17705:0):0.00055):0.00055[0]):0.03597[0.996]):0.02028[0.959]):0.00398[0.737]):0.00055[0]):0.00913[0.886]):0.01954[0.945]):0.02365[0.933]):0.11943[1]):0.01646[0.823]):0.00433[0.697]):0.00578[0.758]):0.05086[0.962]):0.01418[0.042]):0.06117[0.912]):0.06464[0.909],(Kuniflora_15625:0.26805,(((Pamericana_2310:0.01162,Ckanehirae_1122:0.00853):0.14843[1],(Cdemersum_5591:0.01025,Cdemersum_24456:0.02774):0.2187[1]):0.0216[0.824],((((Cchinensis_9206:0.05178,(Tthalictroides_21082:0.03371,Acoerulea_13466:0.01956):0.05834[0.989]):0.14322[1],(Tvoinierianum_39067:0.03935,(Varizonica_47394:0.00055,(Varizonica_41851:0.00055,(Vrotundifolia_3115:0.02666,(Vvinifera_9795:0.00055,Vriparia_13986:0.00521):0.00054[0]):0.00518[0.832]):0.00481[0.926]):0.01893[0.731]):0.06351[0.985]):0.00551[0.684],((Kuniflora_25511:0.13472,(Cchinensis_31882:0.11578,(Tthalictroides_5757:0.00055,Acoerulea_8787:0.01653):0.05449[0.977]):0.09564[0.991]):0.04819[0.953],((Mcordata_6320:0.024,(Psomniferum_41069:0.00827,Psomniferum_36108:0.00055):0.07424[0.991]):0.12866[1],(Sasiatica_20947:0.18622,(Gaurea_267:0.2115,(Ureniformis_7861:0.0855,Ugibba_8947:0.07192):0.10023[0.986]):0.04255[0.864]):0.06341[0.951]):0.01096[0.645]):0.02775[0.903]):0.02037[0.722],((((Doleifera_6280:0.08944,Csinensis_32866:0.08979):0.04695[0.967],(Nyunnanensis_3415:0.04102,Cacuminata_3830:0.03199):0.05615[0.994]):0.00133[0.708],(((((Hannuus_2354:0.21648,((Hannuus_28997:0.12085,Ccardunculus_15789:0.06561):0.01139[0.559],(Lsativa_3713:0.05,Mmicrantha_34906:0.10216):0.03298[0.921]):0.01919[0.853]):0.04522[0.914],(Lsativa_32835:0.15514,(Ccardunculus_17185:0.1064,(Ecanadensis_7964:0.21139,(Hannuus_47602:0.09353,(Mmicrantha_16259:0.00055,Mmicrantha_11943:0.01142):0.17057[1]):0.09795[0.979]):0.04446[0.821]):0.02891[0.12]):0.1225[0.995]):0.0956[0.991],((Rchinensis_1355:0.01565,((Fxananassa_93529:0.00756,Fxananassa_42696:0.01129):0.01114[0.901],(Fxananassa_47807:0.00055,Fvesca_32311:0.00744):0.01578[0.947]):0.04224[0.967]):0.15612[1],(((Dmuscipula_6856:0.10202,Dspatulata_5744:0.13504):0.0436[0.629],(Avesiculosa_9433:0.03713,Avesiculosa_17495:0.08238):0.03181[0.888]):0.14084[0.998],((Sundatus_24199:0.03317,Pamilis_17726:0.07608):0.06457[0.976],(Saralocaspica_3495:0.07643,((Bvulgaris_4203:0.041,Ahypochondriacus_568:0.04427):0.00535[0.331],(Soleracea_6438:0.0359,(Cquinoa_43778:0,Cquinoa_17693:0):0.01776):0.02568[0.935]):0.00726[0.673]):0.05931[0.939]):0.02527[0.306]):0.05119[0.864]):0.04611[0.879]):0.02469[0.526],(((Hquercifolia_10542:0.19552,Hquercifolia_16996:0.11966):0.04155[0.894],((Rgorgonias_6555:0.08961,(Achinensis_6556:0.0645,Achinensis_1661:0.04425):0.06432[0.95]):0.04364[0.916],(Rdelavayi_27544:0.08908,(Vdarrowii_5165:0.00616,(Vcorymbosum_109016:0.00491,(Vcorymbosum_116891:0.00055,(Vcorymbosum_62311:0,Vcorymbosum_2748:0):0.00382):0.01255[0.887]):0.01101[0.386]):0.05183[0.939]):0.13588[0.999]):0.02929[0.879]):0.02162[0.768],(Itriloba_12248:0.22095,((Pginseng_16975:0.05789,(Dcarota_24030:0.01574,Csativum_6196:0.00511):0.12722[1]):0.10063[1],((Itriloba_11366:0.06638,(Ccampestris_14179:0.01039,(Ccampestris_6573:0.00055,Caustralis_18486:0.00373):0.0196[0.907]):0.17996[1]):0.07259[0.985],(((Pinflata_14404:0.00891,Paxillaris_6864:0.01035):0.06498[0.999],((Nattenuata_21728:0.00373,(Nbenthamiana_32971:0.01898,(Nsylvestris_10686:0.00055,(Ntabacum_4644:0.03456,Ntabacum_37612:0.00375):0.00054[0]):0.00055[0]):0.00753[0.746]):0.00772[0.811],(Smelongena_30275:0.02812,((Cchinense_20649:0.00365,Cannuum_28354:0.00761):0.03841[0.994],(Stuberosum_34774:0.01937,(Spennellii_13161:0.00741,(Spimpinellifolium_4703:0.00055,Slycopersicum_16771:0.00368):0.00055[0]):0.00659[0.837]):0.00849[0.871]):0.01044[0.877]):0.03141[0.966]):0.01544[0.665]):0.05064[0.978],((Calba_8735:0.08486,(Opumila_2874:0.1967,(Ccanephora_4413:0.00055,(Carabica_41281:0.00055,(Ceugenioides_2253:0.00055,Carabica_29937:0.00357):0.00713[0.917]):0.01448[0.957]):0.05934[0.964]):0.03211[0.63]):0.074[0.987],(Oeuropaea_11271:0.14116,(AmajusL_22658:0.10869,((Lphilippensis_15819:0.04387,(Pjaponicum_599:0.05641,Sasiatica_31569:0.15303):0.03304[0.935]):0.02406[0.898],(Sindicum_6996:0.06652,(Mguttatus_2741:0.16728,(Gaurea_17595:0.23526,(Ureniformis_17671:0.05556,Ugibba_11514:0.07166):0.06473[0.921]):0.07492[0.959]):0.01356[0.621]):0.02887[0.924]):0.03184[0.909]):0.03691[0.906]):0.0266[0.322]):0.04054[0.933]):0.0257[0.56]):0.01414[0.811]):0.00948[0.648]):0.01428[0.791]):0.01375[0.715]):0.02515[0.92],(((Tvoinierianum_5954:0.05526,(Vvinifera_442:0.00055,(Vrotundifolia_27145:0.00406,Vriparia_10453:0.00055):0.00406[0.822]):0.01254[0.821]):0.0754[0.998],(Psuffruticosa_34605:0.11571,((Rcrenulata_29172:0,Rcrenulata_22614:0):0.04598,(Klaxiflora_18725:0.00054,(Klaxiflora_5811:0.00055,Kfedtschenkoi_10261:0.00055):0.0039[0.818]):0.03079[0.887]):0.19499[1]):0.0323[0.897]):0.01204[0.782],((((Pbretschneideri_11237:0.00688,Mdomestica_25712:0.01923):0.08052[0.998],(Parmeniaca_17520:0.01378,(Pavium_29091:0.0069,(Ppersica_22096:0,Pdulcis_25533:0):0.01122):0.00777[0.623]):0.07177[0.996]):0.1081[0.999],((Hsyriacus_46686:0.0877,((Gmustelinum_52267:0.00809,(Gtomentosum_58776:0.00055,Ghirsutum_30804:0.00404):0.00055[0]):0.01623[0.946],((Gmustelinum_44888:0.00819,Graimondii_24975:0.00407):0.00054[0],(Gtomentosum_57407:0,Ghirsutum_52717:0,Gdarwinii_39802:0,Gbarbadense_24383:0):0.00055):0.00053[0.939]):0.0549[0.953]):0.05332[0.93],(((Hsyriacus_5272:0.01843,Hsyriacus_15986:0.04141):0.02942[0.904],(Hsyriacus_9634:0.00055,Hsyriacus_25585:0.00528):0.04025[0.973]):0.01881[0.863],((Tcacao_7077:0.03572,(Dzibethinus_32145:0.03385,Ccapsularis_28052:0.02634):0.00886[0.877]):0.00054[0.313],(Dzibethinus_5585:0.05492,((Gtomentosum_66330:0,Gmustelinum_6772:0,Ghirsutum_35761:0,Gdarwinii_54450:0,Gbarbadense_566:0):0.01081,(Graimondii_35785:0.00397,((Gdarwinii_54631:0,Gbarbadense_44259:0):0.00402,(Gtomentosum_44956:0.00807,(Gmustelinum_60669:0,Ghirsutum_38101:0):0.00055):0.00055[0.768]):0.00418[0.751]):0.00532[0.752]):0.07785[1]):0.0131[0.634]):0.00485[0.636]):0.02689[0.92]):0.0663[0.974]):0.01804[0.816],(((Rcommunis_21793:0.08685,(Mesculenta_7442:0.04468,Hbrasiliensis_28460:0.02933):0.02719[0.919]):0.03294[0.897],((((Mnotabilis_18042:0.05896,Fcarica_3514:0.05279):0.05007[0.977],(Zjujuba_5920:0.09605,(Cannabissativa_1710:0.09346,(Torientale_9353:0.00723,Pandersonii_7521:0.01148):0.05171[0.972]):0.04068[0.702]):0.02982[0.463]):0.04443[0.938],(((Jregia_9377:0.06951,Cillinoinensis_6619:0.03826):0.07676[0.975],(Jregia_40104:0.01987,Cillinoinensis_867:0.05762):0.10836[1]):0.02628[0.277],((Cavellana_913:0.04209,Bplatyphylla_33413:0.02781):0.03691[0.941],(Qsuber_20787:0.00402,((Qrubra_26994:0.00423,Qlobata_4848:0.01208):0.00399[0.796],(Cmollissima_16927:0.00413,Cdentata_27144:0.00054):0.01211[0.946]):0.00055[0]):0.03544[0.984]):0.01207[0.83]):0.02343[0.855]):0.00055[0.742],(((Langustifolius_24684:0.01447,Lalbus_36525:0.04099):0.02297[0.827],(Lalbus_29332:0.03775,Langustifolius_22885:0.00603):0.03478[0.961]):0.01419[0.746],((Ahypogaea_57091:0.00055,(Ahypogaea_29988:0.01197,Ahypogaea_16036:0.21247):0.00053[0]):0.06819[0.999],(Ljaponicus_19364:0.05352,((Carietinum_15177:0.02797,(Mtruncatula_32370:0.02901,Tpratense_38850:0.02748):0.00994[0.817]):0.04592[0.991],((Ccajan_14967:0.01069,(Gsoja_27548:0,Gmax_34023:0):0.01713):0.01155[0.878],((Vradiata_12254:0.01383,Vangularis_30866:0.00401):0.00928[0.872],(Vunguiculata_18100:0.01217,(Pacutifolius_19878:0.00055,(Plunatus_5622:0.00055,Pvulgaris_3518:0.00402):0.004[0.827]):0.00399[0.794]):0.00403[0.772]):0.00895[0.826]):0.03604[0.976]):0.00962[0.498]):0.03514[0.943]):0.00592[0.539]):0.15435[1]):0.02992[0.91]):0.02756[0.891],((Pgranatum_16581:0.22022,((Soleosum_23485:0.05206,Pguajava_12214:0.06382):0.01105[0.325],(Egrandis_8643:0.03828,Ccitriodora_14420:0.03715):0.00054[0.945]):0.11602[0.994]):0.06467[0.957],((Cfollicularis_33864:0.10686,((Sbirrea_1891:0.0312,((Aoccidentale_13961:0.06143,Mindica_9048:0.02661):0.01176[0.841],(Pvera_16343:0.02907,(Aoccidentale_4845:0.03204,Mindica_4013:0.07727):0.01463[0.908]):0.00426[0.753]):0.02885[0.941]):0.03885[0.979],((Dlongan_28793:0.00055,(Dlongan_23780:0,Dlongan_12354:0):0.00054):0.23387[1],(Abuxfoliata_17194:0.0122,((Creticulata_8438:0.00055,Cichangensis_13004:0.00402):0.00055[0.519],(Ptrifoliata_6546:0.01216,(Cclementina_18041:0.00054,(Cmedica_243:0.01218,(Citrussinensis_21759:0,Cgrandis_18829:0):0.00055):0.01217[0.948]):0.00055[0]):0.00411[0.457]):0.01221[0.918]):0.06652[0.987]):0.00869[0.732]):0.04226[0.932]):0.01581[0.105],(((Sbrachista_14950:0.00055,(Spurpurea_14692:0.00525,Ssuchowensis_17271:0.00055):0.01051[0.953]):0.02571[0.93],(Ptrichocarpa_30380:0.0089,(Peuphratica_5563:0.00055,(Ptremula_33108:0.04019,(Ptremuloides_1792:0.01173,Palba_22283:0.00055):0.00341[0.926]):0.00054[0.568]):0.00734[0.844]):0.00055[0.653]):0.1131[0.996],((Lusitatissimum_8942:0.03736,Lusitatissimum_38493:0.01976):0.25032[1],(Cviolacea_13615:0.05901,(((Lsativum_39822:0.00632,Lsativum_16163:0.02496):0.04416[0.994],(Lannua_22023:0.0548,(Dstrictus_17477:0.05275,Esyriacum_1022:0.02992):0.01429[0.82]):0.01555[0.871]):0.00359[0.517],(Sparvula_13023:0.01464,(((Alinifolium_14600:0.00055,(Dsophioides_9119:0,Alinifolium_10599:0):0.00055):0.02209[0.966],(Bstricta_1023:0.01911,(Alyrata_30361:0.00809,((Crubella_15968:0,Cgrandiflora_20869:0):0.00374,(Csativa_68726:0.00718,(Csativa_18860:0.00749,Csativa_1020:0.01136):0.00053[0.866]):0.01514[0.96]):0.01106[0.914]):0.00373[0.77]):0.00619[0.806]):0.01399[0.921],(Camplexicaulis_24125:0.00769,((Esalsugineum_19672:0.02093,((Salba_36166:0.00379,Boleracea_12067:0.01099):0.00055[0],(Evesicaria_59184:0.01114,(Chispanica_41503:0.01153,Cmaritima_9973:0.0038):0.00284[0.919]):0.00129[0.94]):0.00706[0.814]):0.00358[0.741],(Lannua_33822:0.06761,((Iamara_56982:0.06483,Aalpina_4873:0.02889):0.0124[0.861],((Itinctoria_92134:0.0038,Mperfoliatum_6437:0.00764):0.00054[0],(Spinnata_41380:0.00378,Camplexicaulis_32710:0.01143):0.0038[0.792]):0.00726[0.918]):0.00055[0.453]):0.00055[0.773]):0.00054[0]):0.00054[0.734]):0.00452[0.577]):0.00889[0.705]):0.10722[0.988]):0.13983[0.997]):0.08391[0.314]):0.01833[0.434]):0.0079[0.749]):0.00477[0.696]):0.02698[0.921]):0.0093[0.783]):0.01339[0.87]):0.01447[0.566]):0.09311[0.997],((((Pamilis_39992:0.30315,(Soleracea_385:0.11721,Pamilis_13001:0.0765):0.02289[0.808]):0.05263[0.926],(Dmuscipula_16971:0.0921,(Dspatulata_9250:0.16409,Avesiculosa_10606:0.16267):0.03839[0.881]):0.12856[0.993]):0.07742[0.989],((((Dcarota_10569:0.0154,Csativum_37278:0.00055):0.10398[1],(Csativum_26582:0.18834,(Pginseng_32071:0.00759,Pginseng_30640:0.00457):0.04574[0.983]):0.01884[0.854]):0.02884[0.886],(Mmicrantha_9654:0.09837,(Lsativa_22108:0.0322,(Ccardunculus_4080:0.02101,(Ecanadensis_19065:0.01084,(Hannuus_25350:0.02466,Mmicrantha_29393:0.02637):0.01256[0.869]):0.0099[0.78]):0.00054[0.288]):0.01633[0.035]):0.11682[1]):0.03627[0.922],((((Hquercifolia_27939:0.09397,(Nsinensis_22477:0,Nsinensis_13149:0):0.03781):0.01272[0.658],(Dinvolucrata_24487:0.04389,(Nsinensis_8619:0.04094,Cacuminata_36863:0.04034):0.01178[0.798]):0.02586[0.889]):0.01905[0.109],((Doleifera_6983:0.0891,(Achinensis_7544:0.0679,Doleifera_2380:0.04571):0.01783[0.877]):0.00624[0.721],(Csinensis_25908:0.07439,(Rdelavayi_31074:0.04538,(Vcorymbosum_119601:0.00996,(Vdarrowii_31660:0.00055,(Vcorymbosum_68638:0.00055,(Vcorymbosum_38941:0,Vcorymbosum_119968:0):0.00055):0.00055[0]):0.00054[0]):0.05134[0.976]):0.03963[0.951]):0.00509[0.134]):0.02766[0.943]):0.02024[0.817],((Opumila_6973:0.03495,(Calba_10199:0.04378,((Ccanephora_5636:0,Carabica_39434:0):0.00055,(Ceugenioides_24459:0,Carabica_13610:0):0.00388):0.04487[0.982]):0.02138[0.87]):0.07399[0.999],(((Bhygrometrica_22143:0.07667,(Oeuropaea_3949:0.02729,Oeuropaea_23238:0.05518):0.0386[0.903]):0.01171[0.55],(Sindicum_24762:0.09679,(Sindicum_4969:0.03868,Lphilippensis_20047:0.05286):0.02296[0.785]):0.02335[0.858]):0.01832[0.854],((Itriloba_4130:0.01987,(Ccampestris_4717:0.01554,(Ccampestris_45754:0.0039,Caustralis_4518:0.00055):0.01239[0.867]):0.09409[1]):0.06231[0.988],((Pinflata_4532:0.00387,Paxillaris_30273:0.00054):0.02693[0.982],(((Nbenthamiana_19969:0.02362,Nattenuata_22911:0.0039):0.00787[0.893],(Ntabacum_26273:0.00055,(Ntabacum_39326:0.00785,Nsylvestris_648:0.00055):0.01571[0.965]):0.0039[0.766]):0.0079[0.873],((Cchinense_20420:0,Cannuum_14111:0):0.01071,(Smelongena_21979:0.00584,(Slycopersicum_23978:0.00388,(Stuberosum_33630:0.01186,(Spimpinellifolium_18305:0,Spennellii_21154:0):0.00055):0.00055[0]):0.01431[0.902]):0.01173[0.785]):0.01332[0.927]):0.0093[0.874]):0.05397[0.991]):0.04647[0.97]):0.01813[0.794]):0.03124[0.946]):0.01426[0.654]):0.0313[0.965]):0.01117[0.764],(((Mcharantia_6063:0.00831,((Cpepo_22158:0,Cmoschata_25670:0,Cmaxima_19494:0):0.02061,((Cpepo_2011:0.00409,(Cmaxima_11976:0.00847,(Cmoschata_14803:0,Cargyrosperma_26088:0):0.00055):0.00055[0]):0.01938[0.901],((Csativus_3622:0.00832,Cmelo_3681:0.00414):0.00832[0.911],(Bhispida_3091:0.02091,(Lsiceraria_10614:0.00636,Clanatus_10026:0.02464):0.00054[1]):0.00054[0]):0.02716[0.954]):0.03088[0.955]):0.02748[0.959]):0.11793[1],((Zjujuba_1143:0.0441,((Mnotabilis_14409:0.03661,Fcarica_33196:0.03749):0.01635[0.299],(Cannabissativa_24746:0.04329,(Torientale_29819:0.01194,Pandersonii_22451:0.03381):0.03093[0.922]):0.02839[0.902]):0.02889[0.922]):0.00451[0.756],((Rchinensis_32723:0.01919,((Fxananassa_3665:0,Fvesca_33813:0):0.00055,(Fxananassa_26993:0.01039,(Fxananassa_51958:0.00055,Fxananassa_8037:0.00524):0.00054[0]):0.00518[0.828]):0.01788[0.912]):0.02992[0.917],((Mbaccata_39608:0.01064,(Pbretschneideri_4334:0.00519,Mdomestica_20995:0.00055):0.00055[0.639]):0.03084[0.943],((Ppersica_21566:0.00524,Pdulcis_1131:0.00052):0.0052[0.842],(Parmeniaca_22237:0.00528,(Pavium_11156:0.00539,(Pyedoensis_20429:0.00055,Pyedoensis_28596:0.00521):0.00055[0]):0.00524[0.861]):0.00055[0]):0.00625[0.744]):0.04627[0.943]):0.03817[0.954]):0.01899[0.886]):0.00588[0.486],((((Ahypogaea_61917:0.00384,Ahypogaea_1483:0.00055):0.07777[0.997],((Mtruncatula_37713:0.0548,Carietinum_24212:0.05448):0.05051[0.966],(Ljaponicus_5169:0.07563,(Gsoja_19736:0,Gmax_31119:0):0.05386):0.01821[0.178]):0.01798[0.141]):0.08817[0.996],((Lusitatissimum_17344:0.00808,Lusitatissimum_15176:0.01527):0.10291[1],(Palba_5736:0.0807,(Rcommunis_1804:0.08172,(Hbrasiliensis_7588:0.03788,(Mesculenta_21956:0.06161,Hbrasiliensis_21168:0.02492):0.01147[0.534]):0.0005[0.88]):0.03268[0.881]):0.02995[0.827]):0.03044[0.866]):0.01293[0.82],(((Humbratica_4364:0.02059,(((Gmustelinum_22485:0.00522,(Gtomentosum_49646:0,Ghirsutum_6885:0,Gdarwinii_66728:0,Gbarbadense_19550:0):0.00055):0.00856[0.756],(Ghirsutum_46564:0.00516,(Gtomentosum_58432:0,Graimondii_27415:0,Gmustelinum_25709:0,Gdarwinii_71218:0,Gbarbadense_3244:0):0.00053):0.00193[0.668]):0.09052[1],(Hsyriacus_5056:0.03975,(Gtomentosum_40989:0,Gtomentosum_12948:0,Graimondii_25528:0,Gmustelinum_57634:0,Gmustelinum_49127:0,Ghirsutum_39701:0,Ghirsutum_24460:0,Gdarwinii_53931:0,Gdarwinii_2605:0,Gbarbadense_53142:0,Gbarbadense_47576:0):0.03348):0.04132[0.96]):0.00054[0.418]):0.0732[0.997],((Cillinoinensis_16726:0.04868,((Bplatyphylla_28002:0.02357,(Cfangiana_16445:0.01796,Cavellana_5545:0.00055):0.03867[0.89]):0.05873[0.993],((Mrubra_27819:0,Mrubra_14298:0):0.01169,(Qsuber_43733:0.00472,(Cmollissima_23407:0,Cdentata_11950:0):0.00553):0.07444[0.999]):0.00565[0.76]):0.01023[0.723]):0.04158[0.991],((Dlongan_6466:0.04837,(Sbirrea_1676:0.02882,(Aoccidentale_18874:0.04149,((Pvera_22640:0,Pvera_12083:0):0.02072,(Mindica_15662:0,Mindica_11393:0):0.01553):0.00055[0.379]):0.01878[0.903]):0.03806[0.977]):0.01291[0.367],(Tsinensis_31675:0.03244,(Abuxfoliata_15581:0.00072,(Ptrifoliata_12099:0.00055,(Citrussinensis_16061:0.00398,((Creticulata_25179:0,Cclementina_3525:0):0.00399,(Fhindsii_12716:0,Cmedica_13872:0,Cichangensis_5249:0,Cgrandis_25095:0):0.00055):0.00055[0]):0.00775[0.886]):0.01938[0.969]):0.02939[0.794]):0.04016[0.882]):0.01434[0.748]):0.00712[0.67]):0.02234[0.851],((Pgranatum_19768:0.15471,(Pguajava_25243:0.00687,(Soleosum_6124:0.01134,Ccitriodora_5241:0.03976):0.01024[0.231]):0.1046[0.991]):0.05165[0.806],(Cviolacea_12:0.05567,((Esalsugineum_13947:0.04842,(Esyriacum_7763:0.03336,(((Dsophioides_7672:0.00054,Alinifolium_33744:0.0113):0.0338[0.992],((Lsativum_47754:0.01062,Lsativum_36474:0.02042):0.05037[1],((Mmaritima_16791:0.03853,(Alyrata_23571:0.0337,Athaliana_6502:0.00362):0.00433[0.434]):0.01484[0.916],(Crubella_3391:0.05059,(Bstricta_6347:0.01598,(Csativa_23645:0.01119,(Csativa_69578:0.01882,Csativa_23877:0.00373):0.0038[0.765]):0.01074[0.89]):0.01089[0.855]):0.00054[0.451]):0.00754[0.879]):0.00811[0.838]):0.01547[0.931],((Dstrictus_25303:0.05937,(Lannua_29553:0.08656,(Rislandica_2668:0.06422,Aalpina_3545:0.03859):0.00871[0.707]):0.00408[0.311]):0.00547[0.341],(Tarvense_4607:0.0332,(Sparvula_14306:0.03501,((Mperfoliatum_7139:0.0379,(Spinnata_37771:0.01962,Camplexicaulis_11359:0.00751):0.0138[0.931]):0.00314[0.73],(Camplexicaulis_5981:0.03552,(Bnapus_88544:0.01488,(Chispanica_42308:0.01942,((Cmaritima_10919:0.01904,(Evesicaria_4719:0.00054,Evesicaria_31098:0.01862):0.0191[0.955]):0.0116[0.92],((Brapa_39439:0,Bnapus_97221:0):0.01083,(Salba_54786:0,Salba_18255:0):0.01525):0.00055[0.886]):0.00368[0.771]):0.00375[0.73]):0.02321[0.983]):0.00381[0.579]):0.01439[0.92]):0.0065[0.825]):0.0129[0.896]):0.00443[0.046]):0.0018[0.705]):0.01316[0.779]):0.16054[1],((Iamara_8551:0.02037,(Esyriacum_23217:0.02961,Dstrictus_7105:0.08314):0.03962[0.882]):0.01017[0.872],(Lannua_15477:0.01974,(((Boleracea_24297:0.01623,Bnapus_3947:0.01744):0.03825[0.996],(Cmaritima_30051:0.00745,((Chispanica_33054:0.00363,(Salba_3319:0.00362,Salba_15594:0.00055):0.00362[0.804]):0.00369[0.77],(Boleracea_17819:0.00055,((Evesicaria_44747:0,Evesicaria_30207:0):0.00055,(Brapa_28835:0,Bnapus_62940:0):0.00055):0.00367[0.849]):0.00367[0.826]):0.00055[0.674]):0.01194[0.888]):0.00366[0.76],(Esalsugineum_8145:0.01522,((Mperfoliatum_6705:0.00054,(((Camplexicaulis_15059:0.00739,Tarvense_13320:0.00478):0.00696[0.847],(Lannua_846:0.02681,Aalpina_3557:0.0484):0.00751[0.228]):0.00054[0.256],((Itinctoria_31219:0.00489,Sparvula_24480:0.02408):0.00478[0.083],(Itinctoria_62736:0.00055,Itinctoria_17190:0.00055):0.00054[0.856]):0.00949[0.892]):0.00055[0.916]):0.00384[0.77],(((Lsativum_20962:0.00372,Lsativum_14335:0.0076):0.00751[0.871],(Dsophioides_12003:0.00055,(Alinifolium_51111:0.0037,Alinifolium_38736:0.00055):0.00055[0]):0.0037[0.849]):0.00055[0],(Rislandica_22559:0.02666,((Athaliana_3883:0.00368,(Alyrata_27709:0.00055,Ahalleri_18078:0.00055):0.00055[0.725]):0.00374[0.793],(((Crubella_27106:0.00752,Cgrandiflora_4009:0.00055):0.01124[0.961],(Mmaritima_20713:0,Mmaritima_15118:0):0.00747):0.00055[0.819],(Bstricta_15328:0.00055,(Csativa_71866:0.00373,(Csativa_74774:0,Csativa_68363:0):0.00055):0.0037[0.871]):0.00055[0]):0.00054[0]):0.00371[0.755]):0.00375[0.748]):0.00372[0.797]):0.00383[0.817]):0.00055[0]):0.00367[0.828]):0.00054[0.214]):0.0295[0.925]):0.01902[0.151]):0.16344[0.999]):0.02809[0.904]):0.01765[0.841]):0.00855[0.762]):0.03033[0.929]):0.0872[0.992]):0.03174[0.587]):0.07813[0.957]):0.01084[0.426]):0.03985[0.121]):0.14508[0.996]):0.03356[0.147]):0.12186[0.987]):0.06928[0.688]):0.33909[0.994]):0.04473[0.776],((Smagellanicum_4728:0.01328,Sfallax_6985:0.01946):0.59912[1],(((Crichardii_7437:0.16101,(Crichardii_22788:0.23927,Crichardii_1055:0.12861):0.12965[0.9]):1.06032[1],((Aamericanus_24617:0.22864,((Dalata_8997:0.1797,(Asativum_15048:0.42532,Cnucifera_15185:0.20305):0.04228[0.825]):0.12775[0.985],((Pamericana_5339:0.03921,Ckanehirae_11232:0.00054):0.18937[1],((Klaxiflora_10556:0.00054,(Klaxiflora_12782:0.01659,Kfedtschenkoi_1377:0.01666):0.00504[0.332]):0.40723[1],((Mcharantia_17285:0.03381,((Cargyrosperma_11505:0.00396,(Cmaxima_22113:0.00841,(Cmoschata_14892:0.00843,Cpepo_26479:0.00836):0.00055[0]):0.00054[0.914]):0.05275[0.999],(Lsiceraria_7677:0.01269,(Clanatus_4188:0.01735,(Bhispida_23895:0.02625,(Csativus_13753:0.03927,Cmelo_1392:0.017):0.02197[0.95]):0.00055[0.918]):0.00055[0.901]):0.01958[0.866]):0.02852[0.919]):0.31014[1],(((Ahypogaea_62227:0.12494,(Ccajan_2714:0.05973,((Ljaponicus_13726:0.13743,(Gsoja_36322:0,Gmax_16769:0):0.02501):0.00443[0.088],((Vunguiculata_14369:0.02512,Vangularis_14260:0.03109):0.01006[0.825],(Pvulgaris_11071:0.0083,(Plunatus_22430:0.0061,Pacutifolius_10784:0.02065):0.00243[0.675]):0.01246[0.887]):0.01187[0.882]):0.02225[0.886]):0.0524[0.917]):0.24668[1],(((Vriparia_921:0.00441,Varizonica_26579:0.01277):0.00877[0.061],(Vrotundifolia_44202:0,Vrotundifolia_368:0,Vrotundifolia_1279:0):0.01276):0.1654[1],(Ecanadensis_14960:0.22355,((Pginseng_41124:0.01513,Pginseng_31647:0.00958):0.16484[1],(Hquercifolia_7575:0.10993,((Csinensis_7630:0.09861,(Carborea_10590:0.07842,Achinensis_32791:0.11321):0.02415[0.88]):0.03622[0.959],((Dinvolucrata_36941:0.06255,(Nyunnanensis_28506:0.02175,Cacuminata_5939:0.04049):0.02918[0.919]):0.05421[0.987],((Oeuropaea_12819:0.26563,Oeuropaea_23968:0.19947):0.03556[0.471],(((Ceugenioides_12941:0.00055,Carabica_24023:0.00811):0.00845[0.844],(Ccanephora_5350:0,Carabica_23087:0):0.00397):0.22482[1],((Cannuum_6587:0,Cchinense_27010:0):0.0805,((Pinflata_33479:0.02945,Paxillaris_2480:0.01258):0.04302[0.987],(Ntabacum_47189:0.03488,(Nattenuata_28929:0.01661,(Nsylvestris_16382:0.00055,Ntabacum_53250:0.00453):0.00857[0.872]):0.01939[0.934]):0.00674[0.734]):0.01596[0.138]):0.18225[1]):0.02996[0.846]):0.03877[0.937]):0.00391[0.27]):0.00853[0.801]):0.00989[0.804]):0.02211[0.86]):0.04233[0.947]):0.05729[0.967]):0.01958[0.115],((((Mnotabilis_1982:0.09181,Fcarica_29794:0.12123):0.08427[0.972],(Cannabissativa_5155:0.18148,(Torientale_4974:0.01407,Pandersonii_10752:0.01615):0.05822[0.957]):0.07176[0.957]):0.10021[0.991],(((Mdomestica_6789:0.0086,Mbaccata_2512:0.00055):0.04649[0.986],(Parmeniaca_16194:0.00872,((Ppersica_23215:0.00838,Pdulcis_10627:0.00055):0.00436[0.204],(Pdulcis_5460:0,Pdulcis_5335:0):0.00452):0.00842[0.858]):0.03113[0.949]):0.02521[0.582],(Rchinensis_10513:0.03799,((Fxananassa_5339:0,Fvesca_19885:0):0.00864,(Fxananassa_95860:0.00055,(Fxananassa_12640:0.00433,(Fxananassa_74804:0,Fxananassa_6390:0):0.01309):0.00055[0]):0.00439[0.773]):0.02574[0.953]):0.06511[0.987]):0.09102[0.992]):0.02273[0.189],(((Pgranatum_9496:0.1882,(Soleosum_9832:0.04107,Pguajava_22714:0.05159):0.1898[1]):0.03857[0.644],((Tcacao_19555:0.01348,Humbratica_3249:0.01518):0.0335[0.957],(Dzibethinus_13017:0.05457,(((Ghirsutum_10354:0.00824,(Gtomentosum_23186:0,Gmustelinum_71810:0,Gdarwinii_48504:0,Gbarbadense_26786:0):0.00055):0.01626[0.919],(Gtomentosum_57048:0.00407,(Graimondii_21843:0.00409,(Gmustelinum_50692:0,Ghirsutum_74235:0,Gdarwinii_37249:0,Gbarbadense_67622:0):0.00055):0.00055[0]):0.0216[0.948]):0.09344[0.999],(((Gdarwinii_60582:0.00411,Gbarbadense_13937:0.0041):0.00055[0],(Ghirsutum_54962:0.00415,(Gtomentosum_11650:0,Gmustelinum_726:0):0.00055):0.00055[0]):0.00054[0.882],(Graimondii_30780:0.00413,(Gmustelinum_62251:0.01232,(Gtomentosum_72668:0,Ghirsutum_67457:0,Gdarwinii_12799:0,Gbarbadense_22029:0):0.00055):0.00054[0]):0.01231[0.933]):0.06191[0.995]):0.01853[0.637]):0.02162[0.863]):0.0795[0.993]):0.00956[0.744],(Cpapaya_2206:0.19743,(((Mesculenta_26539:0.06774,(Hbrasiliensis_32811:0.05983,Hbrasiliensis_11887:0.09023):0.01516[0.802]):0.06583[0.99],((Sdunnii_7472:0,Sdunnii_24643:0):0.05866,(Peuphratica_23784:0.02596,(Ptrichocarpa_23219:0.00421,Pdeltoides_30620:0.00055):0.0041[0.729]):0.03197[0.97]):0.09911[0.998]):0.05921[0.978],((Jregia_28093:0.09381,(Qsuber_2134:0.13553,(Cfangiana_25298:0.0253,Bplatyphylla_15260:0.02855):0.08314[0.998]):0.00795[0.272]):0.06789[0.995],((Dlongan_15569:0.13433,(Sbirrea_9400:0.04851,(Pvera_26042:0.04778,(Mindica_12907:0.06556,Aoccidentale_1346:0.05583):0.00515[0.074]):0.0248[0.912]):0.06971[1]):0.01142[0.844],((Tsinensis_7870:0.0213,Tsinensis_2365:0.02754):0.03769[0.975],(Citrussinensis_7079:0.00414,((Creticulata_18059:0,Cichangensis_19310:0,Cclementina_16609:0):0.00055,(Ptrifoliata_9231:0.01254,(Fhindsii_6253:0.00416,(Cmedica_23327:0,Cgrandis_23185:0):0.00831):0.00053[0]):0.00415[0.85]):0.00055[0]):0.06868[0.993]):0.02959[0.938]):0.02117[0.928]):0.01494[0.592]):0.00737[0.02]):0.00254[0.355]):0.0181[0.695]):0.0245[0.848]):0.03139[0.832]):0.04615[0.872]):0.1114[0.982]):0.0712[0.933]):0.04458[0.692]):0.50884[1],((Tplicata_2248:0.01361,((Sgiganteum_5304:0.01657,Ssempervirens_55250:0.01621):0.00815[0.102],(Ssempervirens_102384:0,Ssempervirens_100017:0):0.00468):0.07862[0.961]):0.32967[0.999],((Ashenzhenica_7941:0.37796,(Vplanifolia_13946:0.3313,((Pequestris_5120:0.07303,Dcatenatum_6932:0.09983):0.15904[0.999],(Vplanifolia_2067:0.16162,(Vplanifolia_6105:0,Vplanifolia_1140:0):0.11103):0.0561[0.648]):0.03813[0.684]):0.0891[0.877]):0.24466[0.998],((Atrichopoda_2679:0.33336,(Sspontaneum_40733:0.45924,(Zofficinale_58179:0.00054,Zofficinale_4589:0.01502):0.26827[0.985]):0.08838[0.837]):0.03351[0.82],(Acomosus_9897:0.41871,(((Csimplicifolius_11188:0.05514,Cjenkinsianus_21320:0.01678):0.10547[0.999],(Pdactylifera_2301:0.07999,(Eguineensis_10988:0.0373,Cnucifera_9322:0.04007):0.03229[0.91]):0.04059[0.928]):0.1311[0.998],(((Drotundata_6941:0.03301,Dalata_8045:0.00993):0.22251[0.999],(Drotundata_8427:0.01379,(Dalata_382:0.01574,(Dalata_13585:0.01571,Dalata_2622:0.00789):0.00777[0.65]):0.00555[0.756]):0.27167[1]):0.15606[0.989],((Aamericanus_4098:0.34715,(Sgrosvenorii_79:0.11675,(Mcharantia_10415:0.13936,((Lsiceraria_12671:0.01802,Bhispida_9230:0.05921):0.02702[0.889],(Cmaxima_156:0.01554,(Cmoschata_14983:0,Cargyrosperma_4996:0):0.00714):0.06316[0.971]):0.03988[0.926]):0.03608[0.53]):0.26713[0.994]):0.11098[0.695],(((Pgranatum_18871:0.23502,(Pguajava_12989:0.10439,(Egrandis_11017:0.06519,Ccitriodora_20028:0.06718):0.01598[0.79]):0.21305[1]):0.04386[0.597],((((Hquercifolia_22091:0.1727,(Nyunnanensis_30244:0.12853,(Nyunnanensis_9012:0.11019,Dinvolucrata_22831:0.06066):0.01333[0.835]):0.04065[0.857]):0.02601[0.85],(Doleifera_29017:0.22938,(Carborea_7342:0.13858,(Csinensis_25043:0.16988,(Carborea_12217:0.12855,Achinensis_12399:0.13152):0.0612[0.956]):0.03533[0.563]):0.01915[0.866]):0.02188[0.86]):0.02998[0.93],(((Pginseng_5444:0.09462,Dcarota_9396:0.35665):0.12453[0.99],(Hquercifolia_11239:0.21667,(Opumila_17835:0.15505,(Calba_17535:0.14107,(Ceugenioides_16033:0.01413,Ccanephora_20052:0.0135):0.07634[0.997]):0.02471[0.777]):0.16584[1]):0.01215[0.702]):0.02956[0.815],((Ecanadensis_26372:0.09368,(Hannuus_10052:0.06218,(Lsativa_16767:0.16276,Ccardunculus_23503:0.09521):0.02386[0.528]):0.03076[0.871]):0.13639[1],(((Pinflata_6532:0.00228,Paxillaris_16624:0.01667):0.0648[0.997],((Ntabacum_39908:0.02753,Ntabacum_30837:0.04438):0.00891[0.383],(Nbenthamiana_46764:0.01485,(Nbenthamiana_9217:0.08806,Nattenuata_6493:0.00709):0.00054[0.478]):0.01791[0.901]):0.03662[0.975]):0.01424[0.405],((Cchinense_6434:0.00054,Cannuum_12658:0.00756):0.01402[0.897],(Smelongena_17651:0.02722,(Stuberosum_3126:0.00516,(Spennellii_2789:0.00632,(Spimpinellifolium_11844:0,Slycopersicum_11936:0):0.00606):0.03265[0.991]):0.02059[0.923]):0.0309[0.903]):0.04019[0.969]):0.25957[1]):0.04184[0.775]):0.03461[0.883]):0.0394[0.957],(((Cdentata_317:0.20888,Cavellana_23145:0.18628):0.07668[0.952],(Cpapaya_6646:0.35914,((Lusitatissimum_8711:0.0035,Lusitatissimum_5420:0.01021):0.29297[1],((Ahypogaea_64614:0.01526,Ahypogaea_30497:0.00055):0.11876[0.992],(Tpratense_11341:0.14192,(Ccajan_14229:0.0522,(Gmax_287:0.03604,((Plunatus_17602:0.00055,(Pvulgaris_16463:0.00054,Pacutifolius_6633:0.02096):0.00055[0.328]):0.02637[0.904],(Vunguiculata_16692:0.02576,(Vradiata_19470:0.04179,(Tintermedium_109726:2.61884,Vangularis_14081:0.01728):0.01516[0.15]):0.01616[0.814]):0.02536[0.905]):0.06608[0.996]):0.01655[0.33]):0.0676[0.969]):0.06779[0.96]):0.14136[0.999]):0.00781[0.213]):0.01602[0.004]):0.01959[0.774],(((Sbirrea_796:0.06853,(Pvera_24711:0.0462,Aoccidentale_20299:0.11264):0.08905[0.997]):0.05718[0.963],((Ccapsularis_1786:0.13116,Tcacao_27024:0.04648):0.02358[0.877],(Dzibethinus_16768:0.06174,(Hsyriacus_6458:0.03593,Hsyriacus_62121:0.02045):0.1394[1]):0.00733[0.728]):0.12874[1]):0.03752[0.891],((Vrotundifolia_24468:0.0244,Vriparia_21011:0.01161):0.24205[1],(Zjujuba_12990:0.22961,((Mnotabilis_11379:0.18553,((Torientale_30336:0.01726,Pandersonii_27137:0.01554):0.05965[0.935],(Cannabissativa_6863:0,Cannabissativa_19985:0):0.17582):0.07654[0.952]):0.08302[0.965],(((Mdomestica_10856:0.00055,Mbaccata_8844:0.00398):0.03747[0.946],(Mdomestica_29654:0.00055,Mbaccata_19294:0.00411):0.05061[0.972]):0.10339[0.995],(Rchinensis_31547:0.03358,(Fxananassa_80410:0.0081,(Fxananassa_47848:0.004,Fvesca_26584:0.00055):0.00826[0.881]):0.01624[0.843]):0.1518[1]):0.06048[0.928]):0.01089[0.43]):0.02058[0.849]):0.01092[0.107]):0.01798[0.835]):0.03422[0.911]):0.05789[0.959]):0.05322[0.943],((Cpapaya_25676:0.29723,(Rcrenulata_20986:0.15265,(Klaxiflora_19628:0.03057,(Klaxiflora_15551:0.02457,Kfedtschenkoi_22174:0.01687):0.02726[0.821]):0.20617[0.998]):0.25587[1]):0.03435[0.616],((((Pamericana_19935:0.01791,Ckanehirae_10368:0.03461):0.21407[1],(Ckanehirae_17690:0.23759,((Pamericana_17661:0.01415,Ckanehirae_15399:0.02266):0.11842[0.987],(Pamericana_4178:0.05435,(Ckanehirae_6725:0.01966,Ckanehirae_17605:0.00819):0.01763[0.848]):0.19597[1]):0.14381[0.997]):0.03289[0.316]):0.08746[0.991],((Psomniferum_20182:0.00205,Psomniferum_11537:0.02459):0.26379[1],((Kuniflora_4727:0.23726,(Cchinensis_34879:0.10943,(Tthalictroides_13929:0.04783,Acoerulea_10137:0.00712):0.09132[0.99]):0.1144[0.992]):0.03487[0.8],(Kuniflora_16860:0.20816,(Cchinensis_36877:0.15871,(Tthalictroides_20031:0.0157,Acoerulea_29840:0.02481):0.10694[0.998]):0.05048[0.936]):0.03651[0.91]):0.03095[0.771]):0.02202[0.262]):0.04112[0.907],(((((Csinensis_5903:0.12923,Csinensis_34248:0.15446):0.04271[0.818],(Rdelavayi_30265:0.09686,(Vdarrowii_32314:0.00398,Vcorymbosum_34118:0.01967):0.11974[0.998]):0.14549[0.999]):0.04533[0.94],(Carborea_1686:0.16423,((Hquercifolia_3167:0.16376,Hquercifolia_20828:0.18356):0.04007[0.853],((Pginseng_32659:0.10435,(Dcarota_4326:0.01701,Csativum_11857:0.05598):0.18724[0.999]):0.0877[0.979],(Dinvolucrata_10179:0.04777,(Cacuminata_27686:0.06412,(Nyunnanensis_24588:0.01262,Nsinensis_26963:0.02883):0.01268[0.866]):0.03549[0.941]):0.05103[0.967]):0.01916[0.588]):0.02162[0.861]):0.00759[0.259]):0.0242[0.785],((((Dcarota_17615:0.13032,Csativum_9926:0.07092):0.23963[1],((Mmicrantha_9069:0.20936,Ccardunculus_17751:0.06297):0.17855[1],(Hannuus_26286:0.10304,(Lsativa_8841:0.10214,(Ecanadensis_15848:0.10553,(Hannuus_20260:0.08296,Ccardunculus_11202:0.07492):0.02221[0.77]):0.01396[0.326]):0.03354[0.213]):0.09075[0.935]):0.0316[0.739]):0.02442[0.794],((Calba_17876:0.09465,((Ccanephora_24853:0.01069,Carabica_8755:0.00777):0.01584[0.919],(Ceugenioides_12973:0,Carabica_3254:0):0.02009):0.09278[0.996]):0.12156[0.994],(Rdelavayi_25448:0.1283,(Vcorymbosum_122488:0.0085,((Vcorymbosum_99098:0,Vcorymbosum_91113:0):0.00055,(Vdarrowii_28462:0,Vcorymbosum_52610:0):0.00055):0.00053[0.896]):0.09532[0.994]):0.26934[1]):0.0145[0.639]):0.0276[0.74],(((Oeuropaea_43195:0.15165,Bhygrometrica_46402:0.3811):0.02234[0.486],((Lphilippensis_13122:0.24268,Bhygrometrica_28060:0.24223):0.04226[0.847],(Sindicum_16551:0.13115,AmajusL_11394:0.13322):0.02959[0.438]):0.03811[0.91]):0.07221[0.977],((Rcrenulata_6300:0.06433,(Klaxiflora_15685:0.01243,(Klaxiflora_9523:0.0039,Kfedtschenkoi_29369:0.00055):0.01168[0.897]):0.16124[0.997]):0.26117[1],(Itriloba_25839:0.33389,((Pinflata_35304:0.01648,Paxillaris_16915:0.01494):0.14893[1],((Pinflata_33849:0.04998,Paxillaris_3799:0.04411):0.03084[0.915],((Ntabacum_55194:0.08306,(Nattenuata_21502:0.03053,(Ntabacum_39055:0.01833,Nbenthamiana_21849:0.04118):0.00525[0.774]):0.00926[0.706]):0.02461[0.935],(Cchinense_22653:0.06234,(Smelongena_9293:0.07556,(Stuberosum_23092:0.02476,(Spennellii_11247:0.01367,(Spimpinellifolium_2033:0.00757,Slycopersicum_25148:0.00054):0.01313[0.933]):0.0076[0.649]):0.02209[0.942]):0.0135[0.904]):0.03286[0.971]):0.02971[0.907]):0.07541[0.974]):0.08382[0.951]):0.10483[0.94]):0.04527[0.126]):0.04047[0.855]):0.04607[0.868]):0.06178[0.987],(((Pgranatum_10145:0.25575,(Pguajava_16672:0.0617,(Soleosum_13825:0.09232,(Egrandis_30498:0.07435,Ccitriodora_15351:0.06063):0.0083[0.758]):0.01536[0.827]):0.24757[1]):0.07372[0.909],((Hsyriacus_31248:0.11243,(((Gdarwinii_5755:0,Gbarbadense_54344:0):0.00802,(Gmustelinum_64652:0.00803,(Gtomentosum_54533:0,Ghirsutum_64681:0):0.00055):0.00055[0]):0.02422[0.978],((Gmustelinum_68568:0.00801,Graimondii_26945:0.00796):0.00055[0],(Gtomentosum_74405:0.00398,(Ghirsutum_39320:0.00806,(Gdarwinii_37875:0,Gbarbadense_1316:0):0.004):0.00055[0]):0.00055[0]):0.00053[0.89]):0.0827[0.992]):0.0906[0.99],((Humbratica_10459:0.0627,(Dzibethinus_27650:0.08173,Dzibethinus_26381:0.08301):0.00636[0.463]):0.01119[0.255],((Colitorius_27567:0.00406,Ccapsularis_6358:0.01399):0.14168[1],(Hsyriacus_34440:0.15017,((Gbarbadense_58952:0.00053,(Gmustelinum_15732:0.00394,(Gdarwinii_41017:0.00391,(Gtomentosum_63420:0.00395,Ghirsutum_63418:0.00393):0.00391[0.81]):0.00054[0]):0.00054[0]):0.0118[0.859],(Graimondii_37241:0.00054,(Gtomentosum_10125:0.00393,((Gmustelinum_33583:0,Ghirsutum_15789:0):0.00055,(Gdarwinii_48846:0,Gbarbadense_63978:0):0.00391):0.00054[0]):0.00786[0.921]):0.00416[0.745]):0.15379[1]):0.08687[0.994]):0.03425[0.7]):0.01435[0.774]):0.1038[0.998]):0.00439[0.606],(((Dlongan_30319:0.12455,((Sbirrea_18089:0.08682,((Mindica_23771:0.12794,Pvera_20766:0.01862):0.01629[0.858],(Mindica_9236:0.05457,Aoccidentale_6917:0.05651):0.01397[0.85]):0.03327[0.962]):0.04107[0.979],(Abuxfoliata_9718:0.02743,((Ptrifoliata_6529:0.00055,Cgrandis_20356:0.01478):0.00054[0.266],(Cmedica_32002:0.01908,(Fhindsii_8316:0.00055,(Creticulata_3636:0,Citrussinensis_11251:0,Cichangensis_4189:0):0.00055):0.00828[0.88]):0.00388[0.367]):0.01347[0.851]):0.17005[1]):0.0145[0.819]):0.0259[0.944],(((Vrotundifolia_6425:0.00396,Vrotundifolia_41297:0.004):0.00802[0.856],(Vriparia_11513:0,Varizonica_28527:0):0.01205):0.15095[1],((Rcommunis_4079:0.10641,(Mesculenta_26975:0.04156,Hbrasiliensis_26887:0.05736):0.04766[0.96]):0.07736[0.999],((Sdunnii_21414:0.03014,(Ptrichocarpa_18673:0.01171,(Peuphratica_5450:0.0443,Pdeltoides_13371:0.01162):0.00054[0]):0.02173[0.96]):0.01742[0.916],(Pdeltoides_31213:0.01969,(Ptrichocarpa_30753:0.01192,(Peuphratica_27087:0.04962,(Sdunnii_2311:0.04003,(Sbrachista_5776:0.00055,(Ssuchowensis_3616:0,Spurpurea_25498:0):0.07774):0.03815[0.949]):0.06086[0.973]):0.00052[0.159]):0.00363[0.752]):0.05804[0.997]):0.07339[0.998]):0.02288[0.879]):0.01568[0.256]):0.0061[0.356],(((((Cmollissima_13505:0.02752,Cdentata_3212:0.00961):0.05628[0.972],(Qsuber_6002:0.03486,Qrubra_20798:0.03257):0.0147[0.759]):0.14413[0.998],((Cavellana_17031:0.08212,Bplatyphylla_17479:0.12882):0.05959[0.898],(Mrubra_15387:0.16163,(Jregia_29253:0,Jregia_2054:0,Jregia_15213:0):0.14686):0.02928[0.147]):0.02719[0.876]):0.06384[0.985],((Ljaponicus_418:0.18227,(Langustifolius_27512:0.1521,(Ahypogaea_51099:0.00055,Ahypogaea_44909:0.00367):0.17353[1]):0.02297[0.827]):0.03103[0.721],(Ljaponicus_6903:0.15202,((Gsoja_34917:0,Gmax_2879:0):0.057,((Plunatus_15413:0.00396,(Pvulgaris_24308:0.01185,Pacutifolius_26344:0.00393):0.00815[0.921]):0.02458[0.955],(Vunguiculata_18658:0.02678,(Vradiata_3364:0.03607,Vangularis_11078:0.00053):0.03208[0.98]):0.03985[0.989]):0.01296[0.307]):0.05087[0.958]):0.08767[0.982]):0.12778[1]):0.02994[0.898],(((Lusitatissimum_35267:0.24756,Pgranatum_2088:0.30961):0.04311[0.51],(Soleosum_25549:0.0381,(Egrandis_11968:0.07857,(Pguajava_20488:0.08459,Ccitriodora_32017:0.0424):0.00577[0.75]):0.00335[0.072]):0.20633[1]):0.03186[0.826],((Cannabissativa_26421:0.25164,(Mnotabilis_10244:0.09971,(Zjujuba_23134:0.1704,(Torientale_24689:0.02979,Pandersonii_36263:0.01318):0.06806[0.991]):0.0177[0.313]):0.03085[0.864]):0.06958[0.962],(((Mdomestica_37993:0.00055,Mbaccata_29752:0.00055):0.07412[0.995],((Pyedoensis_28352:0.01576,Pavium_14836:0.0039):0.0107[0.889],(Parmeniaca_8176:0.00792,(Ppersica_22396:0.01174,Pdulcis_34:0.00055):0.00773[0.879]):0.00506[0.766]):0.04087[0.973]):0.03811[0.954],(Rchinensis_18609:0.05163,(Fxananassa_11564:0.02318,(Fxananassa_36909:0.01159,(Fxananassa_89436:0.01163,(Fxananassa_60224:0.00055,(Fxananassa_17212:0.00383,Fvesca_11453:0.00387):0.00055[0]):0.01145[0.916]):0.00053[0.878]):0.00054[0.848]):0.06249[0.994]):0.08252[0.994]):0.14209[1]):0.04463[0.864]):0.01301[0.788]):0.00743[0.21]):0.01773[0.868]):0.02459[0.847]):0.02869[0.894]):0.01986[0.132]):0.03072[0.778]):0.04461[0.781]):0.05736[0.731]):0.02275[0.244]):0.01304[0.666]):0.08333[0.941]):0.04312[0.234]):0.3652[1]):0.07386[0.129]):0.14627[0.89]):0.14286[0.892],((Ssempervirens_108073:0.02908,(Tplicata_27520:0.09304,Sgiganteum_14955:0.01698):0.00343[0.692]):0.49513[1],((Gbiloba_13018:0.21458,(Sgiganteum_6675:0.37912,((Pamericana_5872:0.11485,(Ckanehirae_26409:0.00181,Ckanehirae_16803:0.02031):0.03973[0.839]):0.19847[0.992],(((Aofficinalis_26753:0.40015,(Pdactylifera_20090:0.05641,Eguineensis_6474:0.03899):0.09391[0.983]):0.05922[0.512],((Zofficinale_61214:0.01022,Zofficinale_46947:0.0091):0.39432[1],(Acomosus_22847:0.14218,(Jascendens_26468:0.07376,(((Olatifolia_8938:0.06716,Bamplexicaulis_37696:0.08968):0.01533[0.816],(Scereale_20540:0.01464,(Tspelta_88819:0.00952,(Hvulgare_5712:0.00947,(Tintermedium_8653:0.00921,((Tdicoccoides_50074:0.00659,(Tturgidum_20976:0,Tspelta_88630:0):0.00055):0.00962[0.889],(Tturgidum_61584:0,Tspelta_23633:0,Tdicoccoides_18763:0):0.0093):0.0094[0.493]):0.00054[0.873]):0.00471[0.803]):0.00432[0.763]):0.08378[0.998]):0.01186[0.461],((Omeyeriana_30993:0.03781,(Opunctata_2632:0.0415,Lperrieri_12629:0.25872):0.0443[0.43]):0.08839[0.994],((Bsylvaticum_7212:0.00652,(Bmexicanum_7775:0.01854,(Bhybridum_31315:0.00055,Bdistachyon_8120:0.00464):0.03919[0.988]):0.00727[0.754]):0.15166[1],(Claxum_26412:0.02994,((Csongorica_36166:0.02694,((Ecurvula_38718:0.00369,Ecurvula_31488:0.00055):0.02042[0.932],(Ecoracana_698:0.03684,Ecoracana_48270:0.02961):0.1046[1]):0.02854[0.938]):0.02554[0.91],((Sspontaneumhybrid_37146:0.01603,Mlutarioriparius_18776:0.01457):0.03313[0.98],((Ufusca_1613:0.07054,(Cpurpureus_62159:0.01041,Cpurpureus_52587:0.01615):0.02477[0.936]):0.01498[0.91],(Pvirgatum_67968:0.0177,(Pmiliaceum_1993:0.00885,Phallii_12741:0.00442):0.00488[0.752]):0.02238[0.955]):0.00454[0.734]):0.01381[0.37]):0.02858[0.611]):0.06157[0.994]):0.0236[0.64]):0.01884[0.776]):0.20081[1]):0.19594[0.999]):0.06873[0.943]):0.04744[0.474]):0.1614[0.999],(((Nbenthamiana_29871:0.00796,(Ntabacum_61281:0.00055,Nsylvestris_13704:0.00055):0.01284[0.831]):0.17688[1],(AmajusL_22807:0.36416,(Lsativa_31426:0.13782,(Hannuus_23551:0.19375,Ecanadensis_23502:0.14613):0.01968[0.008]):0.1787[0.998]):0.04957[0.444]):0.03653[0.88],(((Graimondii_19057:0.00055,(Gtomentosum_14817:0,Ghirsutum_36863:0):0.00698):0.26939[1],((Rcommunis_3604:0.09057,Mesculenta_12513:0.12307):0.05192[0.956],(Cgrandis_12656:0.01394,(Ptrifoliata_7425:0.00408,(Cmedica_29752:0.01105,(Cichangensis_21776:0.00363,(Creticulata_2796:0,Citrussinensis_6861:0):0.00364):0.00731[0.879]):0.00347[0.802]):0.00057[0.798]):0.15862[1]):0.02136[0.253]):0.01239[0.728],((((Dinvolucrata_42242:0.06633,Cacuminata_21450:0.07708):0.0595[0.982],(Pginseng_4535:0.00743,Pginseng_30116:0.00627):0.16933[1]):0.0182[0.276],(Doleifera_1303:0.21319,(Rdelavayi_9603:0.15178,(Vdarrowii_17353:0.00844,(Vcorymbosum_27309:0.00706,(Vcorymbosum_74801:0.00707,(Vcorymbosum_75671:0.00352,Vcorymbosum_117237:0.00353):0.00055[0]):0.00053[0]):0.00249[0.636]):0.12516[1]):0.08943[0.933]):0.05849[0.862]):0.03207[0.876],(Ljaponicus_21084:0.27537,((Fcarica_8219:0.17972,(Torientale_30936:0.02778,Pandersonii_23474:0.0286):0.07083[0.942]):0.15904[0.998],((Mdomestica_39677:0.00697,Mbaccata_38564:0.00055):0.10001[1],(Rchinensis_34369:0.01668,((Fxananassa_63838:0.00348,Fxananassa_22879:0.01066):0.00347[0.779],(Fxananassa_67104:0.01798,(Fxananassa_83149:0.00348,Fvesca_12058:0.00055):0.01768[0.972]):0.00346[0.725]):0.04842[0.986]):0.12262[0.999]):0.07794[0.985]):0.01738[0.673]):0.02216[0.217]):0.02674[0.446]):0.03372[0.863]):0.08129[0.953]):0.0918[0.787]):0.42405[1]):0.08511[0.347]):0.0918[0.914],(Tplicata_21842:0.47785,((Rcrenulata_25599:0.27611,((Tthalictroides_3870:0.24149,(Mnotabilis_11096:0.25705,Cjenkinsianus_20150:0.38657):0.07194[0.929]):0.02265[0.769],(Lsativa_6225:0.28015,((Calba_33897:0.19625,(Doleifera_3940:0.21861,(Csinensis_1131:0.26135,Csinensis_46870:0.14264):0.03326[0.406]):0.0246[0.789]):0.03408[0.898],((Hbrasiliensis_4675:0.1085,(Cpepo_9590:0.0198,(Bhispida_977:0.01481,(Csativus_11919:0.02153,Cmelo_5687:0.02338):0.00745[0.848]):0.02199[0.907]):0.2459[1]):0.0397[0.932],((Hsyriacus_49372:0.18991,(Colitorius_6827:0.02888,Ccapsularis_24659:0.0211):0.09108[0.998]):0.06542[0.968],((Citrussinensis_19371:0.00389,Cichangensis_27404:0.00343):0.14169[1],(Pvera_13515:0.02481,(Mindica_26400:0.06814,Aoccidentale_29764:0.02475):0.02125[0.932]):0.09011[0.998]):0.05009[0.935]):0.02279[0.436]):0.03758[0.945]):0.00906[0.733]):0.0317[0.317]):0.05848[0.638]):0.45802[1],((Atrichopoda_14977:0.32345,(((Nthermarum_15466:0.07654,(Eferox_20183:0.03779,(Eferox_9845:0.03253,Eferox_32807:0.04373):0.00054[0.9]):0.05168[0.896]):0.10476[0.781],((Eferox_12014:0.04065,Eferox_13709:0.03321):0.01557[0.859],(Nthermarum_5557:0,Ncolorata_17134:0):0.01215):0.22367[0.998]):0.30118[0.998],(((Cdemersum_3947:0.07081,Cdemersum_15774:0.03506):0.27485[1],(Cdemersum_745:0.03229,Cdemersum_15713:0.04535):0.26889[1]):0.15859[0.994],((Cdemersum_1274:0.21922,(Zmarina_6104:0.22329,Zmarina_1630:0.60637):0.29283[0.998]):0.06386[0.908],(((Aamericanus_20284:0.30311,(Zmuelleri_21705:0.09158,Zmarina_19691:0.08576):0.47745[1]):0.05351[0.412],(((Asativum_31361:0.31154,(Vplanifolia_5093:0.13944,(Dcatenatum_18194:0.17406,Ashenzhenica_6127:0.06063):0.02928[0.409]):0.07176[0.798]):0.04946[0.453],(Acomosus_8835:0.18163,(((Eguineensis_22275:0.02507,Cnucifera_23544:0.0259):0.02214[0.887],(Pdactylifera_2224:0.01665,(Csimplicifolius_17367:0.0073,Cjenkinsianus_31242:0.01228):0.10107[1]):0.00686[0.714]):0.12108[0.999],(((Eventricosum_15148:0.02389,(Mbalbisiana_5419:0.00055,Macuminata_32241:0.00553):0.02825[0.959]):0.10163[0.999],(Zofficinale_58516:0.23669,((Zofficinale_44113:0.00781,Zofficinale_28823:0.00054):0.29025[1],(Eventricosum_28572:0.02231,(Mbalbisiana_31597:0.00891,Macuminata_6747:0.00319):0.01587[0.675]):0.12492[0.999]):0.0509[0.906]):0.00611[0.483]):0.07938[0.97],(Jascendens_6021:0.03108,((((Lperrieri_8029:0.14202,Csongorica_36618:0.06838):0.03367[0.539],(Ecoracana_4884:0.0035,Ecoracana_41904:0.0078):0.1439[1]):0.04517[0.929],(Bmexicanum_33506:0.00537,((Bhybridum_26591:0.00055,Bdistachyon_22986:0.00761):0.03382[0.981],(Bstacei_17109:0.00798,Bhybridum_8216:0.00055):0.05441[0.995]):0.00766[0.775]):0.15435[0.999]):0.02921[0.84],((Dexilis_43111:0.00369,Dexilis_14225:0.01235):0.13179[1],((Ufusca_20566:0.1357,((Cpurpureus_41220:0.01562,Camericanus_20214:0.01964):0.01399[0.905],(Sviridis_9636:0.00778,Sitalica_11918:0.00386):0.01357[0.921]):0.01784[0.266]):0.04121[0.618],((Doligosanthes_9880:0.05184,(Phallii_22329:0.02364,(Pvirgatum_900:0.04104,(Pvirgatum_37143:0.02322,Pmiliaceum_54785:0.03722):0.00054[0.098]):0.01205[0.91]):0.05339[0.999]):0.00415[0.734],(((Gangustifolia_26840:0.07363,(Gangustifolia_23487:0.02988,Bamplexicaulis_44505:0.00696):0.00055[0.913]):0.01008[0.872],(Olatifolia_8338:0.01546,((Platifolius_14456:0.11571,Rguianensis_96:0.05414):0.00055[0.415],(Hvulgare_8968:0.02655,(Tintermedium_14052:0.01165,((Scereale_43349:0.00055,Scereale_11837:0.00738):0.00959[0.869],((Tintermedium_79277:0.01611,(Tturgidum_6033:0,Tspelta_45672:0,Tdicoccoides_33110:0):0.0134):0.00391[0.333],((Tturgidum_55286:0.00779,Turartu_24794:0.0043):0.00055[0],(Tspelta_3611:0,Tdicoccoides_3611:0):0.00055):0.00941[0.887]):0.01657[0.924]):0.01379[0.879]):0.02391[0.613]):0.11501[1]):0.01345[0.488]):0.00662[0.76]):0.01134[0.828],((Csongorica_51826:0.05339,(Zmays_17447:0.016,(Sbicolor_1193:0.01981,(Msinensis_51776:0.00388,((Msinensis_41454:0.00779,Sspontaneum_50579:0.00389):0.00055[0],(Sspontaneumhybrid_14204:0,Mlutarioriparius_59574:0):0.00055):0.00055[0]):0.01747[0.909]):0.01841[0.917]):0.04534[0.992]):0.01264[0.876],(Claxum_26035:0.03182,(Omeyeriana_35458:0.0259,(Obrachyantha_23347:0.0419,(Opunctata_3241:0.00788,(Omeridionalis_11112:0.00494,(Osativa_21489:0,Orufipogon_2181:0,Onivara_2488:0,Oglumipatula_1037:0,Oglaberrima_19433:0,Oglaberrima_11037:0):0.00053):0.03539[0.976]):0.03327[0.98]):0.01037[0.316]):0.03376[0.989]):0.00307[0.754]):0.00422[0.769]):0.01956[0.932]):0.01873[0.684]):0.02398[0.871]):0.02213[0.729]):0.12153[0.998]):0.19349[1]):0.07052[0.962]):0.01856[0.604]):0.05749[0.942]):0.06604[0.933],((Spolyrhiza_13228:0.35938,((Dalata_11417:0.26354,Dalata_12809:0.23757):0.09041[0.841],(Asativum_47424:0.0728,(Asativum_47191:0.00054,Asativum_21973:0.00372):0.13439[0.998]):0.19647[0.999]):0.03598[0.729]):0.01635[0.19],((Pdactylifera_21112:0.09516,((Pdactylifera_1848:0.03275,(Eguineensis_24187:0.02568,Cnucifera_5130:0.03565):0.02662[0.951]):0.02029[0.885],((Cjenkinsianus_17423:0.00055,Cjenkinsianus_17422:0.00055):0.00905[0.825],(Csimplicifolius_4276:0,Csimplicifolius_32905:0):0.01825):0.09568[1]):0.02718[0.735]):0.09832[1],(((Vplanifolia_13534:0.1533,(Pequestris_9670:0.17138,Dcatenatum_2657:0.08723):0.07409[0.939]):0.0381[0.794],(Ashenzhenica_3969:0.11219,(Vplanifolia_3623:0.13417,(Pequestris_3012:0.06176,Dcatenatum_1414:0.02901):0.0966[0.994]):0.02056[0.678]):0.07156[0.991]):0.08301[0.991],(Acomosus_2971:0.19,(((Mbalbisiana_22767:0.00054,Macuminata_6044:0.00055):0.11616[0.997],((Zofficinale_41945:0,Zofficinale_23383:0):0.14732,(Zofficinale_47803:0.00786,Zofficinale_19130:0.00054):0.14946[1]):0.03748[0.697]):0.09324[0.979],(Jascendens_2621:0.16416,(((Lperrieri_15260:0.06929,(Oglumipatula_11535:0.00054,((Osativa_26344:0,Omeridionalis_2890:0):0.00055,(Orufipogon_9947:0,Onivara_19726:0,Oglaberrima_4219:0):0.01016):0.01001[0.849]):0.06027[0.96]):0.02057[0.223],(((Bmexicanum_5918:0.01185,Bmexicanum_12476:0.01043):0.01172[0.845],((Bhybridum_4304:0,Bdistachyon_7198:0):0.00055,(Bsylvaticum_10723:0.0266,(Bstacei_6987:0,Bhybridum_56278:0):0.03948):0.00681[0.743]):0.00053[0.572]):0.02642[0.842],(Scereale_39690:0.01045,(Tintermedium_93149:0.00055,(Turartu_33253:0.00055,((Tturgidum_54039:0.01045,(Tspelta_25555:0,Tdicoccoides_16444:0):0.00055):0.01047[0.868],(((Tspelta_45242:0,Tdicoccoides_10077:0):0.00053,(Tturgidum_27887:0,Taestivum_97337:0):0.01036):0.0208[0.935],(Tintermedium_32027:0.01037,((Taestivum_53198:0.06678,Hvulgare_17984:0.0314):0.01423[0.59],(Tspelta_21786:0,Taestivum_56540:0,Atauschii_918:0):0.01041):0.00055[0]):0.00053[0.03]):0.00054[0.499]):0.00054[0.497]):0.00055[0]):0.00053[0]):0.07745[0.988]):0.03885[0.836]):0.02199[0.789],((Gangustifolia_21124:0.01052,Bamplexicaulis_15483:0.01055):0.01015[0.776],(Olatifolia_17632:0.00053,((Pmiliaceum_37785:0.00054,((Csongorica_3055:0.01138,(Csongorica_3510:0.0217,Ecoracana_14128:0.05135):0.01028[0.722]):0.0285[0.899],(Etef_12198:0.01034,(Ecurvula_43751:0,Ecurvula_29901:0):0.00055):0.03334[0.925]):0.00547[0.539]):0.01613[0],(Claxum_29614:0.02581,((Doligosanthes_22303:0.06154,(Sbicolor_15639:0.02065,(Mlutarioriparius_46426:0.00071,((Msinensis_5536:0,Mlutarioriparius_16306:0):0.00054,(Zmays_21978:0.02075,(Msinensis_58584:0.01029,(Sspontaneum_23406:0.00055,Mlutarioriparius_26033:0.01037):0.01018[0.913]):0.00052[0.999]):0.01005[0.916]):0.00967[0.921]):0.0538[0.968]):0.04886[0.957]):0.01545[0.758],((Pmiliaceum_45047:0,Phallii_17742:0):0.01041,(Pvirgatum_17258:0.02133,(Pvirgatum_35775:0.01718,((Ufusca_24433:0.00055,(Lminor_6794:0,Lminor_21407:0,Lminor_10939:0):0.3161):0.10486[0.722],((Sviridis_410:0,Sitalica_20167:0):0.01495,(Cpurpureus_26810:0.01039,(Cpurpureus_8425:0,Camericanus_7803:0):0.00054):0.02704[0.893]):0.0197[0.829]):0.02077[0.856]):0.01446[0.467]):0.00921[0.768]):0.01366[0.739]):0.05209[0.951]):0.02447[0.866]):0.00626[0.79]):0.00554[0.617]):0.01462[0.835]):0.1737[0.993]):0.21584[0.997]):0.0508[0.339]):0.06347[0.872]):0.03492[0.926]):0.02351[0.884]):0.03084[0.891]):0.06832[0.87]):0.05978[0.938],(((Pamericana_21519:0.02977,Ckanehirae_19498:0.01926):0.16287[1],(Pamericana_5590:0.03208,Ckanehirae_1021:0.01304):0.16114[1]):0.10384[0.994],((((Dmuscipula_12904:0.10912,(Dspatulata_11309:0.0702,Avesiculosa_4180:0.07374):0.03342[0.843]):0.18176[1],((Pamilis_1958:0.34973,(Sundatus_26722:0.06293,Pamilis_9686:0.06467):0.10977[0.979]):0.01093[0.515],(Bvulgaris_4489:0.07668,(Ahypochondriacus_13533:0.26959,(Saralocaspica_12258:0.20536,(Soleracea_30023:0.07339,(Cquinoa_33358:0.00404,Cquinoa_16667:0.00055):0.07705[0.993]):0.02517[0.825]):0.00055[0.046]):0.04351[0.877]):0.08947[0.981]):0.10868[0.992]):0.04376[0.54],(Cviolacea_20659:0.16997,((((Evesicaria_51405:0.16242,Cmaritima_1782:0.08816):0.05723[0.949],(Chispanica_110:0.04614,((Salba_29736:0.00368,Salba_15385:0.01623):0.07606[1],(Bnapus_79568:0.03419,(Brapa_20644:0.00758,Bnapus_61671:0.00054):0.02748[0.902]):0.02913[0.971]):0.02873[0.919]):0.02761[0.871]):0.09098[1],(Chispanica_18569:0.01882,((Evesicaria_69131:0.00724,Evesicaria_66635:0.01196):0.05042[0.998],((Salba_27183:0.00054,Salba_26912:0.0074):0.04525[0.992],(Cmaritima_47529:0.04084,((Brapa_13312:0.00523,Bnapus_32763:0.00213):0.03651[0.976],(Boleracea_2432:0.00055,Bnapus_81453:0.00372):0.01715[0.924]):0.03165[0.965]):0.01723[0.751]):0.00841[0.869]):0.00919[0.884]):0.0503[0.996]):0.00685[0.554],(((Spinnata_40619:0.01468,Camplexicaulis_20240:0.03891):0.03279[0.979],(Mperfoliatum_13296:0.01404,(Itinctoria_16162:0.00368,(Itinctoria_7390:0,Itinctoria_65484:0):0.00055):0.03136[0.99]):0.02263[0.97]):0.00534[0.757],(Esyriacum_27954:0.12105,((Sparvula_12419:0.03655,(Spinnata_17529:0.03148,Camplexicaulis_25011:0.04114):0.0096[0.856]):0.01051[0.886],((Tarvense_25028:0.03616,Esalsugineum_4508:0.05571):0.01202[0.813],(Lannua_20494:0.03119,((Iamara_53955:0.0926,Aalpina_15600:0.10362):0.01039[0.375],(Lsativum_50264:0.10331,((Rislandica_23880:0.08533,(Alinifolium_5453:0.00739,(Dsophioides_16118:0.00055,Alinifolium_8324:0.00744):0.00055[0]):0.02485[0.972]):0.01001[0.655],(Mmaritima_10890:0.04173,((Athaliana_22526:0.0355,Alyrata_13526:0.00623):0.02489[0.972],(Bstricta_12523:0.03704,((Crubella_13397:0,Cgrandiflora_14337:0):0.05152,(Csativa_19838:0.01628,(Csativa_8990:0.015,Csativa_74359:0.00748):0.01259[0.888]):0.00913[0.314]):0.0172[0.886]):0.00994[0.584]):0.01084[0.874]):0.02309[0.949]):0.00345[0.73]):0.022[0.926]):0.01306[0.87]):0.0191[0.929]):0.00752[0.84]):0.00396[0.506]):0.00709[0.797]):0.0045[0.233]):0.1097[0.958]):0.50543[1]):0.08867[0.969],((((Kuniflora_28401:0.00375,Kuniflora_19578:0.004):0.20768[1],(Kuniflora_328:0.21261,(Tthalictroides_27008:0.01125,Acoerulea_26363:0.00055):0.16222[1]):0.04508[0.819]):0.07961[0.978],((Pgranatum_18393:0.14272,(Pguajava_12783:0.02004,(Soleosum_24457:0.03739,(Egrandis_16999:0.0359,Ccitriodora_14391:0.02004):0.0109[0.856]):0.00882[0.744]):0.12767[1]):0.10028[1],(((Lusitatissimum_41348:0.03175,Lusitatissimum_39522:0.01636):0.31081[0.999],(Rcrenulata_21999:0.16954,(Klaxiflora_21817:0.0116,(Klaxiflora_7024:0.00055,Kfedtschenkoi_24810:0.0079):0.00051[0.238]):0.15879[0.994]):0.41558[0.999]):0.06848[0.763],((((Vrotundifolia_9450:0,Vrotundifolia_27517:0):0.00977,(Vriparia_6654:0.00765,(Vvinifera_6330:0,Varizonica_5799:0,Varizonica_18078:0):0.00055):0.01382[0.89]):0.24009[1],(((Ccardunculus_17987:0.16621,(Hannuus_8886:0.12003,Ecanadensis_13185:0.11331):0.04783[0.871]):0.09959[0.995],(Lsativa_4779:0.10398,(Ccardunculus_17026:0.17169,(Mmicrantha_44519:0.14816,Ecanadensis_25740:0.09845):0.05239[0.941]):0.02405[0.336]):0.12884[0.994]):0.12179[0.999],(((Csinensis_1180:0.14138,((Rgorgonias_4744:0.10825,(Achinensis_26952:0.05391,Achinensis_14421:0.02465):0.09376[0.997]):0.03014[0.927],(Carborea_3269:0.11015,(Rdelavayi_18370:0.04978,(Vdarrowii_28167:0.00398,(Vcorymbosum_26250:0,Vcorymbosum_15357:0,Vcorymbosum_117575:0):0.00054):0.06443[0.997]):0.0335[0.921]):0.01778[0.838]):0.05094[0.958]):0.07794[0.989],((Hquercifolia_8979:0.154,(Dinvolucrata_24838:0.04542,(Cacuminata_18905:0.03368,(Nyunnanensis_30006:0.00055,Nsinensis_22276:0.00834):0.0253[0.907]):0.04222[0.981]):0.03919[0.927]):0.02177[0.809],((Dcarota_5468:0.06062,Csativum_4610:0.08508):0.16699[1],((Pginseng_41360:0.0035,Pginseng_19292:0.01578):0.09964[0.999],(Pginseng_20438:0.02421,Pginseng_1085:0.00743):0.16587[1]):0.0362[0.773]):0.16569[1]):0.00739[0.381]):0.02358[0.825],((Opumila_18386:0.10208,(Calba_35125:0.12051,(Ceugenioides_13286:0.00054,Ccanephora_1440:0.01169):0.09296[0.998]):0.03864[0.85]):0.13324[0.999],((Bhygrometrica_25862:0.26456,((AmajusL_33483:0.16813,AmajusL_25926:0.19546):0.04892[0.892],(((Sindicum_7303:0.16178,Mguttatus_15260:0.21481):0.05296[0.933],(Lphilippensis_13375:0.15506,(Pjaponicum_19580:0.18761,Sasiatica_9981:0.24882):0.06077[0.922]):0.08795[0.97]):0.03358[0.427],((Gaurea_2679:0.29942,(Ureniformis_13348:0.17056,Ugibba_15579:0.10807):0.08441[0.979]):0.11376[0.993],(Mguttatus_12811:0.18778,(Pjaponicum_25291:0.08861,Lphilippensis_21199:0.09207):0.0825[0.995]):0.03303[0.913]):0.01572[0.778]):0.00985[0.739]):0.0221[0.853]):0.07575[0.983],((Itriloba_13204:0.16068,(Ccampestris_12988:0.00055,(Ccampestris_27566:0.00397,Caustralis_6904:0.00055):0.00054[0.855]):0.19842[1]):0.16915[1],((Pinflata_2116:0.00798,Paxillaris_10886:0.01294):0.03504[0.944],((Ntabacum_61722:0.02077,((Nbenthamiana_42113:0.01119,Nattenuata_1911:0.01495):0.00455[0.779],(Nbenthamiana_52503:0.01583,(Ntabacum_30913:0,Nsylvestris_19515:0):0.00662):0.00373[0.363]):0.00866[0.862]):0.02278[0.926],((Cchinense_23112:0.00382,Cannuum_5301:0.00055):0.10139[1],(Smelongena_8588:0.08202,(Stuberosum_3307:0.01109,(Spennellii_971:0.01237,(Spimpinellifolium_12268:0,Slycopersicum_30269:0):0.00989):0.01666[0.861]):0.04121[0.975]):0.0195[0.888]):0.04756[0.987]):0.03615[0.943]):0.12184[0.995]):0.05803[0.958]):0.01467[0.191]):0.02645[0.877]):0.02186[0.494]):0.04573[0.937]):0.01812[0.82],(((((Zjujuba_26139:0.00955,Zjujuba_25756:0.01169):0.12221[1],((Mnotabilis_3078:0.04846,Fcarica_1550:0.08107):0.03746[0.951],(Cannabissativa_4950:0.0801,(Torientale_32730:0.01772,Pandersonii_3705:0.02264):0.02931[0.942]):0.04594[0.959]):0.10022[0.991]):0.04424[0.96],((Pyedoensis_37755:0.01857,(Parmeniaca_12313:0.00815,(Pdulcis_15286:0.00805,Ppersica_21375:0.00806):0.00056[0.951]):0.0145[0.838]):0.06944[0.965],(Rchinensis_40071:0.0222,(Fxananassa_67167:0.0199,(Fxananassa_33463:0.00806,(Fxananassa_100397:0.02002,(Fxananassa_86118:0.00391,Fvesca_19585:0.00055):0.00373[0.771]):0.00379[0.226]):0.00413[0.56]):0.06065[0.992]):0.16982[1]):0.06213[0.971]):0.01762[0.771],((((Jregia_8822:0.00055,Cillinoinensis_1108:0.00515):0.10873[0.998],(Mrubra_5301:0,Mrubra_12916:0):0.17215):0.02896[0.061],((Bplatyphylla_24551:0.05452,(Cfangiana_20885:0.04788,Cavellana_9697:0.05143):0.06417[0.987]):0.05626[0.978],((Cmollissima_19704:0.00389,Cdentata_27260:0.01162):0.02524[0.945],(Qrubra_28506:0.01358,(Qsuber_16498:0.01356,Qlobata_16804:0.00977):0.00391[0.139]):0.00877[0.31]):0.13814[1]):0.00868[0.173]):0.07684[0.994],((Carietinum_4767:0.10741,(Mtruncatula_4815:0.04689,Tpratense_37218:0.13249):0.01114[0.435]):0.07951[0.992],(Ljaponicus_17381:0.08317,(((Langustifolius_32739:0.02337,Lalbus_17323:0.04807):0.03818[0.975],(Langustifolius_16021:0.07086,(Langustifolius_12502:0.03057,Lalbus_22976:0.02301):0.03878[0.983]):0.01167[0.832]):0.06157[0.994],((Ahypogaea_2745:0.00054,Ahypogaea_15749:0.01134):0.17773[1],((Ccajan_13119:0.10503,((Gsoja_5167:0,Gmax_8299:0):0.05333,(Gsoja_21250:0,Gmax_49063:0):0.03535):0.02229[0.896]):0.02032[0.65],((Vunguiculata_29686:0.05563,(Vradiata_6210:0.03433,Vangularis_4862:0.01399):0.01475[0.818]):0.05937[0.989],(Plunatus_26598:0.01514,(Pvulgaris_12288:0.03982,Pacutifolius_24432:0.00762):0.00996[0.465]):0.06535[0.988]):0.05464[0.974]):0.04427[0.974]):0.00799[0.592]):0.02934[0.916]):0.01133[0.014]):0.07808[0.997]):0.02519[0.849]):0.01939[0.847],((((Sbirrea_9825:0.04373,((Aoccidentale_32090:0.11859,Mindica_3451:0.11128):0.0269[0.911],(Pvera_12575:0.05071,(Mindica_5873:0.0869,Aoccidentale_36881:0.06055):0.03894[0.98]):0.00904[0.763]):0.0448[0.971]):0.04791[0.957],(Tsinensis_26004:0.09558,(Abuxfoliata_22013:0.00973,(Fhindsii_23171:0.00766,(Cgrandis_30085:0.00055,((Cichangensis_29381:0.00768,(Cmedica_19832:0.00771,Ptrifoliata_24371:0.00055):0.00382[0.839]):0.00055[0],(Citrussinensis_12205:0.00055,(Creticulata_17101:0.0037,Cclementina_11192:0.00055):0.00358[0.918]):0.00381[0.847]):0.00055[0]):0.00054[0]):0.02121[0.966]):0.10275[0.998]):0.06331[0.982]):0.07628[0.989],(((Shimalayana_24100:0.32802,Cpapaya_17843:0.2405):0.02696[0.728],(Rcommunis_19121:0.23195,((Mesculenta_13585:0.14511,Hbrasiliensis_35009:0.0567):0.01652[0.86],(Hbrasiliensis_9857:0.0749,Mesculenta_24678:0.09248):0.02894[0.936]):0.03787[0.901]):0.06142[0.951]):0.01457[0.527],((Pdeltoides_11945:0.0066,((Ptrichocarpa_28071:0.00773,Peuphratica_28614:0.01942):0.00376[0.761],(Palba_14070:0.01192,(Ptremuloides_23332:0.01189,Ptremula_3227:0.01181):0.01169[0.9]):0.01565[0.933]):0.0051[0.754]):0.08175[0.994],((Ptrichocarpa_34535:0.00055,Pdeltoides_10786:0.00381):0.00395[0.747],(Peuphratica_7096:0.00761,(Palba_6683:0.00055,(Ptremuloides_35283:0.00055,Ptremula_20122:0.00393):0.0039[0.853]):0.00787[0.878]):0.01573[0.887]):0.07292[0.991]):0.13968[1]):0.05445[0.971]):0.01781[0.442],(Cfollicularis_26266:0.147,((Hsyriacus_38245:0.15658,((Ghirsutum_58082:0.00386,(Gtomentosum_1259:0,Gmustelinum_18059:0,Gdarwinii_26731:0,Gbarbadense_28301:0):0.00054):0.01491[0.916],(Graimondii_34772:0.00055,(Ghirsutum_59601:0.00771,(Gtomentosum_21093:0,Gmustelinum_46592:0,Gdarwinii_77729:0,Gbarbadense_51084:0):0.00055):0.00383[0.878]):0.0085[0.79]):0.12297[0.998]):0.17826[1],((Dzibethinus_31273:0.06789,(Dzibethinus_9573:0.08238,((Hsyriacus_28549:0.06013,Hsyriacus_25754:0.04958):0.1976[1],(((Gtomentosum_13573:0,Gmustelinum_27779:0):0.00055,(Ghirsutum_54460:0.00405,(Gdarwinii_59280:0,Gbarbadense_67797:0):0.00054):0.00053[0]):0.0081[0.901],(Gtomentosum_16057:0,Graimondii_21674:0,Gmustelinum_51317:0,Ghirsutum_52536:0,Gdarwinii_53248:0,Gbarbadense_11142:0):0.00055):0.11275[0.998]):0.14454[1]):0.0137[0.779]):0.01449[0.861],(((Colitorius_15302:0.01297,Ccapsularis_3935:0.02017):0.19582[1],(Tcacao_7759:0.007,Humbratica_9806:0.02261):0.06874[0.977]):0.0236[0.661],(Hsyriacus_7954:0.18145,((Gtomentosum_29347:0.00455,(Gmustelinum_51233:0,Ghirsutum_54667:0,Gdarwinii_42723:0,Gbarbadense_63755:0):0.00055):0.00053[0],(Graimondii_18012:0.00968,(Gmustelinum_32993:0.00384,((Gdarwinii_10173:0,Gbarbadense_59945:0):0.00384,(Gtomentosum_9178:0,Ghirsutum_48004:0):0.00055):0.00055[0]):0.01795[0.96]):0.00449[0.76]):0.15359[1]):0.04924[0.937]):0.00888[0.326]):0.02498[0.827]):0.14869[1]):0.01986[0.739]):0.01412[0.714]):0.02619[0.47]):0.02172[0.834]):0.01512[0.759]):0.04082[0.891]):0.02169[0.79],(Ecanadensis_3464:0.37392,((((Rcrenulata_29318:0.06557,(Klaxiflora_30011:0.00374,Kfedtschenkoi_4945:0.00055):0.05641[0.991]):0.11261[0.998],((Klaxiflora_22852:0.00391,(Klaxiflora_24083:0,Kfedtschenkoi_11637:0):0.00347):0.03512[0.963],(Rcrenulata_16043:0.07446,(Klaxiflora_29064:0.00393,(Klaxiflora_35403:0,Kfedtschenkoi_3142:0):0.00055):0.04008[0.984]):0.01427[0.808]):0.14326[1]):0.08978[0.988],((Dspatulata_5599:0.07445,(Dmuscipula_13697:0.06389,(Avesiculosa_11996:0.11114,Dmuscipula_5752:0.12347):0.02094[0.828]):0.02561[0.531]):0.09453[0.99],((Sundatus_5128:0.09059,Pamilis_28325:0.10005):0.15905[1],((Saralocaspica_26136:0.10152,Ahypochondriacus_20209:0.15811):0.02016[0.809],(Bvulgaris_15499:0.06147,(Soleracea_32714:0.05277,(Cquinoa_907:0.00358,Cquinoa_6686:0.01143):0.02093[0.93]):0.03466[0.964]):0.01873[0.746]):0.08592[0.987]):0.06289[0.95]):0.13341[1]):0.00123[0.495],((((Hquercifolia_6077:0.1124,(Doleifera_30486:0.2088,(Ccardunculus_6505:0.07382,(Lsativa_37700:0.11257,(Ecanadensis_16587:0.06927,(Mmicrantha_16621:0.06106,Hannuus_38303:0.05332):0.01364[0.198]):0.03651[0.912]):0.02443[0.189]):0.11429[0.993]):0.04544[0.89]):0.01673[0.34],(Csinensis_21321:0.05506,(Doleifera_10708:0.09452,((Rgorgonias_13552:0.06388,Achinensis_7934:0.06727):0.01954[0.656],(Carborea_6262:0.03549,(Rdelavayi_8952:0.05029,(Vcorymbosum_39547:0.00054,(Vcorymbosum_78474:0.00055,(Vdarrowii_33970:0.00368,(Vcorymbosum_90785:0.01511,Vcorymbosum_76303:0.00368):0.00749[0.898]):0.00367[0.786]):0.00353[0.92]):0.05703[0.993]):0.05153[0.993]):0.01078[0.797]):0.01779[0.856]):0.01024[0.177]):0.02339[0.94]):0.0169[0.863],(((Dinvolucrata_16904:0.04917,(Cacuminata_7251:0.02411,(Nyunnanensis_16715:0.00054,Nsinensis_6379:0.00496):0.04437[0.992]):0.01052[0.802]):0.02839[0.954],(Hquercifolia_161:0.10029,(Dinvolucrata_31565:0.05539,(Cacuminata_11143:0.0476,(Nyunnanensis_9028:0.00399,Nsinensis_7021:0.00745):0.05678[1]):0.0083[0.759]):0.02421[0.941]):0.00934[0.446]):0.00781[0.707],((Pginseng_30474:0.02979,((Dcarota_8344:0.03175,Csativum_39223:0.02229):0.05667[0.989],(Dcarota_10913:0.12533,Csativum_3593:0.06776):0.05165[0.973]):0.04655[0.954]):0.07225[0.995],(((Oeuropaea_27360:0.0461,Oeuropaea_2502:0.05987):0.08761[0.991],(Bhygrometrica_5408:0.16366,((Bhygrometrica_46745:0.11114,(AmajusL_15110:0.16127,(AmajusL_6706:0.17109,AmajusL_10987:0.10504):0.02781[0.881]):0.01171[0.796]):0.00591[0.227],((Pjaponicum_1827:0.03125,Lphilippensis_6507:0.01409):0.0159[0.865],(Sindicum_22767:0.07132,(Mguttatus_23483:0.0449,(Sasiatica_5873:0.17373,(Gaurea_12302:0.10734,(Ugibba_10550:0.05435,(Ureniformis_42257:0.07122,Ureniformis_29962:0.0312):0.05054[0.916]):0.03329[0.847]):0.06824[0.975]):0.02718[0.769]):0.01706[0.852]):0.01821[0.931]):0.0306[0.936]):0.01326[0.759]):0.0556[0.948]):0.0792[0.986],((Calba_7178:0.09676,(Calba_10820:0.07056,(Ceugenioides_14174:0.01523,(Ccanephora_12582:0.00379,Carabica_36170:0.00055):0.00054[0]):0.05803[0.995]):0.01847[0.357]):0.04947[0.991],((Itriloba_6116:0.13482,(Ccampestris_41862:0.02324,(Ccampestris_17009:0.00054,Caustralis_15463:0.00055):0.00054[0.995]):0.15761[1]):0.10313[0.998],(((Pinflata_2470:0.00748,Paxillaris_15173:0.00054):0.03996[0.984],(((Nbenthamiana_48134:0.01479,Nattenuata_1852:0.00055):0.00328[0.765],(Ntabacum_37958:0.01211,(Ntabacum_36333:0,Nsylvestris_3770:0):0.01119):0.00429[0.755]):0.05583[0.997],(Smelongena_26838:0.05684,((Cchinense_8394:0.00378,Cannuum_22858:0.0036):0.03515[0.989],(Stuberosum_4680:0.01434,(Spennellii_5309:0.02286,(Spimpinellifolium_27000:0,Slycopersicum_20242:0):0.00871):0.04059[0.983]):0.02963[0.967]):0.00795[0.716]):0.0386[0.989]):0.01[0.155]):0.0882[0.999],(Itriloba_17588:0.32728,((Cchinense_24094:0.06489,(Smelongena_11279:0.06964,(Stuberosum_34562:0.00055,(Spennellii_35907:0.00869,(Spimpinellifolium_53111:0,Slycopersicum_3711:0):0.01022):0.015[0.953]):0.02131[0.941]):0.01695[0.879]):0.04531[0.985],((Paxillaris_24424:0.01101,(Pinflata_30211:0,Pinflata_23523:0,Pinflata_20816:0):0.00055):0.03006[0.976],(Nattenuata_4055:0.0041,(Nbenthamiana_24166:0.02229,(Nbenthamiana_43796:0.00728,(Ntabacum_57056:0.0111,(Ntabacum_14267:0,Nsylvestris_32291:0):0.00738):0.00364[0.761]):0.00362[0.343]):0.00356[0.767]):0.04342[0.984]):0.0171[0.864]):0.0654[0.977]):0.02608[0.89]):0.01583[0.23]):0.0237[0.881]):0.015[0.357]):0.0286[0.791]):0.0238[0.799]):0.00999[0.823]):0.06115[0.991],((Vvinifera_20452:0.00055,Vriparia_21733:0.0038):0.20402[1],(((Ccitriodora_17866:0.02758,(Soleosum_26233:0.038,Pguajava_9581:0.05719):0.00935[0.225]):0.1977[1],(Pgranatum_18444:0.12881,(Pgranatum_10881:0.16058,(Soleosum_4145:0.02658,(Pguajava_7448:0.03591,(Egrandis_20269:0.04012,Ccitriodora_33227:0.02786):0.00883[0.806]):0.01878[0.715]):0.05313[0.945]):0.03759[0.936]):0.01427[0.408]):0.03218[0.915],((((((Cdentata_45:0.00055,(Cmollissima_3622:0,Cdentata_29969:0):0.00054):0.01944[0.939],(Qlobata_25556:0.00774,(Qrubra_24767:0.00383,Qsuber_38606:0.0155):0.00054[0]):0.00362[0.741]):0.0977[1],((Bplatyphylla_33931:0.06274,(Cfangiana_20548:0.01959,Cavellana_19247:0.00764):0.0491[0.989]):0.0621[0.983],((Jregia_8581:0.01738,Cillinoinensis_5359:0.04085):0.11801[1],(Cillinoinensis_14763:0.04882,(Jregia_24966:0,Jregia_20044:0):0.03426):0.09705[0.999]):0.0659[0.978]):0.01436[0.488]):0.02604[0.96],((Rchinensis_16192:0.03864,(Fxananassa_6779:0.01156,((Fxananassa_24220:0,Fvesca_8703:0):0.00767,(Fxananassa_96063:0.00772,(Fxananassa_80208:0,Fxananassa_34602:0):0.00381):0.00054[0.411]):0.00389[0.507]):0.07471[0.996]):0.06122[0.979],((Pavium_39676:0.00761,(Parmeniaca_5430:0.00055,(Ppersica_6007:0.01171,Pdulcis_7128:0.01163):0.00372[0.773]):0.00387[0.748]):0.05806[0.99],((Pbretschneideri_1265:0,Mdomestica_18830:0,Mbaccata_38152:0):0.02258,(Pbretschneideri_6848:0.01062,(Mdomestica_20801:0.00055,(Mbaccata_21205:0,Mbaccata_16759:0):0.00376):0.00454[0.751]):0.0094[0.371]):0.03703[0.961]):0.03841[0.943]):0.09217[0.998]):0.0126[0.405],((Zjujuba_26681:0.19009,((Mnotabilis_13131:0.07624,Fcarica_13165:0.07499):0.03838[0.919],(Cannabissativa_24595:0.08237,(Torientale_11018:0.01739,Pandersonii_6487:0.00574):0.02665[0.934]):0.04618[0.967]):0.07792[0.998]):0.01671[0.808],((((Langustifolius_31986:0.0246,Lalbus_14223:0.01113):0.03503[0.95],(Langustifolius_2702:0.01135,Lalbus_30761:0.00764):0.03469[0.985]):0.04823[0.994],((Ljaponicus_18007:0.10036,(Carietinum_6405:0.02273,(Tpratense_38881:0.0431,Mtruncatula_42553:0.04016):0.0182[0.634]):0.05687[0.995]):0.00472[0.667],((Ahypogaea_34913:0.00768,Ahypogaea_1961:0.00372):0.1279[1],(Ccajan_24278:0.0867,((Gsoja_36737:0.00658,Gmax_8011:0.00095):0.09369[1],((Plunatus_659:0.02667,(Pvulgaris_24819:0.01445,Pacutifolius_4988:0.00522):0.01101[0.885]):0.02993[0.941],(Vunguiculata_19150:0.02187,(Vradiata_5816:0.01703,Vangularis_14896:0.01313):0.02268[0.94]):0.02279[0.933]):0.05823[0.985]):0.02679[0.76]):0.037[0.894]):0.0242[0.192]):0.01846[0.82]):0.02089[0.895],(((Langustifolius_18774:0.02984,Lalbus_3770:0.01939):0.02605[0.963],(Langustifolius_9118:0.01669,Lalbus_7051:0.01392):0.01818[0.712]):0.04986[0.993],((Ljaponicus_20155:0.04755,(Carietinum_1635:0.01289,(Mtruncatula_40225:0.02959,Tpratense_1734:0.03402):0.01226[0.214]):0.03114[0.953]):0.01598[0.724],((Ccajan_28115:0.04193,((Gsoja_2356:0,Gmax_36061:0):0.01127,(Gsoja_45434:0,Gmax_33505:0):0.0074):0.03986[0.983]):0.01195[0.25],((Vangularis_18515:0.00812,(Vradiata_17273:0.00368,Vunguiculata_26838:0.03814):0.00679[0.343]):0.01959[0.894],(Plunatus_33956:0.00369,(Pvulgaris_23513:0,Pacutifolius_10281:0):0.00055):0.01861[0.918]):0.03324[0.979]):0.04556[0.983]):0.00875[0.788]):0.02883[0.916]):0.09936[1]):0.03337[0.796]):0.01458[0.837],((((Cpepo_13706:0.00384,Cmaxima_9435:0.00386):0.00385[0.839],(Cmoschata_30046:0.00055,Cargyrosperma_4090:0.00054):0.00054[0]):0.05986[0.989],(Sgrosvenorii_27885:0.03653,(Clanatus_2910:0.02127,((Csativus_15105:0.00053,(Cmelo_3589:0.00054,Bhispida_12600:0.02386):0.00367[0.801]):0.01291[0.912],(Lsiceraria_18266:0.01125,(Cmaxima_26649:0.00537,(Cpepo_26588:0,Cargyrosperma_18670:0):0.00617):0.06942[0.999]):0.01851[0.732]):0.00967[0.856]):0.0314[0.981]):0.01673[0.821]):0.09463[0.999],(((Dlongan_29020:0.20366,(((Mindica_8467:0.17391,Aoccidentale_27465:0.08182):0.03428[0.693],(Pvera_19888:0,Pvera_1201:0):0.04408):0.21905[1],(Tsinensis_9721:0.11185,(Abuxfoliata_3663:0.01496,(Fhindsii_5537:0.02895,(Ptrifoliata_10225:0.00746,(Cmedica_764:0.00372,((Citrussinensis_21123:0.00055,Creticulata_1670:0.00055):0.0037[0.832],(Cichangensis_17380:0,Cgrandis_12059:0,Cclementina_21020:0):0.00054):0.00745[0.907]):0.00371[0.797]):0.00054[0.603]):0.00372[0.874]):0.15057[1]):0.06448[0.927]):0.03091[0.221]):0.04462[0.957],(Cfollicularis_27233:0.15253,((Lusitatissimum_43136:0.21414,(Rcommunis_18488:0.07613,(Hbrasiliensis_16173:0.07238,(Hbrasiliensis_8940:0.05388,Mesculenta_32274:0.13504):0.03924[0.704]):0.05649[0.947]):0.01777[0.324]):0.04382[0.942],((Sdunnii_13250:0.00825,(Sbrachista_16090:0.00055,(Spurpurea_9465:0.00758,Ssuchowensis_18087:0.00767):0.0076[0.879]):0.01135[0.874]):0.01452[0.033],((Peuphratica_27039:0.01541,(Ptrichocarpa_29621:0,Pdeltoides_42031:0):0.00055):0.00758[0.757],(Ptremuloides_861:0.00766,(Ptremula_17560:0.00055,Palba_7506:0.00736):0.00054[0.898]):0.0117[0.912]):0.02197[0.928]):0.05748[0.989]):0.08572[0.996]):0.01437[0.211]):0.01726[0.872],((((Graimondii_31372:0.00055,Gmustelinum_49929:0.00264):0.0011[1],((Gtomentosum_63587:0,Ghirsutum_74973:0):0.00371,(Ghirsutum_31288:0.00375,(Gtomentosum_76235:0,Gmustelinum_71889:0,Gdarwinii_62995:0,Gdarwinii_26794:0,Gdarwinii_17749:0,Gbarbadense_31150:0,Gbarbadense_19288:0):0.00055):0.00055[0]):0.00054[0.655]):0.22116[1],(Dzibethinus_11680:0.03082,((Tcacao_17490:0.00776,Humbratica_9304:0.01223):0.03506[0.979],((Dzibethinus_3835:0.05328,Dzibethinus_25540:0.03494):0.00946[0.211],(((Hsyriacus_51226:0.13949,(Hsyriacus_5586:0.04165,Hsyriacus_50842:0.03757):0.05929[0.983]):0.06882[0.987],((Ghirsutum_21277:0.00766,(Gtomentosum_40744:0,Gbarbadense_69765:0):0.00055):0.00393[0.745],(Gdarwinii_38708:0.00377,(Gtomentosum_18554:0.00379,(Ghirsutum_43497:0.00379,(Graimondii_9849:0.00374,(Gmustelinum_64973:0,Gbarbadense_11360:0):0.00055):0.00055[0]):0.00055[0]):0.00055[0]):0.00749[0.85]):0.08913[0.998]):0.04192[0.941],((Hsyriacus_35357:0.10032,Hsyriacus_30976:0.08269):0.17442[1],((Gtomentosum_51583:0,Gmustelinum_10234:0,Ghirsutum_34418:0,Gdarwinii_33486:0,Gbarbadense_35569:0):0.00566,(Graimondii_9629:0.00734,(Gmustelinum_28177:0.011,((Gtomentosum_9512:0.00055,Ghirsutum_9481:0.00053):0.00368[0.922],(Gdarwinii_38311:0,Gbarbadense_13074:0):0.00054):0.00054[0.903]):0.00723[0.882]):0.01701[0.916]):0.13942[1]):0.12704[0.999]):0.0594[0.973]):0.01505[0.876]):0.01883[0.697]):0.00714[0.661]):0.11363[0.998],(Cpapaya_18209:0.13809,((Esyriacum_9760:0.06127,(Tarvense_22710:0.04031,((((Crubella_6982:0,Cgrandiflora_22464:0):0.01525,(Csativa_1565:0.00055,(Csativa_19122:0.00055,Csativa_75323:0.01117):0.00375[0.422]):0.01151[0.911]):0.00935[0.781],((Bstricta_444:0.01818,(Alinifolium_46987:0.00371,(Dsophioides_9584:0,Alinifolium_14852:0):0.00055):0.03095[0.991]):0.0064[0.791],((Rislandica_11229:0.03029,Mmaritima_14353:0.01224):0.00777[0.034],(Athaliana_24988:0.00883,((Alyrata_25389:0.00372,Ahalleri_10925:0.00055):0.01287[0.916],(Lsativum_26497:0.01134,Lsativum_12085:0.01898):0.03045[0.987]):0.00724[0.81]):0.00818[0.372]):0.00823[0.104]):0.00054[0.223]):0.02406[0.94],((Camplexicaulis_4300:0.00785,(Aalpina_19365:0.03946,(Mperfoliatum_20908:0.0074,Itinctoria_78186:0.01234):0.00778[0.863]):0.00367[0.61]):0.00359[0.759],((((Sparvula_13861:0,Sparvula_13407:0):0.00762,(Camplexicaulis_34863:0.02289,Spinnata_41:0.01908):0.00054[0.857]):0.00379[0.805],(Esalsugineum_23228:0.02303,(Iamara_11336:0.05212,(Lannua_1901:0.04572,(Dstrictus_5180:0.03382,Lannua_12031:0.03663):0.0076[0.457]):0.00683[0.392]):0.00958[0.654]):0.00055[0]):0.00379[0.86],(Evesicaria_72244:0.03153,((Salba_30427:0.03578,(Chispanica_6745:0.01126,(Brapa_31474:0.00383,(Boleracea_5701:0.00768,Bnapus_64601:0.00055):0.00055[0]):0.00056[0.917]):0.00735[0.853]):0.00379[0.687],((Cmaritima_56729:0.00055,Cmaritima_18915:0.00376):0.05175[0.998],((Evesicaria_75506:0.04116,Cmaritima_44537:0.0116):0.00394[0.767],(Salba_3323:0.03094,(Brapa_5454:0.00055,(Bnapus_57221:0.00055,(Boleracea_29032:0,Bnapus_21590:0):0.00377):0.00054[1]):0.01872[0.852]):0.00377[0.769]):0.03063[0.98]):0.00862[0.837]):0.00054[0.718]):0.01147[0.957]):0.00055[0]):0.01243[0.868]):0.00439[0.159]):0.00711[0.303]):0.04563[0.984],(Cviolacea_2069:0.07714,((Lsativum_51577:0.04316,Lsativum_51437:0.06009):0.09226[1],(Aalpina_5643:0.0479,((Rislandica_21042:0.04824,((Lannua_460:0.02284,(Iamara_7416:0.00366,Iamara_22483:0.00387):0.06594[1]):0.01797[0.946],((Alinifolium_26439:0.01483,(Dsophioides_104:0.00377,Alinifolium_6610:0.00398):0.00054[0.876]):0.04522[0.999],(Mmaritima_21283:0.0194,(Bstricta_9645:0.00785,((Athaliana_3450:0.00329,(Ahalleri_8431:0.00756,Alyrata_22802:0.00382):0.00053[1]):0.01544[0.902],((Crubella_18058:0,Cgrandiflora_821:0):0.01561,(Csativa_86865:0.00377,(Csativa_75307:0,Csativa_3002:0):0.00055):0.00732[0.878]):0.00333[0.667]):0.00431[0.758]):0.00358[0.747]):0.00953[0.866]):0.00846[0.598]):0.00054[0.601]):0.00951[0.345],((Esyriacum_3999:0.03718,Dstrictus_8499:0.04692):0.02264[0.957],(Lannua_12115:0.03887,((Esalsugineum_24655:0.03604,Tarvense_23375:0.03838):0.00742[0.708],(((Spinnata_31680:0.02702,Camplexicaulis_40392:0.00757):0.01893[0.958],(Mperfoliatum_1850:0.03895,((Salba_8865:0.03152,Chispanica_19517:0.03127):0.00377[0.696],(Evesicaria_78466:0.03902,(Cmaritima_37102:0.0511,(Bnapus_93569:0.00762,(Brapa_26377:0.00054,(Boleracea_21489:0.00999,Bnapus_26925:0.00053):0.01523[0.929]):0.00732[0.855]):0.01733[0.891]):0.01061[0.055]):0.00809[0.672]):0.03077[0.98]):0.00766[0.781]):0.00053[0.856],(Itinctoria_41263:0.02705,((Spinnata_2287:0.01934,Camplexicaulis_7147:0.01759):0.00585[0.727],(Sparvula_23769:0.0358,((Cmaritima_52991:0.01193,Cmaritima_19193:0.00055):0.08903[1],((Salba_54255:0,Salba_44355:0):0.03548,((Evesicaria_4234:0.08863,Chispanica_22360:0.06353):0.00272[0.668],(Boleracea_21627:0.01734,(Brapa_19719:0,Bnapus_6644:0):0.01214):0.05119[0.992]):0.01225[0.807]):0.00968[0.798]):0.04716[0.992]):0.00692[0.811]):0.00382[0.243]):0.00401[0.763]):0.00463[0.793]):0.0144[0.93]):0.00385[0.76]):0.00735[0.832]):0.00502[0.521]):0.01545[0.834]):0.02921[0.924]):0.00751[0.336]):0.11847[0.996]):0.05788[0.926]):0.03671[0.893]):0.015[0.743]):0.01275[0.825]):0.02433[0.865]):0.04517[0.667]):0.0252[0.484]):0.01709[0.878]):0.0379[0.913]):0.0283[0.833]):0.01904[0.509]):0.07375[0.957]):0.00677[0.696]):0.03735[0.921]):0.04354[0.911]):0.05727[0.882]):0.051[0.409]):0.21821[0.994],(Atrichopoda_24165:0.23276,((Sasiatica_21907:0.53324,(Zmarina_2962:0.42901,Zmarina_11350:0.25592):0.13993[0.912]):0.15517[0.968],(Ckanehirae_8395:0.23487,((Aamericanus_18057:0.1654,((Acomosus_26245:0.32177,(Spolyrhiza_17621:0.14431,Lminor_11658:0.22588):0.22437[0.996]):0.04604[0.152],(((Asativum_31690:0.33982,(Dalata_17698:0.14568,(Drotundata_12016:0.01925,Dalata_7446:0.00574):0.40105[1]):0.07931[0.792]):0.04188[0.867],(((Macuminata_15811:0.16715,(Eventricosum_13504:0.02923,(Mbalbisiana_26548:0.00054,Macuminata_35928:0.01127):0.00517[0.254]):0.06513[0.987]):0.06221[0.976],((Macuminata_33772:0.03289,Eventricosum_39881:0.04071):0.11521[0.999],((Zofficinale_37732:0.00054,Zofficinale_36021:0.0112):0.16377[1],((Zofficinale_39817:0.01168,Zofficinale_279:0.00055):0.12357[1],(Zofficinale_33211:0,Zofficinale_13392:0):0.08338):0.06146[0.942]):0.13535[0.998]):0.03828[0.896]):0.08773[0.988],(((Csimplicifolius_39618:0.01575,Cjenkinsianus_42078:0.03068):0.10854[1],((Pdactylifera_23323:0.10397,Eguineensis_11558:0.04717):0.01596[0.669],(Pdactylifera_23587:0.04474,(Csimplicifolius_41483:0.00439,(Cjenkinsianus_37297:0,Cjenkinsianus_3663:0,Cjenkinsianus_27103:0):0.01465):0.10509[1]):0.01368[0.811]):0.02452[0.452]):0.10814[0.999],(Acomosus_22611:0.2818,(Clittledalei_2367:0.34819,(Jascendens_9413:0.06461,(Platifolius_2394:0.13813,((Claxum_12003:0.01935,(((Ecurvula_42403:0.00414,Ecoracana_11124:0.10437):0.02477[0.324],(Bmexicanum_38245:0.0505,(Othomaeum_10473:0.05704,(Csongorica_51670:0.04398,Csongorica_51537:0.04021):0.01184[0.774]):0.01565[0.658]):0.02221[0.265]):0.03039[0.837],((Zmays_1714:0.03275,(Mlutarioriparius_31631:0.01505,(Zmays_8233:0.02197,(Mlutarioriparius_13028:0.0054,(Sspontaneum_17525:0.01874,(Sbicolor_21458:0.02155,Msinensis_21146:0.006):0.0061[0.79]):0.00055[0.136]):0.00601[0.785]):0.00214[0.702]):0.02342[0.92]):0.02806[0.924],(Cpurpureus_52012:0.00599,(((Sviridis_14705:0.00055,Sitalica_30200:0.00055):0.00542[0.779],(Cpurpureus_14001:0.00599,Camericanus_14788:0.00267):0.00275[1]):0.00549[0.813],(Ufusca_4641:0.01067,((Doligosanthes_6573:0.02305,(Dexilis_61911:0.00845,Dexilis_32455:0.00055):0.01813[0.883]):0.01371[0.775],((Pvirgatum_21792:0.0165,Pvirgatum_5681:0.00055):0.01101[0.759],(Phallii_5427:0.00548,(Pmiliaceum_4573:0.00538,Pmiliaceum_15335:0.00055):0.00055[0]):0.00539[0.762]):0.01961[0.924]):0.01694[0.871]):0.00054[0.933]):0.00879[0.77]):0.02424[0.876]):0.02785[0.859]):0.01389[0.174]):0.05825[0.848],(((Gangustifolia_18300:0.03367,(Olatifolia_31656:0.00599,(Bamplexicaulis_35727:0.06726,Bamplexicaulis_3399:0.01931):0.01922[0.841]):0.0053[0.667]):0.03665[0.953],((Omeyeriana_601:0.00055,Obrachyantha_2990:0.03226):0.03542[0.952],(Lperrieri_9776:0.06227,(Opunctata_14342:0.04566,((Olongistaminata_14700:0.0147,Oglaberrima_17445:0.00447):0.00118[0.98],(Oglumipatula_21791:0.00055,(Osativa_20833:0.00055,(Omeridionalis_5451:0.0083,Orufipogon_22613:0.00055):0.00147[1]):0.00054[0.336]):0.00054[0]):0.08293[0.994]):0.0075[0.681]):0.03503[0.902]):0.05756[0.983]):0.01727[0.672],((Bmexicanum_60100:0.00054,(Bmexicanum_52731:0.0104,(Bstacei_19680:0.00503,(Bhybridum_774:0.00055,Bdistachyon_731:0.00523):0.01057[0.904]):0.00555[0.804]):0.00498[0.834]):0.13876[0.995],(Tintermedium_128614:0.0095,(Tintermedium_115424:0.01139,(Scereale_23324:0.024,(Tintermedium_31845:0.00464,((Tturgidum_7227:0,Tspelta_72615:0,Tdicoccoides_12514:0):0.0077,((Tspelta_31695:0,Atauschii_36937:0):0.00414,(Tturgidum_55986:0,Tspelta_90430:0,Tdicoccoides_35451:0):0.01418):0.00363[0.357]):0.00054[0.054]):0.01718[0.9]):0.01354[0.891]):0.00953[0.775]):0.05101[0.952]):0.07646[0.975]):0.02238[0.594]):0.09331[0.992]):0.02497[0.477]):0.1578[0.996]):0.0759[0.914]):0.08556[0.946]):0.04673[0.911]):0.11777[0.998]):0.02048[0.824],((Dalata_6628:0.16651,Dalata_11593:0.14631):0.07707[0.981],(((Asativum_6373:0.44884,Asativum_27274:0.05786):0.06714[0.956],(Vplanifolia_3275:0.07001,((Vplanifolia_567:0.18521,(Ashenzhenica_8275:0.125,Ashenzhenica_18704:0.24796):0.05324[0.925]):0.09475[0.981],(Ashenzhenica_2530:0.11974,(Vplanifolia_9403:0.10497,(Pequestris_4612:0.11039,Dcatenatum_20140:0.08327):0.00242[0.614]):0.043[0.929]):0.02177[0.737]):0.01992[0.405]):0.09401[0.994]):0.05275[0.949],(((Cjenkinsianus_44909:0.02513,(Csimplicifolius_26065:0.16747,Csimplicifolius_28128:0.00055):0.00054[0]):0.03637[0.879],(Cjenkinsianus_53060:0.03414,((Pdactylifera_19878:0.04579,(Eguineensis_22519:0.01769,Cnucifera_27624:0.01717):0.01429[0.891]):0.00665[0.797],(Pdactylifera_13597:0.05534,(Eguineensis_20072:0.03275,Cnucifera_15910:0.07303):0.03056[0.974]):0.01171[0.875]):0.0047[0.7]):0.02277[0.909]):0.05314[0.979],(((Acomosus_6588:0.03456,((Macuminata_14104:0.06277,(Mbalbisiana_15119:0.00054,Eventricosum_11172:0.01123):0.00054[0.618]):0.04453[0.919],(Zofficinale_11871:0.0795,(Zofficinale_46797:0.00055,Zofficinale_14478:0.0039):0.04197[0.948]):0.13608[1]):0.07589[0.96]):0.02288[0.701],((Macuminata_21725:0.01434,Eventricosum_17284:0.02147):0.11542[0.999],((Macuminata_12901:0.03158,Eventricosum_1089:0.07103):0.15734[1],(((Macuminata_10749:0.01992,Eventricosum_30262:0.02022):0.10766[0.996],(Zofficinale_51687:0.00557,Zofficinale_48467:0.00608):0.28847[1]):0.02472[0.788],((Zofficinale_64232:0.00585,Zofficinale_4021:0.02229):0.0865[0.994],(Zofficinale_49919:0.00054,Zofficinale_15433:0.01536):0.0718[0.986]):0.16453[1]):0.01241[0.023]):0.02963[0.033]):0.03291[0.916]):0.02676[0.823],(Clittledalei_19446:0.3192,(Jascendens_4223:0.05687,(((Platifolius_1146:0.08255,(Rguianensis_11926:0.05431,Olatifolia_19606:0.01246):0.01405[0.848]):0.01695[0.784],((Claxum_24225:0.02703,((Zmays_31761:0.03691,(Msinensis_36399:0.00817,((Sspontaneum_40478:0.00054,Mlutarioriparius_50922:0.01671):0.00554[0.818],(Sbicolor_21366:0.02448,((Msinensis_28466:0.02986,Sspontaneum_23727:0.00106):0.003[1],(Sspontaneumhybrid_30921:0.00055,Sspontaneum_42930:0.00404):0.00055[0.615]):0.00055[0.226]):0.00327[1]):0.00074[0]):0.01086[0.877]):0.02759[0.953],(Doligosanthes_7224:0.0498,(((Pmiliaceum_20539:0.00405,Phallii_8828:0.00806):0.00054[0],(Ufusca_11706:0.04181,(Pvirgatum_68182:0.04587,Pvirgatum_73435:0.0344):0.02107[0.918]):0.00487[0.743]):0.00837[0.881],((Dexilis_43126:0.00884,Dexilis_19368:0.01266):0.04896[0.998],((Sviridis_28229:0.00054,Sitalica_12527:0.00404):0.01234[0.949],(Cpurpureus_24940:0.01215,(Cpurpureus_5032:0.00608,Camericanus_37603:0.00054):0.00401[0.778]):0.00798[0.879]):0.00423[0.759]):0.00413[0.298]):0.00859[0.861]):0.00512[0.243]):0.01624[0.89]):0.0347[0.981],(((Ecoracana_32748:0.02459,Ecoracana_10108:0.013):0.08624[1],(Ecurvula_45056:0.03271,Csongorica_1014:0.02152):0.01124[0.783]):0.02133[0.889],((Lperrieri_1970:0.01019,(Omeyeriana_751:0.01723,(Opunctata_23005:0.0172,(Omeridionalis_1770:0.00809,(Olongistaminata_8479:0.01254,((Oglumipatula_8941:0.00055,Osativa_10769:0.00397):0.00055[0],(Orufipogon_34364:0,Onivara_14235:0,Oglaberrima_10159:0,Obarthii_8697:0):0.00055):0.00054[0]):0.00397[0.762]):0.02142[0.952]):0.0403[0.976]):0.0072[0.748]):0.02614[0.874],(((Bstacei_20505:0,Bhybridum_42830:0):0.00054,(Bmexicanum_60663:0.01563,(Bsylvaticum_14462:0.01538,(Bhybridum_22839:0,Bdistachyon_2309:0):0.00053):0.0197[0.977]):0.00719[0.911]):0.16447[1],((Tintermedium_60060:0.01263,(Tintermedium_71898:0.05618,Scereale_25239:0.01413):0.01426[0.78]):0.00533[0.752],((Tturgidum_50922:0,Tspelta_72917:0,Tdicoccoides_26239:0):0.01163,(Tspelta_45849:0.01156,((Tturgidum_6970:0,Tspelta_82740:0):0.00054,(Turartu_23971:0.00055,Tdicoccoides_31519:0.00055):0.00373[0.778]):0.00783[0.678]):0.00409[0.76]):0.01034[0.809]):0.05271[0.894]):0.09869[0.999]):0.02439[0.854]):0.01801[0.754]):0.01254[0.793]):0.05321[0.94],(Platifolius_14175:0.05901,((Gangustifolia_21845:0.05059,Bamplexicaulis_27828:0.02078):0.01556[0.824],((((Bstacei_9313:0.00054,Bhybridum_41932:0.00055):0.01514[0.86],((Bhybridum_4683:0.00055,Bdistachyon_17868:0.00055):0.00054[0.791],(Bsylvaticum_4839:0.00749,(Bmexicanum_20337:0.01951,Bmexicanum_35059:0.01216):0.00768[0.473]):0.00055[0.608]):0.01712[0.768]):0.09505[0.998],(Hvulgare_32998:0.00576,(Tintermedium_54965:0.00055,(Scereale_31126:0.00789,((Tspelta_105228:0.00055,Atauschii_6836:0.00395):0.00395[0.773],((Tdicoccoides_50251:0.00397,(Tturgidum_25952:0,Tspelta_84306:0):0.00055):0.00396[0.785],(Tturgidum_38864:0,Tspelta_34444:0,Tdicoccoides_19614:0):0.00396):0.00393[0.779]):0.01334[0.901]):0.01048[0.875]):0.0223[0.95]):0.07165[0.988]):0.07339[0.991],(Olatifolia_11281:0.0287,((Omeyeriana_9568:0.02177,(Opunctata_30527:0.01936,(Omeridionalis_20088:0.00053,(Osativa_1990:0,Orufipogon_31125:0,Onivara_19425:0,Oglumipatula_10966:0,Oglaberrima_19337:0):0.00989):0.02444[0.891]):0.09179[0.999]):0.02918[0.895],((Lperrieri_11987:0.20013,((Ecoracana_34871:0.00055,Ecoracana_19779:0.00055):0.06582[0.993],(Csongorica_31750:0.02226,(Csongorica_47935:0.03283,(Ecurvula_23424:0.05686,Othomaeum_27961:0.02007):0.02587[0.813]):0.00814[0.437]):0.02174[0.852]):0.00739[0.076]):0.01579[0.016],(Claxum_14476:0.02142,((Zmays_29861:0.00405,((Zmays_26764:0.01635,Sspontaneum_35771:0.00053):0.00409[0.465],((Sbicolor_23067:0.00419,Mlutarioriparius_4090:0.00414):0.00055[0],(Sspontaneum_11864:0,Mlutarioriparius_49068:0):0.00055):0.00054[0.03]):0.00844[0.898]):0.00955[0.864],(Cpurpureus_44468:0.00509,((Doligosanthes_25912:0.01843,((Cpurpureus_5747:0.00055,Camericanus_24432:0.00054):0.00521[0.855],(Sviridis_34294:0,Sitalica_30743:0):0.00053):0.00508[0.757]):0.006[0.765],((Dexilis_43284:0.012,Dexilis_20825:0.00412):0.04689[0.999],(Ufusca_17654:0.03498,((Pmiliaceum_6940:0.00055,Phallii_20466:0.00055):0.00054[0.518],(Pmiliaceum_23751:0.04236,(Pvirgatum_64880:0.01225,Pvirgatum_33836:0.03312):0.03738[0.9]):0.00376[0.712]):0.0005[0.989]):0.02312[0.685]):0.00492[0.74]):0.00873[0.779]):0.00847[0.773]):0.01001[0.854]):0.00751[0.437]):0.05108[0.978]):0.02849[0.895]):0.01349[0.752]):0.01847[0.875]):0.08047[0.993]):0.05506[0.965]):0.02989[0.84]):0.08555[0.98]):0.03155[0.766]):0.01576[0.572]):0.03013[0.895]):0.03244[0.889]):0.01548[0.317]):0.02329[0.852]):0.02484[0.837]):0.03598[0.746],((Pamericana_6281:0.01192,Ckanehirae_18313:0.02):0.20154[1],(((Carborea_12333:0.21434,(Pamilis_32822:0.1242,(Ahypochondriacus_16962:0.06084,((Saralocaspica_7099:0.07109,Bvulgaris_11731:0.03651):0.01221[0.186],(Soleracea_22845:0.04261,(Cquinoa_10950:0.00053,(Cquinoa_40363:0,Cquinoa_29708:0):0.00999):0.0079[0.736]):0.03854[0.964]):0.02634[0.869]):0.03004[0.876]):0.18105[1]):0.02653[0.178],(((Pgranatum_1144:0.16172,(Pguajava_14489:0.04763,(Soleosum_10926:0.01559,(Egrandis_17930:0.02977,Ccitriodora_23609:0.01825):0.01854[0.837]):0.00428[0.232]):0.07148[0.998]):0.02682[0.901],(((Rcommunis_28827:0.22843,(Mesculenta_11229:0.02091,Hbrasiliensis_24426:0.04559):0.03047[0.932]):0.04833[0.951],((Lusitatissimum_35454:0.01817,Lusitatissimum_16033:0.00981):0.1762[1],(((Peuphratica_24090:0.02409,Ptrichocarpa_30268:0.00375):0.00786[0.035],(Pdeltoides_24546:0.01442,(Pdeltoides_4697:0.00055,Pdeltoides_34740:0.00055):0.00054[0.61]):0.01297[0.867]):0.07515[0.99],((Peuphratica_3041:0.01202,((Pdeltoides_27106:0,Pdeltoides_26997:0):0.00055,(Ptrichocarpa_19921:0.00808,(Ptremuloides_9343:0.0217,Ptremula_11862:0.00403):0.00413[0.778]):0.00055[0]):0.00054[0]):0.00488[0.743],(Sdunnii_4378:0.00875,(Spurpurea_1199:0.01205,(Ssuchowensis_12785:0.02857,(Sbrachista_11162:0.00605,(Sbrachista_1903:0,Sbrachista_16047:0):0.00294):0.00106[0.925]):0.00397[0.79]):0.01999[0.967]):0.02244[0.959]):0.03871[0.962]):0.07943[0.995]):0.02333[0.423]):0.02087[0.894],((((Dlongan_28220:0.14022,((Pvera_17796:0.04031,(Mindica_7819:0.04276,Aoccidentale_28300:0.02479):0.02669[0.959]):0.00386[0.707],(Sbirrea_10193:0.05681,(Aoccidentale_29978:0.06488,Mindica_10041:0.06382):0.03698[0.968]):0.00991[0.49]):0.02992[0.939]):0.02135[0.882],(Cpapaya_23955:0.1263,(Abuxfoliata_3849:0.02533,((Cgrandis_11867:0.00582,(Cmedica_28122:0.01168,(Fhindsii_16143:0,Fhindsii_15995:0):0.00515):0.00169[0]):0.00119[1],(Ptrifoliata_5971:0.00801,(Citrussinensis_3154:0.00055,(Creticulata_16924:0.00055,(Cclementina_16984:0.00131,Cichangensis_6609:0.01162):0.00163[0]):0.00106[1]):0.00055[0]):0.00054[0]):0.0029[0.741]):0.06735[0.988]):0.02956[0.465]):0.03165[0.931],((Tvoinierianum_10761:0.10291,((Vrotundifolia_4632:0.01173,Vrotundifolia_17051:0.00387):0.00793[0.875],((Varizonica_40199:0.00775,Vvinifera_24109:0.00055):0.00053[0],(Varizonica_17658:0.00391,Vriparia_22582:0.00389):0.00387[0.781]):0.01175[0.91]):0.01469[0.857]):0.13457[1],((Tcacao_10690:0.03971,(Colitorius_21302:0.01677,Ccapsularis_13010:0.01805):0.08588[0.999]):0.02473[0.859],(Dzibethinus_29491:0.07774,((Hsyriacus_18833:0.09149,Hsyriacus_8208:0.06186):0.01419[0.851],(Ghirsutum_20695:0.00396,((Gdarwinii_30274:0,Gbarbadense_35514:0):0.00055,(Gtomentosum_49473:0.00393,((Gtomentosum_41572:0.00055,Ghirsutum_56319:0.00393):0.00396[0.793],(Gmustelinum_54400:0.00392,(Graimondii_20027:0,Gbarbadense_20265:0):0.00055):0.00055[0]):0.00392[0.849]):0.00055[0]):0.00055[0]):0.05503[0.995]):0.03918[0.976]):0.0257[0.897]):0.03605[0.966]):0.00802[0.419]):0.01197[0.774],(Psuffruticosa_8149:0.14895,(Hquercifolia_29625:0.08663,((Dinvolucrata_14905:0.02547,(Cacuminata_26078:0.02998,(Nyunnanensis_37417:0.01014,Nsinensis_32902:0.01073):0.03593[0.986]):0.01583[0.893]):0.03412[0.976],(((Pginseng_39778:0.02111,(Dcarota_1946:0.12669,Dcarota_21764:0.05732):0.03892[0.918]):0.05771[0.987],(((Lsativa_6116:0.07311,Ccardunculus_5831:0.08655):0.01818[0.309],(Ecanadensis_4032:0.06296,(Mmicrantha_24958:0.01654,Mmicrantha_18043:0.00055):0.10105[0.999]):0.0282[0.919]):0.07809[0.99],((Mmicrantha_19100:0.03567,Hannuus_5127:0.07813):0.05388[0.974],(Lsativa_19992:0.05831,(Ecanadensis_11211:0.07881,Ccardunculus_5769:0.04417):0.01365[0.809]):0.01185[0.812]):0.07348[0.996]):0.0545[0.97]):0.02716[0.918],(((Achinensis_6076:0.14764,Csinensis_43155:0.07645):0.02421[0.902],(Carborea_12853:0.12342,(Rgorgonias_10346:0.05668,(Achinensis_3148:0.02416,Achinensis_19209:0.03435):0.03702[0.984]):0.01192[0.319]):0.01549[0.896]):0.00055[0.404],(Doleifera_6361:0.12858,((Lphilippensis_17135:0.12023,((Sindicum_14370:0.09199,(Sasiatica_18568:0.14728,(Pjaponicum_26022:0.11178,Lphilippensis_1856:0.04018):0.02265[0.834]):0.0144[0.845]):0.01524[0.848],((AmajusL_27878:0.20795,AmajusL_1159:0.08978):0.00568[0.712],(Mguttatus_20882:0.20372,(Oeuropaea_23430:0.15037,Bhygrometrica_4785:0.09602):0.00984[0.769]):0.01187[0.888]):0.00425[0.746]):0.00471[0.396]):0.06305[0.984],(Itriloba_15878:0.18622,(((Cchinense_26894:0.00388,Cannuum_30905:0.00054):0.03306[0.971],(Smelongena_33186:0.04136,(Stuberosum_2785:0.00439,(Spimpinellifolium_56270:0,Spennellii_34780:0,Slycopersicum_28635:0):0.01853):0.01249[0.854]):0.01977[0.885]):0.02829[0.838],((Pinflata_28466:0.00054,Paxillaris_23967:0.02407):0.06798[0.999],(Ntabacum_40124:0.03351,(Nattenuata_19508:0.0288,((Ntabacum_12770:0,Nsylvestris_13220:0):0.01487,(Nbenthamiana_39589:0.05513,Nbenthamiana_38989:0.0277):0.00935[0.383]):0.00607[0.446]):0.00493[0.307]):0.03762[0.968]):0.01198[0.542]):0.09116[0.997]):0.02646[0.652]):0.05527[0.977]):0.0197[0.504]):0.01493[0.332]):0.02135[0.896]):0.00769[0.808]):0.01611[0.385]):0.01471[0.639]):0.0062[0.565]):0.01256[0.687]):0.01592[0.796],(((Rcrenulata_23198:0.04962,(Klaxiflora_28111:0.01158,(Klaxiflora_31982:0,Kfedtschenkoi_24108:0):0.01153):0.0353[0.976]):0.09785[0.999],(((Cmaxima_86:0.01106,(Cmoschata_30756:0.01542,Cargyrosperma_27122:0.00055):0.00175[0.897]):0.02495[0.9],((Lsiceraria_19021:0.02272,Clanatus_6055:0.02296):0.01218[0.849],(Csativus_20452:0.02824,Cmelo_17591:0.01218):0.02777[0.933]):0.01797[0.847]):0.3616[1],(Cviolacea_520:0.05,(((Iamara_13843:0.04381,Aalpina_12035:0.00787):0.00395[0.76],(Iamara_4780:0.13077,(Dstrictus_26022:0.01905,((Lsativum_7433:0.01944,Lsativum_39441:0.01111):0.02245[0.94],((Dsophioides_16241:0.00386,Alinifolium_19991:0.00385):0.00782[0.915],(Bstricta_19145:0.00384,((Csativa_63682:0.00387,(Csativa_9698:0,Csativa_80090:0):0.00055):0.01167[0.942],((Crubella_11099:0.00386,Cgrandiflora_5591:0.00055):0.00384[0.852],(Mmaritima_8003:0.02209,(Alyrata_14585:0.01711,(Athaliana_17100:0,Ahalleri_17029:0):0.00055):0.00463[0.746]):0.01444[0.909]):0.00054[0]):0.00562[0.839]):0.00055[0]):0.00575[0.719]):0.00839[0.868]):0.01194[0.874]):0.00346[0.754]):0.00391[0.807],((Lannua_18140:0.01569,Esalsugineum_15809:0.0039):0.00054[0],(Camplexicaulis_8547:0.02821,(Tarvense_24611:0.01179,((Camplexicaulis_699:0.00787,Itinctoria_3672:0.00391):0.00054[0],((Spinnata_13486:0.00784,Sparvula_21288:0.00389):0.00396[0.751],(((Boleracea_32035:0.00391,Bnapus_53724:0.00055):0.00054[1],(Brapa_38966:0.00055,Bnapus_48454:0.00392):0.00385[0.821]):0.02793[0.984],(Salba_6839:0.02414,(Chispanica_40736:0.00055,(Cmaritima_52143:0.01999,(Cmaritima_44120:0.06604,(Salba_7193:0.04449,(Evesicaria_7583:0.06796,Brapa_11307:0.03607):0.02518[0.909]):0.02442[0.895]):0.0072[0.331]):0.03278[0.989]):0.0079[0.411]):0.00392[0.719]):0.02795[0.989]):0.00388[0.802]):0.00054[0]):0.00055[0]):0.00782[0.902]):0.00054[0.649]):0.07577[0.994]):0.21657[0.995]):0.03949[0.625]):0.01613[0.807],(((((Cdentata_2052:0.0238,Qsuber_36329:0.0157):0.00096[0.838],(Qrubra_13879:0.01164,Qlobata_21577:0.00386):0.00682[0.799]):0.06639[0.995],((Cfangiana_5848:0.01653,Cavellana_18116:0.01134):0.1012[1],(Jregia_10833:0.06622,(Jregia_21073:0.01648,Cillinoinensis_10963:0.02356):0.11801[1]):0.02376[0.568]):0.03404[0.802]):0.03608[0.865],((Sgrosvenorii_13028:0.04524,Mcharantia_14472:0.09661):0.02796[0.679],((Cmaxima_27998:0.00512,(Cmoschata_13506:0.01029,Cargyrosperma_2098:0.00054):0.00523[0.772]):0.06656[0.996],((Cmaxima_3935:0.01997,(Cpepo_10504:0.03974,(Cmoschata_4668:0.00554,Cargyrosperma_9017:0.03533):0.02[0.056]):0.00457[0.722]):0.11908[1],((Csativus_2069:0.01082,Cmelo_25511:0.016):0.05977[0.992],(Clanatus_15507:0.04189,(Lsiceraria_1681:0.03091,Bhispida_10637:0.01413):0.01834[0.882]):0.01296[0.08]):0.0547[0.984]):0.0485[0.943]):0.04127[0.94]):0.20703[1]):0.02148[0.854],(((Zjujuba_19827:0.11625,((Mnotabilis_17435:0.07292,Fcarica_6476:0.11538):0.05534[0.933],(Torientale_35684:0.00054,Pandersonii_15623:0.04157):0.16495[1]):0.07548[0.985]):0.00751[0.25],((Rchinensis_26881:0.0201,(Fxananassa_102452:0.00795,(Fvesca_5399:0.00773,(Fxananassa_57513:0.01572,Fxananassa_77456:0.00815):0.00391[0.22]):0.00054[0.889]):0.0118[0.891]):0.04563[0.985],(((Pyedoensis_34770:0.01125,Pavium_1086:0.01647):0.00402[0.441],(Pdulcis_9975:0.00392,(Ppersica_6359:0,Parmeniaca_11561:0):0.00054):0.00456[0.189]):0.02653[0.955],((Pbretschneideri_11012:0.01204,(Mdomestica_3831:0.00054,Mbaccata_43790:0.00594):0.00792[0.874]):0.04639[0.996],((Mdomestica_5446:0.00055,Mbaccata_17813:0.00397):0.02764[0.95],(Pbretschneideri_764:0,Pbretschneideri_22178:0):0.0152):0.01842[0.891]):0.02623[0.957]):0.01934[0.856]):0.1119[0.999]):0.0201[0.722],((Ahypogaea_61698:0.20831,((Tpratense_19446:0.02692,Mtruncatula_19407:0.02673):0.0912[0.997],(Ccajan_15749:0.05763,(((Gsoja_34265:0.00054,Gmax_19493:0.00516):0.04562[0.988],(Gsoja_6722:0,Gmax_27084:0):0.04463):0.01872[0.855],((Vunguiculata_11638:0.06285,(Vradiata_3123:0.01174,Vangularis_23968:0.01569):0.01851[0.877]):0.01124[0.782],(Plunatus_10231:0.02196,(Pvulgaris_4347:0.00559,Pacutifolius_18074:0.00055):0.00103[0.786]):0.03494[0.955]):0.042[0.975]):0.01247[0.506]):0.06318[0.986]):0.05042[0.779]):0.04239[0.911],(((Langustifolius_14357:0.03465,Lalbus_30931:0.0216):0.16163[0.999],(Ljaponicus_8637:0.16212,(Ahypogaea_3929:0.00423,Ahypogaea_21949:0.00854):0.15842[0.999]):0.02871[0.846]):0.03116[0.902],((Carietinum_16937:0.12433,(Tpratense_2416:0.08586,Mtruncatula_16196:0.0129):0.02268[0.801]):0.06179[0.984],(Ccajan_27659:0.08391,((Gsoja_12554:0,Gmax_24860:0):0.09503,((Pvulgaris_26698:0.00559,Pacutifolius_2231:0.00055):0.00597[0.775],(Plunatus_19454:0.00055,(Vunguiculata_22893:0.03018,(Vradiata_10915:0.0176,Vangularis_20808:0.01481):0.01173[0.813]):0.01453[0.867]):0.00482[0.789]):0.05406[0.977]):0.01321[0.443]):0.05224[0.972]):0.04049[0.908]):0.0696[0.981]):0.15906[1]):0.02605[0.855]):0.02021[0.863]):0.01045[0.695]):0.03615[0.917]):0.05889[0.972],(((Tthalictroides_14314:0.03211,Acoerulea_4519:0.05698):0.17106[1],(Kuniflora_30543:0.20996,(Mcordata_11197:0.04312,(Psomniferum_38006:0.00746,Psomniferum_20060:0.00383):0.11056[1]):0.0666[0.958]):0.02424[0.193]):0.01595[0.378],((((Psuffruticosa_15455:0.20155,(Rcrenulata_28305:0.0513,(Klaxiflora_20114:0.00054,(Klaxiflora_9601:0.00741,Kfedtschenkoi_7133:0.0076):0.00341[0.777]):0.03767[0.949]):0.16222[0.997]):0.03862[0.78],((Vrotundifolia_9186:0,Vrotundifolia_10954:0):0.0346,((Vriparia_18367:0,Varizonica_41660:0):0.00382,(Vvinifera_8250:0,Varizonica_1122:0):0.00055):0.01791[0.898]):0.12368[1]):0.01815[0.4],((((Pgranatum_18201:0.2195,((Nthermarum_6718:0.00133,Eferox_2345:0.05):0.17029[0.997],(Eferox_26166:0.02303,Eferox_21322:0.00053):0.26616[1]):0.14391[0.987]):0.05181[0.864],((Dspatulata_7833:0.19125,(Dmuscipula_12255:0.06245,Avesiculosa_22531:0.12576):0.0326[0.874]):0.12353[0.997],((Pamilis_35259:0.16233,(Sundatus_8039:0.0469,Pamilis_27525:0.0514):0.04852[0.962]):0.0134[0.764],(Ahypochondriacus_21397:0.15636,(Soleracea_28307:0.04865,(Cquinoa_35800:0.03215,Cquinoa_34513:0.02409):0.06611[0.985]):0.05907[0.957]):0.04628[0.922]):0.13422[0.997]):0.1171[0.997]):0.05752[0.474],((Hquercifolia_15189:0.1266,((Lsativa_3828:0.36591,(Dcarota_4652:0.08055,Csativum_6707:0.09992):0.11825[0.985]):0.05297[0.773],(Pginseng_20903:0.06277,(Pginseng_40248:0.00622,Pginseng_11973:0.03457):0.08946[0.991]):0.08194[0.97]):0.10299[0.985]):0.02681[0.802],((Csinensis_32494:0.14256,((Rgorgonias_9879:0.09571,Achinensis_17629:0.02842):0.02372[0.838],(Rdelavayi_16422:0.02824,(Vdarrowii_3889:0.0121,(Vdarrowii_32902:0,Vcorymbosum_8372:0):0.00055):0.01511[0.882]):0.09848[1]):0.01556[0.36]):0.026[0.793],((Cacuminata_7540:0.1209,(Nyunnanensis_5461:0.00055,Nsinensis_5652:0.00735):0.04878[0.973]):0.1614[1],((Oeuropaea_37767:0.18172,((Sindicum_14033:0.10668,AmajusL_14561:0.24067):0.03443[0.222],((Mguttatus_5222:0.16478,(Pjaponicum_3119:0.12304,Lphilippensis_20309:0.12955):0.05907[0.967]):0.05857[0.968],((AmajusL_16116:0.24809,(Gaurea_13394:0.13859,(Ureniformis_4493:0.00054,Ureniformis_35187:0.00252):0.14807[0.985]):0.10713[0.963]):0.04481[0.557],(Mguttatus_9562:0.18237,(Lphilippensis_13799:0.04678,(Pjaponicum_11989:0.07312,(Sasiatica_14091:0.06973,Sasiatica_14030:0.06486):0.04784[0.979]):0.04303[0.951]):0.04464[0.872]):0.02565[0.685]):0.0188[0.777]):0.02634[0.101]):0.05663[0.888]):0.10707[0.996],((Opumila_4059:0.0105,(Calba_6978:0.05111,((Ccanephora_11651:0.00055,Carabica_42753:0.00055):0.01661[0.903],(Ceugenioides_15570:0,Carabica_6647:0):0.00914):0.10138[1]):0.01417[0.824]):0.10558[0.992],(((Itriloba_26054:0.22035,(Ccampestris_41372:0.00994,Caustralis_10707:0.00721):0.20879[0.997]):0.14985[0.987],(Itriloba_26315:0.06644,(Ccampestris_11424:0.01073,(Ccampestris_19833:0.01237,Caustralis_16620:0.00055):0.00324[0.276]):0.11094[0.993]):0.09061[0.947]):0.06742[0.897],((Nbenthamiana_32978:0.00546,(Nattenuata_16293:0.00054,(Ntabacum_36110:0.0153,Ntabacum_25668:0.00471):0.00321[0.754]):0.00587[0.837]):0.01639[0.892],((Pinflata_24692:0.00054,Paxillaris_20398:0.00385):0.03569[0.983],((Cchinense_21108:0.00054,Cannuum_17585:0.00708):0.03476[0.986],(Smelongena_8135:0.00777,(Stuberosum_16161:0.00053,(Spennellii_6184:0.00392,(Spimpinellifolium_38326:0,Slycopersicum_21836:0):0.00055):0.01174[0.961]):0.0078[0.909]):0.00646[0.793]):0.03526[0.977]):0.00832[0.159]):0.17154[1]):0.07981[0.955]):0.02875[0.279]):0.04794[0.927]):0.00979[0.426]):0.02171[0.38]):0.07073[0.973]):0.02379[0.524],((((((Cmollissima_12172:0.00737,Cdentata_1171:0.00055):0.00578[0.803],(Qrubra_11075:0.01461,(Qsuber_39403:0.00364,Qlobata_36651:0.01844):0.00055[0]):0.00886[0.772]):0.10627[1],((Cfangiana_4277:0.07974,Bplatyphylla_15375:0.06215):0.05814[0.993],(Mrubra_19615:0.14822,((Jregia_6476:0.02691,Cillinoinensis_5833:0.03063):0.09269[1],(Cillinoinensis_19725:0.02915,(Jregia_8505:0,Jregia_39903:0):0.02837):0.08353[1]):0.03199[0.94]):0.01032[0.486]):0.01024[0.796]):0.04909[0.961],(Ahypogaea_3152:0.10882,(((Mtruncatula_38399:0.05191,Carietinum_10130:0.0467):0.02363[0.721],(Ljaponicus_22318:0,Ljaponicus_13404:0):0.04531):0.00881[0.771],((Langustifolius_15894:0.01975,Lalbus_31995:0.01113):0.08121[1],((Ccajan_28571:0.04205,(Gsoja_8742:0.00375,Gmax_36106:0.00055):0.05057[0.993]):0.00458[0.724],((Vunguiculata_16517:0.03452,Vangularis_16913:0.0176):0.0231[0.956],(Pvulgaris_12908:0.00713,(Plunatus_24926:0.01133,Pacutifolius_23905:0.00055):0.00054[0.889]):0.03029[0.978]):0.01531[0.917]):0.0215[0.937]):0.00442[0.723]):0.01617[0.812]):0.12475[1]):0.04028[0.911],(((Mcharantia_2160:0.04683,(Cpepo_13565:0.00055,(Cmoschata_6163:0,Cmaxima_18157:0,Cargyrosperma_21834:0):0.00374):0.03748[0.978]):0.01909[0.582],((Sgrosvenorii_2798:0.03784,(Cmaxima_22342:0.0088,(Cargyrosperma_2259:0.00765,(Cpepo_5163:0.00055,Cmoschata_29118:0.00381):0.00053[0]):0.01064[0.868]):0.06448[0.999]):0.00871[0.853],(Bhispida_18566:0.02134,(Lsiceraria_18367:0.06084,(Clanatus_15722:0.00652,(Csativus_10960:0.01466,Cmelo_13891:0.01586):0.01803[0.939]):0.00936[0.688]):0.00475[0.733]):0.03487[0.987]):0.00718[0.762]):0.18661[1],((Zjujuba_3044:0.1626,((Mnotabilis_12051:0.04853,Fcarica_26854:0.04486):0.05366[0.985],(Cannabissativa_5452:0.11992,(Torientale_21506:0.00398,Pandersonii_37086:0.01536):0.02047[0.884]):0.03899[0.961]):0.05404[0.985]):0.04332[0.936],((Rchinensis_8693:0.02814,(Fvesca_6279:0.0076,(Fxananassa_95936:0.01129,Fxananassa_42767:0.01514):0.00054[0]):0.03458[0.986]):0.04104[0.981],(((Pyedoensis_34982:0.00746,Pavium_32269:0.00374):0.0088[0.891],(Ppersica_11556:0.00375,(Pdulcis_19272:0,Parmeniaca_3267:0):0.00055):0.00281[0.742]):0.03261[0.979],((Pbretschneideri_32919:0.00369,(Mbaccata_42722:0.00374,Mdomestica_11071:0.00371):0.00372[0.779]):0.00626[0.81],(Mdomestica_15038:0.00053,(Pbretschneideri_18596:0.00055,Mbaccata_1224:0.00744):0.00361[0.843]):0.01999[0.969]):0.01433[0.924]):0.00989[0.239]):0.07169[0.99]):0.0303[0.208]):0.03726[0.902]):0.05797[0.984],(((Lusitatissimum_36734:0.04178,Lusitatissimum_25760:0.01052):0.26236[1],((Rcommunis_31052:0.07595,(Mesculenta_27080:0.06261,Hbrasiliensis_21598:0.01545):0.02098[0.581]):0.10381[1],(((Sdunnii_3354:0.02225,(Ssuchowensis_349:0.00055,Spurpurea_23499:0.00391):0.01769[0.947]):0.01433[0.879],((Peuphratica_30056:0.00772,(Ptrichocarpa_6507:0.00055,Pdeltoides_1094:0.01555):0.00388[0.829]):0.00055[0],(Ptremula_13692:0.00054,(Ptremuloides_9328:0.00771,Palba_28765:0.00055):0.00385[0.835]):0.01159[0.95]):0.02065[0.956]):0.03017[0.962],((Peuphratica_27861:0.00384,(Ptrichocarpa_19204:0.00383,(Ptremula_22155:0.01168,(Ptremuloides_13861:0.00055,Palba_7009:0.00053):0.00054[0.203]):0.00385[0.751]):0.00054[0]):0.01384[0.914],(Ssuchowensis_16095:0.00382,(Sbrachista_1490:0.00764,(Sbrachista_15814:0.00764,(Spurpurea_9567:0.00386,Sdunnii_20422:0.0079):0.00054[0]):0.00382[0.312]):0.00052[0]):0.00673[0.766]):0.04022[0.985]):0.05989[0.98]):0.03153[0.868]):0.04522[0.941],(Cfollicularis_25196:0.15048,(((Hsyriacus_49572:0.21799,(((Gtomentosum_39064:0.00371,Ghirsutum_28593:0.00378):0.00054[0],(Gmustelinum_39332:0,Gdarwinii_63920:0,Gbarbadense_31865:0):0.00055):0.01488[0.843],(Gmustelinum_24063:0.00358,(Ghirsutum_64326:0.00369,(Gtomentosum_27157:0,Graimondii_35003:0,Gdarwinii_31977:0,Gbarbadense_44500:0):0.00055):0.00054[0.981]):0.02365[0.904]):0.22181[1]):0.22089[1],(((Hsyriacus_14784:0.02742,(Hsyriacus_31042:0.00298,Hsyriacus_11418:0.02666):0.00054[0.595]):0.05844[0.99],((Gtomentosum_30503:0.00369,(Gmustelinum_8759:0,Ghirsutum_7528:0,Gdarwinii_13029:0,Gbarbadense_66096:0):0.00055):0.00723[0.883],(Graimondii_35812:0.00055,(Ghirsutum_27090:0.00369,(Gtomentosum_38835:0,Gmustelinum_68649:0,Gdarwinii_28863:0,Gbarbadense_28894:0):0.00055):0.00369[0.844]):0.01512[0.954]):0.06953[0.999]):0.0543[0.989],((Dzibethinus_10432:0.06905,((Tcacao_15035:0.01906,Humbratica_18290:0.01151):0.0427[0.974],(Colitorius_21906:0.00759,Ccapsularis_10239:0.00054):0.12012[1]):0.02269[0.697]):0.01433[0.854],(((Hsyriacus_57395:0.02766,Hsyriacus_24008:0.02739):0.0641[0.99],(Hsyriacus_49670:0.02183,Hsyriacus_27663:0.05087):0.12062[1]):0.07818[0.987],(((Gdarwinii_16373:0,Gbarbadense_71708:0):0.00373,(Gtomentosum_22266:0,Gmustelinum_19487:0,Ghirsutum_50024:0):0.00055):0.01441[0.877],(Graimondii_23842:0.00367,(Gtomentosum_4584:0,Gmustelinum_57960:0,Ghirsutum_32289:0,Gdarwinii_65998:0,Gbarbadense_64377:0):0.00055):0.00053[0.963]):0.0522[0.968]):0.08495[0.998]):0.00698[0.721]):0.01069[0.613]):0.1101[0.994],((Dlongan_23168:0.1405,((Sbirrea_16975:0.05651,((Mindica_21236:0.0404,Aoccidentale_29116:0.03401):0.04809[0.988],(Pvera_6782:0.04123,(Mindica_9400:0.06188,Aoccidentale_11194:0.04978):0.04481[0.991]):0.00055[0.199]):0.10569[1]):0.12935[0.999],((Tsinensis_5116:0.03021,Tsinensis_16760:0.02528):0.06345[0.994],(Abuxfoliata_1257:0.00379,(Cmedica_25377:0.00759,((Ptrifoliata_10944:0.00761,(Creticulata_6015:0.00395,(Citrussinensis_23374:0.00765,Cclementina_8628:0.00055):0.00383[0.78]):0.00379[0.807]):0.00055[0],(Fhindsii_11927:0.0038,(Fhindsii_19034:0.00055,(Cichangensis_16194:0.01887,Cgrandis_5674:0.01437):0.00111[1]):0.00054[0]):0.00055[0]):0.00054[0]):0.00766[0.876]):0.08703[0.998]):0.0218[0.819]):0.0362[0.934]):0.07281[0.981],(Cpapaya_25355:0.11582,(Cviolacea_2999:0.03843,((Dstrictus_23998:0.05925,((Sparvula_13840:0.03099,((Spinnata_43316:0.00758,Camplexicaulis_21636:0.01131):0.02288[0.973],(Mperfoliatum_10889:0.01173,Itinctoria_69659:0.03168):0.00599[0.743]):0.00238[0.751]):0.0034[0.73],(Tarvense_21704:0.04223,((Lannua_28918:0.02324,Aalpina_21015:0.01525):0.00375[0.72],((Camplexicaulis_13368:0.00054,(Spinnata_41737:0.00055,Spinnata_30267:0.00055):0.02786[0.997]):0.00746[0.895],((Esyriacum_5667:0.04238,Esalsugineum_21868:0.02286):0.00509[0.768],((Lannua_22503:0.03884,(Chispanica_22990:0.04759,((Evesicaria_11398:0.0115,(Salba_29402:0.00381,Salba_24334:0.00055):0.00381[0.838]):0.00055[0.606],((Brapa_5607:0,Bnapus_94535:0):0.00055,(Cmaritima_33224:0.01527,(Boleracea_9468:0.00055,Bnapus_67049:0.00053):0.00729[0.908]):0.00054[0.901]):0.00761[0.896]):0.00739[0.617]):0.00395[0.363]):0.00054[0.854],(((Iamara_9750:0,Iamara_28206:0):0.08967,(Cmaritima_26267:0.01909,(Bnapus_94821:0.00771,(Chispanica_4692:0.02301,((Evesicaria_78717:0.0038,Evesicaria_19303:0.00055):0.00379[0.845],((Salba_49600:0.00055,Salba_40506:0.00378):0.01141[0.952],(Boleracea_10326:0.00055,Bnapus_24251:0.00378):0.00379[0.825]):0.00055[0]):0.00384[0.79]):0.00362[0.762]):0.00768[0.853]):0.03275[0.984]):0.00448[0.744],((Alinifolium_44173:0.00374,(Alinifolium_48631:0.00375,Dsophioides_17159:0.00055):0.00055[0]):0.01371[0.916],((Bstricta_5987:0.02331,(Csativa_76106:0.01524,Csativa_68500:0.00389):0.05248[0.999]):0.00055[0.925],((Rislandica_13849:0.04549,(Lsativum_5938:0.02306,Lsativum_44905:0.01915):0.02689[0.963]):0.00522[0.742],((Crubella_1516:0.00055,Cgrandiflora_21873:0.00373):0.01383[0.917],(Athaliana_15558:0.01521,(Alyrata_7553:0,Ahalleri_23429:0):0.00758):0.00903[0.887]):0.00374[0.078]):0.00784[0.818]):0.01315[0.884]):0.01145[0.872]):0.00585[0.701]):0.00355[0.798]):0.0039[0.42]):0.00055[0.853]):0.00055[0.823]):0.00382[0.147]):0.01265[0.857]):0.06174[0.986],((Iamara_20278:0.06293,Lannua_5415:0.04196):0.01418[0.815],((Tarvense_30886:0.03434,(Esalsugineum_8527:0.01658,(Esyriacum_2054:0.03608,Dstrictus_10015:0.05647):0.0194[0.922]):0.00054[0.574]):0.01131[0.887],((((Mmaritima_16585:0.02729,Aalpina_17676:0.03312):0.00375[0.751],(Rislandica_9969:0.02909,(Csativa_81657:0.00778,(Csativa_2665:0.0114,Csativa_77830:0.00394):0.00353[0.76]):0.0271[0.974]):0.00602[0.8]):0.00392[0.751],((Bstricta_22367:0.02396,(Lsativum_23653:0.02808,Lsativum_1241:0.02791):0.04823[0.997]):0.00668[0.818],((Crubella_22667:0,Cgrandiflora_14697:0):0.00055,((Dsophioides_939:0.0038,(Alinifolium_31557:0.00766,Alinifolium_4231:0.00055):0.00055[0]):0.03269[0.986],(Ahalleri_24200:0.00936,(Athaliana_2497:0.02564,Alyrata_20643:0.01531):0.00054[0.984]):0.01736[0.849]):0.01446[0.893]):0.00779[0.521]):0.00755[0.845]):0.01236[0.934],((Camplexicaulis_246:0.00754,(Spinnata_2762:0.02595,(Cmaritima_14990:0.01797,((Bnapus_1777:0.00372,(Brapa_9912:0.00374,Bnapus_1451:0.00055):0.00755[0.907]):0.01115[0.912],((Salba_8326:0,Salba_24133:0):0.00377,(Chispanica_44670:0.04254,(Evesicaria_78805:0.00055,Evesicaria_219:0.0076):0.01929[0.979]):0.00054[0.823]):0.00054[0.868]):0.00857[0.547]):0.04312[0.995]):0.00054[0.708]):0.00374[0.766],((Spinnata_30500:0.02326,Camplexicaulis_7534:0.0151):0.01122[0.92],(Sparvula_19312:0.01906,((Mperfoliatum_11772:0.01734,(Itinctoria_19346:0.00567,(Itinctoria_27867:0.00055,Itinctoria_107231:0.00055):0.00933[0.874]):0.02289[0.978]):0.00514[0.773],((Cmaritima_55869:0.00369,Cmaritima_13812:0.00055):0.02515[0.986],(Salba_49158:0.03487,((Evesicaria_62808:0.00055,Evesicaria_10728:0.00766):0.02834[0.995],(Chispanica_3886:0.02485,(Boleracea_12042:0.00054,(Brapa_39790:0.00379,Bnapus_24283:0.00054):0.00378[0.806]):0.01522[0.966]):0.00054[0.327]):0.00367[0.755]):0.00382[0.741]):0.02069[0.973]):0.00425[0.771]):0.00369[0.786]):0.00374[0.775]):0.00053[0]):0.00197[0.124]):0.01042[0]):0.06297[0.985]):0.04611[0.968]):0.1026[0.997]):0.04964[0.952]):0.02041[0.608]):0.01319[0.795]):0.03164[0.907]):0.03024[0.907]):0.0618[0.98]):0.02319[0.724]):0.06664[0.96],(((Rcrenulata_24268:0.1047,(Rcrenulata_9424:0.09342,(Klaxiflora_21858:0.00054,(Klaxiflora_23997:0,Kfedtschenkoi_17555:0):0.00361):0.05254[0.984]):0.015[0.134]):0.15183[0.995],((Kfedtschenkoi_29848:0.00054,(Klaxiflora_18627:0.00054,Klaxiflora_28721:0.01134):0.00347[0.911]):0.1065[0.998],(Rcrenulata_22900:0.11946,(Klaxiflora_3030:0.00055,(Klaxiflora_50445:0,Kfedtschenkoi_19911:0):0.00527):0.03646[0.943]):0.02427[0.823]):0.16884[1]):0.097[0.986],(((Vrotundifolia_8707:0.00374,Vrotundifolia_11019:0.00055):0.0131[0.869],((Varizonica_6298:0.00055,Varizonica_32395:0.00055):0.00371[0.757],(Vriparia_21550:0.00374,(Varizonica_13862:0.00752,Vvinifera_2618:0.00375):0.00055[0]):0.00753[0.908]):0.01375[0.868]):0.18652[1],(((((Hquercifolia_19669:0.10842,Hquercifolia_584:0.13714):0.01395[0.044],((Dinvolucrata_8825:0.21091,Cacuminata_25353:0.10926):0.03362[0.541],(Nyunnanensis_15453:0.0325,(Cacuminata_14841:0.08954,Dinvolucrata_28667:0.05512):0.01298[0.315]):0.02492[0.89]):0.02371[0.93]):0.01484[0.891],(Doleifera_8302:0.17447,((Csinensis_35904:0.08154,Rgorgonias_6671:0.06867):0.01479[0.602],((Achinensis_5548:0.02533,Achinensis_31825:0.01685):0.0434[0.985],(Carborea_11681:0.08183,(Rdelavayi_6208:0.05568,((Vcorymbosum_89088:0.00055,Vcorymbosum_75956:0.00748):0.00055[0.924],(Vcorymbosum_12412:0.00055,Vcorymbosum_100776:0.00373):0.00734[0.885]):0.05375[0.995]):0.03552[0.957]):0.03385[0.916]):0.00343[0.709]):0.02593[0.889]):0.05182[0.979]):0.00775[0.462],((((Lsativa_2968:0.138,(Hannuus_9294:0.09236,Ecanadensis_359:0.09364):0.05063[0.92]):0.16311[0.999],(Ccardunculus_2483:0.09394,(Lsativa_13929:0.13888,(Hannuus_15582:0.09366,Ecanadensis_13934:0.10836):0.03606[0.949]):0.03083[0.526]):0.15274[1]):0.11878[0.998],((Pginseng_7851:0.14365,(Dcarota_13186:0.07109,Csativum_3912:0.08831):0.1449[1]):0.04276[0.519],((Pginseng_39698:0.0059,Pginseng_28734:0.00883):0.07754[0.991],((Dcarota_22481:0.11268,Csativum_39119:0.13841):0.09337[0.982],(Dcarota_18756:0.1171,Csativum_40487:0.05609):0.12282[1]):0.10688[0.996]):0.02969[0.706]):0.11525[0.998]):0.03005[0.853],(((Opumila_25364:0.04639,((Ceugenioides_26317:0.00055,Carabica_34296:0.00385):0.0116[0.933],(Ccanephora_16589:0,Carabica_8284:0):0.00053):0.06031[0.992]):0.10041[0.999],((Oeuropaea_27337:0.07957,Oeuropaea_18437:0.07704):0.15886[1],(AmajusL_32763:0.19381,(((Mguttatus_281:0.05235,(Lphilippensis_25728:0.0241,(Sasiatica_20396:0.09839,Pjaponicum_6806:0.03746):0.0598[0.949]):0.03848[0.887]):0.03837[0.918],(Sindicum_21431:0.12042,(Gaurea_4958:0.25986,(Ugibba_15564:0.14999,(Ureniformis_37561:0.02986,Ureniformis_13361:0.09958):0.03897[0.903]):0.14036[0.997]):0.10841[0.987]):0.03114[0.641]):0.01913[0.26],(Bhygrometrica_15462:0.17431,((AmajusL_5827:0.1369,AmajusL_24021:0.21715):0.02385[0.643],(Bhygrometrica_37528:0.18213,((Lphilippensis_11667:0.12148,(Pjaponicum_17098:0.02934,(Sasiatica_3304:0.0988,Sasiatica_17305:0.127):0.19008[1]):0.09351[0.982]):0.09503[0.989],(Mguttatus_17078:0.09354,(Sindicum_18223:0.22771,(Gaurea_4956:0.1757,(Ugibba_9947:0.21557,((Ureniformis_40743:0.00384,Ureniformis_34481:0.00055):0.15126[1],(Ureniformis_37998:0.00703,Ureniformis_25172:0.00054):0.1029[0.999]):0.05697[0.955]):0.06126[0.952]):0.07984[0.979]):0.02041[0.237]):0.02555[0.699]):0.06339[0.976]):0.02253[0.544]):0.0249[0.159]):0.0297[0.88]):0.02483[0.782]):0.01364[0.632]):0.04217[0.971]):0.01805[0.154],(((Itriloba_19319:0.14516,Caustralis_17774:0.26785):0.0799[0.936],((Itriloba_4392:0.11821,Caustralis_11296:0.14264):0.11917[0.993],(Itriloba_10623:0.15261,(Ccampestris_41693:0.01566,(Ccampestris_20019:0.004,Caustralis_502:0.00055):0.00057[0.85]):0.26355[1]):0.19008[0.999]):0.03047[0.335]):0.02957[0.058],(((Pinflata_4878:0.00874,Paxillaris_18481:0.00055):0.05327[0.991],((Nattenuata_15099:0.01863,(Nbenthamiana_43640:0.00744,(Nbenthamiana_7641:0.03075,(Ntabacum_29468:0.00055,Nsylvestris_20025:0.00053):0.00746[0.868]):0.00374[0.783]):0.00054[0]):0.01688[0.956],((Cchinense_9466:0,Cannuum_3655:0):0.02517,(Stuberosum_32823:0.01341,(Smelongena_34611:0.04043,(Spennellii_13992:0.00054,(Spimpinellifolium_3091:0.00055,Slycopersicum_28433:0.00369):0.01468[0.943]):0.0078[0.879]):0.00494[0.748]):0.02336[0.938]):0.01905[0.931]):0.01014[0.791]):0.04928[0.984],(Nbenthamiana_5758:0.00054,(((Ntabacum_31405:0.00365,Nsylvestris_21284:0.00055):0.00733[0.918],(Ntabacum_67968:0.01922,(Nattenuata_22949:0.00367,Nbenthamiana_7538:0.03433):0.00366[0.76]):0.00055[0]):0.00369[0.752],((Pinflata_23248:0,Paxillaris_15681:0):0.04891,((Cchinense_29927:0.00389,Cannuum_24381:0.01478):0.03786[0.988],(Smelongena_31637:0.03403,(Stuberosum_36715:0.00055,(Spennellii_30997:0.00369,(Spimpinellifolium_63969:0.00055,Slycopersicum_29073:0.00364):0.00055[0]):0.01096[0.95]):0.01325[0.868]):0.01873[0.937]):0.03139[0.976]):0.01937[0.911]):0.00401[0.542]):0.14927[1]):0.02927[0.9]):0.03505[0.912]):0.05612[0.961]):0.03921[0.728]):0.0562[0.973],((Pgranatum_9565:0.17931,(Soleosum_9402:0.02248,(Ccitriodora_19581:0.02251,(Pguajava_6787:0.04556,Egrandis_10485:0.02521):0.00555[0.75]):0.00896[0.725]):0.10409[0.997]):0.05171[0.947],((((Mcharantia_2182:0.06757,((Cmaxima_20413:0.00374,(Cpepo_27028:0,Cmoschata_4014:0,Cargyrosperma_3982:0):0.00055):0.11229[1],((Cmaxima_15452:0.01167,(Cpepo_5222:0.01528,(Cmoschata_8394:0.00053,Cargyrosperma_1769:0.01139):0.01533[0.945]):0.00715[0.839]):0.07079[1],(Lsiceraria_8941:0.01896,(Clanatus_7138:0.02065,(Bhispida_9242:0.01295,(Csativus_18984:0.01891,Cmelo_1334:0.00756):0.03316[0.993]):0.00356[0.271]):0.01022[0.868]):0.01372[0.914]):0.00624[0.765]):0.02029[0.851]):0.13596[1],((Rchinensis_21849:0.04944,(Fxananassa_81879:0.01288,(Fxananassa_44671:0.00384,(Fxananassa_38940:0,Fvesca_10216:0):0.00055):0.00054[0.901]):0.0541[0.985]):0.05633[0.967],((Pyedoensis_19872:0.00379,(Parmeniaca_29780:0.00382,(Ppersica_7944:0,Pdulcis_27683:0):0.01535):0.00054[0.346]):0.04141[0.969],((Pbretschneideri_12205:0.00443,(Mdomestica_1401:0.00386,Mbaccata_4131:0.00054):0.00331[0.807]):0.0207[0.937],(Pbretschneideri_12192:0.00054,(Mdomestica_20621:0.00055,Mbaccata_3238:0.00389):0.00391[0.827]):0.02331[0.942]):0.04649[0.988]):0.02629[0.368]):0.08788[0.997]):0.04656[0.957],(((Qrubra_8575:0.00054,(Qlobata_1431:0.01519,(Cdentata_203:0.036,Qsuber_27532:0.00896):0.01012[0.878]):0.00104[0.797]):0.17803[1],((Cavellana_23811:0.055,Bplatyphylla_29536:0.05698):0.11411[0.996],(Mrubra_2474:0.27428,(Jregia_5051:0.0104,Cillinoinensis_3835:0.02839):0.12129[0.999]):0.01481[0.216]):0.03515[0.935]):0.00054[0.291],(Dlongan_1191:0.25088,(((Ahypogaea_32923:0.0076,Ahypogaea_2562:0.00054):0.10735[0.999],(Ljaponicus_16193:0.12202,((Mtruncatula_3045:0.0728,Carietinum_12436:0.11979):0.07379[0.995],((Langustifolius_21015:0.01907,Lalbus_10005:0.0289):0.07827[0.997],(Ccajan_17942:0.09511,(((Gsoja_42082:0.00055,Gmax_48818:0.00374):0.23226[1],(Gsoja_15199:0.00773,Gmax_16914:0.00051):0.04263[0.965]):0.03511[0.92],(Vunguiculata_18831:0.07498,(Plunatus_6560:0.01983,(Pvulgaris_12894:0.02306,Pacutifolius_640:0.00405):0.0214[0.91]):0.07035[0.998]):0.04396[0.974]):0.02077[0.853]):0.01925[0.886]):0.00785[0.471]):0.02016[0.88]):0.02593[0.89]):0.03852[0.94],((Ahypogaea_51169:0.00403,Ahypogaea_31117:0.00367):0.17929[1],(((Langustifolius_8248:0.01364,Lalbus_26554:0.01836):0.04285[0.947],(Langustifolius_7886:0.08891,(Langustifolius_22630:0.03133,Lalbus_15048:0.02349):0.02261[0.921]):0.02573[0.651]):0.06386[0.989],((Ljaponicus_5902:0.06955,(Mtruncatula_21467:0.04003,Carietinum_18565:0.02762):0.05472[0.985]):0.0171[0.771],(Ccajan_22856:0.02698,(((Gsoja_25989:0.00376,Gmax_11072:0.00055):0.02835[0.981],(Gsoja_9451:0,Gmax_51067:0):0.01468):0.00866[0.347],((Vunguiculata_7693:0.00846,(Vangularis_31803:0.01104,Vradiata_11975:0.01376):0.00518[0.779]):0.01106[0.749],(Plunatus_4476:0.01284,(Pvulgaris_15134:0.00832,Pacutifolius_8270:0.00055):0.01311[0.867]):0.02726[0.966]):0.02578[0.926]):0.01198[0.712]):0.03614[0.973]):0.01461[0.657]):0.00475[0.696]):0.0229[0.904]):0.06483[0.936]):0.0427[0.088]):0.01686[0.656]):0.0092[0.823],(((((Zjujuba_28996:0,Zjujuba_2711:0):0.10079,(Lusitatissimum_22948:0.08037,(Lusitatissimum_9531:0.02317,Lusitatissimum_18691:0.00475):0.0836[0.954]):0.18115[1]):0.04579[0.855],(Shimalayana_36652:0.17683,(Mnotabilis_2842:0.22665,(Cannabissativa_4749:0.28346,(Torientale_2606:0.00499,Pandersonii_1266:0.02026):0.0791[0.939]):0.17622[0.999]):0.04549[0.827]):0.05759[0.786]):0.01656[0.623],((Rcommunis_16416:0.11563,((Mesculenta_23957:0.11517,Hbrasiliensis_34037:0.08293):0.00814[0.521],(Mesculenta_25665:0.15392,Hbrasiliensis_454:0.0538):0.02334[0.71]):0.05542[0.959]):0.04063[0.94],(((Sdunnii_393:0.0065,(Sbrachista_23506:0.00358,(Ssuchowensis_19075:0.00362,Spurpurea_3504:0.00055):0.01482[0.962]):0.01266[0.917]):0.04375[0.996],(Ptrichocarpa_20442:0.00359,((Pdeltoides_15655:0.00351,Peuphratica_26599:0.01827):0.00054[0],(Ptremuloides_26621:0.00053,(Palba_23370:0.01439,Ptremula_2552:0.00054):0.00356[0.835]):0.00356[0.856]):0.00055[0]):0.01186[0.91]):0.0262[0.862],((Sdunnii_26390:0.01145,(Sbrachista_14272:0.00433,(Sbrachista_22951:0.00361,(Spurpurea_21048:0.00055,Ssuchowensis_12727:0.01408):0.00353[0.234]):0.00612[0.809]):0.00356[0.463]):0.02037[0.952],(Peuphratica_19346:0.03253,(Ptrichocarpa_15736:0.00351,(Ptremuloides_22124:0,Ptremula_22414:0,Pdeltoides_44801:0,Palba_20628:0):0.00055):0.00365[0.736]):0.00728[0.775]):0.0203[0.89]):0.11806[1]):0.0535[0.964]):0.02214[0.767],((Cfollicularis_28764:0.13103,((((Dspatulata_8130:0.04476,(Dmuscipula_8931:0.04201,(Avesiculosa_6847:0.0552,Avesiculosa_408:0.05726):0.0248[0.914]):0.03089[0.939]):0.08493[0.985],((Pamilis_8443:0.19218,(Sundatus_17436:0.03004,Pamilis_8161:0.0223):0.06303[0.975]):0.02277[0.334],(Ahypochondriacus_5753:0.09007,((Saralocaspica_13141:0.17031,Bvulgaris_7046:0.02948):0.01349[0.765],(Soleracea_9518:0.06199,Cquinoa_36077:0.02631):0.03834[0.923]):0.01435[0.337]):0.05298[0.913]):0.12507[1]):0.09806[0.994],((Sbirrea_7318:0.06235,((Mindica_29155:0.05057,Aoccidentale_11778:0.09351):0.04917[0.899],(Pvera_8052:0,Pvera_30847:0):0.05292):0.02882[0.842]):0.03963[0.963],(Tsinensis_29588:0.10253,(Abuxfoliata_22882:0.00367,((Cmedica_16713:0.00055,Cgrandis_27248:0.00385):0.00377[0.791],(Ptrifoliata_9399:0,Creticulata_21117:0,Citrussinensis_23986:0,Cichangensis_8708:0,Cclementina_1679:0):0.00054):0.01159[0.884]):0.13552[1]):0.0158[0.493]):0.03627[0.953]):0.02404[0.867],(Tcacao_15816:0.08498,(Colitorius_32555:0.18849,(((Gmustelinum_12514:0.01067,Ghirsutum_47533:0.00055):0.03865[0.98],(Graimondii_26276:0.01002,(Gmustelinum_10204:0.00055,(Gtomentosum_31767:0,Ghirsutum_12982:0,Gdarwinii_18986:0,Gbarbadense_29948:0):0.00353):0.01159[0.916]):0.00658[0.763]):0.27852[1],((Hsyriacus_9482:0.03675,Hsyriacus_50052:0.05555):0.19261[1],(Dzibethinus_25479:0.06902,((Hsyriacus_5110:0.02475,Hsyriacus_32196:0.08226):0.04093[0.963],((Ghirsutum_1169:0.00356,(Gtomentosum_15852:0.00358,(Gmustelinum_51849:0,Gdarwinii_8091:0,Gbarbadense_36187:0):0.00055):0.00055[0]):0.00359[0.769],(Gmustelinum_70967:0.00722,(Gtomentosum_29965:0,Graimondii_33086:0,Ghirsutum_29101:0,Gdarwinii_25147:0,Gbarbadense_30017:0):0.00054):0.00712[0.887]):0.04106[0.965]):0.15939[1]):0.01637[0.364]):0.03608[0.065]):0.02735[0.748]):0.01654[0.105]):0.07064[0.996]):0.01515[0.663]):0.00669[0.385],(Cpapaya_21146:0.14967,(Cviolacea_20745:0.07978,(((Esyriacum_25203:0.10622,Dstrictus_1207:0.09104):0.03417[0.88],(Esalsugineum_2766:0.06179,(Tarvense_1402:0.07006,(Aalpina_20866:0.0889,((Lannua_27279:0.08341,Iamara_43222:0.11326):0.02686[0.89],(((Camplexicaulis_20736:0.05486,(Mperfoliatum_17999:0.07057,Itinctoria_20695:0.05942):0.03029[0.964]):0.00055[0.094],(Cmaritima_10211:0.06219,(Evesicaria_48790:0.04518,(Salba_56335:0.04394,(Brapa_5001:0.00055,(Bnapus_77268:0.0086,Bnapus_26160:0.00055):0.0043[0.863]):0.03619[0.997]):0.0182[0.89]):0.00551[0.418]):0.03452[0.991]):0.01112[0.917],((Alinifolium_36322:0.10671,(Lsativum_21661:0.08682,Rislandica_26762:0.0607):0.00756[0.036]):0.00055[0.57],(Mmaritima_15943:0.05083,((Athaliana_23398:0.03439,(Alyrata_12185:0.01511,Ahalleri_19269:0.0038):0.01023[0.868]):0.02906[0.97],(Bstricta_24244:0.04142,(Cgrandiflora_6142:0.03183,(Csativa_13799:0.00394,(Csativa_84321:0.00382,Csativa_22010:0.02284):0.00384[0.448]):0.03792[0.982]):0.00879[0.454]):0.00779[0.227]):0.00425[0.763]):0.00055[0.779]):0.01555[0.939]):0.00651[0.656]):0.00796[0.395]):0.01169[0.858]):0.0115[0.093]):0.02806[0.845]):0.09982[0.998],((Lsativum_5566:0.07234,Lsativum_1303:0.03318):0.06499[0.969],((Mmaritima_8159:0.04939,((Alinifolium_22550:0.00796,(Dsophioides_27109:0.00399,Alinifolium_32861:0.00055):0.00055[0]):0.03681[0.996],((Athaliana_6773:0.03996,(Alyrata_16197:0.00782,Ahalleri_23326:0.00401):0.01572[0.956]):0.00781[0.853],(Bstricta_17747:0.01145,((Crubella_22903:0.00488,Cgrandiflora_23181:0.00698):0.07162[0.999],(Csativa_88034:0.01169,(Csativa_77965:0.00383,Csativa_19480:0.00055):0.00389[0.75]):0.01452[0.883]):0.01959[0.879]):0.01256[0.9]):0.01707[0.937]):0.00605[0.779]):0.00972[0.611],(Rislandica_23750:0.07501,(Aalpina_1663:0.11937,((Lannua_35796:0.07217,Iamara_4165:0.08127):0.01414[0.904],(Lannua_36433:0.09498,((Tarvense_23877:0.09067,(Esyriacum_10053:0.08048,Dstrictus_6339:0.0603):0.02681[0.921]):0.00516[0.749],((Camplexicaulis_28134:0.02924,(Spinnata_25411:0.01989,Sparvula_4109:0.03477):0.00388[0.103]):0.00486[0.779],((Mperfoliatum_15886:0.06089,(Itinctoria_93167:0.00383,Itinctoria_105923:0.00055):0.04298[0.981]):0.02295[0.934],(Cmaritima_39275:0.01914,((Chispanica_9455:0.02524,Evesicaria_30467:0.03027):0.00573[0.166],((Salba_823:0,Salba_11332:0):0.02452,(Boleracea_31694:0.00393,(Bnapus_66219:0.01158,(Brapa_32299:0,Bnapus_77332:0):0.02129):0.00054[0.888]):0.02058[0.954]):0.01146[0.743]):0.00138[0.748]):0.02225[0.964]):0.00054[0.173]):0.00846[0.883]):0.01515[0.865]):0.0062[0.766]):0.00359[0.749]):0.00881[0.303]):0.01552[0.76]):0.01829[0.806]):0.09507[0.997]):0.05273[0.952]):0.07788[0.991]):0.03942[0.934]):0.01856[0.896]):0.00537[0.773]):0.04256[0.975]):0.01403[0.796]):0.03475[0.585]):0.01993[0.781]):0.06891[0.963]):0.04774[0.891]):0.03266[0.712]):0.07423[0.958]):0.04266[0.883]):0.02799[0.287]):0.02455[0]):0.10418[0.731]):0.14765[0.972]):0.28638[1]):0.06474[0.305]):0.04841[0.68]):0.04797[0.83]):0.13402[0.966]):0.03424[0.751]):0.0471[0.84]):0.08727[0.919],(((Scucullata_3659:0.26077,Afiliculoides_3508:0.14554):0.13548[0.986],((Scucullata_4489:0.33292,Afiliculoides_17283:0.40393):0.10788[0.942],(Crichardii_6553:0.11263,Crichardii_5407:0.25342):0.13978[0.989]):0.05824[0.63]):0.05503[0.397],((((Aangustus_13629:0.00054,(Apunctatus_1631:0.00054,Aagrestis_10236:0.00375):0.00369[0.348]):0.11549[0.997],((Mpolymorpha_9587:0.00362,Mpaleacea_3720:0.00055):0.09694[0.999],(Ppatens_27720:0.32189,(Smagellanicum_8693:0.00743,Sfallax_9502:0.00054):0.18261[0.997]):0.10791[0.989]):0.01459[0.311]):0.06372[0.982],((((Scucullata_8069:0.25316,(Crichardii_4659:0,Crichardii_34659:0):0.26866):0.06236[0.895],((Scucullata_18649:0.24878,Afiliculoides_3700:0.15091):0.04951[0.88],(Crichardii_22630:0.11529,Crichardii_1347:0.06544):0.02047[0.47]):0.06465[0.941]):0.06325[0.969],((Gmontanum_26649:0.13792,((Pmenziesii_14883:0.02365,Gbiloba_17010:0.04341):0.00312[0.732],(Tplicata_2779:0.01429,(Ssempervirens_62073:0.00248,Sgiganteum_9132:0.00489):0.0058[0.378]):0.06512[1]):0.02575[0.891]):0.03585[0.936],(Gbiloba_12269:0.15247,(Gbiloba_31047:0.04905,((Gmontanum_14053:0.17587,(Pmenziesii_327:0.01622,Pabies_7537:0.02304):0.02566[0.909]):0.03849[0.65],(Tplicata_6659:0.00358,(Ssempervirens_111300:0.00363,(Sgiganteum_32975:0.00361,(Ssempervirens_38437:0.00055,Ssempervirens_108577:0.00723):0.00055[0]):0.00055[0]):0.00366[0.759]):0.04576[0.986]):0.02996[0.724]):0.1048[0.999]):0.01029[0.281]):0.05304[0.986]):0.0244[0.833],(Smoellendorffii_1494:0.24478,(((Gbiloba_35900:0.02569,(Tplicata_33732:0.00703,(Sgiganteum_7259:0.00764,(Ssempervirens_7596:0,Ssempervirens_54006:0,Ssempervirens_108987:0):0.00372):0.00441[0.744]):0.04605[0.987]):0.02358[0.891],(Gmontanum_1114:0.09997,(Aalba_38043:0.01268,(Pmenziesii_38739:0.00054,(Pmenziesii_34562:0.02553,(Pmenziesii_49820:0.02261,(Plambertiana_29571:0.00381,Ptaeda_12884:0.00055):0.00189[0.584]):0.00096[0.342]):0.0008[0.493]):0.00746[0.821]):0.03154[0.933]):0.01357[0.658]):0.02794[0.861],(Atrichopoda_17073:0.09219,(((Eferox_5154:0.04432,Eferox_20005:0.02121):0.01636[0.27],(Nthermarum_23426:0.01083,Ncolorata_4914:0.00055):0.00054[0.102]):0.16162[1],((Pamericana_20172:0.00054,Ckanehirae_20139:0.00684):0.13948[1],(((Dalata_19987:0.15148,((Pdactylifera_22040:0.03087,(Eguineensis_16474:0.01356,Cnucifera_9300:0.02685):0.01731[0.89]):0.01727[0.828],((Pdactylifera_17000:0.0405,Cnucifera_941:0.0196):0.01721[0.826],(Csimplicifolius_34646:0.00634,Cjenkinsianus_3778:0.00054):0.03945[0.972]):0.02049[0.722]):0.08043[0.989]):0.01283[0.219],((Spolyrhiza_12269:0.24287,Dcatenatum_1664:0.21975):0.04675[0.822],(Zmarina_1233:0.46618,(Aamericanus_22213:0.17713,(Acomosus_24067:0.14568,(Jascendens_5314:0.03086,((Platifolius_19632:0.03339,Platifolius_10586:0.03862):0.03422[0.96],((Sspontaneum_14311:0.03325,(((Omeyeriana_39309:0.02608,Obrachyantha_18506:0.01796):0.0145[0.176],(Opunctata_19388:0.01232,((Onivara_16464:0.07266,Omeridionalis_5805:0.00297):0.00675[0.988],(Osativa_14474:0.00055,(Oglumipatula_11131:0.00323,(Orufipogon_24326:0.00055,(Olongistaminata_12749:0.00055,Obarthii_7957:0.00055):0.00055[0.969]):0.00055[0]):0.00055[0.352]):0.00054[0.872]):0.01208[0.601]):0.00959[0.107]):0.04637[0.993],((Gangustifolia_13660:0.05796,Olatifolia_26748:0.02578):0.01456[0.847],(Tintermedium_139786:0.00967,((Tspelta_71008:0,Tdicoccoides_40253:0,Taestivum_53766:0):0.00663,(Scereale_14562:0.00665,((Turartu_25566:0,Tspelta_83482:0,Tdicoccoides_27953:0):0.00674,((Hvulgare_25625:0.01005,Tintermedium_17062:0.00055):0.00055[0],(Tspelta_78298:0,Atauschii_30147:0):0.00333):0.00055[0]):0.00055[0]):0.00055[0]):0.00054[0.853]):0.08786[1]):0.00101[0.372]):0.00307[0.111]):0.00555[0.276],((Lperrieri_2996:0.06104,(Bmexicanum_30963:0.02545,(Bmexicanum_39019:0.05349,((Bstacei_267:0.00055,Bhybridum_22065:0.00055):0.15001[1],(Bsylvaticum_34297:0.02034,(Bhybridum_21909:0,Bdistachyon_8157:0):0.00776):0.03113[0.896]):0.05036[0.881]):0.06556[0.97]):0.19243[1]):0.05841[0.946],(Rguianensis_21878:0.09608,((Ecurvula_32759:0.03957,((Ecoracana_8411:0.02565,Ecoracana_37550:0.02401):0.12682[1],(Csongorica_9119:0.01711,(Csongorica_49003:0.0345,Csongorica_21836:0.01011):0.0034[0.744]):0.01167[0.881]):0.01199[0.493]):0.00488[0.708],((Claxum_3565:0.00679,Claxum_15759:0.0034):0.00875[0.845],(((Sbicolor_27871:0.03339,Zmays_38546:0.03158):0.0145[0.058],(Mlutarioriparius_5521:0.00055,(Mlutarioriparius_20984:0.00686,(Msinensis_24552:0.00344,Mlutarioriparius_33342:0.00378):0.00685[0.917]):0.00055[0.735]):0.03179[0.484]):0.06326[0.998],((Phallii_17143:0.0055,(Pvirgatum_46472:0.01976,Pvirgatum_255:0.01075):0.01357[0.826]):0.00444[0.739],(((Ufusca_18238:0.00054,Ufusca_12881:0.01089):0.05711[1],(Dexilis_9314:0.00055,Dexilis_25131:0.00332):0.00313[0.759]):0.00694[0.892],((Sviridis_32493:0.00055,Sitalica_33792:0.00055):0.01333[0.955],((Cpurpureus_51747:0.00999,Cpurpureus_14051:0.00669):0.00855[0.897],(Sviridis_5982:0.00332,Sitalica_24312:0.00055):0.00557[0.812]):0.00584[0.855]):0.00055[0.892]):0.00674[0.887]):0.01428[0.901]):0.02459[0.947]):0.01584[0.769]):0.02646[0.911]):0.00787[0.754]):0.00714[0.726]):0.09745[1]):0.04842[0.917]):0.08751[0.987]):0.06976[0.966]):0.01231[0.767]):0.02414[0.85]):0.01181[0.123]):0.08469[0.992],((Dspatulata_9192:0.18187,(Pamilis_10617:0.11835,(Saralocaspica_20836:0.03498,(Ahypochondriacus_15143:0.01925,(Bvulgaris_22480:0.01783,(Soleracea_12759:0.01388,(Cquinoa_1747:0.00688,Cquinoa_16803:0.00691):0.00676[0.865]):0.01081[0.926]):0.00098[0.747]):0.01124[0.833]):0.02165[0.917]):0.00843[0.289]):0.02386[0.807],((Ureniformis_34898:0.09672,Ugibba_23453:0.11881):0.13223[0.999],((Sasiatica_27466:0.31533,(Ccampestris_6399:0.02493,Caustralis_12801:0.00468):0.16744[1]):0.02495[0.833],(((Pjaponicum_14683:0.07135,Lphilippensis_26156:0.06958):0.03639[0.957],((Sasiatica_31846:0.08347,Mguttatus_23660:0.09302):0.00999[0.743],(Pjaponicum_7122:0.04151,Lphilippensis_14782:0.02732):0.04394[0.977]):0.02678[0.879]):0.01374[0.824],((Oeuropaea_17508:0.0931,(Sindicum_15585:0.0629,(Bhygrometrica_39770:0.05875,AmajusL_30561:0.05933):0.00691[0.801]):0.02043[0.88]):0.00898[0.708],(((Ccardunculus_16616:0.01463,(Lsativa_3421:0.05511,(Ecanadensis_21091:0.03716,(Mmicrantha_36829:0.03797,Hannuus_2065:0.01802):0.03175[0.976]):0.00453[0.051]):0.00055[0.375]):0.05707[1],((Oeuropaea_37340:0.07538,(Opumila_19536:0.02645,(Calba_28732:0.00728,(Ceugenioides_13415:0,Ccanephora_20876:0,Carabica_31798:0):0.00766):0.00556[0.769]):0.01924[0.904]):0.00701[0.786],(Itriloba_11341:0.04894,((Pinflata_5402:0.00055,Paxillaris_32516:0.00359):0.01442[0.96],((Ntabacum_39832:0.01586,((Ntabacum_2364:0.00054,Nbenthamiana_24442:0.00819):0.00362[0.812],(Nsylvestris_15319:0,Nattenuata_9547:0):0.00054):0.00716[0.916]):0.00055[0],((Cchinense_19170:0.00355,Cannuum_22040:0.00354):0.04802[1],(Smelongena_9230:0.01438,(Stuberosum_23697:0.00054,(Slycopersicum_6989:0.00365,(Spimpinellifolium_30670:0.00055,Spennellii_14442:0.00363):0.00051[0]):0.00707[0.873]):0.01585[0.947]):0.00682[0.426]):0.00398[0.767]):0.01088[0.926]):0.0125[0.911]):0.014[0.912]):0.00054[0]):0.00926[0.863],(((Rcrenulata_7099:0.06398,(Klaxiflora_27974:0.00055,Klaxiflora_16723:0.00391):0.03861[0.971]):0.08833[0.999],(((Pginseng_2283:0.02449,((Dcarota_16263:0.04526,Csativum_36399:0.01487):0.02872[0.967],(Dcarota_11130:0.03028,Csativum_30113:0.01766):0.04361[0.999]):0.00999[0.814]):0.051[0.994],((Kuniflora_13196:0.07195,(Cchinensis_15436:0.14377,(Psomniferum_22667:0.00967,Psomniferum_12950:0.00053):0.15141[1]):0.03509[0.889]):0.00875[0.635],((Cchinensis_18708:0.04618,Acoerulea_18415:0.04539):0.02818[0.807],(Mcordata_9397:0.0238,(Psomniferum_35213:0.00534,Psomniferum_16640:0.00054):0.0489[0.99]):0.04188[0.96]):0.02776[0.639]):0.0514[0.974]):0.00551[0.547],((Dinvolucrata_30038:0.01023,((Carborea_1588:0.05174,Csinensis_48991:0.02738):0.01471[0.769],((Achinensis_6467:0.02422,Achinensis_29049:0.01624):0.02766[0.972],(Csinensis_29163:0.11144,(Rdelavayi_5421:0.00985,(Vdarrowii_8701:0.00357,(Vcorymbosum_86134:0,Vcorymbosum_49882:0,Vcorymbosum_21604:0,Vcorymbosum_104754:0):0.00055):0.05013[0.996]):0.03636[0.874]):0.01838[0.556]):0.02323[0.842]):0.0126[0.562]):0.00711[0.373],((Hquercifolia_28145:0.06233,(Cacuminata_20450:0.04082,(Nyunnanensis_20358:0.01132,Nsinensis_7621:0.00704):0.03028[0.983]):0.00785[0.38]):0.00854[0.787],((Dinvolucrata_29653:0.03028,(Cacuminata_31805:0.01595,(Nyunnanensis_7052:0.00446,Nsinensis_26790:0.01012):0.02385[0.952]):0.01213[0.874]):0.00531[0.724],((Vrotundifolia_41176:0.00055,Tvoinierianum_11914:0.02692):0.00341[0.911],(Vvinifera_11843:0,Vriparia_8647:0,Varizonica_30769:0):0.00054):0.02783[0.989]):0.00397[0.073]):0.00054[0.554]):0.00855[0.467]):0.00446[0.508]):0.01136[0.735],(((Cpepo_8711:0.16278,(((Lsiceraria_6125:0.01472,Bhispida_25739:0.00736):0.00371[0.787],(Cmelo_20578:0.00364,(Clanatus_16808:0.00055,Csativus_1495:0.00727):0.00055[0]):0.00365[0.763]):0.01063[0.901],((Cmaxima_6323:0.00411,(Cmoschata_22518:0.00055,Cargyrosperma_10483:0.00055):0.01062[0.886]):0.03412[0.999],(Mcharantia_1341:0.01095,(Sgrosvenorii_20111:0.00743,(Cmaxima_741:0.01808,(Cmoschata_6972:0.0036,Cargyrosperma_437:0.00055):0.00054[0.776]):0.02625[0.99]):0.0036[0.799]):0.00054[0]):0.00054[0.789]):0.00792[0.723]):0.04007[0.941],((Lusitatissimum_40657:0.03019,Lusitatissimum_11970:0.01888):0.11874[1],(((Ccajan_11998:0.07419,((Gsoja_7074:0.00055,Gmax_5388:0.00362):0.02112[0.94],(Gsoja_39190:0,Gmax_2134:0):0.02073):0.03139[0.931]):0.02183[0.903],(Ljaponicus_21390:0.13205,((Ahypogaea_63396:0.00622,Ahypogaea_40414:0.00429):0.16384[1],(Tpratense_3448:0.0394,(Mtruncatula_47466:0.02582,Carietinum_22506:0.0177):0.02156[0.855]):0.04782[0.945]):0.0123[0.793]):0.01659[0.691]):0.03597[0.968],((Langustifolius_20055:0.00349,Lalbus_15803:0.00353):0.03693[0.997],((Ahypogaea_65283:0,Ahypogaea_4050:0):0.06142,(Ljaponicus_17925:0.05065,((Carietinum_20797:0.01426,(Tpratense_25706:0.03411,Mtruncatula_3153:0.02324):0.01195[0.844]):0.02982[0.963],(Ccajan_27822:0.0097,(((Gsoja_29493:0.00679,Gmax_25312:0.00348):0.02538[0.982],(Gsoja_23313:0.00347,Gmax_49394:0.00055):0.00456[0.763]):0.01358[0.932],(Vangularis_18468:0.00345,(Vunguiculata_13080:0.00347,(Pacutifolius_11681:0.00345,(Pvulgaris_15151:0.00346,Plunatus_1740:0.00345):0.00055[0]):0.00692[0.94]):0.00055[0]):0.00055[0.714]):0.00799[0.877]):0.0242[0.976]):0.00759[0.577]):0.00442[0.738]):0.00389[0.055]):0.01957[0.868]):0.02343[0.903]):0.00075[0.085]):0.01138[0.861],((Zjujuba_15607:0.026,(((Sdunnii_4615:0.00596,(Sbrachista_10808:0.0036,(Ssuchowensis_24351:0,Spurpurea_4042:0):0.00055):0.0047[0.768]):0.01461[0.921],((Pdeltoides_26208:0.00055,(Ptremuloides_12745:0.00055,Ptremula_4533:0.00359):0.00357[0.418]):0.00357[0.757],(Peuphratica_6783:0.00718,(Ptrichocarpa_27922:0,Palba_7222:0):0.00055):0.00055[0]):0.00852[0.881]):0.01976[0.958],(((Jregia_35010:0.0072,Cillinoinensis_23426:0.00054):0.02799[0.994],((Jregia_3462:0.00503,Cillinoinensis_7003:0.00194):0.03833[0.995],(Cfangiana_3261:0.01252,(Cavellana_22540:0.01152,Bplatyphylla_28914:0.00665):0.00681[0.479]):0.02918[0.974]):0.00843[0.347]):0.00583[0.774],(((Mesculenta_27741:0.01848,Hbrasiliensis_23351:0.0109):0.00054[0.816],(Hbrasiliensis_822:0.04145,Rcommunis_17075:0.02173):0.00695[0.347]):0.01276[0.904],((Cmollissima_24606:0,Cdentata_8605:0):0.00354,(Qsuber_14349:0,Qrubra_11032:0,Qlobata_2704:0):0.00352):0.04944[0.999]):0.00055[0.924]):0.00415[0.58]):0.00449[0.787]):0.00432[0.783],(((Rchinensis_24953:0.00721,(Fxananassa_50728:0.00361,(Fxananassa_91800:0.00358,(Fxananassa_89614:0,Fxananassa_7408:0,Fxananassa_103099:0,Fvesca_83:0):0.00055):0.00357[0.789]):0.01892[0.927]):0.02742[0.955],((Ppersica_1101:0,Pdulcis_10455:0,Parmeniaca_5312:0):0.00053,(Pavium_7073:0.00719,(Pyedoensis_26920:0.00053,((Pbretschneideri_7540:0.00055,Mbaccata_8919:0.00714):0.01437[0.938],(Mdomestica_3395:0.00054,Mbaccata_25196:0.00699):0.01825[0.97]):0.01124[0.917]):0.00357[0.927]):0.00054[0.981]):0.02013[0.941]):0.02394[0.964],(((Pgranatum_19283:0.05933,(Egrandis_20053:0.00723,(Soleosum_9410:0.00356,(Pguajava_2187:0.0221,Ccitriodora_35030:0.00054):0.00719[0.862]):0.00054[0.67]):0.04305[0.988]):0.03106[0.973],(((Cannabissativa_22344:0.01692,(Torientale_12715:0.00348,Pandersonii_1889:0.00055):0.02052[0.964]):0.02323[0.909],(Fcarica_5676:0.01978,(Mnotabilis_4250:0,Mnotabilis_16171:0):0.01016):0.0251[0.962]):0.01842[0.921],(((Sbirrea_2619:0.01089,Aoccidentale_231:0.02163):0.00055[0.641],(Pvera_25227:0,Pvera_17184:0):0.007):0.02311[0.983],(Dlongan_10789:0.0244,(Abuxfoliata_3838:0.00053,((Creticulata_18:0.00357,Citrussinensis_20703:0.00055):0.00358[0.851],((Cgrandis_21407:0,Cclementina_1442:0):0.00055,((Fhindsii_25859:0.0025,Fhindsii_13457:0.0056):0.00111[0],(Cichangensis_12560:0.00055,(Ptrifoliata_17790:0.00355,Cmedica_20818:0.00055):0.00358[0.839]):0.00054[0]):0.00355[0.858]):0.00055[0]):0.00361[0.838]):0.01261[0.919]):0.0047[0.443]):0.0114[0.915]):0.0043[0.792]):0.00054[0],(Cfollicularis_6883:0.0741,(((Dzibethinus_545:0.01098,(Colitorius_20329:0.00054,Ccapsularis_3886:0.00054):0.01408[0.89]):0.00363[0.77],(Tcacao_22776:0.00055,(Humbratica_4141:0.01451,(Dzibethinus_23333:0.01093,((Hsyriacus_36985:0.03893,Hsyriacus_7791:0.02972):0.0036[0.276],((Gtomentosum_40933:0,Gdarwinii_10386:0):0.00053,(Gmustelinum_61059:0.00726,((Graimondii_28774:0,Ghirsutum_44177:0,Gbarbadense_16820:0):0.00055,(Gtomentosum_77906:0,Gmustelinum_24017:0,Ghirsutum_21525:0,Gdarwinii_20426:0,Gbarbadense_34089:0):0.00364):0.00055[0]):0.00354[0.837]):0.01869[0.962]):0.01085[0.842]):0.00054[0.751]):0.00055[0.913]):0.00054[0]):0.0077[0.867],(Cpapaya_21770:0.051,(Hsyriacus_18488:0.06629,(Cviolacea_3004:0.01889,((Aalpina_13676:0.01933,Rislandica_9569:0.01602):0.00086[0.782],(((Sparvula_13440:0.00051,(Athaliana_10397:0.00055,(Mmaritima_1570:0.00646,Alyrata_6097:0.00646):0.00055[0]):0.00315[0.932]):0.00324[0.429],(Csativa_83010:0.00324,(Csativa_72581:0.00055,(Bstricta_23978:0.00055,Csativa_74311:0.00324):0.00055[0]):0.00055[0]):0.00315[0.904]):0.00055[1],(Alinifolium_50292:0.00652,((Tarvense_18369:0.00947,Esalsugineum_20373:0.00346):0.00324[0.086],((Cmaritima_20308:0.01624,((Brapa_28532:0,Boleracea_15418:0):0.00055,(Salba_57588:0.00322,(Evesicaria_64929:0,Evesicaria_59575:0):0.00055):0.00055[0]):0.00055[0]):0.00495[0.83],(Mperfoliatum_63:0.00323,(Chispanica_20713:0.00324,(Camplexicaulis_35652:0.00979,((Crubella_24900:0,Cgrandiflora_14072:0):0.00649,(Esyriacum_8636:0.02644,(Dstrictus_13493:0.03481,(Bnapus_56477:0.00055,Bnapus_51983:0.00053):0.02567[0.935]):0.00178[0.673]):0.00055[0.452]):0.00055[0.105]):0.00055[0]):0.00055[0]):0.00054[0]):0.00305[0.86]):0.00055[1]):0.00053[0]):0.00055[0]):0.02851[0.983]):0.0641[0.998]):0.00485[0.369]):0.00955[0.399]):0.00705[0.084]):0.0039[0.083]):0.00373[0.751]):0.00684[0.832]):0.0024[0.178]):0.01668[0.926]):0.01724[0.933]):0.0204[0.896]):0.01399[0.222]):0.0063[0.624]):0.02275[0.28]):0.02507[0.506]):0.08352[0.994]):0.01069[0.089]):0.03675[0.944]):0.02008[0.551]):0.11895[1]):0.09649[0.995]):0.00761[0.147]):0.04219[0.899]):0.04818[0.9],(((Atrichopoda_4758:0.23174,Asativum_26371:0.27669):0.08487[0.962],(((Zmarina_17768:0.38788,(Aamericanus_10082:0.19845,(Spolyrhiza_420:0.03523,(Waustraliana_16073:0.27403,Lminor_16519:0.12275):0.06046[0.923]):0.1467[0.999]):0.02843[0.356]):0.01927[0.807],((((Clittledalei_8914:0.13113,Acomosus_21350:0.13661):0.03785[0.71],(Dalata_3049:0.06758,(Drotundata_31629:0.01291,Dalata_24379:0.03134):0.24295[1]):0.09673[0.958]):0.03705[0.87],(((Zofficinale_52885:0,Zofficinale_46370:0):0.22269,((Eventricosum_52269:0.01748,(Mbalbisiana_9549:0.00736,Macuminata_20666:0.00804):0.00054[0.63]):0.06571[0.988],((Zofficinale_7035:0.00418,Zofficinale_11857:0.00055):0.12028[1],(Macuminata_15960:0.07001,(Eventricosum_26654:0.01869,(Mbalbisiana_24946:0.00731,Macuminata_1210:0.01632):0.00743[0.78]):0.02663[0.899]):0.01453[0.771]):0.00839[0.771]):0.01729[0.791]):0.0722[0.983],((Vplanifolia_28960:0.15324,(Ashenzhenica_10720:0.19695,(Pequestris_9240:0.11456,Dcatenatum_16416:0.06763):0.0734[0.982]):0.0064[0.659]):0.07044[0.988],((Pdactylifera_25294:0.00421,(Cnucifera_16314:0.02126,Eguineensis_20305:0.01705):0.00825[0.863]):0.0078[0.798],((Cjenkinsianus_41294:0.00815,Csimplicifolius_28407:0.00749):0.01525[0.902],((Cjenkinsianus_16394:0.11786,Csimplicifolius_16703:0.04735):0.03863[0.863],(Cnucifera_6957:0.02891,(Eguineensis_11079:0.00055,Pdactylifera_8132:0.07167):0.00801[0.447]):0.06436[0.994]):0.00704[0.755]):0.00282[0.757]):0.05943[0.985]):0.01304[0.497]):0.00976[0.25]):0.04304[0.442],(((Bstacei_14072:0.0036,Bhybridum_54513:0.00737):0.02134[0.901],((Bmexicanum_16249:0.10156,Bmexicanum_31630:0.02021):0.02351[0.925],(Bsylvaticum_10227:0.01543,(Bhybridum_41236:0.00055,Bdistachyon_8162:0.00342):0.0396[0.985]):0.0083[0.495]):0.02113[0.862]):0.10753[0.995],(((Scereale_7375:0.00519,(Scereale_35653:0,Scereale_35642:0,Scereale_15848:0):0.01037):0.02105[0.911],((Hvulgare_38206:0.00503,(Tturgidum_65287:0,Tspelta_2205:0,Tdicoccoides_49323:0):0.00494):0.00502[0.355],((Tintermedium_34212:0.00995,Tintermedium_3928:0.00497):0.00055[0],((Tspelta_59180:0.00055,Atauschii_20388:0.00487):0.00985[0.92],(Tturgidum_16800:0,Tspelta_67465:0,Tdicoccoides_58243:0):0.00055):0.00487[0.848]):0.00054[0.68]):0.00459[0.753]):0.05361[0.953],((((Csongorica_23567:0.0196,Csongorica_2606:0.01793):0.01119[0.842],(Ecurvula_2419:0.05941,(Ecoracana_3591:0.00505,Ecoracana_10455:0.00055):0.13138[1]):0.0433[0.646]):0.03179[0.93],(Zmays_34972:0.02958,(Mlutarioriparius_15242:0.00055,(Sbicolor_5222:0.00394,(Sspontaneumhybrid_5614:0.00055,(Sspontaneum_10917:0.00055,Sspontaneum_34727:0.00098):0.00265[0.999]):0.00053[0.773]):0.00054[0.997]):0.01651[0.747]):0.05219[0.93]):0.02067[0.89],(Claxum_27395:0.0177,(((Ufusca_56:0.03045,(Sitalica_16422:0.00055,(Dexilis_41351:0.06624,(Sviridis_3190:0.00054,Doligosanthes_6121:0.02824):0.00919[0.873]):0.00055[0.502]):0.00054[0.078]):0.01298[0.792],(Cpurpureus_12368:0.02479,((Pvirgatum_4833:0.06216,Pvirgatum_38155:0.01445):0.00965[0.84],(Pmiliaceum_14938:0.02442,(Pmiliaceum_5636:0.0076,Phallii_30001:0.00055):0.01083[0.876]):0.00993[0.772]):0.02163[0.888]):0.01812[0.804]):0.03367[0.981],(((Bamplexicaulis_43880:0.06822,Olatifolia_28578:0.04535):0.0208[0.873],(Platifolius_1851:0.03768,Jascendens_9178:0.07573):0.01893[0.915]):0.00054[0],(Opunctata_8690:0.00055,(((Lperrieri_20341:0.07928,Omeyeriana_22403:0.02495):0.00975[0.761],(Omeridionalis_3161:0,Omeridionalis_17150:0):0.01046):0.00053[0],(Osativa_20713:0,Orufipogon_11993:0,Onivara_29632:0,Oglumipatula_23309:0,Oglaberrima_29682:0,Obarthii_18972:0):0.00511):0.00054[0.558]):0.01647[0.906]):0.02724[0.941]):0.01025[0.454]):0.01525[0.793]):0.04654[0.948]):0.03672[0.854]):0.18524[1]):0.07187[0.977]):0.02759[0.222],((Eferox_29687:0.03419,(Eferox_4077:0.0076,(Nthermarum_11696:0.00397,Ncolorata_17870:0.00394):0.01457[0.939]):0.00055[0.42]):0.2119[1],((Cdemersum_6141:0.2031,(Cdemersum_2371:0.02677,Cdemersum_1096:0.02026):0.15867[0.999]):0.07442[0.967],((Zmarina_18218:0.30943,Ckanehirae_4481:0.12522):0.01402[0.744],((Cchinensis_13806:0.07211,(Tthalictroides_12384:0.00609,Acoerulea_8459:0.01269):0.05963[0.988]):0.17841[1],(((Gaurea_11112:0.18491,(Ureniformis_36570:0.11352,(Ureniformis_37308:0,Ureniformis_25860:0,Ureniformis_2321:0):0.13657):0.04218[0.658]):0.1301[0.996],((Dmuscipula_8693:0.07794,(Avesiculosa_13619:0.03366,Avesiculosa_21831:0.08038):0.04794[0.946]):0.06042[0.942],(Sundatus_21993:0.06676,((Ahypochondriacus_15745:0.14547,Bvulgaris_8300:0.0513):0.00994[0.076],(Soleracea_10189:0.04752,(Cquinoa_5042:0.01131,Cquinoa_25995:0.00055):0.02481[0.896]):0.0126[0.765]):0.04888[0.912]):0.03563[0.882]):0.03822[0.87]):0.03507[0.823],(((Itriloba_28202:0.07105,((Pinflata_33606:0.00054,Paxillaris_18589:0.01074):0.01667[0.903],((Cchinense_4065:0.00519,Cannuum_28496:0.00054):0.01972[0.925],(Smelongena_18060:0.00908,((Stuberosum_8929:0.00054,(Spimpinellifolium_11797:0,Spennellii_27938:0,Slycopersicum_12054:0):0.011):0.01309[0.77],(Nbenthamiana_29246:0.01098,((Nsylvestris_8936:0,Nbenthamiana_26134:0):0.00055,(Nattenuata_5267:0.0163,(Ntabacum_18025:0.00055,Ntabacum_21893:0.00543):0.00055[0.304]):0.00054[0]):0.00535[0.766]):0.01078[0.86]):0.00305[0.155]):0.00486[0.557]):0.01526[0.9]):0.03311[0.974]):0.01109[0],((Opumila_25628:0.03016,((Calba_11922:0.16237,Calba_22954:0.02028):0.00382[0.295],(Carabica_39605:0.00372,(Ceugenioides_21037:0.01044,(Ccanephora_761:0,Carabica_29998:0):0.00744):0.00055[0]):0.01958[0.973]):0.02069[0.932]):0.04708[0.988],(Bhygrometrica_34346:0.07857,((Sindicum_14789:0.0428,(Pjaponicum_6233:0.03163,Lphilippensis_459:0.08852):0.03725[0.95]):0.00342[0.381],((AmajusL_12773:0.04117,(Gaurea_1669:0.18559,AmajusL_18902:0.08334):0.02605[0.91]):0.00354[0.465],(Sindicum_18912:0.06831,(Mguttatus_14260:0.06624,((Pjaponicum_16231:0.04171,Lphilippensis_23715:0.05242):0.02331[0.881],(Sasiatica_15312:0.1397,Sasiatica_9994:0.18098):0.03051[0.86]):0.03467[0.922]):0.01485[0.552]):0.02378[0.934]):0.00361[0.741]):0.00995[0.854]):0.01883[0.906]):0.01483[0.866]):0.02161[0.912],(((Ecanadensis_15495:0.19649,(Ccardunculus_11914:0.10353,(Lsativa_20572:0.07926,(Mmicrantha_19415:0.06658,Hannuus_17211:0.06472):0.03155[0.953]):0.02405[0.893]):0.01766[0.164]):0.09766[0.997],((Langustifolius_22232:0.0398,Lalbus_8957:0.02864):0.09457[0.997],((Carietinum_25249:0.03552,(Tpratense_5881:0.07223,Mtruncatula_14314:0.0977):0.04072[0.888]):0.10287[1],(Ljaponicus_587:0.07023,(((Gsoja_15899:0.00384,Gmax_15586:0.00055):0.03623[0.979],(Gsoja_13517:0,Gmax_7387:0):0.06125):0.08111[0.994],(Plunatus_19241:0.01881,((Pvulgaris_3228:0.01962,Pacutifolius_2409:0.00775):0.00395[0.577],(Vunguiculata_15050:0.03679,Vradiata_9388:0.02838):0.05462[0.997]):0.00859[0.85]):0.11456[1]):0.05217[0.955]):0.0237[0.533]):0.02136[0.18]):0.09186[0.996]):0.02289[0.743],((Mcordata_15946:0.2054,((Cfollicularis_15253:0.1306,((Dcarota_25757:0.00759,Csativum_28426:0.01593):0.10813[1],((Lusitatissimum_8217:0.04615,Lusitatissimum_1285:0.00057):0.12002[0.983],(Pginseng_6814:0.03179,((Dcarota_957:0.06815,Csativum_30773:0.06484):0.12164[1],(Pginseng_28669:0.00721,Pginseng_2322:0.00726):0.02869[0.943]):0.02501[0.903]):0.01534[0.798]):0.0191[0.782]):0.00345[0.539]):0.04143[0.917],(Hquercifolia_14839:0.05007,(((Doleifera_13738:0.08601,(Csinensis_40367:0.03598,(Achinensis_521:0.06908,Achinensis_25156:0.01016):0.03065[0.874]):0.01276[0.265]):0.01252[0.846],(Carborea_18376:0.07175,(Rdelavayi_5905:0.02147,(Vcorymbosum_56361:0.00054,(Vcorymbosum_73139:0.00053,(Vdarrowii_13575:0.01119,Vcorymbosum_14693:0.01113):0.00325[0.916]):0.00914[0.921]):0.0378[0.979]):0.0341[0.959]):0.01677[0.646]):0.03723[0.963],((Dinvolucrata_29774:0.03137,Cacuminata_1418:0.04506):0.01941[0.66],(Lsativa_33945:0.02679,((Mmicrantha_4849:0.04929,Hannuus_20706:0.05852):0.01788[0.899],(Ccardunculus_7677:0.0195,(Ecanadensis_10721:0.03667,(Hannuus_50115:0.01533,(Mmicrantha_5090:0,Mmicrantha_37766:0):0.07281):0.02226[0.942]):0.01127[0.881]):0.004[0.364]):0.0163[0.771]):0.0718[0.998]):0.01665[0]):0.01265[0.785]):0.01414[0.827]):0.00396[0.683]):0.00917[0.465],(((Pgranatum_21016:0.07142,(Ccitriodora_1958:0.04974,(Pguajava_1306:0.05088,Soleosum_20355:0.02956):0.00731[0.201]):0.09964[0.991]):0.0586[0.971],((Bhispida_5445:0.00054,((Lsiceraria_485:0.01964,(Csativus_12729:0.00547,Cmelo_16964:0.00055):0.01663[0.967]):0.00055[0.985],((Cpepo_26546:0.00388,(Cmaxima_25022:0.00388,(Cmoschata_23929:0,Cargyrosperma_23138:0):0.00055):0.00055[0]):0.0182[0.937],(Cmaxima_22081:0.00054,(Cpepo_25234:0.00055,(Cmoschata_16885:0.00055,Cargyrosperma_26091:0.00055):0.00447[1]):0.00129[0.999]):0.04692[0.986]):0.01045[0.868]):0.00455[0.325]):0.0714[0.999],(((Rchinensis_8028:0.02465,(Fxananassa_30079:0.00055,(Fxananassa_104877:0.00363,(Fvesca_29908:0.00361,Fxananassa_21812:0.04237):0.00055[0.613]):0.00055[0]):0.0259[0.943]):0.06236[0.996],(Pbretschneideri_11797:0.00393,((Mdomestica_18852:0.00054,(Pbretschneideri_25709:0.01054,Mbaccata_20912:0.00931):0.00909[0.889]):0.0119[0.86],(Pyedoensis_30139:0.01846,(Parmeniaca_9501:0.00515,(Ppersica_5530:0.00516,Pdulcis_27269:0.00517):0.00055[0]):0.0056[0.789]):0.02558[0.94]):0.00668[0.444]):0.01705[0.903]):0.06423[0.999],((((Bplatyphylla_9498:0.02286,Cavellana_11072:0.0885):0.02616[0.886],(Jregia_31662:0.00742,Cillinoinensis_17069:0.00747):0.02786[0.961]):0.01037[0.724],(Mrubra_10923:0.04991,((Qrubra_26562:0.11536,Qrubra_11363:0.00155):0.00222[0.925],((Qsuber_31416:0.0149,Qlobata_31319:0.00739):0.00054[1],(Cmollissima_24962:0.00055,Cdentata_4181:0.00369):0.011[0.958]):0.00353[0.813]):0.02636[0.924]):0.00931[0.784]):0.01292[0.462],((Zjujuba_28933:0.04805,((Mnotabilis_16308:0.00979,Fcarica_17778:0.05255):0.01805[0.852],(Cannabissativa_25331:0.08035,(Torientale_10719:0.00054,Pandersonii_19339:0.00055):0.01982[0.877]):0.01079[0.481]):0.01096[0.264]):0.01976[0.793],((Tpratense_38625:0.02482,Mtruncatula_26111:0.02196):0.03753[0.964],(((Ljaponicus_6576:0.06733,(Ahypogaea_58018:0.00053,Ahypogaea_15385:0.00376):0.04893[0.988]):0.01942[0.883],(Langustifolius_22974:0.03938,(Langustifolius_7002:0.01208,Lalbus_30363:0.01493):0.01103[0.832]):0.05834[0.991]):0.01657[0.838],((Gsoja_23098:0.00055,Gmax_52858:0.00735):0.30186[1],((Ccajan_4593:0.02876,(Gsoja_32905:0.00377,Gmax_45803:0.00055):0.02134[0.954]):0.00945[0.535],((Vunguiculata_3588:0.00055,(Vradiata_5380:0.00371,Vangularis_8788:0.00055):0.00373[0.888]):0.00338[0.908],(Pacutifolius_23333:0.00373,(Pvulgaris_22641:0,Plunatus_2580:0):0.00055):0.00055[0.999]):0.01338[0.917]):0.00488[0.463]):0.02323[0.918]):0.01654[0.573]):0.05809[0.991]):0.01112[0.679]):0.01384[0.816]):0.01346[0.568]):0.0098[0.589]):0.01493[0.833],(((Rcrenulata_18132:0.0726,(Klaxiflora_50332:0,Kfedtschenkoi_3202:0):0.05281):0.09796[1],((Vrotundifolia_5913:0,Vrotundifolia_52077:0):0.00512,(Vvinifera_5816:0,Vriparia_20468:0,Varizonica_16486:0):0.00053):0.06859[0.98]):0.01962[0.81],(((Sdunnii_15810:0.01673,(Sbrachista_16158:0.0112,(Ssuchowensis_15608:0,Spurpurea_29158:0):0.00055):0.00054[0]):0.02904[0.963],(Pdeltoides_16652:0.00055,((Pdeltoides_953:0.00055,Peuphratica_7673:0.00982):0.0015[0.36],((Ptrichocarpa_30794:0,Pdeltoides_23273:0):0.00055,(Ptremula_24144:0.01235,(Ptremuloides_22452:0,Palba_5068:0):0.00054):0.01853[0.951]):0.00055[0]):0.00053[0.891]):0.01759[0.876]):0.06455[0.99],((Dlongan_30122:0.04688,((Sbirrea_8695:0.01077,((Mindica_30520:0.0188,Mindica_13210:0.01173):0.03091[0.977],(Aoccidentale_3928:0.0535,(Pvera_27355:0.01402,(Mindica_24378:0.01104,(Aoccidentale_8788:0.00864,Aoccidentale_38634:0.00053):0.0693[0.995]):0.01032[0.884]):0.00155[0.716]):0.00712[0.274]):0.02091[0.967]):0.01839[0.912],((Ptrifoliata_8992:0.01106,(Cmedica_29548:0.00367,Abuxfoliata_12330:0.00368):0.00367[0.792]):0.00054[0.149],((Cgrandis_7436:0.00656,(Creticulata_24015:0,Cclementina_18463:0):0.00368):0.00055[0],(Fhindsii_9112:0,Citrussinensis_16614:0,Cichangensis_20194:0):0.00055):0.00389[0.868]):0.02166[0.953]):0.01959[0.907]):0.04753[0.978],((Hbrasiliensis_31569:0.01731,Mesculenta_23197:0.02367):0.00679[0.752],((Cpapaya_9748:0.05429,(((Colitorius_13751:0.00055,Ccapsularis_25142:0.00053):0.01578[0.984],(Dzibethinus_2004:0.0265,(Tcacao_5156:0.00055,Humbratica_5336:0.00375):0.00391[0.846]):0.00054[0.212]):0.00698[0.833],((Hsyriacus_2993:0.04372,Hsyriacus_18070:0.01079):0.00601[0.73],((Gtomentosum_39344:0,Gmustelinum_49912:0,Ghirsutum_67774:0,Gdarwinii_67849:0,Gbarbadense_22043:0):0.00363,(Graimondii_19786:0.00366,(Gtomentosum_70131:0.00367,(Gmustelinum_29782:0,Ghirsutum_58865:0,Gdarwinii_64533:0,Gbarbadense_33876:0):0.00055):0.00055[0]):0.00742[0.884]):0.01638[0.937]):0.01609[0.93]):0.01595[0.852]):0.016[0.837],(Cviolacea_10472:0.0921,(Bnapus_33373:0.02625,((Evesicaria_69483:0.01734,Evesicaria_66022:0.00055):0.0005[0.882],(Brapa_5150:0.00354,((Spinnata_11174:0.00569,Camplexicaulis_16602:0.01131):0.00054[0.789],((((Spinnata_25496:0.0255,Camplexicaulis_31748:0.02122):0.00908[0.801],(Mperfoliatum_6420:0.02383,Itinctoria_36742:0.0061):0.00839[0.438]):0.00544[0.226],(Sparvula_18953:0.05089,(Tarvense_37641:0.02845,(Esyriacum_18337:0.02827,Dstrictus_13644:0.0431):0.03485[0.93]):0.01668[0.823]):0.0137[0.86]):0.01813[0.893],((Salba_15769:0.0084,(Cmaritima_20525:0.00842,Salba_28067:0.00055):0.00055[0]):0.00053[0.999],(Chispanica_3772:0.01265,((Aalpina_15908:0.02838,Iamara_49465:0.07588):0.00781[0.824],(Esalsugineum_8798:0.04289,(Lannua_22579:0.06518,(Rislandica_21437:0.0418,(Lsativum_10443:0.03344,((Dsophioides_5633:0.00585,(Mmaritima_7591:0.03174,(Alinifolium_33359:0.00483,Alinifolium_24829:0.00486):0.01127[0]):0.01765[0.452]):0.00248[0.683],((Ahalleri_11197:0.01033,(Athaliana_19134:0.00055,Alyrata_2937:0.00418):0.00055[0]):0.00411[0.851],(Bstricta_15575:0.02098,((Crubella_14691:0.00501,Cgrandiflora_20916:0.00055):0.02047[0.966],(Csativa_8118:0.02663,(Csativa_82015:0.00693,Csativa_28101:0.01021):0.00574[0.144]):0.01926[0.931]):0.00984[0.846]):0.00055[0]):0.00822[0.9]):0.00378[0.732]):0.01727[0.917]):0.00924[0.68]):0.00674[0.392]):0.0101[0.848]):0.00756[0.88]):0.00055[0.514]):0.00355[0.901]):0.00054[1]):0.00199[0.799]):0.00692[0.774]):0.02362[0.925]):0.05424[0.971]):0.06768[0.991]):0.00952[0.809]):0.00585[0.732]):0.00469[0.168]):0.01336[0.858]):0.01769[0.286]):0.00888[0.736]):0.0146[0.865]):0.01997[0.82]):0.03047[0]):0.02887[0.912]):0.03018[0.832]):0.01787[0.873]):0.06293[0.931]):0.02051[0]):0.05175[0.84]):0.09339[0.987],(((Atrichopoda_26762:0.37775,(Eferox_15852:0.00827,(Eferox_27299:0.04637,(Eferox_17826:0.04435,(Nthermarum_21643:0.00735,Ncolorata_21696:0.00055):0.03556[0.985]):0.00314[0.746]):0.00305[0.688]):0.26897[1]):0.03928[0.448],(Ckanehirae_22905:0.21613,(((Asativum_47044:0.62598,(Aamericanus_21132:0.38518,Clittledalei_21500:0.34583):0.07538[0.686]):0.01103[0],(((Lminor_5131:0.11482,Lminor_16674:0.07265):0.37195[1],(Spolyrhiza_15443:0.19222,(Waustraliana_21131:0.1984,Lminor_16104:0.16031):0.08607[0.904]):0.06647[0.202]):0.2171[0.995],((Csimplicifolius_9175:0.24466,(Pdactylifera_19385:0.05475,(Eguineensis_23399:0.04405,Cnucifera_10622:0.04777):0.02883[0.841]):0.13575[0.977]):0.04297[0.822],(Jascendens_1736:0.09415,(((Orufipogon_13305:0.00055,Onivara_22022:0.00055):0.00055[0],(Oglaberrima_10718:0,Obarthii_18895:0):0.00055):0.09455[0.99],((((Bamplexicaulis_23351:0.04929,Gangustifolia_392:0.06091):0.02756[0.833],(Rguianensis_22826:0.0539,Olatifolia_21845:0.00051):0.01159[0.397]):0.01925[0.033],((Hvulgare_17920:0,Hvulgare_116:0):0.08662,((Bstacei_2715:0,Bhybridum_60717:0):0.03358,(Bmexicanum_43479:0.02324,(Bsylvaticum_28329:0.03255,(Bhybridum_39293:0.00055,Bdistachyon_674:0.00582):0.01563[0.868]):0.02297[0.206]):0.04326[0.885]):0.07617[0.968]):0.01377[0.721]):0.02981[0.901],((Csongorica_48547:0.0293,(Csongorica_49662:0.0424,Ecoracana_31573:0.16039):0.01977[0.848]):0.06896[0.992],((Doligosanthes_4199:0.01502,((Msinensis_59683:0.00484,Mlutarioriparius_17789:0.00951):0.03161[0.948],(Sspontaneum_13379:0.01564,(Sbicolor_24261:0.02385,(Mlutarioriparius_61199:0.00055,Msinensis_47074:0.02371):0.01166[0.854]):0.00054[0.546]):0.00562[0.675]):0.04436[0.975]):0.00746[0.782],(Cpurpureus_24239:0.01662,((Camericanus_14366:0.02346,(Cpurpureus_49906:0.00054,Cpurpureus_17497:0.00055):0.03576[0.848]):0.05335[0.91],(Ufusca_28608:0.05705,(Pmiliaceum_37484:0.01353,(Pvirgatum_59591:0.02433,(Pmiliaceum_23930:0.00055,Phallii_3143:0.00785):0.01013[0.719]):0.05156[0.772]):0.07482[0.924]):0.0227[0.742]):0.0108[0.849]):0.00055[0.796]):0.01994[0.715]):0.04105[0.966]):0.04036[0.899]):0.10646[0.965]):0.3255[1]):0.05015[0.25]):0.07638[0.816]):0.09616[0.969],((Kuniflora_16710:0.34778,((Tthalictroides_11973:0.03572,Acoerulea_7238:0.02723):0.12811[0.999],(Psomniferum_35982:0.3178,Mcordata_7410:0.08868):0.05238[0.853]):0.04774[0.268]):0.03905[0.416],(((Csinensis_18457:0.19697,Achinensis_2600:0.24996):0.06366[0.939],((Dinvolucrata_32251:0.05888,(Nyunnanensis_26066:0.03164,Cacuminata_12721:0.05676):0.03322[0.953]):0.04233[0.979],(Hquercifolia_23534:0.18937,((Csativum_21642:0.25407,(Pginseng_9647:0.00054,Pginseng_7183:0.08112):0.1245[0.986]):0.15857[1],(((Calba_31558:0.06912,Opumila_19287:0.07678):0.01758[0.858],(Calba_23140:0.07529,(Ceugenioides_20346:0.00054,(Ccanephora_23469:0.04653,Carabica_4679:0.00054):0.00364[0.702]):0.07166[0.999]):0.01338[0.065]):0.0665[0.989],((Paxillaris_18257:0.00799,(Pinflata_21183:0,Pinflata_16949:0):0.00408):0.07228[0.991],((Ntabacum_15150:0.02299,(Nsylvestris_7072:0.01293,Nattenuata_30310:0.00614):0.0068[0.406]):0.02105[0.665],((Cchinense_1230:0.00055,Cannuum_21216:0.00367):0.04641[0.999],(Smelongena_17883:0.04197,(Stuberosum_15989:0.00396,(Spennellii_17309:0.00055,(Spimpinellifolium_16779:0.00378,Slycopersicum_24387:0.00055):0.01906[0.984]):0.01488[0.934]):0.0153[0.866]):0.00426[0.738]):0.02424[0.923]):0.03328[0.774]):0.14821[1]):0.04463[0.872]):0.01464[0.684]):0.02545[0.766]):0.00053[0]):0.01079[0.057],(((Vrotundifolia_38957:0.00407,Vrotundifolia_3412:0.00055):0.02818[0.972],((Vvinifera_23828:0,Varizonica_5944:0):0.00054,(Vriparia_19731:0,Varizonica_30349:0):0.00808):0.00376[0.738]):0.2178[1],((Pgranatum_5357:0.44041,((Soleosum_24239:0.03247,Pguajava_412:0.05893):0.00793[0.557],(Egrandis_12506:0.04464,Ccitriodora_32969:0.03488):0.01981[0.89]):0.12778[0.987]):0.09893[0.958],(((Mnotabilis_17285:0.13498,(Torientale_9882:0.02019,Pandersonii_24755:0.03501):0.1572[0.997]):0.16921[1],((Bplatyphylla_8948:0.08401,(Cfangiana_18222:0.0318,Cavellana_21404:0.04098):0.0737[0.974]):0.17344[1],((Rchinensis_28133:0.06318,(Fxananassa_65428:0.01886,Fvesca_8748:0.01244):0.12641[1]):0.18738[1],((Pbretschneideri_31546:0.0154,(Mdomestica_42513:0.00406,Mbaccata_16974:0.00405):0.01056[0.859]):0.1937[1],(Pdulcis_10075:0.01183,(Parmeniaca_17053:0.00794,(Ppersica_1365:0.01246,Pyedoensis_18395:0.00055):0.00054[0]):0.00434[0.767]):0.0436[0.932]):0.07158[0.962]):0.09602[0.986]):0.0371[0.815]):0.05018[0.831],(((Rcommunis_8277:0.10613,(Hbrasiliensis_865:0.0901,(Mesculenta_31162:0.08157,(Mesculenta_27919:0.05525,Hbrasiliensis_19960:0.03413):0.0097[0.311]):0.00508[0.481]):0.07329[0.993]):0.05166[0.967],((Sdunnii_26956:0.01593,(Sbrachista_29298:0.0039,(Spurpurea_14879:0.00389,Ssuchowensis_13271:0.00055):0.00055[0.752]):0.00769[0.873]):0.01768[0.928],((Palba_25198:0.0116,Ptremuloides_24374:0.01166):0.00053[0],(Ptrichocarpa_28220:0.00055,(Pdeltoides_44716:0.00776,Peuphratica_21655:0.01168):0.00055[0]):0.00389[0.827]):0.01822[0.947]):0.07272[0.998]):0.01582[0.851],(((Sbirrea_14543:0.13067,(Mindica_23054:0.07773,(Pvera_31453:0.00312,Pvera_14625:0.01321):0.05389[0.985]):0.03557[0.878]):0.03594[0.9],(Abuxfoliata_3119:0.00868,((Citrussinensis_17510:0.00394,Cclementina_10043:0.00055):0.00393[0.869],(Fhindsii_5672:0.00054,((Ptrifoliata_10582:0.01974,Cgrandis_6209:0.004):0.00394[0.345],(Cichangensis_1718:0.00054,(Creticulata_23600:0.00374,Cmedica_22376:0.01202):0.00055[1]):0.00055[0.773]):0.00774[0.9]):0.00053[0]):0.01948[0.909]):0.13046[1]):0.13425[0.999],((Tcacao_21907:0.04184,(Dzibethinus_21137:0.06083,(Dzibethinus_4690:0.07384,Colitorius_30562:0.15161):0.00757[0.48]):0.00481[0.627]):0.01915[0.795],(Hsyriacus_32700:0.11072,((Gtomentosum_50304:0,Gmustelinum_39209:0,Ghirsutum_60548:0,Gdarwinii_42435:0,Gbarbadense_36176:0):0.03314,(Gtomentosum_24155:0.00527,(Graimondii_22027:0,Gmustelinum_54816:0,Ghirsutum_32891:0,Gdarwinii_36236:0,Gbarbadense_31016:0):0.00055):0.00534[0.761]):0.08203[0.996]):0.08895[0.992]):0.14839[1]):0.011[0.049]):0.02331[0.794]):0.0087[0.7]):0.02562[0]):0.02496[0.301]):0.07043[0.974]):0.0942[0.978]):0.08145[0.777]):0.12922[0.994]):0.15082[0.99],((Dcatenatum_18907:0.325,(Dalata_17196:0.36445,(Spolyrhiza_5370:0.47846,(Acomosus_9381:0.51156,(Macuminata_26542:0.01636,Eventricosum_48284:0.02586):0.23812[0.995]):0.0585[0.645]):0.03532[0.059]):0.247[0.988]):0.31239[0.995],(((Gmontanum_17419:0.35853,((Atrichopoda_25422:0.51261,((Cdemersum_3889:0.12817,(Cdemersum_9268:0.00054,Cdemersum_7738:0.03069):0.10243[0.989]):0.01073[0.486],(Aofficinalis_8641:0.07644,(Atrichopoda_22216:0.12232,((Pamilis_41452:0.14747,((Asativum_47035:0.05296,(Ashenzhenica_20016:0.00625,(Vplanifolia_15789:0.02775,(Pequestris_3117:0.01699,Dcatenatum_8706:0.01653):0.03928[0.981]):0.01111[0.786]):0.0402[0.958]):0.02294[0.763],(((Zmuelleri_9430:0.00054,Zmarina_498:0.00857):0.15553[0.999],((Spolyrhiza_17377:0.03635,Lminor_16641:0.07407):0.06037[0.971],(Spolyrhiza_13175:0.01818,(Waustraliana_3482:0.18218,(Lminor_20101:0.00055,Lminor_19402:0.00055):0.07552[0.98]):0.08622[0.975]):0.06557[0.946]):0.04185[0.921]):0.01717[0.799],(((Drotundata_33341:0.01052,Dalata_7727:0.00054):0.04394[0.994],(((Zofficinale_46396:0.00053,Zofficinale_14474:0.01056):0.06572[1],(Zofficinale_57116:0,Zofficinale_52093:0):0.02735):0.00055[0.687],((Mbalbisiana_26800:0.00527,Macuminata_5516:0.00055):0.02144[0.973],(Eventricosum_18173:0.00537,(Mbalbisiana_23051:0.00054,Macuminata_10772:0.01065):0.00539[0.825]):0.00535[0.817]):0.00054[0]):0.02114[0.932]):0.00555[0.762],((Zmuelleri_5474:0.03261,Zmarina_21419:0.00053):0.05201[0.995],((Pdactylifera_23875:0.00541,(Eguineensis_4689:0.00548,Cnucifera_9217:0.00055):0.02386[0.975]):0.0054[0.798],((Eguineensis_1156:0.00542,Cnucifera_5865:0.00542):0.00543[0.796],(((Csimplicifolius_22671:0.00541,Cjenkinsianus_14747:0.00542):0.00548[0.811],(Csimplicifolius_46243:0.00114,Cjenkinsianus_14587:0.00686):0.02123[0.896]):0.00537[0.797],(Pdactylifera_1237:0.00541,((Clittledalei_8616:0.01676,Acomosus_22937:0.02682):0.01079[0.494],(Jascendens_1138:0.01064,(Platifolius_24884:0.00053,((Zmays_8353:0.08747,(Pmiliaceum_52755:0.0055,((Sviridis_6587:0,Sitalica_3120:0):0.00547,(Etef_40952:0.00544,((Ufusca_6061:0,Sspontaneum_50750:0,Sspontaneum_33174:0,Sbicolor_18267:0,Pvirgatum_69018:0,Phallii_7889:0,Dexilis_50870:0,Cpurpureus_51106:0,Cpurpureus_29958:0,Claxum_15380:0,Camericanus_22903:0):0.00055,(Sspontaneum_33717:0.00545,(Ecurvula_32058:0.00055,(Msinensis_24798:0.01647,(Sspontaneumhybrid_19858:0.00547,(Pvirgatum_77556:0.00548,(Doligosanthes_24722:0.00548,((Msinensis_37842:0.01098,Dexilis_42761:0.00551):0.00548[0.773],((Sspontaneum_47277:0.00054,Mlutarioriparius_12348:0.00055):0.01085[0.231],(Csongorica_54631:0.01094,(Csongorica_38155:0.01099,(Ecoracana_18804:0,Ecoracana_15104:0):0.00055):0.00055[0]):0.00546[0.875]):0.00055[0.041]):0.00055[0]):0.00055[0.485]):0.00055[0.474]):0.00055[0]):0.00055[0.098]):0.00055[0]):0.00055[0.498]):0.00055[0]):0.00055[0.482]):0.00054[0]):0.00055[0.851]):0.00597[0.206],((((Osativa_10240:0,Omeridionalis_24014:0,Olongistaminata_27590:0,Oglaberrima_9705:0):0.00055,(Orufipogon_21467:0,Opunctata_19711:0,Onivara_32694:0,Oglumipatula_29842:0,Obarthii_28923:0):0.00055):0.00538[0.913],((Lperrieri_15211:0.01085,Bamplexicaulis_40055:0.00554):0.00055[0],((Bamplexicaulis_23605:0.02764,Gangustifolia_13385:0.00544):0.00055[0],((Rguianensis_4515:0,Olatifolia_9091:0):0.00055,(Omeyeriana_11100:0.00545,(Gangustifolia_35231:0.01088,Obrachyantha_22790:0.00521):0.00054[0.984]):0.00055[0]):0.00055[0]):0.00055[0.744]):0.00055[0.719]):0.00054[0.989],(((Bsylvaticum_16897:0,Bhybridum_36060:0,Bdistachyon_29291:0):0.01094,((Bmexicanum_24047:0.00541,Bmexicanum_57029:0.00544):0.00055[0],(Bstacei_28711:0,Bhybridum_5510:0):0.00055):0.00055[0]):0.00547[0.791],((Tintermedium_17110:0.00541,(Tintermedium_77924:0,Tintermedium_64025:0):0.00055):0.00055[0],((Tturgidum_9012:0.00549,(Hvulgare_16819:0.00543,(Turartu_3083:0.00055,(Tspelta_33220:0,Taestivum_9220:0):0.00442):0.00105[0.029]):0.00055[0]):0.00055[0],((Tdicoccoides_26164:0,Scereale_26724:0):0.00055,((Tspelta_112845:0,Taestivum_7685:0,Atauschii_22249:0):0.01082,(Tturgidum_32394:0,Tspelta_51495:0,Tdicoccoides_27476:0,Taestivum_76357:0):0.00055):0.00541[0.826]):0.00055[0]):0.00055[0]):0.00547[0.795]):0.01078[0.889]):0.00522[0.875]):0.01164[0.901]):0.01793[0.904]):0.00669[0.757]):0.01719[0.894]):0.00055[0]):0.00054[0]):0.00583[0.798]):0.00055[1]):0.00578[0.871]):0.00054[0.563]):0.00832[0.736]):0.02821[0.92]):0.01197[0.838],((Gaurea_13411:0.04643,(Pjaponicum_13550:0.0336,(Mguttatus_9765:0.06733,Ureniformis_37545:0.10044):0.03658[0.912]):0.0112[0.284]):0.02124[0.904],((((Ureniformis_25915:0.00493,Ureniformis_25913:0.00053):0.10855[0.998],(Ugibba_6655:0.00929,(Ureniformis_20333:0.03905,(Ugibba_10693:0.06321,Ugibba_24925:0.03663):0.0172[0.794]):0.00054[0.565]):0.01596[0.819]):0.05759[0.98],(Sasiatica_16960:0.12207,(Eferox_1866:0.01131,((Eferox_15651:0.01098,Eferox_1091:0.01123):0.00523[0.781],(Nthermarum_3567:0.00055,Ncolorata_15861:0.00546):0.0057[0.792]):0.00543[0.271]):0.07303[0.988]):0.03293[0.847]):0.00662[0.749],((Lphilippensis_15997:0.05104,Oeuropaea_1287:0.07084):0.00053[0.978],(((Mguttatus_11019:0.02789,((Ceugenioides_10252:0,Carabica_18873:0):0.00053,((Ccanephora_24144:0,Carabica_23697:0):0.00055,(Opumila_15801:0.01672,Calba_20094:0.02797):0.01639[0.902]):0.00544[0.816]):0.01157[0.88]):0.00535[0.74],((Sindicum_15412:0.00549,AmajusL_23056:0.01653):0.00546[0.811],(((Pjaponicum_25657:0.03519,Lphilippensis_19586:0.01426):0.01112[0.723],(Oeuropaea_23714:0.02295,Oeuropaea_2110:0.01087):0.02534[0.937]):0.00878[0.764],((Tvoinierianum_44495:0.02586,Sindicum_20358:0.03771):0.00323[0.169],((Doleifera_5945:0.03427,(Bhygrometrica_4710:0.217,((Mmicrantha_18657:0.01122,Hannuus_14511:0.01052):0.02888[0.971],(Ccardunculus_18741:0.01958,(Lsativa_12150:0.0112,Ecanadensis_21633:0.00544):0.00547[0.614]):0.00559[0.759]):0.00982[0.78]):0.01092[0.741]):0.00823[0.758],((Itriloba_30609:0.18189,(Ccampestris_34438:0.00975,(Ccampestris_18793:0.00542,Caustralis_13046:0.00055):0.00661[0.772]):0.05017[0.979]):0.02772[0.904],(Itriloba_10879:0.01113,(Itriloba_29297:0.08378,(((Ntabacum_15609:0.00054,(Nsylvestris_32403:0.00055,(Ntabacum_34580:0.00055,Nattenuata_21210:0.00552):0.00053[0]):0.0055[0.837]):0.01665[0.952],((Pinflata_22075:0.008,Paxillaris_23961:0.00054):0.00054[0],(Smelongena_31530:0.0224,(Stuberosum_34365:0.00546,(Spennellii_7580:0.00055,(Spimpinellifolium_28490:0.00544,Slycopersicum_19817:0.00055):0.00542[0.863]):0.00545[0.793]):0.01699[0.911]):0.00547[0.769]):0.00054[0.111]):0.01611[0.888],((Cchinense_218:0,Cannuum_32793:0):0.00555,(((Nattenuata_32083:0.01666,Smelongena_21494:0.00552):0.00055[0],(Stuberosum_38364:0.00055,Nbenthamiana_13500:0.00555):0.00055[0.363]):0.00053[0],((Ntabacum_8640:0.00554,Nbenthamiana_46214:0.00055):0.00556[0.841],(Spennellii_21608:0.00055,(Slycopersicum_11839:0.01114,(Ntabacum_26444:0.00055,Nsylvestris_8655:0.00055):0.00552[0.845]):0.00055[0]):0.00055[0]):0.00055[0]):0.00055[0]):0.01102[0.889]):0.008[0.478]):0.00054[0.6]):0.00054[0.942]):0.01623[0.824]):0.01031[0.752]):0.02097[0.882]):0.00054[0.403]):0.00053[0.173]):0.00053[0.961],(((((Rcrenulata_19513:0,Rcrenulata_13922:0):0.03728,(Klaxiflora_5770:0.00539,(Klaxiflora_46382:0.00055,Kfedtschenkoi_29610:0.00546):0.00054[1]):0.01963[0.901]):0.06144[0.998],(Dzibethinus_14805:0.01113,(Dzibethinus_21879:0.02782,((Ccapsularis_19526:0.00055,(Tcacao_14674:0.0112,Humbratica_12215:0.00055):0.01134[0.916]):0.00555[0.845],(Hsyriacus_16088:0.00545,(Hsyriacus_13930:0.02775,((Gmustelinum_26488:0.00547,(Gdarwinii_63904:0.00055,(Gbarbadense_40659:0.00055,Gtomentosum_23073:0.00544):0.00055[0]):0.00544[0.78]):0.00543[0.797],(Graimondii_17576:0.00055,(Gtomentosum_27076:0,Gmustelinum_10745:0,Ghirsutum_32327:0,Gdarwinii_23880:0,Gbarbadense_46173:0):0.00547):0.00544[0.816]):0.00548[0.828]):0.00052[0]):0.00547[0.872]):0.00054[0]):0.00535[0.803]):0.02324[0.963]):0.00054[0.516],(((Dcarota_12838:0.01105,(Dcarota_12724:0.01657,Csativum_13692:0.01636):0.03367[0.978]):0.00832[0.786],(Carborea_29010:0.02446,((Sdunnii_9324:0.00556,(Ssuchowensis_10149:0.00556,(Spurpurea_12690:0.00053,Sbrachista_24290:0.01624):0.00545[0.405]):0.01076[0.876]):0.01629[0.885],(Pdeltoides_17703:0.00055,(Ptrichocarpa_25577:0.00543,(Peuphratica_711:0.00549,(Ptremuloides_13057:0,Ptremula_13300:0,Palba_28102:0):0.00542):0.00538[0.769]):0.00055[0]):0.00055[0.802]):0.03026[0.975]):0.01212[0.711]):0.00808[0.779],((Doleifera_26161:0.04486,(Achinensis_30926:0.01109,((Hquercifolia_24384:0.02684,Achinensis_16703:0.01133):0.00546[0.248],(Rgorgonias_16311:0.01086,Csinensis_32809:0.00543):0.00492[0.915]):0.00055[0.987]):0.00549[0.352]):0.00055[0.859],((Dinvolucrata_31091:0.02185,(Rdelavayi_15022:0.00523,(Vcorymbosum_67989:0.00545,(Vdarrowii_16480:0,Vcorymbosum_80792:0):0.00055):0.00555[0.792]):0.03412[0.995]):0.00054[0.737],(Dinvolucrata_20045:0.02195,(Cacuminata_33832:0.01092,(Nsinensis_36102:0.00055,(Nyunnanensis_34031:0.01096,Nyunnanensis_21601:0.00055):0.00551[0.84]):0.00054[0]):0.00538[0.803]):0.00054[0]):0.00544[0.931]):0.00054[0.585]):0.00544[0.418]):0.0055[0.787],(((Aamericanus_12495:0.04258,(Pgranatum_12139:0.03349,(Egrandis_5937:0.01088,(Ccitriodora_15885:0.01095,(Soleosum_7709:0.00541,Pguajava_3612:0.00554):0.00544[0.801]):0.00055[0]):0.01082[0.881]):0.01083[0.848]):0.00558[0.629],(Cpapaya_16361:0.04783,((Itinctoria_673:0.03808,(Mperfoliatum_6150:0.0055,Itinctoria_60250:0.00055):0.00054[0.785]):0.01083[0.894],(Dstrictus_11666:0.00538,(Lsativum_51744:0.00538,(Lsativum_27663:0.00055,((Alinifolium_10057:0.00534,(Dsophioides_15776:0,Alinifolium_44246:0):0.00055):0.00537[0.775],((Crubella_5495:0,Cgrandiflora_9842:0,Athaliana_23562:0):0.00055,(Rislandica_25638:0.00054,((Csativa_83109:0,Csativa_47918:0):0.00531,(Ahalleri_22962:0.00528,(Alyrata_4614:0.01067,(Bstricta_6964:0.00532,((Mmaritima_5445:0.00273,Iamara_62443:0.0156):0.00296[0.883],(((Brapa_30788:0,Bnapus_82323:0):0.00054,((Salba_55237:0,Salba_13045:0):0.00053,(Bnapus_57818:0.01606,((Cmaritima_40833:0.00127,Boleracea_24952:0.00055):0.0216[1],(Evesicaria_35143:0.02219,Chispanica_14613:0.03584):0.00557[0.75]):0.00582[0.792]):0.00054[0]):0.00574[0.803]):0.00998[0.937],((Tarvense_21694:0.00502,(Lannua_12422:0.01593,((Chispanica_21753:0.0054,(Brapa_7483:0,Bnapus_50030:0):0.00537):0.00055[0],(Salba_33519:0,Boleracea_11259:0,Bnapus_92648:0):0.00055):0.01621[0.954]):0.00053[1]):0.00524[0.93],(Esalsugineum_18870:0.00534,(Camplexicaulis_8187:0.00534,(Spinnata_25706:0.01072,((Lannua_9209:0.00538,Cviolacea_11670:0.0221):0.00529[0.797],(Esyriacum_31446:0.00531,((Evesicaria_32185:0.01593,Sparvula_22578:0.00518):0.00055[0.827],(Camplexicaulis_10406:0.01615,Esalsugineum_14865:0.00055):0.00762[0.917]):0.0005[0.528]):0.00055[0.233]):0.00054[0.472]):0.00055[0.5]):0.00055[0.488]):0.00055[0.152]):0.00053[0.997]):0.00716[0.842]):0.00055[0.602]):0.00055[0.499]):0.00055[0.189]):0.00054[0]):0.00821[0.869]):0.00824[0.88]):0.00843[0.861]):0.00857[0.793]):0.00054[0]):0.00863[0.868]):0.00054[0]):0.06643[0.973]):0.01631[0.756]):0.00932[0.766],(((Jregia_34090:0.00055,Cillinoinensis_15450:0.00544):0.01655[0.954],(Bplatyphylla_6382:0.01083,(Cfangiana_22377:0.00055,Cavellana_23766:0.00546):0.00552[0.744]):0.01101[0.892]):0.00548[0.779],((((Pamericana_2194:0,Ckanehirae_1040:0):0.03566,((Pamericana_8016:0.01649,Ckanehirae_20677:0.00487):0.06315[0.997],((Mcordata_19766:0.00664,(Psomniferum_37455:0.00055,Psomniferum_30577:0.00546):0.03241[0.962]):0.01654[0.827],(Cchinensis_14423:0.0217,(Tthalictroides_9353:0.00531,Acoerulea_20660:0.00055):0.00537[0.774]):0.02656[0.943]):0.01845[0.922]):0.00517[0.764]):0.0162[0.904],((Rcommunis_14826:0.00547,(Mesculenta_1130:0.01081,Hbrasiliensis_1487:0.00531):0.01095[0.903]):0.00054[0.986],((Torientale_16992:0.00544,(Mnotabilis_8266:0.05624,Pandersonii_13368:0.01099):0.00054[0]):0.01484[0.893],(((Mdomestica_35394:0.00549,Mbaccata_10478:0.00055):0.02219[0.991],(Mdomestica_33488:0.00055,(Pbretschneideri_19973:0.00547,Mbaccata_9257:0.01661):0.00055[0]):0.00054[0]):0.01654[0.947],((Parmeniaca_10053:0.00547,(Ppersica_22444:0.00549,(Pdulcis_25630:0,Pavium_3517:0):0.00055):0.00055[0]):0.01101[0.904],((Rchinensis_9913:0,Fxananassa_33891:0,Fvesca_7443:0):0.00055,(Fxananassa_65784:0.00541,(Fxananassa_86549:0.01634,Fxananassa_7871:0.01087):0.00053[0]):0.00055[0]):0.0055[0.794]):0.00554[0.758]):0.0056[0.797]):0.00671[0.892]):0.00542[0.917]):0.00543[0.749],((Mrubra_5510:0.02204,((Lusitatissimum_27389:0.01115,Lusitatissimum_17827:0.01094):0.08549[1],((Avesiculosa_17984:0.02806,(Dmuscipula_2475:0,Dmuscipula_10312:0):0.03084):0.02249[0.918],((Sundatus_12487:0.05457,Pamilis_46097:0.04522):0.03861[0.786],((Soleracea_7490:0.01979,(Dspatulata_10009:0.05781,Ahypochondriacus_19914:0.01499):0.02236[0.884]):0.0054[0.188],(Bvulgaris_18401:0.00523,(Saralocaspica_2299:0.00054,(Cquinoa_26129:0.01108,Cquinoa_22824:0.00055):0.0055[0.835]):0.00569[0.786]):0.01247[0.849]):0.00054[0.913]):0.01959[0.875]):0.02559[0.842]):0.00787[0.757]):0.00658[0.776],(((Zjujuba_26862:0,Zjujuba_2183:0,Zjujuba_19264:0):0.0269,(Vrotundifolia_4136:0.00055,((Vvinifera_22920:0,Vriparia_17389:0):0.00055,(Varizonica_835:0,Varizonica_28:0,Varizonica_11114:0):0.00541):0.00542[0.847]):0.01983[0.937]):0.00265[0.709],(((Pvera_4607:0,Pvera_29105:0):0.01061,(((Qrubra_13691:0.00055,Qlobata_13307:0.00548):0.00053[0],(Cmollissima_508:0.04509,Qsuber_30315:0.00529):0.00055[0.889]):0.01125[0.872],((Aoccidentale_5008:0.00055,Aoccidentale_21783:0.00523):0.03009[0.964],((Psuffruticosa_26066:0.0099,Fcarica_11949:0.00415):0.03265[0.84],(Peuphratica_23302:0.03423,((Pdeltoides_40135:0,Pdeltoides_15461:0):0.00542,((Ptremuloides_1185:0,Ptremula_22674:0):0.00055,(Palba_5492:0.00543,(Ptrichocarpa_7703:0.00055,(Sbrachista_7805:0.0103,(Ssuchowensis_22110:0,Spurpurea_16009:0,Sdunnii_26623:0):0.00055):0.04271[0.989]):0.01035[0.835]):0.00055[0.788]):0.00055[0]):0.00814[0.722]):0.02216[0.869]):0.02152[0.851]):0.00778[0.419]):0.0111[0.021]):0.00074[0.861],(Sasiatica_93:0.05824,((Sbirrea_825:0.01625,(Cichangensis_5910:0.00055,(Creticulata_13138:0.00542,(Ptrifoliata_200:0.00542,(Fhindsii_7049:0,Cmedica_4569:0,Citrussinensis_21010:0,Cgrandis_19208:0,Cclementina_3601:0,Abuxfoliata_21700:0):0.00055):0.00055[0]):0.00055[0.744]):0.00054[0.973]):0.00534[0.907],((Mindica_1159:0.02742,Aoccidentale_24725:0.01125):0.01103[0.459],((Cfollicularis_6196:0.05069,Dlongan_8794:0.0271):0.00055[0.909],((Mindica_25401:0,Mindica_14298:0):0.00539,(((Lsiceraria_4843:0,Cmelo_17332:0):0.00054,((Sgrosvenorii_3609:0.00539,Mcharantia_10162:0.0054):0.00551[0.801],(Csativus_7003:0.00536,((Clanatus_9414:0,Bhispida_11302:0):0.00055,((Cargyrosperma_27394:0.00538,(Cpepo_22960:0,Cmoschata_4358:0,Cmaxima_20770:0):0.00055):0.00532[0.784],(Cargyrosperma_24758:0.01107,(Cmoschata_1544:0.00539,(Cpepo_3712:0,Cmaxima_30285:0):0.00055):0.00054[0]):0.04419[0.997]):0.0054[0.772]):0.00054[0]):0.00053[0]):0.00532[0.415]):0.02471[0.93],((Ccajan_5946:0.04248,(Gsoja_33112:0,Gmax_39562:0):0.09592):0.02674[0.924],((Ahypogaea_66506:0,Ahypogaea_21036:0):0.02679,(((Langustifolius_28467:0.0107,Lalbus_20493:0.02102):0.01084[0.886],((Ljaponicus_18921:0.0213,(Langustifolius_11201:0.00055,Lalbus_29902:0.00522):0.00929[0.821]):0.00672[0.755],((Langustifolius_14491:0.00679,Lalbus_13746:0.0099):0.01501[0.896],(Carietinum_24724:0.01048,(Tpratense_18163:0.01574,Mtruncatula_29004:0.00055):0.00526[0.785]):0.00523[0.798]):0.00528[0.727]):0.00055[0]):0.00534[0.759],((Gsoja_33974:0,Gmax_7082:0):0.0134,((Gsoja_1281:0,Gmax_5396:0):0.01514,((Vradiata_19540:0,Vangularis_26518:0):0.00054,(Vunguiculata_16600:0.00054,(Ccajan_6111:0.01064,(Plunatus_24260:0.0052,(Pvulgaris_27143:0,Pacutifolius_14970:0):0.00055):0.01039[0.918]):0.00055[0.767]):0.00519[0.904]):0.00117[0.8]):0.00907[0.839]):0.00858[0.803]):0.00555[0.724]):0.01532[0.852]):0.02983[0.943]):0.00564[0.747]):0.0054[0.816]):0.00054[1]):0.00514[0.93]):0.00055[0.91]):0.00541[0.763]):0.00054[0.167]):0.01049[0.856]):0.00055[0.575]):0.00054[0.136]):0.00054[0.759]):0.00621[0.801]):0.0132[0.908]):0.01007[0.856]):0.00603[0.77]):0.005[0.753]):0.00054[0.94]):0.01889[0.862]):0.01145[0.31]):0.05024[0.918]):0.05986[0.869]):0.09567[0.957],((((Tplicata_26912:0.09793,Gbiloba_33057:0.06857):0.01339[0.742],(Gmontanum_13839:0.35036,(Pmenziesii_27024:0.01069,Plambertiana_30098:0.03885):0.02199[0.463]):0.01296[0.478]):0.04361[0.96],(Gbiloba_15234:0.04227,((Plambertiana_27862:0.0307,(Pmenziesii_39221:0.02118,Pabies_63091:0.01574):0.00625[0.768]):0.08277[0.998],((Tplicata_11934:0.02132,Sgiganteum_18144:0.01069):0.00055[0],((Ssempervirens_74620:0,Ssempervirens_26573:0):0.00055,(Ssempervirens_60176:0,Ssempervirens_57100:0):0.01059):0.00528[0.82]):0.09412[0.997]):0.01137[0.582]):0.0668[0.987]):0.04083[0.188],((((Fantipyretica_11504:0.11371,(Ppatens_21684:0.08109,(Ppatens_20473:0.03618,Ceratodonpurpureus_2161:0.02603):0.01233[0.721]):0.00974[0.767]):0.05293[0.947],((Smagellanicum_22663:0.01024,Sfallax_25:0.00054):0.04423[0.63],((Smagellanicum_16460:0.03282,Sfallax_19852:0.00055):0.09318[0.997],(Smagellanicum_12856:0,Sfallax_11825:0):0.06951):0.03949[0.918]):0.06852[0.977]):0.16356[1],(((Smoellendorffii_18062:0.17429,Smoellendorffii_1022:0.32906):0.06932[0.932],(Aangustus_7185:0.17909,(Mpolymorpha_1419:0.01271,Mpaleacea_2804:0.01648):0.30617[1]):0.02842[0.387]):0.0235[0.362],((Crichardii_7123:0.19485,Crichardii_14967:0.08566):0.18595[1],((Scucullata_11330:0.39837,Afiliculoides_4055:0.23797):0.18133[0.989],(Scucullata_13808:0.20967,(Crichardii_15744:0.24885,Afiliculoides_17612:0.09754):0.02998[0.568]):0.04627[0.606]):0.04067[0.138]):0.12006[0.998]):0.01089[0.077]):0.07058[0.963],((((Nthermarum_21620:0.00055,Ncolorata_6110:0.00532):0.02332[0.867],(Eferox_14995:0.00536,(Eferox_39392:0.00537,Eferox_16309:0.02724):0.00536[0.751]):0.01132[0.764]):0.11[0.99],(((Pamericana_21282:0.01302,Ckanehirae_16469:0.00776):0.11487[0.999],(Aamericanus_5863:0.14708,((Waustraliana_7741:0.37652,(Spolyrhiza_5052:0.08047,Lminor_8124:0.11783):0.04676[0.523]):0.04785[0.715],((Pdactylifera_21419:0.00666,(Eguineensis_18111:0.04332,(Csimplicifolius_28891:0,Cjenkinsianus_51535:0):0.02022):0.00509[0.062]):0.05525[0.978],(((Vplanifolia_2185:0.0152,Vplanifolia_18097:0.00053):0.14349[1],(Ashenzhenica_10162:0.13322,(Pequestris_16906:0.09478,Dcatenatum_17772:0.04288):0.04373[0.917]):0.0293[0.854]):0.06525[0.974],((Asativum_10389:0.10843,Aofficinalis_18598:0.22195):0.04307[0.907],(Acomosus_9293:0.11311,(Clittledalei_5359:0.19242,(Jascendens_2411:0.01384,(Platifolius_13895:0.03734,(((Gangustifolia_36864:0.0062,(Bamplexicaulis_15357:0.00525,(Rguianensis_18860:0.02578,Olatifolia_27735:0.01536):0.02648[0.962]):0.00923[0.832]):0.00528[0.668],(Gangustifolia_1516:0.03171,(Tintermedium_19160:0.01275,(Scereale_25095:0.02084,((Tintermedium_144522:0,Hvulgare_9713:0):0.00055,((Atauschii_37364:0.00516,(Tspelta_100207:0,Tintermedium_55677:0,Taestivum_22167:0):0.00055):0.00513[0.856],((Tturgidum_28035:0,Tspelta_12396:0,Tdicoccoides_41156:0):0.00515,(Turartu_2979:0,Tturgidum_45287:0,Tspelta_98849:0,Tdicoccoides_10479:0,Taestivum_11669:0):0.00515):0.00055[0.12]):0.00055[0]):0.00054[0]):0.00313[0.69]):0.04233[0.997]):0.00617[0.771]):0.00578[0.728],(((Omeyeriana_33220:0.00526,(Lperrieri_23761:0.00516,Obrachyantha_8342:0.0103):0.00487[0.794]):0.01953[0.906],(Opunctata_11704:0.00055,(Olongistaminata_1522:0.00055,(Oglaberrima_4060:0.00505,(Obarthii_24738:0.00504,(Osativa_25871:0,Orufipogon_20045:0,Onivara_35402:0,Oglumipatula_27330:0):0.00055):0.00055[0]):0.00508[0.874]):0.0153[0.95]):0.02353[0.946]):0.01932[0.929],((Claxum_22901:0.02391,((Etef_28948:0.00054,(Ecurvula_17732:0.02068,Etef_15496:0.00055):0.00511[0.875]):0.02064[0.955],(Csongorica_26733:0.02048,(Csongorica_11681:0.00835,(Ecoracana_25875:0.00503,Ecoracana_25678:0.0051):0.0124[0.891]):0.00601[0.754]):0.00903[0.82]):0.00953[0.833]):0.00296[0.733],((Sbicolor_20534:0.02092,(Zmays_4878:0.01529,((Sspontaneumhybrid_30802:0,Sspontaneum_7558:0):0.00055,(Sspontaneum_17072:0.00512,((Msinensis_14059:0.00515,(Msinensis_592:0,Mlutarioriparius_46704:0):0.0051):0.0051[0.791],(Sspontaneum_33769:0.00719,(Sspontaneum_28203:0.00055,(Mlutarioriparius_35135:0.00055,Mlutarioriparius_55126:0.00571):0.00511[0.846]):0.00054[0]):0.00512[0.855]):0.00054[0.035]):0.00055[0]):0.00488[0.921]):0.00053[0.999]):0.01038[0.905],(Doligosanthes_24609:0.02102,(((Dexilis_21647:0.00514,Dexilis_1733:0.00055):0.0052[0.808],(Cpurpureus_21744:0.02096,(Cpurpureus_40168:0.00519,Camericanus_10817:0.01044):0.00055[1]):0.00502[0.908]):0.00523[0.788],((Sviridis_23508:0.00055,Sitalica_19405:0.00515):0.00518[0.846],(Ufusca_24969:0.00055,(Pmiliaceum_23787:0.0082,(Pmiliaceum_54977:0.00055,(Phallii_18644:0.01551,(Pvirgatum_6722:0.01036,Pvirgatum_4557:0.01081):0.00055[0]):0.00055[0.428]):0.00299[0.737]):0.01008[0.853]):0.00055[0.842]):0.00055[0]):0.00544[0.78]):0.00547[0.791]):0.0055[0.782]):0.01645[0.92]):0.00897[0.801]):0.03891[0.971]):0.0199[0.874]):0.07474[0.97]):0.04668[0.922]):0.06872[0.985]):0.02659[0.418]):0.00314[0.413]):0.03559[0.91]):0.03488[0.891]):0.04178[0.892]):0.02522[0.481],(((Vrotundifolia_13832:0.01033,((Vvinifera_16557:0,Vriparia_15124:0):0.00054,(Tvoinierianum_33851:0.03268,Varizonica_46049:0.00054):0.00524[0.781]):0.00561[0.399]):0.08188[0.999],((Psuffruticosa_24568:0.065,((Rcrenulata_22284:0.05549,(Klaxiflora_29329:0.00536,(Kfedtschenkoi_6718:0.00055,Klaxiflora_10808:0.00535):0.00055[0.847]):0.0828[0.992]):0.16892[0.999],((Cdemersum_17022:1.33295,Cviolacea_3692:0.01722):0.02346[0.707],((Lannua_31811:0.02196,Iamara_49133:0.04433):0.01416[0.771],((Esyriacum_8741:0.03174,Dstrictus_16808:0.05218):0.01246[0.415],(((Rislandica_12456:0.03575,(Athaliana_4542:0.00055,(Alyrata_14889:0.01082,Ahalleri_6680:0.00055):0.00055[0]):0.00054[0]):0.01085[0.383],(Mmaritima_29199:0.02764,((Lsativum_23598:0.07274,(Alinifolium_7486:0.00539,(Dsophioides_21345:0.00055,Alinifolium_7442:0.00543):0.00054[0]):0.02791[0.953]):0.00544[0.758],(Bstricta_3583:0.01096,((Csativa_52675:0.00055,Crubella_5942:0.0392):0.00544[0.423],(Csativa_64142:0,Csativa_45417:0):0.00548):0.00539[0.787]):0.00055[0]):0.00542[0.469]):0.00053[0]):0.00651[0.782],((Tarvense_15324:0.02756,(Spinnata_44052:0.00542,Camplexicaulis_20760:0.00535):0.01595[0.9]):0.00055[0.917],((Mperfoliatum_24469:0.01082,((Itinctoria_59191:0.01092,Itinctoria_1716:0.00539):0.00055[0.74],(Itinctoria_71335:0,Itinctoria_108753:0):0.00055):0.00055[0]):0.01634[0.955],((Sparvula_4731:0.02674,Camplexicaulis_27739:0.02832):0.01143[0.843],(Esalsugineum_16348:0.01469,(Chispanica_4364:0.01706,(Salba_25612:0.01095,(Evesicaria_46071:0.02155,(Cmaritima_21898:0.04552,((Brapa_6659:0.00054,Bnapus_17764:0.00544):0.0055[0.751],(Boleracea_5288:0,Bnapus_56752:0):0.01105):0.00531[0.77]):0.00533[0.744]):0.00535[0.777]):0.00669[0.724]):0.02568[0.926]):0.00805[0.85]):0.00053[0.979]):0.00054[0]):0.00497[0.781]):0.01541[0.505]):0.01192[0.792]):0.14239[0.997]):0.12591[0.986]):0.05752[0.898]):0.02345[0.841],((Hquercifolia_1650:0.1049,(Dinvolucrata_11355:0.04209,(Nyunnanensis_31976:0.00519,(Cacuminata_14503:0.06103,Nsinensis_12360:0.00055):0.0053[0.807]):0.02138[0.931]):0.01175[0.592]):0.01999[0.921],(((Csinensis_33986:0.07128,(Doleifera_20078:0.05532,Achinensis_27070:0.07601):0.00406[0.71]):0.01232[0.541],((Bvulgaris_1330:0.05105,(Soleracea_21870:0.09566,Ahypochondriacus_20462:0.07449):0.01717[0.79]):0.11748[0.998],((Dspatulata_17411:0.08675,Dmuscipula_10494:0.10293):0.03179[0.87],(Avesiculosa_23857:0.04939,Avesiculosa_14951:0.02758):0.0989[0.984]):0.09014[0.973]):0.13133[0.992]):0.00865[0.446],(((Lsativa_27663:0.04741,Ccardunculus_7042:0.04081):0.01237[0.307],(Ecanadensis_8103:0.0203,(Mmicrantha_7391:0.0188,Hannuus_16491:0.02848):0.0151[0.892]):0.00674[0.71]):0.20104[1],((Itriloba_7028:0.16864,(((Cchinense_3106:0.00055,Cannuum_23486:0.00377):0.03042[0.962],(Smelongena_24361:0.01184,(Stuberosum_28369:0.0151,(Spimpinellifolium_28326:0.00055,(Spennellii_8172:0.00755,Slycopersicum_23256:0.00372):0.00053[0]):0.00382[0.794]):0.00299[0.674]):0.02226[0.808]):0.02223[0.883],((Pinflata_31427:0,Paxillaris_9926:0):0.0227,((Ntabacum_15991:0,Nsylvestris_29924:0):0.01116,(Ntabacum_9641:0.01157,(Nattenuata_14790:0.00383,(Nbenthamiana_38535:0.00949,Nbenthamiana_28317:0.01922):0.00055[0.997]):0.00378[0.784]):0.00422[0.765]):0.03448[0.971]):0.01823[0.249]):0.09001[0.975]):0.06197[0.923],((Opumila_4502:0.06677,((Calba_33839:0,Calba_20671:0):0.04613,(Ccanephora_6346:0.00389,(Ceugenioides_25117:0.00391,Carabica_7314:0.00055):0.00395[0.779]):0.03862[0.976]):0.03323[0.901]):0.11801[0.998],((Oeuropaea_42930:0.07406,Oeuropaea_16347:0.04303):0.03096[0.906],((Bhygrometrica_42445:0.09324,AmajusL_5541:0.06332):0.01526[0.802],(Pjaponicum_11251:0.03952,(Lphilippensis_15275:0.03839,(Mguttatus_25017:0.12182,(Sindicum_19693:0.03018,(Sasiatica_26046:0.12102,(Ugibba_25239:0.09518,Gaurea_15522:0.14388):0.05122[0.925]):0.0302[0.877]):0.01459[0.2]):0.01223[0.748]):0.00851[0.741]):0.02592[0.935]):0.02556[0.895]):0.03515[0.954]):0.01472[0.791]):0.02212[0.826]):0.03988[0.885]):0.01446[0.422]):0.03016[0.953]):0.01036[0.777]):0.00502[0.702],((((Pgranatum_10301:0.10911,(Soleosum_19514:0.01973,(Egrandis_17754:0.03246,(Ccitriodora_6609:0.03949,Pguajava_21977:0.05408):0.00516[0.306]):0.00881[0.636]):0.07279[0.983]):0.07142[0.976],((Rchinensis_14627:0.0062,(Fxananassa_2886:0.00576,(Fxananassa_2544:0.00524,(Fvesca_23887:0.00055,(Fxananassa_83637:0.00522,Fxananassa_55842:0.00055):0.01051[0.908]):0.00054[0]):0.00475[0.795]):0.04889[0.986]):0.04999[0.978],((Pbretschneideri_21209:0.00525,(Mbaccata_27046:0.00526,Mdomestica_21967:0.0053):0.00055[0]):0.01628[0.907],(Ppersica_12717:0.0084,(Pyedoensis_35704:0.00527,(Parmeniaca_67:0.00527,(Pdulcis_24936:0,Pdulcis_21002:0):0.00055):0.00055[0]):0.00268[0.798]):0.00453[0.763]):0.03157[0.949]):0.04813[0.957]):0.0078[0.68],(((Qsuber_40373:0.01212,((Qrubra_7693:0.01613,Qlobata_4530:0.0264):0.00521[0.244],(Cmollissima_7427:0.00055,Cdentata_8042:0.00522):0.00053[0.993]):0.01393[0.85]):0.05051[0.991],((Jregia_21960:0.02108,Cillinoinensis_15964:0.0391):0.03997[0.982],(Mrubra_28815:0.06343,(Bplatyphylla_11745:0.02636,(Cfangiana_26091:0.02684,Cavellana_10704:0.00054):0.02945[0.914]):0.04409[0.968]):0.01459[0.838]):0.01586[0.818]):0.0295[0.876],((Langustifolius_21348:0.08472,(Langustifolius_4758:0.02015,Lalbus_21638:0.03003):0.03489[0.91]):0.02743[0.881],(Ahypogaea_66054:0.12617,((Ljaponicus_14713:0.00592,(Mtruncatula_5274:0.01197,(Tpratense_39053:0.04143,Carietinum_6473:0.05662):0.01069[0.66]):0.05309[0.993]):0.014[0.036],(Ccajan_622:0.04775,(((Gsoja_34632:0,Gmax_48324:0):0.02144,(Gsoja_3085:0,Gmax_44816:0):0.0215):0.01433[0.836],((Plunatus_34309:0.00525,(Pvulgaris_26552:0.00055,Pacutifolius_14521:0.00519):0.00518[0.854]):0.00641[0.747],(Vunguiculata_18557:0.01046,(Vradiata_10337:0.02159,Vangularis_4029:0.01053):0.01058[0.863]):0.0147[0.875]):0.03062[0.952]):0.00885[0.639]):0.01976[0.899]):0.02075[0.785]):0.01343[0.323]):0.11219[1]):0.0183[0.735]):0.01765[0.871],(((Cfollicularis_3832:0.03702,(Cdemersum_2476:0.01343,Cdemersum_20810:0.00888):0.1536[0.998]):0.05452[0.805],(Cpapaya_17188:0.06272,((Sgrosvenorii_6713:0.00053,Sgrosvenorii_23784:0.00055):0.00667[0.74],(Mcharantia_8123:0.00054,((Cpepo_486:0.00055,(Cmaxima_26351:0.00518,(Cmoschata_16510:0.01596,Cargyrosperma_6292:0.00522):0.00534[0.813]):0.00055[0.946]):0.01071[0.895],(Clanatus_3608:0.01043,(Lsiceraria_9546:0.00527,((Csativus_12076:0.01044,Cmelo_9557:0.01052):0.0158[0.91],(Bhispida_8549:0.0121,(Cmaxima_23092:0.00908,(Cmoschata_29221:0.00518,(Cpepo_25543:0,Cargyrosperma_22006:0):0.00055):0.00361[0.722]):0.04075[0.989]):0.00921[0.776]):0.00054[0.886]):0.0053[0.759]):0.01588[0.942]):0.00513[0.757]):0.02543[0.923]):0.14946[1]):0.01593[0.828]):0.00645[0.747],(((Dlongan_10489:0.07872,(Sbirrea_13381:0.03031,(Pvera_24094:0.02627,(Aoccidentale_16872:0.01575,(Mindica_22502:0.00533,Mindica_16604:0.00055):0.01839[0.942]):0.00404[0.71]):0.01484[0.781]):0.01369[0.789]):0.00074[0.618],(Abuxfoliata_19908:0.00055,(Cgrandis_12274:0.00521,(Ptrifoliata_7404:0.01045,(Cclementina_21535:0.00528,(Fhindsii_16769:0,Creticulata_11285:0,Cmedica_8510:0,Citrussinensis_13922:0,Cichangensis_885:0):0.00055):0.00054[0]):0.00055[0]):0.00518[0.764]):0.05606[1]):0.02193[0.93],(((Hbrasiliensis_5233:0.02312,(Mesculenta_16224:0.0084,(Lusitatissimum_7674:0.00767,Lusitatissimum_424:0.00055):0.27976[1]):0.03376[0.904]):0.03121[0.675],((Peuphratica_10168:0.00055,(Sdunnii_3816:0.00679,(Sbrachista_10229:0.00364,(Ssuchowensis_4092:0.00387,Spurpurea_33848:0.00781):0.00421[0.771]):0.01768[0.922]):0.01024[0.885]):0.00491[0.757],((Ptrichocarpa_33071:0.00394,Pdeltoides_19052:0.01189):0.00398[0.782],(Ptremuloides_19204:0.01197,(Palba_12757:0.00392,Ptremula_12029:0.00394):0.00054[0]):0.00791[0.911]):0.00743[0.826]):0.07814[0.99]):0.05159[0.954],((Tcacao_11375:0.01086,Humbratica_4667:0.02091):0.01566[0.61],(Dzibethinus_23437:0.02726,((Hsyriacus_62744:0.01606,Hsyriacus_49389:0.03257):0.02144[0.884],((Colitorius_19592:0.00054,Ccapsularis_10015:0.00517):0.05673[1],((Gtomentosum_68262:0.0052,(Gmustelinum_11092:0.00521,(Ghirsutum_70630:0,Gdarwinii_7606:0,Gbarbadense_62023:0):0.00055):0.00055[0]):0.01587[0.952],(Gtomentosum_76738:0,Graimondii_18421:0,Gmustelinum_39656:0,Ghirsutum_14981:0,Gdarwinii_53918:0,Gbarbadense_10707:0):0.00054):0.01052[0.895]):0.00537[0.825]):0.00054[0.993]):0.00587[0.751]):0.03896[0.971]):0.01239[0.81]):0.01122[0.832]):0.01055[0.786]):0.01931[0.902]):0.08426[0.992]):0.13371[0.997]):0.07338[0.929],((Atrichopoda_9867:0.15376,((Eferox_28634:0.01819,Eferox_21119:0.02464):0.00488[0.572],(Nthermarum_841:0.01569,Ncolorata_19720:0.00055):0.03258[0.948]):0.153[0.999]):0.0219[0.762],((((Pamericana_6669:0.00522,Ckanehirae_19279:0.01091):0.04454[0.968],(Pamericana_18181:0.01637,(Ckanehirae_6749:0.00055,Ckanehirae_26362:0.0109):0.01115[0.872]):0.06642[0.994]):0.06113[0.979],((Aamericanus_22587:0.02818,Aamericanus_14714:0.02788):0.09893[0.997],((Acomosus_2743:0.08856,((Drotundata_16144:0,Dalata_24553:0):0.10486,((Asativum_19914:0.10053,Aofficinalis_24657:0.04777):0.05188[0.974],((Pequestris_6046:0.10569,Dcatenatum_944:0.05133):0.02491[0.886],(Ashenzhenica_19592:0.06354,(Pequestris_6473:0.11563,Dcatenatum_14066:0.0422):0.05532[0.984]):0.00055[0.003]):0.01941[0.919]):0.02568[0.926]):0.00327[0.214]):0.00809[0.651],(((((Mbalbisiana_18209:0.01341,Macuminata_36155:0.00055):0.08559[0.999],(Mbalbisiana_8091:0.0091,Macuminata_21077:0.00055):0.02126[0.943]):0.02013[0.856],((Zofficinale_17549:0.00055,Zofficinale_10128:0.01026):0.00515[0.779],(Zofficinale_49230:0,Zofficinale_44070:0):0.01517):0.02774[0.932]):0.05952[0.991],(((Cjenkinsianus_35271:0.03198,Pdactylifera_6069:0.00054):0.00493[0.78],(Eguineensis_23580:0.00462,Cnucifera_16243:0.00998):0.00906[0.848]):0.00467[0.36],((Pdactylifera_10606:0.03517,Eguineensis_23121:0.02082):0.06013[0.991],(Cjenkinsianus_50229:0.00602,(Csimplicifolius_39282:0.00055,Csimplicifolius_22361:0.00055):0.01059[0.771]):0.05267[0.963]):0.00864[0.748]):0.03357[0.962]):0.00872[0.696],(Clittledalei_954:0.23786,(Jascendens_19657:0.01871,(Platifolius_25442:0.04353,(((Gangustifolia_11055:0.0325,(Bamplexicaulis_39231:0.01543,(Olatifolia_21749:0.01133,Rguianensis_14120:0.02589):0.00054[0.334]):0.00476[0.909]):0.00054[0.976],((Bamplexicaulis_44:0.01601,Bamplexicaulis_9354:0.02208):0.00502[0.749],(((Bstacei_29721:0.00055,Bhybridum_50853:0.00055):0.0136[0.96],((Bmexicanum_33849:0.01554,Bmexicanum_34407:0.01564):0.00055[0],(Bsylvaticum_28757:0,Bhybridum_65453:0,Bdistachyon_23274:0):0.00055):0.00054[0.991]):0.01366[0.894],(Hvulgare_12960:0.01024,(Tintermedium_44890:0.0052,((Tintermedium_15816:0.00527,(Tspelta_96694:0,Taestivum_69086:0,Atauschii_1541:0):0.00518):0.00055[0],((Tturgidum_38973:0,Tspelta_7408:0,Tdicoccoides_21174:0,Taestivum_67363:0):0.00521,(Scereale_9069:0.00522,(Turartu_8223:0,Tturgidum_52472:0,Tspelta_81525:0,Tintermedium_104258:0,Tdicoccoides_29583:0,Taestivum_43636:0):0.00055):0.00055[0]):0.00523[0.859]):0.00053[0]):0.00055[0.906]):0.0263[0.944]):0.01396[0.924]):0.00054[0]):0.00453[0.84],(((Opunctata_6482:0.00515,(Omeyeriana_33618:0.01028,Obrachyantha_26483:0.00055):0.00514[0.838]):0.00054[0],(Lperrieri_19519:0.01555,(Olongistaminata_15988:0.00514,(Osativa_41136:0,Orufipogon_6238:0,Onivara_6980:0,Omeridionalis_18676:0,Oglumipatula_29377:0,Oglaberrima_33133:0,Obarthii_21271:0):0.00055):0.00514[0.79]):0.0052[0.798]):0.00491[0.426],((Claxum_15169:0.02458,((Ecoracana_6552:0.01061,Ecoracana_43795:0.00522):0.01061[0.886],((Csongorica_5754:0.01059,Etef_30433:0.00537):0.00051[0],(Ecurvula_7449:0.0053,(Othomaeum_15317:0.04382,Csongorica_21889:0.00909):0.00675[0.846]):0.00055[0]):0.00523[0.773]):0.00732[0.789]):0.00529[0.281],((Zmays_22360:0.02335,Zmays_28293:0.03851):0.00907[0.519],((Doligosanthes_25776:0.04097,((Dexilis_39024:0.00055,Dexilis_19262:0.00055):0.0181[0.952],(Ufusca_31146:0.00514,((Cpurpureus_59656:0,Camericanus_33510:0):0.00521,(Cpurpureus_47770:0.00055,(Sviridis_2600:0,Sitalica_7951:0):0.00522):0.00054[0]):0.02112[0.963]):0.0052[0.758]):0.0014[0.058]):0.00454[0.924],((Pmiliaceum_3890:0.0052,((Pmiliaceum_48737:0.00507,Phallii_28270:0.00055):0.00523[0.842],(Pvirgatum_27227:0.01572,Pvirgatum_19477:0.00055):0.00521[0.862]):0.00054[0]):0.00521[0.783],((Sspontaneumhybrid_22986:0,Sspontaneum_27852:0,Sspontaneum_18101:0,Sspontaneum_10847:0):0.00522,((Sbicolor_1138:0.01574,(Msinensis_41831:0.00517,Mlutarioriparius_11499:0.00055):0.01017[0.931]):0.00055[0.912],(Mlutarioriparius_13895:0.01048,(Msinensis_59839:0,Mlutarioriparius_6241:0):0.00055):0.01048[0.918]):0.00054[0]):0.0052[0.781]):0.00523[0.689]):0.00054[0.154]):0.01525[0.884]):0.01539[0.878]):0.00054[0.23]):0.01177[0.853]):0.01826[0.756]):0.05417[0.977]):0.06223[0.988]):0.01811[0.855]):0.02992[0.935]):0.02416[0.877]):0.01173[0.772],(((Drotundata_29783:0.00055,Dalata_23404:0.00507):0.21839[1],((Zmuelleri_16006:0.03799,Zmarina_12366:0.00798):0.09682[0.963],(Zmarina_5329:0.06185,(Zmuelleri_3799:0.03137,Zmuelleri_30805:0.02317):0.04236[0.894]):0.5749[1]):0.05672[0.875]):0.03609[0.367],(((Spolyrhiza_660:0.20123,(Waustraliana_20435:0.0967,Lminor_2674:0.11768):0.04306[0.905]):0.10367[0.984],((Pdactylifera_14606:0.33964,Spolyrhiza_15374:0.31315):0.03237[0.853],(Shimalayana_47431:0.45123,(Vcorymbosum_77026:0.07087,(Vcorymbosum_93894:0.01061,Vcorymbosum_32033:0.00055):0.02231[0.862]):0.06031[0.867]):0.04759[0.052]):0.04546[0.869]):0.01718[0.695],(((Cchinensis_21150:0.04017,(Tthalictroides_5148:0.02117,Acoerulea_7822:0.01101):0.08116[0.997]):0.02213[0.9],(Kuniflora_8100:0.10115,(Mcordata_13563:0.03127,(Psomniferum_37931:0.00054,Psomniferum_26366:0.01546):0.08268[0.996]):0.03409[0.884]):0.00877[0.745]):0.03872[0.967],(((Rcrenulata_28559:0.0744,((Rcrenulata_26342:0.0899,(Klaxiflora_7770:0,Kfedtschenkoi_28164:0):0.03789):0.00591[0.355],(Klaxiflora_49559:0.00577,(Klaxiflora_50135:0,Kfedtschenkoi_26186:0):0.00055):0.05311[0.988]):0.03357[0.884]):0.16109[1],(Cviolacea_10281:0.03724,((Aalpina_10088:0.05523,(Lannua_14619:0.03233,(Esyriacum_23450:0.1144,Dstrictus_25831:0.03844):0.1312[0.996]):0.00754[0.374]):0.04417[0.975],((((Esyriacum_10761:0.01472,Dstrictus_4126:0.02654):0.01744[0.946],((Lsativum_47510:0.00469,Lsativum_30592:0.02102):0.0366[0.995],(Aalpina_17363:0.03257,(Iamara_50153:0.05257,Lannua_32629:0.01823):0.00374[0.761]):0.00339[0.75]):0.00382[0.746]):0.00353[0.754],((Rislandica_13658:0.02168,(Alinifolium_12968:0.00356,(Dsophioides_13096:0,Alinifolium_39499:0):0.00356):0.00374[0.738]):0.0072[0.605],(Mmaritima_3959:0.01451,(Bstricta_21074:0.00355,((Athaliana_5879:0.00716,(Alyrata_13393:0.00358,Ahalleri_17807:0.00358):0.00055[0.374]):0.00716[0.709],((Crubella_3892:0,Cgrandiflora_10133:0):0.00055,(Csativa_17591:0.0072,(Csativa_83012:0.00053,Csativa_19664:0.00055):0.00362[0.802]):0.00359[0.767]):0.00353[0.909]):0.00054[0.2]):0.00358[0.833]):0.00054[0.864]):0.00748[0.87]):0.00768[0.818],(Esalsugineum_6569:0.01785,((Sparvula_2995:0.01075,((Spinnata_55143:0.00353,Camplexicaulis_22809:0.00356):0.01084[0.941],(((Chispanica_41958:0.00274,Boleracea_24367:0.01478):0.00089[0.164],(Bnapus_16227:0.01068,(Brapa_24641:0,Bnapus_35636:0):0.01072):0.00355[0.767]):0.00054[0.422],((Evesicaria_37408:0.01807,Evesicaria_36247:0.01071):0.00055[0],(Cmaritima_10445:0.02552,(Salba_47939:0,Salba_36932:0):0.01801):0.00358[0.757]):0.00356[0.775]):0.01074[0.812]):0.00054[0.688]):0.00054[0],(((Spinnata_25840:0.02035,(Tarvense_7901:0.02542,Camplexicaulis_15855:0.00055):0.00108[0.999]):0.00247[1],(Mperfoliatum_15894:0.00356,(Itinctoria_92109:0.00357,Itinctoria_107018:0.00055):0.00055[0]):0.00054[0]):0.00714[0.913],((Boleracea_35071:0.00509,Bnapus_93957:0.00055):0.00694[0.844],(Salba_55702:0.01996,((Cmaritima_7116:0.00489,Chispanica_19786:0.00264):0.001[0],(Evesicaria_33259:0.00399,(Brapa_21684:0,Bnapus_9535:0):0.00358):0.00363[0.809]):0.00243[0.342]):0.00116[0]):0.00358[0.809]):0.00357[0.787]):0.00366[0.748]):0.01342[0.858]):0.05962[0.998]):0.0321[0.969]):0.06024[0.977]):0.03236[0.888],((((Jregia_10707:0.01022,Cillinoinensis_2659:0.01419):0.04579[0.991],(Bplatyphylla_10470:0.04621,(Cmollissima_8191:0.00089,(Cdentata_28262:0.00055,(Qsuber_5857:0,Qsuber_29315:0):0.00474):0.00338[0.921]):0.03331[0.983]):0.00537[0.428]):0.03201[0.96],((Langustifolius_24336:0.00412,(Lalbus_32530:0.02158,(Langustifolius_26397:0.0618,Lalbus_29641:0.05625):0.02128[0.93]):0.00054[0.525]):0.01133[0.883],((Ahypogaea_57508:0,Ahypogaea_55198:0):0.03159,((Ljaponicus_26069:0.01471,(Carietinum_16079:0.0073,(Tpratense_6580:0.03124,Mtruncatula_24791:0.0038):0.02501[0.977]):0.0138[0.685]):0.01304[0.853],(Ccajan_26022:0.01617,((Vunguiculata_14867:0.00383,(Vradiata_4716:0.0038,Vangularis_12125:0.00055):0.00379[0.792]):0.01135[0.919],((Pacutifolius_9391:0.00055,(Plunatus_39609:0.00055,Pvulgaris_17750:0.0038):0.00055[0]):0.0038[0.915],((Gsoja_32327:0,Gmax_6796:0):0.02116,(Gsoja_31903:0,Gmax_6069:0):0.00055):0.00055[0]):0.00054[0.788]):0.01074[0.774]):0.0143[0.848]):0.00547[0.739]):0.00734[0.347]):0.0436[0.991]):0.01229[0.548],((((Dmuscipula_1525:0.04873,(Dspatulata_1604:0.05633,(Avesiculosa_20340:0.01291,Avesiculosa_11803:0.02057):0.04668[0.979]):0.02144[0.502]):0.11444[0.998],(Sgrosvenorii_15287:0.00055,(Sgrosvenorii_1438:0.00055,((Cmaxima_15417:0.00549,(Cpepo_10059:0,Cmoschata_32087:0):0.00055):0.01129[0.893],(Mcharantia_4277:0.02955,((Lsiceraria_9027:0.00055,Bhispida_765:0.0192):0.00054[0.927],((Csativus_21481:0,Cmelo_6496:0):0.00305,(Cpepo_26928:0,Cmoschata_13066:0,Cmaxima_13571:0):0.01672):0.00107[0.997]):0.00978[0.765]):0.00874[0.784]):0.00055[0.247]):0.00054[0.944]):0.04923[0.967]):0.02245[0.9],(((Sundatus_9650:0.19786,(Pamilis_44821:0.05109,(Sundatus_26939:0,Sundatus_11793:0):0.02661):0.05996[0.982]):0.01629[0.795],((Saralocaspica_1345:0.02903,Bvulgaris_4926:0.03699):0.00578[0.322],(Ahypochondriacus_11014:0.1054,(Soleracea_25527:0.03084,(Cquinoa_7853:0.00522,Cquinoa_5938:0.00524):0.04254[0.978]):0.02535[0.88]):0.01277[0.816]):0.01689[0.87]):0.06693[0.998],((Rcommunis_29652:0.03398,(Mesculenta_27637:0.01789,Hbrasiliensis_17448:0.02616):0.01845[0.901]):0.0198[0.922],(((Ssuchowensis_16652:0.00055,Spurpurea_19677:0.0054):0.03292[0.982],(Peuphratica_11016:0.00505,((Ptrichocarpa_7801:0.0107,Pdeltoides_42378:0.00531):0.00536[0.791],(Ptremuloides_29445:0,Ptremula_36044:0,Palba_9597:0):0.00532):0.00054[0]):0.00505[0.74]):0.01546[0.931],((Peuphratica_23964:0.00055,((Sbrachista_15980:0.00884,Sdunnii_27186:0.01844):0.00055[0.748],(Ssuchowensis_2913:0,Spurpurea_18909:0):0.01744):0.0087[0.848]):0.00054[0.756],(Ptrichocarpa_5701:0.00055,((Ptremula_29068:0.00827,Pdeltoides_7928:0.00973):0.00328[0.778],(Palba_14795:0.00524,Ptremuloides_17605:0.00538):0.00054[0]):0.00055[0]):0.00505[0.927]):0.01039[0.876]):0.01712[0.891]):0.01402[0.885]):0.0139[0.848]):0.00705[0.816],(((((Fcarica_7877:0.02763,Mnotabilis_5954:0.01087):0.00054[0.785],(Torientale_18495:0.01035,Pandersonii_30371:0.00548):0.02042[0.929]):0.02465[0.764],(Zjujuba_866:0.07718,(Mbaccata_16105:0.05997,(Rchinensis_20182:0.00481,(Fvesca_16241:0.00477,(Fxananassa_44553:0.02786,(Fxananassa_26862:0.00957,(Fxananassa_44729:0,Fxananassa_18613:0):0.00055):0.00055[0]):0.00055[0]):0.01434[0.924]):0.03887[0.981]):0.01093[0.815]):0.00884[0.571]):0.01896[0.934],((Cfollicularis_27443:0.04692,((Sbirrea_2947:0.02087,((Aoccidentale_30500:0.05007,(Mindica_24406:0.01651,Mindica_17297:0.00524):0.01108[0.879]):0.01063[0.853],(Pvera_22796:0.02165,(Mindica_30023:0.02134,(Aoccidentale_6289:0.00412,Aoccidentale_19873:0.00055):0.01735[0.948]):0.00588[0.755]):0.00565[0.718]):0.0175[0.931]):0.00867[0.865],(Dlongan_22663:0.08288,(Abuxfoliata_23126:0.01679,((Cichangensis_17404:0.00415,(Cclementina_10421:0.00415,(Creticulata_6378:0.00419,Ptrifoliata_18320:0.00406):0.00055[0]):0.00055[0]):0.00052[0],(Fhindsii_7970:0,Fhindsii_29047:0,Cmedica_26007:0,Cgrandis_16357:0):0.00055):0.00054[0.883]):0.01696[0.882]):0.01505[0.863]):0.01666[0.911]):0.00054[0.893],((Colitorius_12400:0,Ccapsularis_21157:0):0.01083,((Dzibethinus_16991:0.02677,((Gtomentosum_3608:0.00055,(Ghirsutum_35823:0.00525,(Gmustelinum_20211:0,Gdarwinii_16291:0,Gbarbadense_28236:0):0.00055):0.00055[0]):0.01534[0.889],(Graimondii_32236:0.00523,(Gtomentosum_20693:0,Gmustelinum_13344:0,Ghirsutum_19420:0,Gdarwinii_59906:0,Gbarbadense_53438:0):0.00535):0.01091[0.867]):0.07503[1]):0.00646[0.777],((Tcacao_6358:0.01086,Humbratica_12137:0.01099):0.01128[0.895],(Hsyriacus_43066:0.0492,(Gdarwinii_56974:0.00054,((Gtomentosum_64432:0,Gmustelinum_67468:0,Ghirsutum_399:0,Gbarbadense_2845:0):0.00055,(Gmustelinum_6306:0.01056,(Graimondii_4772:0.00522,(Gtomentosum_7783:0.00055,(Ghirsutum_1236:0,Gdarwinii_51931:0,Gbarbadense_965:0):0.00055):0.00055[0]):0.00055[0]):0.0105[0.922]):0.00502[0.913]):0.02558[0.954]):0.00717[0.762]):0.01079[0.844]):0.01046[0.846]):0.07611[1]):0.00923[0.832]):0.00054[0.795],(((Hquercifolia_29920:0.04035,(Dinvolucrata_8602:0.02886,((Cacuminata_33645:0.04212,(Nyunnanensis_16963:0.00813,Nsinensis_1012:0.00055):0.00813[0.884]):0.00423[0.763],((Nsinensis_31803:0.03428,Dinvolucrata_13962:0.02062):0.00637[0.722],(Cacuminata_17468:0,Cacuminata_17467:0):0.03345):0.01471[0.908]):0.01405[0.915]):0.00946[0.877]):0.00467[0.753],((Rgorgonias_6177:0.06488,Csinensis_29559:0.05001):0.00758[0.787],((Carborea_9101:0.01066,(Rdelavayi_6076:0.02557,(Vcorymbosum_14593:0.00054,((Vdarrowii_5993:0.00921,Vcorymbosum_46276:0.00459):0.00053[0],(Vcorymbosum_42362:0.00055,Vcorymbosum_109574:0.00055):0.00462[0.869]):0.00458[0.869]):0.00161[0.722]):0.03753[0.978]):0.0228[0.953],((Carborea_16721:0.07422,(Achinensis_6213:0.00055,Achinensis_25203:0.00055):0.03404[0.95]):0.02383[0.941],(Csinensis_40417:0.05471,((Vrotundifolia_38481:0,Vrotundifolia_18985:0):0.00708,(Vriparia_18870:0.00054,(Vvinifera_21710:0,Varizonica_45035:0,Varizonica_12284:0):0.00055):0.00434[0.734]):0.06086[0.997]):0.00055[0.769]):0.00567[0.772]):0.00506[0.016]):0.00499[0.772]):0.01175[0.922],(((Pgranatum_1066:0.09766,(Soleosum_5877:0.02819,(Egrandis_24781:0.02777,(Pguajava_22215:0.01631,Ccitriodora_16499:0.00535):0.01064[0.865]):0.00709[0.752]):0.0387[0.937]):0.01847[0.454],(Bhygrometrica_10143:0.11995,((Ugibba_21753:0.03589,(Ugibba_20983:0.04187,(Ureniformis_22218:0.10675,Ureniformis_16512:0.04719):0.02446[0.905]):0.00569[0.738]):0.1116[1],((AmajusL_8384:0.0664,(Pjaponicum_27594:0.07291,Sasiatica_18621:0.18237):0.05174[0.924]):0.02721[0.897],(Oeuropaea_221:0.04696,((Mguttatus_2426:0.09836,Lphilippensis_26388:0.06828):0.01152[0.191],(Pjaponicum_6025:0.03796,(Cdemersum_10449:0.1811,(Sasiatica_1562:0.0782,Sasiatica_26620:0.04521):0.01548[0.619]):0.02284[0.834]):0.03501[0.924]):0.03457[0.914]):0.00979[0.774]):0.00616[0.715]):0.01003[0.402]):0.02023[0.908]):0.00577[0.781],(((Ecanadensis_28101:0.00751,((Lsativa_10473:0.03484,Ccardunculus_17605:0.01163):0.01094[0.898],(Mmicrantha_7149:0.01958,Hannuus_6048:0.01515):0.01861[0.93]):0.00887[0.865]):0.11617[1],(Pginseng_41373:0.02706,((Dcarota_6653:0.02824,Csativum_10693:0.01997):0.0177[0.682],(Dcarota_11284:0.01681,Csativum_19444:0.00371):0.01642[0.883]):0.05697[0.984]):0.05525[0.974]):0.02082[0.83],((Calba_20169:0.02986,(Opumila_29473:0.04633,((Ccanephora_22908:0.00409,Carabica_21480:0.00403):0.00387[0.914],(Ceugenioides_16141:0,Carabica_4064:0):0.00053):0.02406[0.968]):0.00831[0.868]):0.04295[0.982],((Itriloba_14701:0.08967,(Itriloba_24638:0.01408,(Ccampestris_14114:0.01639,(Ccampestris_16472:0,Caustralis_15790:0):0.00055):0.08411[1]):0.05054[0.974]):0.02494[0.898],((Pinflata_20332:0.00055,Paxillaris_19800:0.00374):0.01495[0.931],((Smelongena_22425:0.01696,(Cchinense_7370:0,Cannuum_26993:0):0.02753):0.00555[0.766],((Stuberosum_28396:0.01639,(Spennellii_37257:0.00055,Slycopersicum_8367:0.0326):0.03345[0.983]):0.01049[0.867],(Ntabacum_28372:0.00055,(Nbenthamiana_5811:0.01047,((Nbenthamiana_42199:0.01045,Nattenuata_30363:0.00521):0.00055[0],(Ntabacum_65880:0,Nsylvestris_27484:0):0.00055):0.00053[0]):0.00516[0.363]):0.02123[0.958]):0.00542[0.743]):0.00702[0.74]):0.00744[0.771]):0.03631[0.965]):0.02296[0.88]):0.01156[0.836]):0.00433[0.759]):0.008[0.898]):0.01155[0.919]):0.00054[0]):0.01191[0.879]):0.04634[0.987]):0.02419[0.865]):0.03363[0.853]):0.02034[0.843]):0.09084[0.983]):0.13878[0.988]):0.08767[0.95]):0.00055[0.427]):0.03219[0.175]):0.06372[0.627]):0.604[1],(((Ppatens_21085:0.21472,Ceratodonpurpureus_2329:0.14825):0.60084[1],((Crichardii_17166:0.12613,(Scucullata_652:0.30763,(Afiliculoides_3655:0.10488,(Afiliculoides_2464:0.01066,(Afiliculoides_4798:0,Afiliculoides_12042:0):0.00339):0.13692[1]):0.02245[0.239]):0.03404[0.307]):0.20198[1],(((Smoellendorffii_4443:0.24651,(Mpolymorpha_12194:0.00698,Mpaleacea_2206:0.00054):0.1848[1]):0.02812[0.816],(Gbiloba_18401:0.03485,((Tplicata_12619:0.00361,(Ssempervirens_88004:0,Ssempervirens_41866:0,Ssempervirens_25705:0):0.00055):0.06566[0.998],(Aalba_34341:0.00648,(Pabies_39445:0.01062,(Pmenziesii_25414:0.01791,Ptaeda_42501:0.01425):0.00055[0.851]):0.01156[0.872]):0.02831[0.678]):0.02218[0.645]):0.18838[1]):0.00854[0.342],((((Eferox_7954:0.0202,Eferox_32732:0.07093):0.0143[0.25],(Nthermarum_17369:0.02418,Ncolorata_6012:0.00701):0.04542[0.943]):0.73625[1],((Aalba_14337:0.01938,(Pmenziesii_24143:0.01462,(Plambertiana_30069:0.02528,Pabies_66585:0.01461):0.00905[0.844]):0.00665[0.757]):0.07587[1],(Gbiloba_28702:0.08932,(Tplicata_35008:0.01297,(Sgiganteum_38325:0.00719,(Ssempervirens_47635:0,Ssempervirens_105958:0,Ssempervirens_104294:0):0.01492):0.01369[0.886]):0.10753[1]):0.01581[0.359]):0.00055[0.176]):0.03493[0.855],((Gbiloba_24651:0.03702,((Tplicata_20195:0.00783,(Ssempervirens_68064:0.00712,Sgiganteum_28840:0.00799):0.01928[0.86]):0.06658[0.999],(Gmontanum_14248:0.24919,(Pmenziesii_34915:0.03383,(Ptaeda_31148:0.0743,Pabies_58644:0.02863):0.00173[0.576]):0.02894[0.783]):0.01929[0.183]):0.01103[0.672]):0.03927[0.946],(Atrichopoda_17011:0.17367,((Eferox_19722:0.0203,(Eferox_9935:0.01077,(Nthermarum_7571:0.00779,Ncolorata_1633:0.00055):0.01226[0.929]):0.00322[0.078]):0.11306[0.998],((Aamericanus_18148:0.09328,(Cdemersum_4076:0.02026,Cdemersum_3061:0.02867):0.1858[1]):0.01964[0.399],((Ckanehirae_24432:0.03074,(Pamericana_20708:0.00816,Ckanehirae_16782:0.00444):0.07244[1]):0.03325[0.965],(((Vplanifolia_24410:0.04804,(Ashenzhenica_6154:0.09955,Dcatenatum_17729:0.06106):0.01538[0.348]):0.06383[0.994],((Aofficinalis_3134:0.0685,(Asativum_41416:0,Asativum_11184:0):0.07227):0.08563[1],((Cnucifera_3507:0.04142,((Csimplicifolius_33038:0.02638,(Pdactylifera_17112:0.03845,Eguineensis_7789:0.01524):0.00398[0.755]):0.01063[0.877],(Cjenkinsianus_40800:0.06815,(Pdactylifera_12423:0.06192,(Eguineensis_5280:0.02627,Cnucifera_5948:0.01668):0.04189[0.984]):0.01508[0.873]):0.00544[0.416]):0.00567[0.764]):0.01885[0.181],((Drotundata_16253:0.00055,Dalata_13809:0.0077):0.08894[1],((Acomosus_2411:0.07595,(Macuminata_630:0.06142,((Eventricosum_28518:0.01191,(Mbalbisiana_3332:0.00751,Macuminata_16403:0.01077):0.0179[0.934]):0.03906[0.983],((Zofficinale_53691:0.03247,(Zofficinale_55491:0.00376,Zofficinale_53532:0.00055):0.02646[0.965]):0.08191[0.998],(Eventricosum_29331:0.01872,(Mbalbisiana_18311:0.00373,Macuminata_25022:0.02332):0.00377[0.728]):0.06171[1]):0.01281[0.8]):0.01597[0.703]):0.05443[0.995]):0.00863[0.664],((Clittledalei_16862:0.00486,Clittledalei_12105:0.01503):0.25804[1],((Spolyrhiza_16362:0.12179,Lminor_19980:0.12344):0.18691[1],(Jascendens_2413:0.05842,(Platifolius_30775:0.03069,((Bamplexicaulis_28362:0.03378,(((Lperrieri_17524:0.13948,Ecurvula_35050:0.36459):0.13263[0.972],(Omeyeriana_36259:0.00582,Obrachyantha_6632:0.05908):0.03245[0.546]):0.07088[0.801],((Msinensis_1161:0.00783,(Claxum_28798:0.08242,(Msinensis_1245:0.01214,Mlutarioriparius_46964:0.00054):0.00641[0.783]):0.00634[0.666]):0.02362[0.886],((Csongorica_1133:0.16846,Csongorica_54086:0.10236):0.07599[0.974],(Cpurpureus_9824:0.04099,(Sviridis_25843:0.00464,Sitalica_8821:0.00055):0.00054[0.878]):0.0848[0.998]):0.02646[0.522]):0.08547[0.994]):0.00834[0.706]):0.04267[0.944],((Bmexicanum_55059:0.03805,(Bmexicanum_30775:0.02461,(Bsylvaticum_30945:0.01156,Bdistachyon_25067:0.03412):0.02408[0.913]):0.0588[0.98]):0.12631[0.999],(((Tturgidum_13614:0,Tspelta_58946:0,Tdicoccoides_28176:0):0.01773,((Tspelta_103990:0.00428,Atauschii_35091:0.00055):0.02099[0.968],(Scereale_15985:0.01717,(Tturgidum_8280:0,Tdicoccoides_51394:0):0.00054):0.00482[0.347]):0.0047[0.431]):0.02811[0.962],((Hvulgare_8464:0.02298,(Tdicoccoides_52942:0.00431,(Tturgidum_61725:0,Tspelta_3866:0):0.00055):0.00425[0.899]):0.00055[0.906],((Tspelta_49133:0,Atauschii_15120:0):0.00435,(Scereale_11417:0.00863,(Tintermedium_12205:0.00872,(Tturgidum_37325:0,Tdicoccoides_4502:0):0.00868):0.00435[0.81]):0.00054[0]):0.00431[0.841]):0.01542[0.891]):0.05455[0.956]):0.02916[0.861]):0.11927[0.999]):0.0628[0.952]):0.0778[0.971]):0.02146[0.045]):0.04126[0.948]):0.00917[0.215]):0.02038[0.888]):0.01261[0.149]):0.01101[0.787]):0.04255[0.973],(((Psomniferum_23448:0.00055,Psomniferum_12966:0.00736):0.05498[0.995],(Kuniflora_4100:0.10449,(Tthalictroides_21727:0.0302,Cchinensis_14960:0.0225):0.04209[0.98]):0.03184[0.937]):0.02746[0.906],((((Dmuscipula_20188:0.05023,Avesiculosa_20429:0.09277):0.08527[0.994],((Sundatus_3676:0.0044,Pamilis_35744:0.02733):0.03017[0.98],((Sundatus_17935:0.04623,Pamilis_35150:0.09284):0.01198[0.733],((Bvulgaris_18064:0.01245,Ahypochondriacus_13545:0.02934):0.00428[0.682],(Saralocaspica_2795:0.01696,(Cquinoa_31274:0.00053,(Soleracea_13969:0.02272,Cquinoa_12215:0.0037):0.00372[0.767]):0.01314[0.907]):0.0114[0.887]):0.01435[0.919]):0.00206[0.701]):0.11657[1]):0.0112[0.138],((Bstricta_24815:0.0789,(Dstrictus_16264:0.09499,((Lannua_10821:0.02236,Iamara_50294:0.02618):0.00383[0.761],(Dstrictus_21135:0.02983,((Tarvense_17527:0.02255,Esalsugineum_16364:0.01868):0.0037[0.768],(Camplexicaulis_24094:0.01605,(Aalpina_3378:0.03706,((Spinnata_43318:0.00369,Camplexicaulis_45239:0.01469):0.00389[0.772],(Mperfoliatum_16201:0.02599,(Itinctoria_67687:0.00347,(Itinctoria_40345:0.00731,Itinctoria_40287:0.00054):0.00054[0.742]):0.01856[0.852]):0.01893[0.962]):0.00488[0.802]):0.00731[0.524]):0.00599[0.799]):0.00739[0.45]):0.00054[0.222]):0.01[0.893]):0.00053[0]):0.02187[0.924],(Cviolacea_10077:0.06199,(Esyriacum_956:0.02974,(((Lsativum_6801:0.00055,Lsativum_27181:0.01083):0.00413[0.848],(Aalpina_5626:0.01407,((Dsophioides_4600:0,Alinifolium_37804:0,Alinifolium_27347:0):0.00373,(Bstricta_20396:0.00055,(Rislandica_3292:0.0073,((Csativa_82569:0.00055,(Csativa_59694:0.0037,Csativa_17180:0.00364):0.00367[0.774]):0.00731[0.919],(Alyrata_25823:0.0076,((Athaliana_3056:0.00726,Mmaritima_4990:0.00364):0.00055[0],(Crubella_7362:0,Cgrandiflora_991:0):0.00365):0.00055[0]):0.00055[0.112]):0.00055[0]):0.00055[0]):0.00364[0.795]):0.00725[0.903]):0.00054[0.87]):0.00364[0.385],(Sparvula_10795:0.01096,((Iamara_49993:0.03753,Esalsugineum_7561:0.01091):0.00724[0.458],(Spinnata_43759:0.0109,(Lannua_37059:0.01461,((Mperfoliatum_18015:0,Itinctoria_100372:0,Camplexicaulis_46637:0):0.00055,(Spinnata_33452:0.00361,(Chispanica_26098:0.00054,((Salba_18552:0.00054,(Cmaritima_9556:0.00055,(Evesicaria_58578:0.00055,Evesicaria_28443:0.00365):0.00053[0.865]):0.01068[0.918]):0.00366[0.183],(Tarvense_33354:0.0298,((Boleracea_19264:0,Bnapus_97151:0):0.00736,(Brapa_11282:0,Bnapus_33867:0):0.00055):0.00367[0.803]):0.00383[0.773]):0.00347[0.758]):0.0036[0.815]):0.00055[0]):0.00054[0]):0.00361[0.774]):0.00055[0.53]):0.00352[0.765]):0.00688[0.854]):0.00407[0.765]):0.04118[0.982]):0.01502[0.446]):0.08279[1]):0.01658[0.687],((((Dlongan_24186:0.04176,(Sbirrea_5725:0.01886,(Pvera_14394:0.01477,(Mindica_13088:0.07318,(Mindica_18372:0.01483,Aoccidentale_15229:0.0073):0.00369[0.716]):0.00055[0]):0.00368[0.767]):0.00741[0.892]):0.00407[0.74],((Tsinensis_19307:0.01784,Tsinensis_17318:0.01849):0.01154[0.881],(Abuxfoliata_15883:0.00726,(Ptrifoliata_20712:0.00371,((Citrussinensis_7202:0.00055,(Cgrandis_10191:0,Cclementina_20031:0):0.00366):0.00364[0.855],(Creticulata_27324:0.00364,(Cmedica_23470:0.00365,(Fhindsii_20894:0,Cichangensis_9902:0):0.00055):0.00055[0]):0.00055[0]):0.00366[0.804]):0.00367[0.77]):0.04323[0.997]):0.01861[0.942]):0.01018[0.869],((Pgranatum_20515:0.03911,(Egrandis_22631:0.02332,(Soleosum_26298:0.02212,Pguajava_25146:0.01506):0.00366[0.744]):0.03992[0.989]):0.01946[0.903],((Bhispida_13604:0.00717,((Csativus_6843:0.01475,Cmelo_3030:0.00055):0.01097[0.944],((Clanatus_14007:0.00055,(Cmoschata_16425:0.00364,(Cmaxima_12399:0.00365,Cargyrosperma_17422:0.00055):0.00055[0]):0.01094[0.946]):0.00055[0],(Lsiceraria_1544:0.00365,(Mcharantia_16002:0.02282,((Sgrosvenorii_9113:0.00364,Sgrosvenorii_28182:0.00053):0.00364[0.773],(Cmaxima_21381:0.00365,(Cmoschata_21553:0,Cargyrosperma_20216:0):0.00055):0.01453[0.973]):0.00366[0.791]):0.00371[0.772]):0.00373[0.798]):0.00055[0.645]):0.00054[0.911]):0.03889[0.994],((Ljaponicus_9783:0.0421,((Ahypogaea_49868:0,Ahypogaea_42079:0):0.03746,(Lalbus_12587:0.05807,(Langustifolius_5630:0.00601,Lalbus_31594:0.00564):0.01786[0.935]):0.02028[0.972]):0.00439[0.715]):0.01092[0.858],((Carietinum_26770:0.01175,(Tpratense_15961:0.00962,Mtruncatula_2759:0.01347):0.0213[0.951]):0.00719[0.831],((Ccajan_15685:0.01123,(Gsoja_31700:0.01119,(Gsoja_21169:0,Gmax_8487:0):0.00369):0.01124[0.917]):0.00381[0.754],((Vunguiculata_12604:0.01078,(Vradiata_22341:0.00368,Vangularis_27060:0.00055):0.00055[0.964]):0.0037[0.409],(Pvulgaris_22954:0.00369,(Pacutifolius_10920:0.00055,Plunatus_26192:0.00737):0.00055[0]):0.0034[0.778]):0.00388[0.792]):0.0148[0.931]):0.01188[0.821]):0.03159[0.975]):0.01844[0.778]):0.00764[0.743]):0.01081[0.916],(((Rcrenulata_30313:0.02711,(Klaxiflora_4182:0.00737,(Klaxiflora_19451:0,Kfedtschenkoi_1433:0):0.00055):0.01821[0.938]):0.0755[1],(((Zjujuba_4727:0.03717,Cpapaya_4871:0.02708):0.01114[0.714],(Rcommunis_23858:0.04211,(Hbrasiliensis_31724:0.03021,(Mesculenta_32233:0.01136,Hbrasiliensis_25469:0.01866):0.00398[0.755]):0.00377[0.443]):0.01962[0.938]):0.01075[0.885],(Cfollicularis_5170:0.04426,((Tvoinierianum_47431:0.00363,((Vrotundifolia_33236:0,Vrotundifolia_19408:0):0.00055,(Vriparia_21374:0.00369,(Vvinifera_21673:0,Varizonica_9972:0,Varizonica_25371:0):0.00055):0.00371[0.888]):0.0075[0.878]):0.0254[0.981],(((Qlobata_19488:0.01123,(Qrubra_13983:0.00372,(Cdentata_1749:0.00372,(Qsuber_45607:0,Cmollissima_10585:0):0.00055):0.00054[0]):0.00372[0.758]):0.03222[0.994],((Bplatyphylla_31617:0.00932,(Cfangiana_25744:0.00442,Cavellana_21528:0.00679):0.01393[0.902]):0.02349[0.959],((Jregia_33767:0.00054,Cillinoinensis_23839:0.01491):0.01856[0.963],(Mrubra_8805:0.03084,(Jregia_38968:0.00742,Cillinoinensis_24322:0.01907):0.03475[0.996]):0.00371[0.737]):0.01249[0.869]):0.00691[0.229]):0.00696[0.793],((Lusitatissimum_26180:0.13577,(Fcarica_11897:0.0188,(Mnotabilis_7546:0.0304,(Cannabissativa_9229:0.04464,(Torientale_563:0.00367,Pandersonii_4113:0.00372):0.0044[0.764]):0.02522[0.964]):0.00055[0.562]):0.00974[0.338]):0.02622[0.922],((Rchinensis_35361:0.00863,(Fxananassa_98220:0.00055,(Fvesca_8034:0.00369,Fxananassa_60818:0.00761):0.00055[0.174]):0.00652[0.836]):0.04352[0.993],((Pbretschneideri_26833:0.01336,(Pbretschneideri_29082:0.01833,(Mdomestica_20125:0,Mbaccata_17264:0):0.01174):0.02966[0.979]):0.01291[0.932],((Pdulcis_8886:0.00365,Parmeniaca_30490:0.00727):0.00055[0],(Pavium_22098:0.00055,(Pyedoensis_33250:0,Ppersica_14715:0):0.00055):0.00054[0]):0.01122[0.912]):0.02182[0.931]):0.02537[0.956]):0.01318[0.895]):0.0122[0.888]):0.00212[0.714]):0.00446[0.784]):0.00906[0.61]):0.00885[0.416],((((Sdunnii_20142:0.00684,(Ssuchowensis_192:0.00374,(Spurpurea_13754:0,Sbrachista_7273:0):0.00055):0.00419[0.748]):0.00373[0.337],((Ptrichocarpa_11580:0,Pdeltoides_44798:0):0.00373,(Peuphratica_1223:0.00369,(Ptremula_23317:0.00369,(Ptremuloides_25491:0.00055,Palba_27484:0.0074):0.00055[0]):0.0037[0.856]):0.00054[0]):0.01158[0.815]):0.05399[0.997],(Humbratica_9959:0.00369,((Tcacao_23445:0.00055,(Dzibethinus_17169:0.01875,(Colitorius_5662:0.01572,Dzibethinus_15219:0.02551):0.0049[0.737]):0.00055[0]):0.00054[0],((Hsyriacus_13243:0.03057,(Hsyriacus_36370:0.02997,Hsyriacus_33527:0.02683):0.01557[0.921]):0.01846[0.92],((Gtomentosum_55124:0,Gmustelinum_22972:0,Ghirsutum_68824:0,Gdarwinii_58297:0,Gbarbadense_47803:0):0.00365,(Graimondii_8974:0.00055,(Gtomentosum_30805:0,Gmustelinum_21617:0,Ghirsutum_62081:0,Gdarwinii_30978:0,Gbarbadense_26577:0):0.00368):0.00055[0]):0.01268[0.905]):0.03781[0.989]):0.00369[0.74]):0.0234[0.975]):0.0108[0.88],((Doleifera_10189:0.05431,((Csinensis_20499:0.05541,(Dinvolucrata_39566:0.01182,(Cacuminata_1970:0.03074,(Nyunnanensis_2259:0.00377,Nsinensis_29455:0.00372):0.01975[0.964]):0.00302[0.741]):0.00769[0.881]):0.0036[0.338],((Hquercifolia_22755:0.10275,(Cacuminata_13272:0.01043,(Nyunnanensis_33117:0,Nsinensis_5867:0):0.02898):0.03906[0.984]):0.00765[0.665],(Hquercifolia_6007:0.04184,((Rgorgonias_14397:0.04015,Achinensis_7872:0.02179):0.01155[0.842],(Carborea_29435:0.02505,(Rdelavayi_9737:0.02074,(Vcorymbosum_96334:0.00368,(Vcorymbosum_100606:0.00369,(Vdarrowii_15327:0,Vcorymbosum_53216:0):0.00055):0.00055[0]):0.01714[0.95]):0.01512[0.887]):0.03514[0.984]):0.00899[0.564]):0.00432[0.752]):0.00055[0.103]):0.0033[0.746]):0.00368[0.764],(((Hannuus_9526:0.00055,Hannuus_7363:0.00737):0.09173[1],(Ccardunculus_12972:0.0352,(Mmicrantha_37623:0.05167,(Lsativa_30582:0.02699,Ecanadensis_9645:0.0309):0.01524[0.344]):0.01591[0.85]):0.0306[0.931]):0.05441[0.989],(((Pginseng_28647:0.00424,Pginseng_28615:0.00315):0.06071[0.999],(Csativum_15632:0.04148,(Pginseng_4306:0.00738,Pginseng_34541:0.00366):0.02155[0.973]):0.00921[0.856]):0.04731[0.997],(((Opumila_10671:0.04594,(Calba_25704:0.01895,(Ceugenioides_18031:0.00372,Carabica_31479:0.00055):0.02309[0.972]):0.00392[0.771]):0.01761[0.93],(Itriloba_25557:0.04561,(Itriloba_2622:0.03231,(Ccampestris_15344:0.00054,(Ccampestris_34894:0,Caustralis_6418:0):0.01868):0.15961[1]):0.0405[0.973]):0.03145[0.949]):0.00978[0.852],(((Bhygrometrica_13009:0.07705,AmajusL_31499:0.04832):0.00603[0.119],(Sindicum_21810:0.06886,(Oeuropaea_49245:0.07738,(Sindicum_8463:0.01329,((Pjaponicum_8639:0.02704,Lphilippensis_17418:0.04094):0.01716[0.726],(Mguttatus_9811:0.10491,(Sasiatica_25455:0.09351,(Gaurea_2963:0.24484,Ugibba_8604:0.11902):0.06468[0.957]):0.0183[0.788]):0.00502[0.767]):0.02501[0.948]):0.0042[0.261]):0.00596[0.787]):0.00419[0.357]):0.02665[0.964],((Pinflata_26128:0.00055,Paxillaris_27492:0.00375):0.01175[0.931],((Ntabacum_9279:0.01508,(Nbenthamiana_31616:0.00055,(Nsylvestris_5958:0.00373,(Ntabacum_67618:0,Nattenuata_10780:0):0.00055):0.00374[0.852]):0.00054[0.384]):0.02034[0.948],((Smelongena_8684:0.00382,(Cchinense_34776:0.00368,Cannuum_34804:0.00055):0.02256[0.986]):0.00054[0],(Stuberosum_19779:0.00055,(Spennellii_32073:0.00055,(Spimpinellifolium_28024:0,Slycopersicum_23229:0):0.00371):0.00744[0.92]):0.00743[0.942]):0.02234[0.977]):0.00668[0.314]):0.04785[0.995]):0.00329[0.251]):0.02015[0.951]):0.00535[0.73]):0.00763[0.869]):0.00754[0.894]):0.00404[0.765]):0.00395[0.786]):0.00471[0.778]):0.0455[0.982]):0.0195[0.581]):0.01105[0.834]):0.01763[0.876]):0.06576[0.989]):0.04953[0.852]):0.19782[1]):0.0326[0.899]):0.19029[1]):0.02353[0.464]):0.18605[0.968]):0.35752[1],((Mpolymorpha_6639:0.00663,Mpaleacea_9413:0.00445):0.18686[1],((((Smagellanicum_24503:0.01746,Sfallax_7672:0.00074):0.0399[0.92],(Smagellanicum_2925:0.01722,Sfallax_5996:0.00054):0.13045[1]):0.11192[0.997],(((Smagellanicum_19958:0.02699,Sfallax_18296:0.01401):0.10153[0.997],(Smagellanicum_17810:0.00338,Sfallax_23504:0.0038):0.03393[0.896]):0.11933[0.997],(Ceratodonpurpureus_29028:0.0417,(Fantipyretica_10636:0.0178,(Ppatens_21986:0.02065,Ppatens_2964:0.04051):0.01657[0.588]):0.0141[0.79]):0.07254[0.986]):0.02569[0.476]):0.13909[0.998],((Smoellendorffii_17458:0.15861,(Aangustus_5879:0.00355,(Apunctatus_8985:0,Aagrestis_362:0):0.00055):0.24132[1]):0.02629[0.266],(((Scucullata_5183:0.26385,(Crichardii_36167:0.03125,(Scucullata_18856:0.08459,Afiliculoides_15269:0.08574):0.04426[0.909]):0.02938[0.329]):0.0544[0.944],((Crichardii_31959:0.12876,Crichardii_18948:0.0253):0.07456[0.963],(Scucullata_10269:0.15952,(Afiliculoides_15103:0.16716,(Afiliculoides_2788:0.00054,Afiliculoides_18199:0.00558):0.35188[1]):0.03999[0.309]):0.06295[0.886]):0.12859[0.996]):0.037[0.858],((Drotundata_28041:0.32993,(Aamericanus_25964:0.37578,(Asativum_47605:0.2644,Aofficinalis_9179:0.062):0.1178[0.944]):0.04626[0.265]):0.03119[0.706],((Cdemersum_19400:0.40636,Cdemersum_5686:0.17544):0.0767[0.91],(((((Mbalbisiana_8865:0.0037,Macuminata_31370:0.01139):0.07902[0.999],(Mbalbisiana_20405:0.0075,Macuminata_15834:0.01227):0.07543[0.999]):0.03804[0.966],(Acomosus_1945:0.10345,((Csimplicifolius_16483:0.02128,Cjenkinsianus_16446:0.01695):0.11007[1],((Csimplicifolius_35436:0.00497,Cjenkinsianus_28969:0.00762):0.02488[0.949],(Pdactylifera_15585:0.01132,(Eguineensis_10597:0.01137,Cnucifera_8786:0.0075):0.00373[0.77]):0.01894[0.945]):0.00943[0.817]):0.01425[0.857]):0.02169[0.905]):0.00779[0.719],(((Zofficinale_66821:0,Zofficinale_3834:0):0.08586,(Macuminata_36483:0.06656,(Zofficinale_3734:0.07266,(Zofficinale_7490:0,Zofficinale_15463:0):0.02172):0.08426[0.999]):0.03171[0.82]):0.0508[0.962],((Pdactylifera_24067:0.04568,(Eguineensis_1254:0.01409,Cnucifera_26437:0.01228):0.02515[0.961]):0.05397[0.995],((Acomosus_3457:0.09242,(Clittledalei_2835:0.10483,(Jascendens_1243:0.07243,((Claxum_18547:0.01505,((Csongorica_44538:0.01522,(Csongorica_44994:0.02767,(Ecurvula_36996:0.03105,(Ecoracana_41907:0,Ecoracana_27165:0):0.00757):0.01136[0.926]):0.00054[0.82]):0.01147[0.963],((Ufusca_31846:0.00377,(Doligosanthes_13193:0.01144,(((Sviridis_18602:0,Sitalica_31235:0):0.01134,(Cpurpureus_8347:0.00055,(Cpurpureus_8956:0.00055,Camericanus_3366:0.00375):0.00371[0.817]):0.01916[0.975]):0.00766[0.883],((Pmiliaceum_21859:0.00378,Phallii_19576:0.00756):0.00373[0.782],(Pmiliaceum_26453:0.00376,(Pvirgatum_75861:0.01513,Pvirgatum_78734:0.00817):0.00055[0.353]):0.00412[0.767]):0.0082[0.928]):0.00054[0.257]):0.00055[0]):0.00053[0.853],((Dexilis_38438:0.0176,Dexilis_37941:0.00625):0.0198[0.914],(Zmays_15720:0.0062,(Sspontaneumhybrid_26417:0.0038,((Sbicolor_2866:0.01142,(Mlutarioriparius_20968:0.0075,Msinensis_14680:0.0112):0.00053[0.955]):0.00055[0.904],((Msinensis_28208:0.00379,Mlutarioriparius_19379:0.0038):0.00377[0.799],(Sspontaneum_17974:0.00055,(Sspontaneum_7553:0.00055,Sspontaneum_42263:0.00379):0.00379[0.81]):0.00376[0.752]):0.00055[0.45]):0.00055[0]):0.00276[0.737]):0.01021[0.903]):0.00377[0.361]):0.01234[0.918]):0.00054[0.837]):0.01239[0.905],(Platifolius_10921:0.05174,(Bamplexicaulis_25178:0.0191,((Bamplexicaulis_6648:0.02661,(Rguianensis_606:0.04219,Olatifolia_28639:0.00481):0.02269[0.971]):0.00054[0],(Gangustifolia_32432:0.04299,((Omeyeriana_7204:0.00376,(Obrachyantha_4242:0.01892,(Lperrieri_21808:0.06866,(Omeridionalis_13636:0.0152,(Opunctata_7182:0.00054,((Olongistaminata_8055:0.00055,(Osativa_37431:0,Orufipogon_26528:0):0.00375):0.00055[0],((Onivara_21043:0,Oglumipatula_16086:0):0.00055,(Oglaberrima_3670:0,Obarthii_14859:0):0.00374):0.00055[0]):0.00376[0.922]):0.00055[0]):0.00751[0.932]):0.00054[0]):0.0038[0.773]):0.03961[0.995],((Bmexicanum_14710:0.00366,(Bmexicanum_8822:0.00365,((Bstacei_6549:0,Bhybridum_53214:0):0.0148,(Bsylvaticum_8990:0.00732,(Bhybridum_15901:0,Bdistachyon_20081:0):0.00735):0.00055[0]):0.00055[0]):0.00055[0]):0.0106[0.862],((Turartu_27432:0.00055,(Tturgidum_56160:0,Tspelta_6663:0,Tdicoccoides_17624:0,Taestivum_36312:0):0.00055):0.01509[0.947],(Tintermedium_112468:0.00373,(Tintermedium_12876:0.00745,(Hvulgare_20462:0.01123,(Tturgidum_31244:0,Tspelta_64388:0,Tspelta_104126:0,Tintermedium_15115:0,Tdicoccoides_1299:0,Atauschii_23146:0):0.00055):0.00055[0]):0.00055[0]):0.00055[0.842]):0.02085[0.944]):0.03858[0.993]):0.01982[0.932]):0.00053[0.419]):0.00054[1]):0.01897[0.982]):0.00054[0.655]):0.03819[0.971]):0.03668[0.952]):0.02339[0.812]):0.05614[0.943],((((Drotundata_19416:0.06257,Dalata_8610:0.00051):0.06982[0.999],((Vplanifolia_14518:0.06463,Ashenzhenica_171:0.03587):0.03024[0.926],(Pequestris_13010:0.04178,Dcatenatum_15688:0.03332):0.04081[0.979]):0.04397[0.969]):0.01706[0.801],(((Aamericanus_24482:0.07999,(Zmuelleri_25045:0.00055,Zmarina_2896:0.03169):0.10669[0.999]):0.02221[0.824],(Waustraliana_3899:0.21622,(Atrichopoda_4094:0.08907,((Gbiloba_31823:0.03037,(Ssempervirens_70889:0.00739,(Tplicata_10616:0.00055,Sgiganteum_27152:0.0074):0.00053[0]):0.03696[0.983]):0.00103[0],(Gmontanum_17947:0.18866,(Pabies_30370:0.00373,(Ptaeda_11635:0.00745,(Plambertiana_36387:0.01495,Pmenziesii_2031:0.00371):0.00055[0]):0.00054[0]):0.01344[0.836]):0.0261[0.433]):0.11451[0.999]):0.06149[0.967]):0.03774[0.93]):0.00743[0.446],(Tvoinierianum_32593:0.04317,(Spolyrhiza_10271:0.06141,((Kuniflora_1275:0.09999,(Cchinensis_17512:0.0654,(Tthalictroides_14529:0.02722,Acoerulea_29868:0.0035):0.0413[0.983]):0.05231[0.992]):0.01064[0.791],(Kuniflora_18924:0.1001,(((Mcordata_4872:0.00416,(Psomniferum_31963:0.0114,Psomniferum_1722:0.00055):0.03508[0.999]):0.02418[0.966],(Cchinensis_39845:0.04636,(Tthalictroides_20160:0.01722,Acoerulea_8195:0.0174):0.0196[0.93]):0.07933[0.998]):0.00782[0.809],(Mcordata_2441:0.08518,(Eferox_10343:0.01475,(Eferox_14821:0.01122,(Eferox_35277:0.01511,(Nthermarum_817:0.00413,Ncolorata_494:0.00055):0.00413[0.844]):0.00054[0.811]):0.00477[0.749]):0.0944[0.998]):0.01198[0.772]):0.00843[0.337]):0.00494[0.123]):0.02577[0.907]):0.00978[0.749]):0.00995[0.763]):0.01482[0.878]):0.01595[0.88],((Vplanifolia_9333:0.17479,(Pequestris_8540:0.09163,Dcatenatum_9237:0.02694):0.03726[0.929]):0.05932[0.984],(Clittledalei_2914:0.19555,(Jascendens_22076:0.0319,((Platifolius_23497:0.01836,Platifolius_12338:0.00899):0.03085[0.98],((Bamplexicaulis_40406:0.01811,Bamplexicaulis_29962:0.01467):0.00668[0.792],(Olatifolia_19888:0.01566,((Omeyeriana_32262:0.01538,(Lperrieri_5000:0.00055,(Lperrieri_22505:0.00493,(Opunctata_27035:0.00054,(Opunctata_26624:0.00055,(Omeridionalis_6212:0.0038,((Orufipogon_29888:0.00795,(Oglaberrima_1288:0.00055,Obarthii_20831:0.00055):0.00381[0.847]):0.00055[0.799],(Osativa_33312:0,Osativa_25036:0,Orufipogon_21708:0,Oglumipatula_22794:0,Oglumipatula_21031:0,Oglaberrima_1941:0):0.00055):0.00055[0]):0.00768[0.949]):0.00382[0.808]):0.00761[0.913]):0.00053[0.862]):0.00831[0.85]):0.06367[1],((((Tintermedium_17207:0.00643,Turartu_1434:0.00055):0.00128[0.991],((Tintermedium_98524:0.00764,(Tspelta_98780:0,Taestivum_62823:0,Atauschii_32098:0):0.00055):0.00382[0.849],((Tturgidum_13561:0,Tspelta_36515:0,Tdicoccoides_58945:0,Taestivum_29988:0):0.00381,(Hvulgare_19543:0.00384,(Scereale_14438:0.00379,(Tturgidum_16173:0,Tspelta_24774:0,Tdicoccoides_34464:0,Taestivum_89315:0):0.00055):0.00766[0.932]):0.00055[0]):0.00055[0]):0.00055[0]):0.04327[0.989],((Rguianensis_8185:0.06488,(Bmexicanum_1948:0.00227,((Bmexicanum_21006:0.01079,(Bstacei_18654:0.00379,Bhybridum_50226:0.00055):0.02703[0.997]):0.00055[0],(Bsylvaticum_15831:0.00054,(Bhybridum_2541:0,Bdistachyon_22628:0):0.01142):0.01495[0.877]):0.00894[0.803]):0.0391[0.972]):0.03439[0.746],(Hvulgare_9604:0.00352,((Tintermedium_25326:0.0038,Scereale_4356:0.00382):0.00381[0.783],(Tdicoccoides_16280:0.00381,((Tspelta_89314:0.00381,(Tturgidum_20789:0,Taestivum_87342:0):0.00055):0.00055[0],((Tspelta_28705:0,Atauschii_14734:0):0.00383,(Tintermedium_66805:0.00382,(Taestivum_67028:0.00055,(Tturgidum_41999:0,Tspelta_53024:0,Tdicoccoides_54385:0):0.00293):0.00095[1]):0.00055[0]):0.00381[0.86]):0.00055[0]):0.0038[0.804]):0.00412[0.766]):0.03328[0.986]):0.02391[0.879]):0.03445[0.972],((Claxum_7677:0.00054,Claxum_3170:0.02296):0.01164[0.935],(((Csongorica_3761:0.03089,(Csongorica_22441:0.009,Csongorica_11930:0.03803):0.01795[0.955]):0.00381[0.742],(Ecurvula_33712:0.00758,(Etef_39891:0.00732,(Etef_18446:0.00857,(Ecoracana_5315:0.00055,Ecoracana_16878:0.0076):0.0175[0.928]):0.00054[0.192]):0.00624[0.802]):0.00379[0.765]):0.00769[0.882],(((Pmiliaceum_2279:0.00767,((Pvirgatum_69420:0.00916,Pvirgatum_29173:0.0038):0.01373[0.948],(Phallii_25740:0.00382,(Pmiliaceum_37495:0.0077,(Phallii_26307:0.00736,(Pvirgatum_72655:0.00055,Pvirgatum_29283:0.00055):0.00508[0.833]):0.00054[0.816]):0.00055[0]):0.00055[0]):0.00381[0.789]):0.00606[0.788],((Sviridis_29768:0.00054,Sitalica_5370:0.00377):0.00382[0.775],((Sviridis_23117:0.00764,Sitalica_9102:0.00054):0.00771[0.928],((Camericanus_240:0.00754,(Cpurpureus_22608:0.00055,Cpurpureus_57192:0.01143):0.00054[0]):0.00379[0.842],(Cpurpureus_57174:0.02283,(Cpurpureus_22607:0.00375,Camericanus_19595:0.01142):0.0038[0.791]):0.00054[0]):0.00761[0.901]):0.0037[0.774]):0.01903[0.965]):0.0095[0.886],((Dexilis_19981:0.0076,(Dexilis_9425:0.00055,Dexilis_18101:0.0038):0.00379[0.779]):0.0038[0.8],(Doligosanthes_10039:0.00916,(Zmays_11467:0.027,((Sbicolor_26095:0.00055,(Sbicolor_26758:0.00264,(Sspontaneum_29418:0.00336,Mlutarioriparius_5860:0.05532):0.05172[0.831]):0.00106[0]):0.0077[0.887],((Sspontaneumhybrid_6742:0.0037,Sspontaneumhybrid_24522:0.00055):0.01052[0.924],((Sspontaneum_43408:0.00973,(Sspontaneum_15179:0.00983,(Mlutarioriparius_47077:0.00369,Mlutarioriparius_35891:0.00055):0.018
[truncated: 136,900 more chars]
